# Supplementary material for: Emergence of livestock-associated MRSA in the Egyptian Nile Delta that carry the exfoliative toxin gene etA: a case for enhanced surveillance
Source: Eur J Clin Microbiol Infect Dis. 2025 Jul 5;44(10):2383–400. doi: 10.1007/s10096-025-05163-z (PMC12484256; doi:10.1007/s10096-025-05163-z)
Supplement: Supplementary file 1 — (ZIP 680 KB) [file 10096_2025_5163_MOESM1_ESM.zip › Supplemental File 1a_Alignment ccrAA.fas]

>Staph. haemolyticus

>F0718,CP128651[2340314..1957]
ATGAATCATATATTACAAATGTTATCTAAGCTATTAAGTGTGGCTAAGGAGGCAATCGAC
CGTCAAGGTCTGATTGCTATCCTAACCATTAGTGTTGGAAATGATGATGAAATAGACAAG
TCTGAACAAGCTATAACGGTGTATAACGAGCTTATCGATAAGCTACAGCTTAACATTCCT
AAAGATGTCGACTATAGACCTAACATATACAGTTATTTTGGCATTCAAAAAAAGCCAAAT
GACACAATATTAGTGGAAATGATGATAAGTATTTTTCATATCAAGCGTTTTGATTCAGAG
TTGTTTATTTTCAAAGATATAGGTTGGCAAAAGGTAAATGAAGATGAATTACAAGGGTTG
ATATCTAAAATGATACAAGTGTTGTTAATAGATTATAAACCTTCACTAAGTACTCTGACA
AACATAGTGAATGGCTTACAAAAATCAACAGATGTAGAAGAGCTTATTGAGGATAAGCAG
TATATTGGTTGCGGTCCTAGCATGTTTAATCTAAATACATTTGAAGTTGTTAAAAACTGT
ATAGATATATTCCCTAAAACACGCTTGAATATAGAAATAGATAAAGGTGATGTTATAAAT
GAAAATATACCTGACCACTTCAGTAAATACATGCTAGAGCTTGCTAACTTTGATACCGAT
TTAAAGCACTTTCTGATACAGCATACAGCAATACTGCTTACTGCTAATACCAAACTACGA
AGAGGTTTGATTCTCTATGGCGCTGCTAATAATGGAAAATCAGTATATATAAAGTTGTTG
AAATCATTCTTTCATCAAAATGACGTTATATCAAAAACGCTAAACGAACTTGGTGGACGT
TTTGATAAAGAAAGCTTAATTGGGAAACGATTAATGGCAAGTGATGAAATTGGTGAGGCA
AGAATCAATGAGAAGGTAGTAAATGACTTTAAGAAGTTACTTTCAGTTGAACCTATCCAT
GTTGATAGAAAGGGACAGACACAAGTAGAAGTCACATTAGATTTAAAACTGATTTTTAAT
ACTAATGCTGTACTAAACTTTCCATCTGAGCACGCAAAAGCATTAGAGCGTAGAATTGCT
GTTATTCCATGTGAATATTATGTTGAAAAAGCTGACCCCGACTTAATTGAAAAGTTACAG
GATGAAAAGAAAGAAATCTTTCTTTACTTGATGTATGTGTATAAGCAAATTGTAAAAAAT
GATATCGAGTACCTCCAAAATGATCGTGTTACTGAAATTTCTCATGATTGGTTAAATTTT
GGATATGAATTTGTTTCTAGTAAATCAGCAATTATTGCACATCAGAAAGCGAGTATTAAT
TTACTCAGAAAACTTATAGAAATCAAACCAGGATCACGAATCAAAGTATCCGAGTTAAAT
AAAGTTATTAATGAAGAAATAAAGGTGAGTTCTCAGGTTATTAAAAAGTTAATTCAAGCA
AACTTTGATACTCAAACCAAACTATACAATGGCTACGATTATTGGATTGATTTAGGTTGG
AAAGAAGCCGATAAAAAAGAGATTCATGATATTTCGGAAAAAGATAATATTATTTCATTT
GATAAAAATGAAAATATAACAGACGATGAGGCATTAGATGAAGAGAATTTGGACTTTGAT
TGGGAGGACTTTGACGATGAATAA
>

>CC15-MRSA study isolates

>012ON104 [47316..48935]
ATGAATCATATATTACAAATGTTATCTAAGCTATTAAGTGTGGCTAAGGAGGCAATCGAC
CGTCAAGGTCTGATTGCTATCCTAACCATTAGTGTTGGAAATGATGATGAAATAGACAAG
TCTGAACAAGCTATAACGGTGTATAACGAGCTTATCGATAAGCTACAGCTTAACATTCCT
AAAGATGTCGACTATAGACCTAACATATACAGTTATTTTGGCATTCAAAAAAAGCCAAAT
GACACAATATTAGTGGAAATGATGATAAGTATTTTTCATATCAAGCGTTTTGATTCAGAG
TTGTTTATTTTCAAAGATATAGGTTGGCAAAAGGTAAATGAAGATGAATTACAAGGGTTG
ATATCTAAAATGATACAAGTGTTGTTAATAGATTATAAACCTTCACTAAGTACTCTGACA
AACATAGTGAATGGCTTACAAAAATCAACAGATGTAGAAGAGCTTATTGAGGATAAGCAG
TATATTGGTTGCGGTCCTAGCATGTTTAATCTAAATACATTTGAAGTTGTTAAAAACTGT
ATAGATATATTCCCTAAAACACGCTTGAATATAGAAATAGATAAAGGTGATGTTATAAAT
GAAAATATACCTGACCACTTCAGTAAATACATGCTAGAGCTTGCTAACTTTGATACCGAT
TTAAAGCACTTTCTGATACAGCATACAGCAATACTGCTTACTGCTAATACCAAACTACGA
AGAGGTTTGATTCTGCATGGCGCTGCTAATAATGGAAAATCAGTATATATAAAGTTGTTG
AAATCATTCTTTCATCAAAATGACGTTATATCAAAAACGCTAAACGAACTTGGTGGACGT
TTTGATAAAGAAAGCTTAATTGGGAAACGATTAATGGCAAGTGATGAAATTGGTGAGGCA
AGAATCAATGAGAAGGTAGTAAATGACTTTAAGAAGTTACTTTCAGTTGAACCTATCCAT
GTTGATAGAAAGGGACAGACACAAGTAGAAGTCACATTAGATTTAAAACTGATTTTTAAT
ACTAATGCTGTACTAAACTTTCCATCTGAGCACGCAAAAGCATTAGAGCGTAGAATTGCT
GTTATTCCATGTGAATATTATGTTGAAAAAGCTGATCCCGACTTAATTGAAAAGTTACAG
GATGAAAAGAAAGAAATCTTTCTTTACTTGATGTATGTGTATCAACAGATTGTAAAAGCA
GATATCGAGTACCTTGAAAATAGCCGTGTCACTGAAATTACTCACGATTGGTTAAATTTT
GGATATGAATTTGTTTCTAGCAGGTCCGTAAGTATTCCAAATCAGAAAGCATGTATTAAT
TTACTCCGAAAACTTACAGCAATTAAACCAGGGTCACGTATCAAAGTGTCTAGGCTAAAT
GAGGTTATTAGAGATGAAATTAAAGTAAGCTCTCAAGTTATTAATGATTTGGTTCAAGCT
AACTTTAATGTACAAAGTAGACTAAATAATGGTTATAAGTATTGGATCGATTTAGGATGG
AAAGAAACTGATAAAAAAGA------------------------TGACATGATTTCATTC
GATGAAAATGAGAATGTAACAGATGATGAGTTCTTATACGAAGATGATTTGAACTTAGGT
TGGGAGGACTTTGACGATGAATAA
>140ON271 [47316..48935]
ATGAATCATATATTACAAATGTTATCTAAGCTATTAAGTGTGGCTAAGGAGGCAATCGAC
CGTCAAGGTCTGATTGCTATCCTAACCATTAGTGTTGGAAATGATGATGAAATAGACAAG
TCTGAACAAGCTATAACGGTGTATAACGAGCTTATCGATAAGCTACAGCTTAACATTCCT
AAAGATGTCGACTATAGACCTAACATATACAGTTATTTTGGCATTCAAAAAAAGCCAAAT
GACACAATATTAGTGGAAATGATGATAAGTATTTTTCATATCAAGCGTTTTGATTCAGAG
TTGTTTATTTTCAAAGATATAGGTTGGCAAAAGGTAAATGAAGATGAATTACAAGGGTTG
ATATCTAAAATGATACAAGTGTTGTTAATAGATTATAAACCTTCACTAAGTACTCTGACA
AACATAGTGAATGGCTTACAAAAATCAACAGATGTAGAAGAGCTTATTGAGGATAAGCAG
TATATTGGTTGCGGTCCTAGCATGTTTAATCTAAATACATTTGAAGTTGTTAAAAACTGT
ATAGATATATTCCCTAAAACACGCTTGAATATAGAAATAGATAAAGGTGATGTTATAAAT
GAAAATATACCTGACCACTTCAGTAAATACATGCTAGAGCTTGCTAACTTTGATACCGAT
TTAAAGCACTTTCTGATACAGCATACAGCAATACTGCTTACTGCTAATACCAAACTACGA
AGAGGTTTGATTCTGCATGGCGCTGCTAATAATGGAAAATCAGTATATATAAAGTTGTTG
AAATCATTCTTTCATCAAAATGACGTTATATCAAAAACGCTAAACGAACTTGGTGGACGT
TTTGATAAAGAAAGCTTAATTGGGAAACGATTAATGGCAAGTGATGAAATTGGTGAGGCA
AGAATCAATGAGAAGGTAGTAAATGACTTTAAGAAGTTACTTTCAGTTGAACCTATCCAT
GTTGATAGAAAGGGACAGACACAAGTAGAAGTCACATTAGATTTAAAACTGATTTTTAAT
ACTAATGCTGTACTAAACTTTCCATCTGAGCACGCAAAAGCATTAGAGCGTAGAATTGCT
GTTATTCCATGTGAATATTATGTTGAAAAAGCTGATCCCGACTTAATTGAAAAGTTACAG
GATGAAAAGAAAGAAATCTTTCTTTACTTGATGTATGTGTATCAACAGATTGTAAAAGCA
GATATCGAGTACCTTGAAAATAGCCGTGTCACTGAAATTACTCACGATTGGTTAAATTTT
GGATATGAATTTGTTTCTAGCAGGTCCGTAAGTATTCCAAATCAGAAAGCATGTATTAAT
TTACTCCGAAAACTTACAGCAATTAAACCAGGGTCACGTATCAAAGTGTCTAGGCTAAAT
GAGGTTATTAGAGATGAAATTAAAGTAAGCTCTCAAGTTATTAATGATTTGGTTCAAGCT
AACTTTAATGTACAAAGTAGACTAAATAATGGTTATAAGTATTGGATCGATTTAGGATGG
AAAGAAACTGATAAAAAAGA------------------------TGACATGATTTCATTC
GATGAAAATGAGAATGTAACAGATGATGAGTTCTTATACGAAGATGATTTGAACTTAGGT
TGGGAGGACTTTGACGATGAATAA
>Kuwait-6133 [47317..48936]
ATGAATCATATATTACAAATGTTATCTAAGCTATTAAGTGTGGCTAAGGAGGCAATCGAC
CGTCAAGGTCTGATTGCTATCCTAACCATTAGTGTTGGAAATGATGATGAAATAGACAAG
TCTGAACAAGCTATAACGGTGTATAACGAGCTTATCGATAAGCTACAGCTTAACATTCCT
AAAGATGTCGACTATAGACCTAACATATACAGTTATTTTGGCATTCAAAAAAAGCCAAAT
GACACAATATTAGTGGAAATGATGATAAGTATTTTTCATATCAAGCGTTTTGATTCAGAG
TTGTTTATTTTCAAAGATATAGGTTGGCAAAAGGTAAATGAAGATGAATTACAAGGGTTG
ATATCTAAAATGATACAAGTGTTGTTAATAGATTATAAACCTTCACTAAGTACTCTGACA
AACATAGTGAATGGCTTACAAAAATCAACAGATGTAGAAGAGCTTATTGAGGATAAGCAG
TATATTGGTTGCGGTCCTAGCATGTTTAATCTAAATACATTTGAAGTTGTTAAAAACTGT
ATAGATATATTCCCTAAAACACGCTTGAATATAGAAATAGATAAAGGTGATGTTATAAAT
GAAAATATACCTGACCACTTCAGTAAATACATGCTAGAGCTTGCTAACTTTGATACCGAT
TTAAAGCACTTTCTGATACAGCATACAGCAATACTGCTTACTGCTAATACCAAACTACGA
AGAGGTTTGATTCTGCATGGCGCTGCTAATAATGGAAAATCAGTATATATAAAGTTGTTG
AAATCATTCTTTCATCAAAATGACGTTATATCAAAAACGCTAAACGAACTTGGTGGACGT
TTTGATAAAGAAAGCTTAATTGGGAAACGATTAATGGCAAGTGATGAAATTGGTGAGGCA
AGAATCAATGAGAAGGTAGTAAATGACTTTAAGAAGTTACTTTCAGTTGAACCTATCCAT
GTTGATAGAAAGGGACAGACACAAGTAGAAGTCACATTAGATTTAAAACTGATTTTTAAT
ACTAATGCTGTACTAAACTTTCCATCTGAGCACGCAAAAGCATTAGAGCGTAGAATTGCT
GTTATTCCATGTGAATATTATGTTGAAAAAGCTGATCCCGACTTAATTGAAAAGTTACAG
GATGAAAAGAAAGAAATCTTTCTTTACTTGATGTATGTGTATCAACAGATTGTAAAAGCA
GATATCGAGTACCTTGAAAATAGCCGTGTCACTGAAATTACTCACGATTGGTTAAATTTT
GGATATGAATTTGTTTCTAGCAGGTCCGTAAGTATTCCAAATCAGAAAGCATGTATTAAT
TTACTCCGAAAACTTACAGCAATTAAACCAGGGTCACGTATCAAAGTGTCTAGGCTAAAT
GAGGTTATTAGAGATGAAATTAAAGTAAGCTCTCAAGTTATTAATGATTTGGTTCAAGCT
AACTTTAATGTACAAAGTAGACTAAATAATGGTTATAAGTATTGGATCGATTTAGGATGG
AAAGAAACTGATAAAAAAGA------------------------TGACATGATTTCATTC
GATGAAAATGAGAATGTAACAGATGATGAGTTCTTATACGAAGATGATTTGAACTTAGGT
TGGGAGGACTTTGACGATGAATAA
>Riyadh RUH-2 [47316..48935]
ATGAATCATATATTACAAATGTTATCTAAGCTATTAAGTGTGGCTAAGGAGGCAATCGAC
CGTCAAGGTCTGATTGCTATCCTAACCATTAGTGTTGGAAATGATGATGAAATAGACAAG
TCTGAACAAGCTATAACGGTGTATAACGAGCTTATCGATAAGCTACAGCTTAACATTCCT
AAAGATGTCGACTATAGACCTAACATATACAGTTATTTTGGCATTCAAAAAAAGCCAAAT
GACACAATATTAGTGGAAATGATGATAAGTATTTTTCATATCAAGCGTTTTGATTCAGAG
TTGTTTATTTTCAAAGATATAGGTTGGCAAAAGGTAAATGAAGATGAATTACAAGGGTTG
ATATCTAAAATGATACAAGTGTTGTTAATAGATTATAAACCTTCACTAAGTACTCTGACA
AACATAGTGAATGGCTTACAAAAATCAACAGATGTAGAAGAGCTTATTGAGGATAAGCAG
TATATTGGTTGCGGTCCTAGCATGTTTAATCTAAATACATTTGAAGTTGTTAAAAACTGT
ATAGATATATTCCCTAAAACACGCTTGAATATAGAAATAGATAAAGGTGATGTTATAAAT
GAAAATATACCTGACCACTTCAGTAAATACATGCTAGAGCTTGCTAACTTTGATACCGAT
TTAAAGCACTTTCTGATACAGCATACAGCAATACTGCTTACTGCTAATACCAAACTACGA
AGAGGTTTGATTCTGCATGGCGCTGCTAATAATGGAAAATCAGTATATATAAAGTTGTTG
AAATCATTCTTTCATCAAAATGACGTTATATCAAAAACGCTAAACGAACTTGGTGGACGT
TTTGATAAAGAAAGCTTAATTGGGAAACGATTAATGGCAAGTGATGAAATTGGTGAGGCA
AGAATCAATGAGAAGGTAGTAAATGACTTTAAGAAGTTACTTTCAGTTGAACCTATCCAT
GTTGATAGAAAGGGACAGACACAAGTAGAAGTCACATTAGATTTAAAACTGATTTTTAAT
ACTAATGCTGTACTAAACTTTCCATCTGAGCACGCAAAAGCATTAGAGCGTAGAATTGCT
GTTATTCCATGTGAATATTATGTTGAAAAAGCTGATCCCGACTTAATTGAAAAGTTACAG
GATGAAAAGAAAGAAATCTTTCTTTACTTGATGTATGTGTATCAACAGATTGTAAAAGCA
GATATCGAGTACCTTGAAAATAGCCGTGTCACTGAAATTACTCACGATTGGTTAAATTTT
GGATATGAATTTGTTTCTAGCAGGTCCGTAAGTATTCCAAATCAGAAAGCATGTATTAAT
TTACTCCGAAAACTTACAGCAATTAAACCAGGGTCACGTATCAAAGTGTCTAGGCTAAAT
GAGGTTATTAGAGATGAAATTAAAGTAAGCTCTCAAGTTATTAATGATTTGGTTCAAGCT
AACTTTAATGTACAAAGTAGACTAAATAATGGTTATAAGTATTGGATCGATTTAGGATGG
AAAGAAACTGATAAAAAAGA------------------------TGACATGATTTCATTC
GATGAAAATGAGAATGTAACAGATGATGAGTTCTTATACGAAGATGATTTGAACTTAGGT
TGGGAGGACTTTGACGATGAATAA
>

>Egyptian CC1-MRSA

>CP113244 [38972..40591]
ATGAACCATATATTACAAATGTTATCTAAGCTATTAAGTGAAGCTAAGGAGGCAATCGAC
CGTCAAGGTCTGATTGCTATCCTAACCCTTAGTATTGGTAATGGCAATGAGATAGAAGAA
ACGGCACAAGGTGAAGCAATATATAGCAAACTTATTGATAAGTTACAACTTAATATCCCT
AAAGATAAGGATTACCGACCTAATATCTATAGTTATTTTGGTATTCAGAAGAAACCCAAT
GATACAGTACTAATGGAAATGATGATAGAGGTTTTTCATATTAAACGTTTTAATTCAGAA
TTATTTGTTTTCAAAGCTAACGGTTGGCAAAAGATAAATAAAGATGAATTACAAGGATTG
GTAAGTAAAATGATACAAGTACTATTTATCGACTACAAACCTTCACAAAGTACACTAAGA
AATGTGGTTGATGGTCTACAAAAATCAACAGATGTAGAAGAGCTTGTTGAGGATAAGCAG
TATATTGGTTGCGGTCCTAACATGTTTAATCTAAATACATTTGAAGTTGTTAAAAATTGT
ATAGATATATTCCCTAAAACACGCTTGAATATAGAAATAGATAAAGGTGATGTTATAAAT
GAAAATATACCTGACCACTTTAGTAAATACATGCTAGAGCTTGCTAACTTTGATACCGAT
TTAAAGCACTTTCTGATACAGCATACAGCAATACTGCTTACTGCTAATACCAAACTACGA
AGAGGTTTGATTCTGCATGGCGCTGCTAATAATGGAAAATCAGTATATATAAAGTTGTTG
AAATCATTCTTTCATCAAAATGACGTTATATCAAAAACGCTAAACGAACTTGGTGGACGT
TTTGATAAAGAAAGCTTAATTGGGAAACGATTAATGGCAAGTGATGAAATTGGTGAGGCA
AGAATCAATGAGAAGGTAGTAAATGACTTTAAGAAGTTACTTTCAGTTGAACCTATCCAT
GTTGATAGAAAGGGACAGACACAAGTAGAAGTCACATTAGATTTAAAACTGATTTTTAAT
ACTAATGCTGTACTAAACTTTCCATCTGAGCACGCAAAAGCATTAGAGCGTAGAATTGCT
GTTATTCCATGTGAATATTATGTTGAAAAAGCTGATCCCGACTTAATTGAAAAGTTACAG
GATGAAAAGAAAGAAATCTTTCTTTACTTGATGTATGTGTATCAACAGATTGTAAAAGCA
GATATCGAGTACCTTGAAAATAGCCGTGTCACTGAAATTACTCACGATTGGTTAAATTTT
GGATATGAATTTGTTTCTAGCAGGTCCGTAAGTATTCCAAATCAGAAAGCATGTATTAAT
TTACTCCGAAAACTTACAGCAATTAAACCAGGGTCACGTATCAAAGTGTCTAGGCTAAAT
GAGGTTATTAGAGATGAAATTAAAGTAAGCTCTCAAGTTATTAATGATTTGGTTCAAGCT
AACTTTAATGTACAAAGTAGACTAAATAATGGTTATAAGTATTGGATCGATTTAGGATGG
AAAGAAACTGATAAAAAAGA------------------------TGACATGATTTCATTC
GATGAAAATGAGAATGTAACAGATGATGAGTTCTTATACGAAGATGATTTGAACTTAGGT
TGGGAGGACTTTGACGATGAATAA
>

>Others

>S0385,AM990992[39167..40810]
ATGAATCATATATTACAAATGTTATCTAAGCTATTAAGTGTGGCCAAGGAGGCAATCGAC
CGTCAAGGTCTGATTGCTATCCTAACTATTCCTGTTAATAATAACGATGAAATAGAAGAA
ACGGCTCAAGGTGAAACCGTGTATAACGAACTTATCGATCAGTTACGACTTAATATCCCA
AAAGATACGGATTATCAACCTAACATCTATAGTTATTTTGGTATTAAGAAGAATCCTAAT
GACACCGTACTCATGGAAATGATGATAAAGGTTTTTCATATCAAACGCTTTAATTCAGAA
CTGTTTATTTTCAAAGTTAACGGGTGGCAAAAGATAAATGGAGATGAATTACAAGGGTTG
ATATCTAAAATGATACAAGTATTGCTTGTAGATTATAAGCCTTCACTAAGCACTCTAAAA
AATGTCGTAGATGGATTGCAAAAATCAACAGATGTAGAAGAACTTGTTGAGAATGAGCGC
TATATTGGTTGTGGTGAAAATATGTTCGATCTTAATACGTTTCAAGTCGTTAAAAATTCA
ATCGATATCTTTCCAAAAACACGATTGAATTTATCATTAAGTACAAATGATGTAATTACT
GATAAGATACCGCCTTATTTTAAGCAATATATGTTACAACTTGCGAATTATGACGATGAT
TTACAATACTTTCTTTTCCAACATACAGCAGTATTACTTACAGCTGATACTAAATACCGT
AGGGGTCTCATATTATATGGTGGAGCTAAGAATGGTAAATCTGTATATATTGAACTAGTT
AAATCATTTTTCTATAGTAAAGATATTGTGTCTAAGCCACTTAATGAGCTTGAAGGTCGT
TTTGACAAAGAAAGTTTAATTGACAAAAGTCTAATGGCAAGTCATGAAATTGGGCAATCT
AGGATTCAAGAAAAGATCGTAAATGACTTCAAAAAGTTATTATCTGTAGAATCAATGCAT
GTTGATCGTAAAGGAAAAACTCAAGTGGAAGTCATTTTGGATTTGAAACTTATTTTTAGT
ACAAATGCGATACTTAATTTTCCTCCTGAACATGCGAAAGCTTTGGAGCGTCGAATTAAT
ATTATTCCATGTGAGTATTATGTTGAAAAAGCGGACACTTCATTAATTGATAAGCTCCAG
AGTGAGAAGAAAGAAATCTTTCTTTACTTGATGTATGTGTATCAACAGATTGTAAAAGCA
GATATCGAGTATCTTGAAAATAGCCGTGTCACTGAAATTACTCACGATTGGTTAAATTTT
GGATATGAATTTGTTTCTAGCAGGTCCGTAAGTAATGCAAATCAGAAAGCATGTATTAAT
TTACTCAGAAAACTTATAGAAATCAAATCAGGATCACGAATCAAAGTATCCGAGTTAAAT
AAAGTTATTAATGAAGAAATAAAGGTAAGTTCTCAGGTTATTAAACAGTTAATTCAAGCA
AACTTTGATACTCAAACCAAACTATACAATGGCTACGATTATTGGATTGATTTAGGTTGG
AAAGAAGCCAATAAAAAAGAGATTCATGATATTTCGGAAAAAGATAATATTATTTCATTA
GATAAAAATGAAAATATAACAGACGATGAGGCATTAGATGAAGAGAATTTGGACTTTGAT
TGGGAGGACTTTGACGATGAATAA
>S0385,AM990992[55765..57381]
ATGAATCATATTTTAGAAATGTTAATAAAATTATTAAAAGTGGGTATGGAGGCAATCGAC
CGTAAAGGTCTGATTGCCATCCTAACAAGTAGTATTGGAAATGATGAAATGGATGA---T
TCTGAACAAGCTGTAATGGTGTATAACGAGCTTATCGATAAGCTACAGCTTAACATTCCT
AAAGATGTCGACTATAGACCTAACATATACAGTTATTTTGGTATTCAAAAAAAGCCAAAT
GACACAATATTAGTGGAAATGATGATATGTATTTTTCATATCAAGCGTTTTGATTCAGAG
TTGTTTGTTTTCAAAGATAAAGGTTGGCAAAAGGTAAGTGAAGATGAATTGCAAGGGTTG
ATATCTAAAATGATACAAGTGTTGCTAGTTGATTATAAACCTTCACTAAGTACTTTGAAA
AACGTAGTAGATGGCATACAGAAATCAACGGACATAGAAAAACTTGTTGAGCATAGACAG
TACATTGGTTGTGGACGAAATATGTTCAATCTAAAGACCTTTAAAGTGGTTGATAATGAC
CTTGAAATATTCCCTAAAACACGCTTAGATTTGGAATTAGATATAAATGACACGATTACG
GACAAGATACCCCCGAATTTCAAACAATATATGTTAGAGTTGGCGAATTATGACCATGAT
TTACAATATTTCCTTTTCCAACATATGGCAGTGTTATTGACGGCAGATACTAAACTACGT
CGTGGACTTTTTTTGTATGGAACTGCAAAAAATGGGAAATCGGTCTATATTAAATTAGTT
AAGTCATTCTTTTATAGTAATGATATCGTATCTAAAACACTTAATGAACTTGGCGGGCGT
TTCGATAAGGAAAGTCTAATTGGTAAACGAATTATGGCAAGTGATGAAGTGGGGAAAGCT
AATATTGATGAAGCAACTGTGAATGATTTCAAAAAATTACTATCTGTTGAACCAATTCAT
GCTGACCGTAAAGGAAGAACGCAAGTAGAAGTTACTTTAGATTTAAAACTCATTTTTAAT
ACGAATGCTGTACTCAATTTTCCATCATCACATGCAAAAGCATTAGAGCGTAGAATTGCT
GTTATTCCATGTGAATATTATGTTGAAAAAGCTGACCCTGACTTAATTGAAAAGTTACAG
GATGAAAAGAAAGAAATCTTTCTTTACTTGATGTATGTGTATAAGCAAATTGTAAAAAAT
GATATCGAGTACCTCCAAAATGATCGTGTTACTGAAATTTCTCATGATTGGTTAAATTTT
GGATATGAATTTGTTTCTAGTAAATCAGCAAATATTGCACATCAGAAAGCGTGTATTAAT
TTACTCAGAAAACTTATAGAAATCAAACCAGGGTCACGTATCAAAGTGTCTAGGCTAAAT
GAGGTTATTAGAGATGAAATTAAAGTAAGCTCTCAAGTTATTAATGATTTGGTTCAAGCT
AACTTTAATGTACAAAGTAGACTAAATAATGGTTATAAGTATTGGGTCGATTTAGGATGG
AAAGAAACTGATAAAAAAGA------------------------TGACATGATTTCATTC
GATAAAAATGAGAATGTAACAGATGATGAATTCTTATACGAAGATGATTTGAACTTAGGT
TGGGAGGACTTTGACGATGAATAA
>TUM9463,AP019306[1310240.1859]
ATGAATCATATATTACAAATGTTATCTAAGCTATTAAGTGTGGCTAAGGAGGCAATCGAC
CGTCAAGGTCTGATTGCTATCCTAACCATTAGTGTTGGAAATGATGATGAAATAGACAAG
TCTGAACAAGCTATAACGGTGTATAACGAGCTTATCGATAAGCTACAGCTTAACATTCCT
AAAGATGTCGACTATAGACCTAACATATACAGTTATTTTGGCATTCATAAAAAGCCAAAT
GACACAATATTAGTGGAAATGATGATAAGTATTTTTCATATCAAGCGTTTTGATTCAGAG
TTGTTTATTTTCAAAGATATAGGTTGGCAAAAGGTAAATGAAGATGAATTACAAGGGTTG
ATATCTAAAATGATACAAGTGTTGTTAATAGATTATAAACCTTCACTAAGTACTCTGACA
AACATAGTGAAAGGCTTACAAAAATCAACAGATGTAGAAGAGCTTATTGAGGATAAGCAG
TATATTGGTTGCGGTCCTAGCATGTTTAATCTAAATACATTTGAAGTTGTTAAAAATTGT
ATAGATATATTCCCTAAAACACGCTTGAATATAGAAATAGATAAAGGTGATGTTATAAAT
GAAAATATACCTGACCACTTCAGTAAATACATGCTAGAGCTTGCTAACTTTGATACCGAT
TTAAAGCACTTTCTGATACAGCATACAGCAATACTTCTTACTGCTAATACCAAACTACGA
AGAGGTTTGATTCTCTATGGCGCTGCTAATAATGGAAAATCAGTATATATAAAGTTGTTG
AAATCATTCTTTCATCAAAATGACGTTATATCAAAAACGCTAAACGAACTTGGTGGACGT
TTTGATAAAGAAAGCTTAATTGGGAAACGATTAATGGCAAGTGATGAAATTGGTGAGGCA
AGAATCAATGAGAAGGTAGTAAATGACTTTAAGAAGTTACTTTCAGTTGAACCTATCCAT
GTTGATAGAAAGGGACAGACACAAGTAGAAGTCACATTAGATTTAAAACTGATTTTTAAT
ACTAATGCTGTACTAAACTTTCCATCTGAGCACGCAAAAGCATTAGAGCGTAGAATTGCT
GTTATTCCATGTGAATATTATGTTGAAAAAGCTGACCCCGACTTAATTGAAAAGTTACAG
GATGAAAAGAAAGAAATCTTTCTTTACTTGATGTATGTGTATGAGCAAATTGTAAAAAAT
GATACCGAGTACCTCCAAAATGATCGTGTTACTGAAATTTCTCATGATTGGTTAAATTTT
GGATATGAATTTGTTTCTAGTAAATCAGCAAATATTGCACATCAGAAAGCGTGTATTAAT
TTACTCAGAAAACTTATAGAAATCAAACCAGGGTCACGTATCAAAGTGTCTAGGCTAAAT
GAGGTTATTAGAGATGAAATTAAAGTAAGCTCTCAAGTTATTAATGATTTGGTTCAAGCT
AACTTTAATGTACAAAGTAGACTAAATAATGGTTATAAGTATTGGGTCGATTTAGGATGG
AAAGAAACTGATAAAAAAGA------------------------TGACATGATTTCATTC
GATAAAAATGAGAATGTAACAGATGATGAATTCTTATACGAAGATGATTTGAACTTAGGT
TGGGAGGACTTTGACGATGAATAA
>DAR4145,CP010526[46052..47668]
ATGAATCATATTTTAGAAATGTTAATAAAATTATTAAAAGTGGGTATGGAGGCAATCGAC
CGTAAAGGTCTGATTGCCATCCTAACAAGTAGTATTGGAAATGATGAAATGGATGA---T
TCTGAACAAGCTGTAATGGTGTATAACGAGCTTATCGATAAGCTACAGCTTAACATTCCT
AAAGATGTCGACTATAGACCTAACATATACAGTTATTTTGGTATTCAAAAAAAGCCAAAT
GACACAATATTAGTGGAAATGATGATATGTATTTTTCATATCAAGCGTTTTGATTCAGAG
TTGTTTGTTTTCAAAGATAAAGGTTGGCAAAAGGTAAGTGAAGATGAATTGCAAGGGTTG
ATATCTAAAATGATACAAGTGTTGCTAGTTGATTATAAACCTTCACTAAGTACTTTGAAA
AACGTAGTAGATGGCATACAGAAATCAACGGACATAGAAAAACTTGTTGAGCATAGACAG
TACATTGGTTGTGGACGAAATATGTTCAATCTAAAGACCTTTAAAGTGGTTGATAATGAC
CTTGAAATATTCCCTAAAACACGCTTAGATTTGGAATTAGATATAAATGACACGATTACG
GACAAGATACCCCCGAATTTCAAACAATATATGTTAGAGTTGGCGAATTATGACCATGAT
TTACAATATTTCCTTTTCCAACATATGGCAGTGTTATTGACGGCAGATACTAAACTACGT
CGTGGACTTTTTTTGTATGGAACTGCAAAAAATGGGAAATCGGTCTATATTAAATTAGTT
AAGTCATTCTTTTATAGTAATGATATCGTATCTAAAACACTTAATGAACTTGGCGGGCGT
TTCGATAAGGAAAGTCTAATTGGTAAACGAATTATGGCAAGTGATGAAGTGGGGAAAGCT
AATATTGATGAAGCAACTGTGAATGATTTCAAAAAATTACTATCTGTTGAACCAATTCAT
GCTGACCGTAAAGGAAGAACGCAAGTAGAAGTTACTTTAGATTTAAAACTCATTTTTAAT
ACGAATGCTGTACTCAATTTTCCATCATCACATGCAAAAGCATTAGAGCGTAGAATTGCT
GTTATTCCATGTGAATATTATGTTGAAAAAGCTGACCCTGACTTAATTGAAAAGTTACAG
GATGAAAAGAAAGAAATCTTTCTTTACTTGATGTATGTGTATAAGCAAATTGTAAAAAAT
GATATCGAGTACCTCCAAAATGATCGTGTTACTGAAATTTCTCATGATTGGTTAAATTTT
GGATATGAATTTGTTTCTAGTAAATCAGCAAATATTGCACATCAGAAAGCGTGTATTAAT
TTACTCAGAAAACTTATAGAAATCAAACCAGGGTCACGTATCAAAGTGTCTAGGCTAAAT
GAGGTTATTAGAGATGAAATTAAAGTAAGCTCTCAAGTTATTAATGATTTGGTTCAAGCT
AACTTTAATGTACAAAGTAGACTAAATAATGGTTATAAGTATTGGGTCGATTTAGGATGG
AAAGAAACTGATAAAAAAGA------------------------TGACATGATTTCATTC
GATAAAAATGAGAATGTAACAGATGATGAATTCTTATACGAAGATGATTTGAACTTAGGT
TGGGAGGACTTTGACGATGAATAA
>M060171,HE980450[38377..40020]
ATGAAACATATATTCGATATGTTAACAAAAATAATAAGTGTGGCTAAGGAGGCAGTCGAC
CGTCAAGGTCTGATTGCTATCCTAACCATGAGTATTGGCAATGATGATGAAATAGAAGAA
ACGGTACAAGGTGAAACAGTGTATAACGAACTTATCGATCAGTTACGACTTAATATCCCA
AAAGATACGGATTATCGACCTAACATCTATAGCTATTTCGGTATTAAGAAGAAACCAAGT
GACACAATATTAATAGACATGATGATAAAAGTTTTTCATATCAAACGCTTCAATTCGGAA
CTGTATATATTCAAAATTAACGGTTGGCAAAAGCTAAGTGAAGACGAGTTAAAAGGATTT
GTATCAAAAATGATACAAGTACTGTTAATCGGTTATACGCCTACGCAAAGTGCACTGAAT
AATGTGGTTGAAGGTCTGCAAAAATCAACAGATGTAGAAGAACTTGTCGAGAACGAGCAC
TATATTGGTTGTGGTGAAAATATGTTCGATCTTAATACATTCAAAGTCGTTAAAAATTCA
ATCGACATTTTTCCAAAAACGCGATTAAATTTAGCGTTAGATAAAAATGATGAGATTACT
GACCAGATACCCAAACATTTCAATCAATATATGTTAGAACTTGCAAATTATGACGATGAT
TTACAATACTTTCTTTTTCAACATACAGCAGTGTTATTGACGGCTGATACTAAATACCGT
CGAGGTCTCATATTATATGGTGGAGCTAAGAATGGGAAATCTGTATATATTGAACTAGTT
AAATCATTTTTCTATAGCAAAGATATTGTGTCTAAGCCACTTAATGAGCTTGAAGGTCGC
TTTGACAAAGAAAGTTTAATTGACAAAAGTCTAATGGCAAGTCATGAAATAGGGCAATCT
AGGATTCAAGAACAGATTGTAAATGACTTCAAAAAGTTATTATCTGTAGAATCAATGCAT
GTTGATCGTAAAGGAAAAACTCAAGTGGAAGTCACTTTGGATTTGAAACTTATTTTTAGT
ACAAATGCGGTACTTAATTTTCCTCCTGAACATGCGAAAGCTTTGGAGCGTCGAATTAAT
ATTATTCCATGTGAGTATTATGTTGAAAAAGCGGACACTTCATTGATTGATAAGCTCCAG
AGTGAGAAGAAAGAAATCTTTCTTTACTTGATGTATGTGTATCAACAGATTGTAAAAGCA
GATATCGAGTACCTTGAAAATAGTCGTGTCACTGAAATTACTCACGATTGGTTAAATTTT
GGATATGAATTTGTTTCTAGCAGGTCCGCAAGTATTGCAAATCAGAAAGAGTGTATTAAT
TTACTCAGAAAACTTATAGAAATCAAACCAGGATCACGAATCAAAGTATCCGAGTTAAAT
AAAGTTATTAATGAAGAAATAAAGGTGAGTTCTCAGGTTATTAAACAGTTAATTCAAGAA
AACTTTGATACTCAAACCAAACTATACAATGGCTACGATTATTGGATTGATTTAGGTTGG
AAAGAAGCCGATAAAAAAGAGATTCATGATATTTCGAAAAAAGATAATATTATTTCATTA
GAAAAAAATGAAAATATAACAGACGATGAGGCATTAGATGAAGAGAATTTGGACTTTGAT
TGGGAGGACTTTGACGATGAATAA
