# Supplementary material for: Emergence of livestock-associated MRSA in the Egyptian Nile Delta that carry the exfoliative toxin gene etA: a case for enhanced surveillance
Source: Eur J Clin Microbiol Infect Dis. 2025 Jul 5;44(10):2383–400. doi: 10.1007/s10096-025-05163-z (PMC12484256; doi:10.1007/s10096-025-05163-z)
Supplement: Supplementary file 2 — (ZIP 982 KB) [file 10096_2025_5163_MOESM2_ESM.zip › Supplemental File 2a_Alignment hsdM in CC15.fas]

>hsdM-ssl

>MSSA,ST20130938,CP012972
ATGTCTATTACTGAAAAACAACGTCAGCAACAAGCTGAATTACATAAAAAATTATGGTCG
ATTGCGAATGATTTAAGAGGGAATATGGATGCGAGTGAATTCCGTAATTACATTTTAGGC
TTGATTTTCTATCGCTTCTTATCTGAAAAAGCGGAACAAGAATACGCAGATGCCTTGGCA
GGTGAAGACATCACGTATCAAGAAGCATGGGTAGATGAAGAATATCGTGAAGATTTAAAA
GCAGAATTAATTGACCAAGTCGGTTACTTCATTGAGCCACAAGATTTATTCAGCGCGATG
ATTCGTGAAATTGAAACGCAAGATTTCGATATCGAACATCTCGCGACGGCAATTCGTAAA
GTTGAAACATCAACACTAGGTGAAGAAAGTGAAAATGACTTTATCGGACTGTTCAGCGAT
ATGGACTTAAGTTCAACGCGGCTAGGTAACAATGTCAAAGAACGTACTGCGTTAATCTCT
AAAGTCATGGTTAACCTTGACGATTTACCATTTGTTCACAGTGATATGGAAATTGATATG
TTAGGTGATGCATATGAATTCCTTATCGGGCGCTTTGCGGCGACAGCGGGTAAAAAAGCA
GGCGAGTTCTATACACCACAACAAGTATCTAAGATACTGGCGAAGATTGTCACAGACGGT
AAAGATAAATTACGTCACGTGTATGACCCAACATGTGGTTCAGGTTCATTACTGTTACGT
GTTGGTAAAGAAACACAAGTGTATCGTTATTTTGGTCAAGAACGTAACAATACCACTTAC
AACTTGGCGCGCATGAATATGTTATTACATGATGTACGATATGAAAATTTCGACATCCGT
AATGATGACACGCTTGAAAATCCAGCCTTTTTAGGCAATACATTTGATGCGGTTATTGCG
AATCCACCATACAGTGCGAAATGGACAGCAGATTCAAAATTTGAAAATGACGAACGATTC
AGTGGTTACGGCAAACTTGCGCCAAAGTCTAAAGCAGACTTTGCCTTTATTCAACACATG
GTACATTACCTAGATGATGAAGGTACCATGGCAGTTGTACTACCACATGGTGTCTTATTC
CGTGGGGCTGCAGAAGGCGTCATTCGTCGTTATTTAATCGAAGAAAAGAACTACTTAGAA
GCCGTGATTGGCTTACCAGCCAATATTTTCTATGGGACAAGTATTCCAACGTGTATCTTA
GTATTTAAAAAATGTCGCCAACAAGACGACAACGTACTATTTATCGATGCATCCAATGAT
TTTGAAAAAGGAAAAAATCAAAACCATTTAAGCGATGCCCAAGTCGAACGTATTATAGAC
ACATATAAGCGTAAAGAAACGATTGATAAATATAGCTACAGTGCGACATTACAAGAGATC
GCCGATAACGATTACAACTTAAACATACCGAGATATGTTGATACATTCGAAGAAGAAGCA
CCGATTGATTTAGATCAAGTCCAACAAGATTTGAAAAATATCGATAAAGAAATCGCAGAA
ATTGAACAAGAAATCAATGCATACCTGAAAGAGCTTGGGGTGTTGAAAGATGAGTAA
>MSSA,ST20130939,CP012970
ATGTCTATTACTGAAAAACAACGTCAGCAACAAGCTGAATTACATAAAAAATTATGGTCG
ATTGCGAATGATTTAAGAGGGAATATGGATGCGAGTGAATTCCGTAATTACATTTTAGGC
TTGATTTTCTATCGCTTCTTATCTGAAAAAGCGGAACAAGAATACGCAGATGCCTTGGCA
GGTGAAGACATCACGTATCAAGAAGCATGGGTAGATGAAGAATATCGTGAAGATTTAAAA
GCAGAATTAATTGACCAAGTCGGTTACTTCATTGAGCCACAAGATTTATTCAGCGCGATG
ATTCGTGAAATTGAAACGCAAGATTTCGATATCGAACATCTCGCGACGGCAATTCGTAAA
GTTGAAACATCAACACTAGGTGAAGAAAGTGAAAATGACTTTATCGGACTGTTCAGCGAT
ATGGACTTAAGTTCAACGCGGCTAGGTAACAATGTCAAAGAACGTACTGCGTTAATCTCT
AAAGTCATGGTTAACCTTGACGATTTACCATTTGTTCACAGTGATATGGAAATTGATATG
TTAGGTGATGCATATGAATTCCTTATCGGGCGCTTTGCGGCGACAGCGGGTAAAAAAGCA
GGCGAGTTCTATACACCACAACAAGTATCTAAGATACTGGCGAAGATTGTCACAGACGGT
AAAGATAAATTACGTCACGTGTATGACCCAACATGTGGTTCAGGTTCATTACTGTTACGT
GTTGGTAAAGAAACACAAGTGTATCGTTATTTTGGTCAAGAACGTAACAATACCACTTAC
AACTTGGCGCGCATGAATATGTTATTACATGATGTACGATATGAAAATTTCGACATCCGT
AATGATGACACGCTTGAAAATCCAGCCTTTTTAGGCAATACATTTGATGCGGTTATTGCG
AATCCACCATACAGTGCGAAATGGACAGCAGATTCAAAATTTGAAAATGACGAACGATTC
AGTGGTTACGGCAAACTTGCGCCAAAGTCTAAAGCAGACTTTGCCTTTATTCAACACATG
GTACATTACCTAGATGATGAAGGTACCATGGCAGTTGTACTACCACATGGTGTCTTATTC
CGTGGGGCTGCAGAAGGCGTCATTCGTCGTTATTTAATCGAAGAAAAGAACTACTTAGAA
GCCGTGATTGGCTTACCAGCCAATATTTTCTATGGGACAAGTATTCCAACGTGTATCTTA
GTATTTAAAAAATGTCGCCAACAAGACGACAACGTACTATTTATCGATGCATCCAATGAT
TTTGAAAAAGGAAAAAATCAAAACCATTTAAGCGATGCCCAAGTCGAACGTATTATAGAC
ACATATAAGCGTAAAGAAACGATTGATAAATATAGCTACAGTGCGACATTACAAGAGATC
GCCGATAACGATTACAACTTAAACATACCGAGATATGTTGATACATTCGAAGAAGAAGCA
CCGATTGATTTAGATCAAGTCCAACAAGATTTGAAAAATATCGATAAAGAAATCGCAGAA
ATTGAACAAGAAATCAATGCATACCTGAAAGAGCTTGGGGTGTTGAAAGATGAGTAA
>MSSA,Kenya-Dog147,CP120023
ATGTCTATTACTGAAAAACAACGTCAGCAACAAGCTGAATTACATAAAAAATTATGGTCG
ATTGCGAATGATTTAAGAGGGAATATGGATGCGAGTGAATTCCGTAATTACATTTTAGGC
TTGATTTTCTATCGCTTCTTATCTGAAAAAGCGGAACAAGAATACGCAGATGCCTTGGCA
GGTGAAGACATCACGTATCAAGAAGCATGGGTAGATGAAGAATATCGTGAAGATTTAAAA
GCAGAATTAATTGACCAAGTCGGTTACTTCATTGAGCCACAAGATTTATTCAGCGCGATG
ATTCGTGAAATTGAAACGCAAGATTTCGATATCGAACATCTCGCGACGGCAATTCGTAAA
GTTGAAACATCAACACTAGGTGAAGAAAGTGAAAATGACTTTATCGGACTGTTCAGCGAT
ATGGACTTAAGTTCAACGCGGCTAGGTAACAATGTCAAAGAACGTACTGCGTTAATCTCT
AAAGTCATGGTTAACCTTGACGATTTACCATTTGTTCACAGTGATATGGAAATTGATATG
TTAGGTGATGCATATGAATTCCTTATCGGGCGCTTTGCGGCGACAGCGGGTAAAAAAGCA
GGCGAGTTCTATACACCACAACAAGTATCTAAGATACTGGCGAAGATTGTCACAGACGGT
AAAGATAAATTACGTCACGTGTATGACCCAACATGTGGTTCAGGTTCATTACTGTTACGT
GTTGGTAAAGAAACACAAGTGTATCGTTATTTTGGTCAAGAACGTAACAATACCACTTAC
AACTTGGCGCGCATGAATATGTTATTACATGATGTACGATATGAAAATTTCGACATCCGT
AATGATGACACGCTTGAAAATCCAGCCTTTTTAGGCAATACATTTGATGCGGTTATTGCG
AATCCACCATACAGTGCGAAATGGACAGCAGATTCAAAATTTGAAAATGACGAACGATTC
AGTGGTTACGGCAAACTTGCGCCAAAGTCTAAAGCAGACTTTGCCTTTATTCAACACATG
GTACATTACCTAGATGATGAAGGTACCATGGCAGTTGTACTACCACATGGTGTCTTATTC
CGTGGGGCTGCAGAAGGCGTCATTCGTCGTTATTTAATCGAAGAAAAGAACTACTTAGAA
GCCGTGATTGGCTTACCAGCCAATATTTTCTATGGGACAAGTATTCCAACGTGTATCTTA
GTATTTAAAAAATGTCGCCAACAAGACGACAACGTACTATTTATCGATGCATCCAATGAT
TTTGAAAAAGGAAAAAATCAAAACCATTTAAGCGATGCCCAAGTCGAACGTATTATAGAC
ACATATAAGCGTAAAGAAACGATTGATAAATATAGCTACAGTGCGACATTACAAGAGATC
GCCGATAACGATTACAACTTAAACATACCGAGATATGTTGATACATTCGAAGAAGAAGCA
CCGATTGATTTAGATCAAGTCCAACAAGATTTGAAAAATATCGATAAAGAAATCGCAGAA
ATTGAACAAGAAATCAATGCATACCTGAAAGAGCTTGGGGTGTTGAAAGATGAGTAA
>MSSA,Kenya-Dog158,CP120009
ATGTCTATTACTGAAAAACAACGTCAGCAACAAGCTGAATTACATAAAAAATTATGGTCG
ATTGCGAATGATTTAAGAGGGAATATGGATGCGAGTGAATTCCGTAATTACATTTTAGGC
TTGATTTTCTATCGCTTCTTATCTGAAAAAGCGGAACAAGAATACGCAGATGCCTTGGCA
GGTGAAGACATCACGTATCAAGAAGCATGGGTAGATGAAGAATATCGTGAAGATTTAAAA
GCAGAATTAATTGACCAAGTCGGTTACTTCATTGAGCCACAAGATTTATTCAGCGCGATG
ATTCGTGAAATTGAAACGCAAGATTTCGATATCGAACATCTCGCGACGGCAATTCGTAAA
GTTGAAACATCAACACTAGGTGAAGAAAGTGAAAATGACTTTATCGGACTGTTCAGCGAT
ATGGACTTAAGTTCAACGCGGCTAGGTAACAATGTCAAAGAACGTACTGCGTTAATCTCT
AAAGTCATGGTTAACCTTGACGATTTACCATTTGTTCACAGTGATATGGAAATTGATATG
TTAGGTGATGCATATGAATTCCTTATCGGGCGCTTTGCGGCGACAGCGGGTAAAAAAGCA
GGCGAGTTCTATACACCACAACAAGTATCTAAGATACTGGCGAAGATTGTCACAGACGGT
AAAGATAAATTACGTCACGTGTATGACCCAACATGTGGTTCAGGTTCATTACTGTTACGT
GTTGGTAAAGAAACACAAGTGTATCGTTATTTTGGTCAAGAACGTAACAATACCACTTAC
AACTTGGCGCGCATGAATATGTTATTACATGATGTACGATATGAAAATTTCGACATCCGT
AATGATGACACGCTTGAAAATCCAGCCTTTTTAGGCAATACATTTGATGCGGTTATTGCG
AATCCACCATACAGTGCGAAATGGACAGCAGATTCAAAATTTGAAAATGACGAACGATTC
AGTGGTTACGGCAAACTTGCGCCAAAGTCTAAAGCAGACTTTGCCTTTATTCAACACATG
GTACATTACCTAGATGATGAAGGTACCATGGCAGTTGTACTACCACATGGTGTCTTATTC
CGTGGGGCTGCAGAAGGCGTCATTCGTCGTTATTTAATCGAAGAAAAGAACTACTTAGAA
GCCGTGATTGGCTTACCAGCCAATATTTTCTATGGGACAAGTATTCCAACGTGTATCTTA
GTATTTAAAAAATGTCGCCAACAAGACGACAACGTACTATTTATCGATGCATCCAATGAT
TTTGAAAAAGGAAAAAATCAAAACCATTTAAGCGATGCCCAAGTCGAACGTATTATAGAC
ACATATAAGCGTAAAGAAACGATTGATAAATATAGCTACAGTGCGACATTACAAGAGATC
GCCGATAACGATTACAACTTAAACATACCGAGATATGTTGATACATTCGAAGAAGAAGCA
CCGATTGATTTAGATCAAGTCCAACAAGATTTGAAAAATATCGATAAAGAAATCGCAGAA
ATTGAACAAGAAATCAATGCATACCTGAAAGAGCTTGGGGTGTTGAAAGATGAGTAA
>MSSA,Kenya-Dog165,CP120001
ATGTCTATTACTGAAAAACAACGTCAGCAACAAGCTGAATTACATAAAAAATTATGGTCG
ATTGCGAATGATTTAAGAGGGAATATGGATGCGAGTGAATTCCGTAATTACATTTTAGGC
TTGATTTTCTATCGCTTCTTATCTGAAAAAGCGGAACAAGAATACGCAGATGCCTTGGCA
GGTGAAGACATCACGTATCAAGAAGCATGGGTAGATGAAGAATATCGTGAAGATTTAAAA
GCAGAATTAATTGACCAAGTCGGTTACTTCATTGAGCCACAAGATTTATTCAGCGCGATG
ATTCGTGAAATTGAAACGCAAGATTTCGATATCGAACATCTCGCGACGGCAATTCGTAAA
GTTGAAACATCAACACTAGGTGAAGAAAGTGAAAATGACTTTATCGGACTGTTCAGCGAT
ATGGACTTAAGTTCAACGCGGCTAGGTAACAATGTCAAAGAACGTACTGCGTTAATCTCT
AAAGTCATGGTTAACCTTGACGATTTACCATTTGTTCACAGTGATATGGAAATTGATATG
TTAGGTGATGCATATGAATTCCTTATCGGGCGCTTTGCGGCGACAGCGGGTAAAAAAGCA
GGCGAGTTCTATACACCACAACAAGTATCTAAGATACTGGCGAAGATTGTCACAGACGGT
AAAGATAAATTACGTCACGTGTATGACCCAACATGTGGTTCAGGTTCATTACTGTTACGT
GTTGGTAAAGAAACACAAGTGTATCGTTATTTTGGTCAAGAACGTAACAATACCACTTAC
AACTTGGCGCGCATGAATATGTTATTACATGATGTACGATATGAAAATTTCGACATCCGT
AATGATGACACGCTTGAAAATCCAGCCTTTTTAGGCAATACATTTGATGCGGTTATTGCG
AATCCACCATACAGTGCGAAATGGACAGCAGATTCAAAATTTGAAAATGACGAACGATTC
AGTGGTTACGGCAAACTTGCGCCAAAGTCTAAAGCAGACTTTGCCTTTATTCAACACATG
GTACATTACCTAGATGATGAAGGTACCATGGCAGTTGTACTACCACATGGTGTCTTATTC
CGTGGGGCTGCAGAAGGCGTCATTCGTCGTTATTTAATCGAAGAAAAGAACTACTTAGAA
GCCGTGATTGGCTTACCAGCCAATATTTTCTATGGGACAAGTATTCCAACGTGTATCTTA
GTATTTAAAAAATGTCGCCAACAAGACGACAACGTACTATTTATCGATGCATCCAATGAT
TTTGAAAAAGGAAAAAATCAAAACCATTTAAGCGATGCCCAAGTCGAACGTATTATAGAC
ACATATAAGCGTAAAGAAACGATTGATAAATATAGCTACAGTGCGACATTACAAGAGATC
GCCGATAACGATTACAACTTAAACATACCGAGATATGTTGATACATTCGAAGAAGAAGCA
CCGATTGATTTAGATCAAGTCCAACAAGATTTGAAAAATATCGATAAAGAAATCGCAGAA
ATTGAACAAGAAATCAATGCATACCTGAAAGAGCTTGGGGTGTTGAAAGATGAGTAA
>MSSA,PS006-42,CP151815
ATGTCTATTACTGAAAAACAACGTCAGCAACAAGCTGAATTACATAAAAAATTATGGTCG
ATTGCGAATGATTTAAGAGGGAATATGGATGCGAGTGAATTCCGTAATTACATTTTAGGC
TTGATTTTCTATCGCTTCTTATCTGAAAAAGCGGAACAAGAATACGCAGATGCCTTGGCA
GGTGAAGACATCACGTATCAAGAAGCATGGGTAGATGAAGAATATCGTGAAGATTTAAAA
GCAGAATTAATTGACCAAGTCGGTTACTTCATTGAGCCACAAGATTTATTCAGCGCGATG
ATTCGTGAAATTGAAACGCAAGATTTCGATATCGAACATCTCGCGACGGCAATTCGTAAA
GTTGAAACATCAACACTAGGTGAAGAAAGTGAAAATGACTTTATCGGACTGTTCAGCGAT
ATGGACTTAAGTTCAACGCGGCTAGGTAACAATGTCAAAGAACGTACTGCGTTAATCTCT
AAAGTCATGGTTAACCTTGACGATTTACCATTTGTTCACAGTGATATGGAAATTGATATG
TTAGGTGATGCATATGAATTCCTTATCGGGCGCTTTGCGGCGACAGCGGGTAAAAAAGCA
GGCGAGTTCTATACACCACAACAAGTATCTAAGATACTGGCGAAGATTGTCACAGACGGT
AAAGATAAATTACGTCACGTGTATGACCCAACATGTGGTTCAGGTTCATTACTGTTACGT
GTTGGTAAAGAAACACAAGTGTATCGTTATTTTGGTCAAGAACGTAACAATACCACTTAC
AACTTGGCGCGCATGAATATGTTATTACATGATGTACGATATGAAAATTTCGACATCCGT
AATGATGACACGCTTGAAAATCCAGCCTTTTTAGGCAATACATTTGATGCGGTTATTGCG
AATCCACCATACAGTGCGAAATGGACAGCAGATTCAAAATTTGAAAATGACGAACGATTC
AGTGGTTACGGCAAACTTGCGCCAAAGTCTAAAGCAGACTTTGCCTTTATTCAACACATG
GTACATTACCTAGATGATGAAGGTACCATGGCAGTTGTACTACCACATGGTGTCTTATTC
CGTGGGGCTGCAGAAGGCGTCATTCGTCGTTATTTAATCGAAGAAAAGAACTACTTAGAA
GCCGTGATTGGCTTACCAGCCAATATTTTCTATGGGACAAGTATTCCAACGTGTATCTTA
GTATTTAAAAAATGTCGCCAACAAGACGACAACGTACTATTTATCGATGCATCCAATGAT
TTTGAAAAAGGAAAAAATCAAAACCATTTAAGCGATGCCCAAGTCGAACGTATTATAGAC
ACATATAAGCGTAAAGAAACGATTGATAAATATAGCTACAGTGCGACATTACAAGAGATC
GCCGATAACGATTACAACTTAAACATACCGAGATATGTTGATACATTCGAAGAAGAAGCA
CCGATTGATTTAGATCAAGTCCAACAAGATTTGAAAAATATCGATAAAGAAATCGCAGAA
ATTGAACAAGAAATCAATGCATACCTGAAAGAGCTTGGGGTGTTGAAAGATGAGTAA
>MSSA,Strain 171,LT963437
ATGTCTATTACTGAAAAACAACGTCAGCAACAAGCTGAATTACATAAAAAATTATGGTCG
ATTGCGAATGATTTAAGAGGGAATATGGATGCGAGTGAATTCCGTAATTACATTTTAGGC
TTGATTTTCTATCGCTTCTTATCTGAAAAAGCGGAACAAGAATACGCAGATGCCTTGGCA
GGTGAAGACATCACGTATCAAGAAGCATGGGTAGATGAAGAATATCGTGAAGATTTAAAA
GCAGAATTAATTGACCAAGTCGGTTACTTCATTGAGCCACAAGATTTATTCAGCGCGATG
ATTCGTGAAATTGAAACGCAAGATTTCGATATCGAACATCTCGCGACGGCAATTCGTAAA
GTTGAAACATCAACACTAGGTGAAGAAAGTGAAAATGACTTTATCGGACTGTTCAGCGAT
ATGGACTTAAGTTCAACGCGGCTAGGTAACAATGTCAAAGAACGTACTGCGTTAATCTCT
AAAGTCATGGTTAACCTTGACGATTTACCATTTGTTCACAGTGATATGGAAATTGATATG
TTAGGTGATGCATATGAATTCCTTATCGGGCGCTTTGCGGCGACAGCGGGTAAAAAAGCA
GGCGAGTTCTATACACCACAACAAGTATCTAAGATACTGGCGAAGATTGTCACAGACGGT
AAAGATAAATTACGTCACGTGTATGACCCAACATGTGGTTCAGGTTCATTACTGTTACGT
GTTGGTAAAGAAACACAAGTGTATCGTTATTTTGGTCAAGAACGTAACAATACCACTTAC
AACTTGGCGCGCATGAATATGTTATTACATGATGTACGATATGAAAATTTCGACATCCGT
AATGATGACACGCTTGAAAATCCAGCCTTTTTAGGCAATACATTTGATGCGGTTATTGCG
AATCCACCATACAGTGCGAAATGGACAGCAGATTCAAAATTTGAAAATGACGAACGATTC
AGTGGTTACGGCAAACTTGCGCCAAAGTCTAAAGCAGACTTTGCCTTTATTCAACACATG
GTACATTACCTAGATGATGAAGGTACCATGGCAGTTGTACTACCACATGGTGTCTTATTC
CGTGGGGCTGCAGAAGGCGTCATTCGTCGTTATTTAATCGAAGAAAAGAACTACTTAGAA
GCCGTGATTGGCTTACCAGCCAATATTTTCTATGGGACAAGTATTCCAACGTGTATCTTA
GTATTTAAAAAATGTCGCCAACAAGACGACAACGTACTATTTATCGATGCATCCAATGAT
TTTGAAAAAGGAAAAAATCAAAACCATTTAAGCGATGCCCAAGTCGAACGTATTATAGAC
ACATATAAGCGTAAAGAAACGATTGATAAATATAGCTACAGTGCGACATTACAAGAGATC
GCCGATAACGATTACAACTTAAACATACCGAGATATGTTGATACATTCGAAGAAGAAGCA
CCGATTGATTTAGATCAAGTCCAACAAGATTTGAAAAATATCGATAAAGAAATCGCAGAA
ATTGAACAAGAAATCAATGCATACCTGAAAGAGCTTGGGGTGTTGAAAGATGAGTAA
>   

>"hsdM-spl-like" hsdM-ssl

>MRSA,Egy-012ON104
ATGTCTATTACTGAAAAACAACGTCAGCAACAAGCTGAATTACATAAAAAATTATGGTCG
ATTGCGAATGATTTAAGAGGGAACATGGATGCGAGTGAATTCCGTAATTACATTTTAGGC
TTGATTTTCTATCGCTTCTTATCTGAAAAAGCAGAACAAGAATACGCAGATGCCTTGTCA
GGTGAAGACATCACGTATCAAGAAGCATGGGCAGATGAAGAATATCGTGAAGATTTAAAA
GCAGAATTAATTGATCAAGTCGGTTACTTCATTGAGCCACAAGATTTATTCAGTGCGATG
ATTCGTGAAATTGAAACGCAAGATTTCGATATCGAACATCTAGCGACGGCGATTCGCAAA
GTTGAAACATCAACGCTAGGTGAAGAAAGTGAAAATGACTTTATCGGTCTGTTCAGCGAT
ATGGATTTGAGTTCAACGCGACTAGGTAACAATGTCAAAGAACGTACTGCGTTGATTTCC
AAAGTCATGGTTAATCTTGACGACTTACCATTCGTTCACAGTGACATGGAAATTGATATG
TTAGGTGATGCATATGAATTCCTAATCGGGCGCTTTGCGGCGACAGCGGGTAAAAAAGCA
GGCGAGTTCTATACACCACAACAAGTATCTAAGATACTGGCGAAGATTGTCACAGATGGT
AAAGATAAATTACGTCACGTGTATGACCCAACATGTGGGTCAGGTTCATTGTTGTTACGT
GTTGGTAAAGAAACACAAGTGTATCGTTATTTCGGACAAGAACGTAACAATACCACGTAC
AACTTAGCACGCATGAACATGTTATTACATGATGTGCGTTATGAGAATTTCGATATCCGT
AATGATGACACGTTGGAAAACCCAGCCTTTTTAGGCAATACATTTGATGCGGTTATTGCG
AACCCACCATATAGTGCGAAATGGACAGCAGATTCAAAATTTGAAAATGACGAACGATTC
AGTGGTTACGGCAAGCTTGCGCCAAAATCCAAAGCAGACTTTGCCTTTATTCAACACATG
GTACATTACCTAGACGATGAAGGTACCATGGCAGTTGTACTCCCACATGGTGTCTTATTC
CGTGGTGCTGCAGAAGGCGTGATTCGTCGTTATTTAATCGAAGAAAAGAACTACTTAGAA
GCCGTGATTGGCTTACCAGCGAATATTTTCTATGGGACAAGTATTCCAACATGTATTTTA
GTATTTAAAAAATGTCGCCAACAAGACGATAACGTACTATTTATCGATGCATCCAATGAT
TTTGAAAAAGGAAAAAATCAAAACCATTTAAGCGATGCCCAAGTCGATCGTATTATAGCC
ACATATAAGCGTAAAGAAACGATTGATAAATATAGCTACAGCGCGACATTACAAGAGATT
GCCGATAACGATTACAACTTAAACATACCGCGATATGTTGATACATTCGAAGAAGAAGCA
CCCATTGATTTAGATCAAGTCCAACAAGATTTGAAAAATATCGACAAAGAAATCGCAGAA
ATTGAACAAGAAATCAATGCATACCTGAAAGAACTAGGGGTGTTGAAAGATGAGTAA
>MRSA,Egy-140ON271
ATGTCTATTACTGAAAAACAACGTCAGCAACAAGCTGAATTACATAAAAAATTATGGTCG
ATTGCGAATGATTTAAGAGGGAACATGGATGCGAGTGAATTCCGTAATTACATTTTAGGC
TTGATTTTCTATCGCTTCTTATCTGAAAAAGCAGAACAAGAATACGCAGATGCCTTGTCA
GGTGAAGACATCACGTATCAAGAAGCATGGGCAGATGAAGAATATCGTGAAGATTTAAAA
GCAGAATTAATTGATCAAGTCGGTTACTTCATTGAGCCACAAGATTTATTCAGTGCGATG
ATTCGTGAAATTGAAACGCAAGATTTCGATATCGAACATCTAGCGACGGCGATTCGCAAA
GTTGAAACATCAACGCTAGGTGAAGAAAGTGAAAATGACTTTATCGGTCTGTTCAGCGAT
ATGGATTTGAGTTCAACGCGACTAGGTAACAATGTCAAAGAACGTACTGCGTTGATTTCC
AAAGTCATGGTTAATCTTGACGACTTACCATTCGTTCACAGTGACATGGAAATTGATATG
TTAGGTGATGCATATGAATTCCTAATCGGGCGCTTTGCGGCGACAGCGGGTAAAAAAGCA
GGCGAGTTCTATACACCACAACAAGTATCTAAGATACTGGCGAAGATTGTCACAGATGGT
AAAGATAAATTACGTCACGTGTATGACCCAACATGTGGGTCAGGTTCATTGTTGTTACGT
GTTGGTAAAGAAACACAAGTGTATCGTTATTTCGGACAAGAACGTAACAATACCACGTAC
AACTTAGCACGCATGAACATGTTATTACATGATGTGCGTTATGAGAATTTCGATATCCGT
AATGATGACACGTTGGAAAACCCAGCCTTTTTAGGCAATACATTTGATGCGGTTATTGCG
AACCCACCATATAGTGCGAAATGGACAGCAGATTCAAAATTTGAAAATGACGAACGATTC
AGTGGTTACGGCAAGCTTGCGCCAAAATCCAAAGCAGACTTTGCCTTTATTCAACACATG
GTACATTACCTAGACGATGAAGGTACCATGGCAGTTGTACTCCCACATGGTGTCTTATTC
CGTGGTGCTGCAGAAGGCGTGATTCGTCGTTATTTAATCGAAGAAAAGAACTACTTAGAA
GCCGTGATTGGCTTACCAGCGAATATTTTCTATGGGACAAGTATTCCAACATGTATTTTA
GTATTTAAAAAATGTCGCCAACAAGACGATAACGTACTATTTATCGATGCATCCAATGAT
TTTGAAAAAGGAAAAAATCAAAACCATTTAAGCGATGCCCAAGTCGATCGTATTATAGCC
ACATATAAGCGTAAAGAAACGATTGATAAATATAGCTACAGCGCGACATTACAAGAGATT
GCCGATAACGATTACAACTTAAACATACCGCGATATGTTGATACATTCGAAGAAGAAGCA
CCCATTGATTTAGATCAAGTCCAACAAGATTTGAAAAATATCGACAAAGAAATCGCAGAA
ATTGAACAAGAAATCAATGCATACCTGAAAGAACTAGGGGTGTTGAAAGATGAGTAA
>MRSA,Riyadh-RUH-2
ATGTCTATTACTGAAAAACAACGTCAGCAACAAGCTGAATTACATAAAAAATTATGGTCG
ATTGCGAATGATTTAAGAGGGAACATGGATGCGAGTGAATTCCGTAATTACATTTTAGGC
TTGATTTTCTATCGCTTCTTATCTGAAAAAGCAGAACAAGAATACGCAGATGCCTTGTCA
GGTGAAGACATCACGTATCAAGAAGCATGGGCAGATGAAGAATATCGTGAAGATTTAAAA
GCAGAATTAATTGATCAAGTCGGTTACTTCATTGAGCCACAAGATTTATTCAGTGCGATG
ATTCGTGAAATTGAAACGCAAGATTTCGATATCGAACATCTAGCGACGGCGATTCGCAAA
GTTGAAACATCAACGCTAGGTGAAGAAAGTGAAAATGACTTTATCGGTCTGTTCAGCGAT
ATGGATTTGAGTTCAACGCGACTAGGTAACAATGTCAAAGAACGTACTGCGTTGATTTCC
AAAGTCATGGTTAATCTTGACGACTTACCATTCGTTCACAGTGACATGGAAATTGATATG
TTAGGTGATGCATATGAATTCCTAATCGGGCGCTTTGCGGCGACAGCGGGTAAAAAAGCA
GGCGAGTTCTATACACCACAACAAGTATCTAAGATACTGGCGAAGATTGTCACAGATGGT
AAAGATAAATTACGTCACGTGTATGACCCAACATGTGGGTCAGGTTCATTGTTGTTACGT
GTTGGTAAAGAAACACAAGTGTATCGTTATTTCGGACAAGAACGTAACAATACCACGTAC
AACTTAGCACGCATGAACATGTTATTACATGATGTGCGTTATGAGAATTTCGATATCCGT
AATGATGACACGTTGGAAAACCCAGCCTTTTTAGGCAATACATTTGATGCGGTTATTGCG
AACCCACCATATAGTGCGAAATGGACAGCAGATTCAAAATTTGAAAATGACGAACGATTC
AGTGGTTACGGCAAGCTTGCGCCAAAATCCAAAGCAGACTTTGCCTTTATTCAACACATG
GTACATTACCTAGACGATGAAGGTACCATGGCAGTTGTACTCCCACATGGTGTCTTATTC
CGTGGTGCTGCAGAAGGCGTGATTCGTCGTTATTTAATCGAAGAAAAGAACTACTTAGAA
GCCGTGATTGGCTTACCAGCGAATATTTTCTATGGGACAAGTATTCCAACATGTATTTTA
GTATTTAAAAAATGTCGCCAACAAGACGATAACGTACTATTTATCGATGCATCCAATGAT
TTTGAAAAAGGAAAAAATCAAAACCATTTAAGCGATGCCCAAGTCGATCGTATTATAGCC
ACATATAAGCGTAAAGAAACGATTGATAAATATAGCTACAGCGCGACATTACAAGAGATT
GCCGATAACGATTACAACTTAAACATACCGCGATATGTTGATACATTCGAAGAAGAAGCA
CCCATTGATTTAGATCAAGTCCAACAAGATTTGAAAAATATCGACAAAGAAATCGCAGAA
ATTGAACAAGAAATCAATGCATACCTGAAAGAACTAGGGGTGTTGAAAGATGAGTAA
>MRSA,Kuwait-6133
ATGTCTATTACTGAAAAACAACGTCAGCAACAAGCTGAATTACATAAAAAATTATGGTCG
ATTGCGAATGATTTAAGAGGGAACATGGATGCGAGTGAATTCCGTAATTACATTTTAGGC
TTGATTTTCTATCGCTTCTTATCTGAAAAAGCAGAACAAGAATACGCAGATGCCTTGTCA
GGTGAAGACATCACGTATCAAGAAGCATGGGCAGATGAAGAATATCGTGAAGATTTAAAA
GCAGAATTAATTGATCAAGTCGGTTACTTCATTGAGCCACAAGATTTATTCAGTGCGATG
ATTCGTGAAATTGAAACGCAAGATTTCGATATCGAACATCTAGCGACGGCGATTCGCAAA
GTTGAAACATCAACGCTAGGTGAAGAAAGTGAAAATGACTTTATCGGTCTGTTCAGCGAT
ATGGATTTGAGTTCAACGCGACTAGGTAACAATGTCAAAGAACGTACTGCGTTGATTTCC
AAAGTCATGGTTAATCTTGACGACTTACCATTCGTTCACAGTGACATGGAAATTGATATG
TTAGGTGATGCATATGAATTCCTAATCGGGCGCTTTGCGGCGACAGCGGGTAAAAAAGCA
GGCGAGTTCTATACACCACAACAAGTATCTAAGATACTGGCGAAGATTGTCACAGATGGT
AAAGATAAATTACGTCACGTGTATGACCCAACATGTGGGTCAGGTTCATTGTTGTTACGT
GTTGGTAAAGAAACACAAGTGTATCGTTATTTCGGACAAGAACGTAACAATACCACGTAC
AACTTAGCACGCATGAACATGTTATTACATGATGTGCGTTATGAGAATTTCGATATCCGT
AATGATGACACGTTGGAAAACCCAGCCTTTTTAGGCAATACATTTGATGCGGTTATTGCG
AACCCACCATATAGTGCGAAATGGACAGCAGATTCAAAATTTGAAAATGACGAACGATTC
AGTGGTTACGGCAAGCTTGCGCCAAAATCCAAAGCAGACTTTGCCTTTATTCAACACATG
GTACATTACCTAGACGATGAAGGTACCATGGCAGTTGTACTCCCACATGGTGTCTTATTC
CGTGGTGCTGCAGAAGGCGTGATTCGTCGTTATTTAATCGAAGAAAAGAACTACTTAGAA
GCCGTGATTGGCTTACCAGCGAATATTTTCTATGGGACAAGTATTCCAACATGTATTTTA
GTATTTAAAAAATGTCGCCAACAAGACGATAACGTACTATTTATCGATGCATCCAATGAT
TTTGAAAAAGGAAAAAATCAAAACCATTTAAGCGATGCCCAAGTCGATCGTATTATAGCC
ACATATAAGCGTAAAGAAACGATTGATAAATATAGCTACAGCGCGACATTACAAGAGATT
GCCGATAACGATTACAACTTAAACATACCGCGATATGTTGATACATTCGAAGAAGAAGCA
CCCATTGATTTAGATCAAGTCCAACAAGATTTGAAAAATATCGACAAAGAAATCGCAGAA
ATTGAACAAGAAATCAATGCATACCTGAAAGAACTAGGGGTGTTGAAAGATGAGTAA
>MRSA,Kuwait-25912
ATGTCTATTACTGAAAAACAACGTCAGCAACAAGCTGAATTACATAAAAAATTATGGTCG
ATTGCGAATGATTTAAGAGGGAACATGGATGCGAGTGAATTCCGTAATTACATTTTAGGC
TTGATTTTCTATCGCTTCTTATCTGAAAAAGCAGAACAAGAATACGCAGATGCCTTGTCA
GGTGAAGACATCACGTATCAAGAAGCATGGGCAGATGAAGAATATCGTGAAGATTTAAAA
GCAGAATTAATTGATCAAGTCGGTTACTTCATTGAGCCACAAGATTTATTCAGTGCGATG
ATTCGTGAAATTGAAACGCAAGATTTCGATATCGAACATCTAGCGACGGCGATTCGCAAA
GTTGAAACATCAACGCTAGGTGAAGAAAGTGAAAATGACTTTATCGGTCTGTTCAGCGAT
ATGGATTTGAGTTCAACGCGACTAGGTAACAATGTCAAAGAACGTACTGCGTTGATTTCC
AAAGTCATGGTTAATCTTGACGACTTACCATTCGTTCACAGTGACATGGAAATTGATATG
TTAGGTGATGCATATGAATTCCTAATCGGGCGCTTTGCGGCGACAGCGGGTAAAAAAGCA
GGCGAGTTCTATACACCACAACAAGTATCTAAGATACTGGCGAAGATTGTCACAGATGGT
AAAGATAAATTACGTCACGTGTATGACCCAACATGTGGGTCAGGTTCATTGTTGTTACGT
GTTGGTAAAGAAACACAAGTGTATCGTTATTTCGGACAAGAACGTAACAATACCACGTAC
AACTTAGCACGCATGAACATGTTATTACATGATGTGCGTTATGAGAATTTCGATATCCGT
AATGATGACACGTTGGAAAACCCAGCCTTTTTAGGCAATACATTTGATGCGGTTATTGCG
AACCCACCATATAGTGCGAAATGGACAGCAGATTCAAAATTTGAAAATGACGAACGATTC
AGTGGTTACGGCAAGCTTGCGCCAAAATCCAAAGCAGACTTTGCCTTTATTCAACACATG
GTACATTACCTAGACGATGAAGGTACCATGGCAGTTGTACTCCCACATGGTGTCTTATTC
CGTGGTGCTGCAGAAGGCGTGATTCGTCGTTATTTAATCGAAGAAAAGAACTACTTAGAA
GCCGTGATTGGCTTACCAGCGAATATTTTCTATGGGACAAGTATTCCAACATGTATTTTA
GTATTTAAAAAATGTCGCCAACAAGACGATAACGTACTATTTATCGATGCATCCAATGAT
TTTGAAAAAGGAAAAAATCAAAACCATTTAAGCGATGCCCAAGTCGATCGTATTATAGCC
ACATATAAGCGTAAAGAAACGATTGATAAATATAGCTACAGCGCGACATTACAAGAGATT
GCCGATAACGATTACAACTTAAACATACCGCGATATGTTGATACATTCGAAGAAGAAGCA
CCCATTGATTTAGATCAAGTCCAACAAGATTTGAAAAATATCGACAAAGAAATCGCAGAA
ATTGAACAAGAAATCAATGCATACCTGAAAGAACTAGGGGTGTTGAAAGATGAGTAA
>MSSA,BSN90,CP149458
ATGTCTATTACTGAAAAACAACGTCAGCAACAAGCTGAATTACATAAAAAATTATGGTCG
ATTGCGAATGATTTAAGAGGGAACATGGATGCGAGTGAATTCCGTAATTACATTTTAGGC
TTGATTTTCTATCGCTTCTTATCTGAAAAAGCAGAACAAGAATACGCAGATGCCTTGTCA
GGTGAAGACATCACGTATCAAGAAGCATGGGCAGATGAAGAATATCGTGAAGATTTAAAA
GCAGAATTAATTGATCAAGTCGGTTACTTCATTGAGCCACAAGATTTATTCAGTGCGATG
ATTCGTGAAATTGAAACGCAAGATTTCGATATCGAACATCTAGCGACGGCGATTCGCAAA
GTTGAAACATCAACGCTAGGTGAAGAAAGTGAAAATGACTTTATCGGTCTGTTCAGCGAT
ATGGATTTGAGTTCAACGCGACTAGGTAACAATGTCAAAGAACGTACTGCGTTGATTTCC
AAAGTCATGGTTAATCTTGACGACTTACCATTCGTTCACAGTGACATGGAAATTGATATG
TTAGGTGATGCATATGAATTCCTAATCGGGCGCTTTGCGGCGACAGCGGGTAAAAAAGCA
GGCGAGTTCTATACACCACAACAAGTATCTAAGATACTGGCGAAGATTGTCACAGATGGT
AAAGATAAATTACGTCACGTGTATGACCCAACATGTGGGTCAGGTTCATTGTTGTTACGT
GTTGGTAAAGAAACACAAGTGTATCGTTATTTCGGACAAGAACGTAACAATACCACGTAC
AACTTAGCACGCATGAACATGTTATTACATGATGTGCGTTATGAGAATTTCGATATCCGT
AATGATGACACGTTGGAAAACCCAGCCTTTTTAGGCAATACATTTGATGCGGTTATTGCG
AACCCACCATATAGTGCGAAATGGACAGCAGATTCAAAATTTGAAAATGACGAACGATTC
AGTGGTTACGGCAAGCTTGCGCCAAAATCCAAAGCAGACTTTGCCTTTATTCAACACATG
GTACATTACCTAGACGATGAAGGTACCATGGCAGTTGTACTCCCACATGGTGTCTTATTC
CGTGGTGCTGCAGAAGGCGTGATTCGTCGTTATTTAATCGAAGAAAAGAACTACTTAGAA
GCCGTGATTGGCTTACCAGCGAATATTTTCTATGGGACAAGTATTCCAACATGTATTTTA
GTATTTAAAAAATGTCGCCAACAAGACGATAACGTACTATTTATCGATGCATCCAATGAT
TTTGAAAAAGGAAAAAATCAAAACCATTTAAGCGATGCCCAAGTCGATCGTATTATAGCC
ACATATAAGCGTAAAGAAACGATTGATAAATATAGCTACAGCGCGACATTACAAGAGATT
GCCGATAACGATTACAACTTAAACATACCGCGATATGTTGATACATTCGAAGAAGAAGCA
CCCATTGATTTAGATCAAGTCCAACAAGATTTGAAAAATATCGACAAAGAAATCGCAGAA
ATTGAACAAGAAATCAATGCATACCTGAAAGAACTAGGGGTGTTGAAAGATGAGTAA
>MSSA,BSN135,CP152328
ATGTCTATTACTGAAAAACAACGTCAGCAACAAGCTGAATTACATAAAAAATTATGGTCG
ATTGCGAATGATTTAAGAGGGAACATGGATGCGAGTGAATTCCGTAATTACATTTTAGGC
TTGATTTTCTATCGCTTCTTATCTGAAAAAGCAGAACAAGAATACGCAGATGCCTTGTCA
GGTGAAGACATCACGTATCAAGAAGCATGGGCAGATGAAGAATATCGTGAAGATTTAAAA
GCAGAATTAATTGATCAAGTCGGTTACTTCATTGAGCCACAAGATTTATTCAGTGCGATG
ATTCGTGAAATTGAAACGCAAGATTTCGATATCGAACATCTAGCGACGGCGATTCGCAAA
GTTGAAACATCAACGCTAGGTGAAGAAAGTGAAAATGACTTTATCGGTCTGTTCAGCGAT
ATGGATTTGAGTTCAACGCGACTAGGTAACAATGTCAAAGAACGTACTGCGTTGATTTCC
AAAGTCATGGTTAATCTTGACGACTTACCATTCGTTCACAGTGACATGGAAATTGATATG
TTAGGTGATGCATATGAATTCCTAATCGGGCGCTTTGCGGCGACAGCGGGTAAAAAAGCA
GGCGAGTTCTATACACCACAACAAGTATCTAAGATACTGGCGAAGATTGTCACAGATGGT
AAAGATAAATTACGTCACGTGTATGACCCAACATGTGGGTCAGGTTCATTGTTGTTACGT
GTTGGTAAAGAAACACAAGTGTATCGTTATTTCGGACAAGAACGTAACAATACCACGTAC
AACTTAGCACGCATGAACATGTTATTACATGATGTGCGTTATGAGAATTTCGATATCCGT
AATGATGACACGTTGGAAAACCCAGCCTTTTTAGGCAATACATTTGATGCGGTTATTGCG
AACCCACCATATAGTGCGAAATGGACAGCAGATTCAAAATTTGAAAATGACGAACGATTC
AGTGGTTACGGCAAGCTTGCGCCAAAATCCAAAGCAGACTTTGCCTTTATTCAACACATG
GTACATTACCTAGACGATGAAGGTACCATGGCAGTTGTACTCCCACATGGTGTCTTATTC
CGTGGTGCTGCAGAAGGCGTGATTCGTCGTTATTTAATCGAAGAAAAGAACTACTTAGAA
GCCGTGATTGGCTTACCAGCGAATATTTTCTATGGGACAAGTATTCCAACATGTATTTTA
GTATTTAAAAAATGTCGCCAACAAGACGATAACGTACTATTTATCGATGCATCCAATGAT
TTTGAAAAAGGAAAAAATCAAAACCATTTAAGCGATGCCCAAGTCGATCGTATTATAGCC
ACATATAAGCGTAAAGAAACGATTGATAAATATAGCTACAGCGCGACATTACAAGAGATT
GCCGATAACGATTACAACTTAAACATACCGCGATATGTTGATACATTCGAAGAAGAAGCA
CCCATTGATTTAGATCAAGTCCAACAAGATTTGAAAAATATCGACAAAGAAATCGCAGAA
ATTGAACAAGAAATCAATGCATACCTGAAAGAACTAGGGGTGTTGAAAGATGAGTAA
>   

>hsdM-spl

>MSSA,ST20130938,CP012972
ATGTCTATTACTGAAAAACAACGTCAGCAACAAGCTGAATTACATAAAAAATTATGGTCG
ATTGCGAATGATTTAAGAGGGAACATGGATGCGAGTGAATTCCGTAATTACATTTTAGGC
TTGATTTTCTATCGCTTCTTATCTGAAAAAGCAGAACAAGAATACGCAGATGCCTTGTCA
GGTGAAGACATCACGTATCAAGAAGCATGGGCAGATGAAGAATATCGTGAAGATTTAAAA
GCAGAATTAATTGATCAAGTCGGTTACTTCATTGAGCCACAAGATTTATTCAGTGCGATG
ATTCGTGAAATTGAAACGCAAGATTTCGATATCGAACATCTAGCGACGGCGATTCGCAAA
GTTGAAACATCAACGCTAGGTGAAGAAAGTGAAAATGACTTTATCGGTCTGTTCAGCGAT
ATGGATTTGAGTTCAACGCGACTAGGTAACAATGTCAAAGAACGTACTGCGTTGATTTCC
AAAGTCATGGTTAATCTTGACGACTTACCATTCGTTCACAGTGACATGGAAATTGATATG
TTAGGTGATGCATATGAATTCCTAATCGGGCGCTTTGCGGCGACAGCGGGTAAAAAAGCA
GGCGAGTTCTATACACCACAACAAGTATCTAAGATACTGGCGAAGATTGTCACAGATGGT
AAAGATAAATTACGTCACGTGTATGACCCAACATGTGGGTCAGGTTCATTGTTGTTACGT
GTTGGTAAAGAAACACAAGTGTATCGTTATTTCGGACAAGAACGTAACAATACCACGTAC
AACTTAGCACGCATGAACATGTTATTACATGATGTGCGTTATGAGAATTTCGATATCCGT
AATGATGACACGTTGGAAAACCCAGCCTTTTTAGGCAATACATTTGATGCGGTTATTGCG
AACCCACCATATAGTGCGAAATGGACAGCAGATTCAAAATTTGAAAATGACGAACGATTC
AGTGGTTACGGCAAGCTTGCGCCAAAATCCAAAGCAGACTTTGCCTTTATTCAACACATG
GTACATTACCTAGACGATGAAGGTACCATGGCAGTTGTACTCCCACATGGTGTCTTATTC
CGTGGTGCTGCAGAAGGCGTGATTCGTCGTTATTTAATCGAAGAAAAGAACTACTTAGAA
GCCGTGATTGGCTTACCAGCGAATATTTTCTATGGGACAAGTATTCCAACATGTATTTTA
GTATTTAAAAAATGTCGCCAACAAGACGATAACGTACTATTTATCGATGCATCCAATGAT
TTTGAAAAAGGAAAAAATCAAAACCATTTAAGCGATGCCCAAGTCGATCGTATTATAGCC
ACATATAAGCGTAAAGAAACGATTGATAAATATAGCTACAGCGCGACATTACAAGAGATT
GCCGATAACGATTACAACTTAAACATACCGCGATATGTTGATACATTCGAAGAAGAAGCA
CCCATTGATTTAGATCAAGTCCAACAAGATTTGAAAAATATCGACAAAGAAATCGCAGAA
ATTGAACAAGAAATCAATGCATACCTGAAAGAACTAGGGGTGTTGAAAGATGAGTAA
>MSSA,ST20130939,CP012970
ATGTCTATTACTGAAAAACAACGTCAGCAACAAGCTGAATTACATAAAAAATTATGGTCG
ATTGCGAATGATTTAAGAGGGAATATGGATGCGAGTGAATTCCGTAATTACATTTTAGGC
TTGATTTTCTATCGCTTCTTATCTGAAAAAGCAGAACAAGAATACGCAGATGCCTTGTCA
GGTGAAGACATCACGTATCAAGAAGCATGGGCAGATGAAGAATATCGTGAAGATTTAAAA
GCAGAATTAATTGATCAAGTCGGTTACTTCATTGAGCCACAAGATTTATTCAGTGCGATG
ATTCGTGAAATTGAAACGCAAGATTTCGATATCGAACATCTAGCGACGGCGATTCGCAAA
GTTGAAACATCAACGCTAGGTGAAGAAAGTGAAAATGACTTTATCGGTCTGTTCAGCGAT
ATGGATTTGAGTTCAACGCGACTAGGTAACAATGTCAAAGAACGTACTGCGTTGATTTCC
AAAGTCATGGTTAATCTTGACGACTTACCATTCGTTCACAGTGACATGGAAATTGATATG
TTAGGTGATGCATATGAATTCCTAATCGGGCGCTTTGCGGCGACAGCGGGTAAAAAAGCA
GGCGAGTTCTATACACCACAACAAGTATCTAAGATACTGGCGAAGATTGTCACAGATGGT
AAAGATAAATTACGTCACGTGTATGACCCAACATGTGGGTCAGGTTCATTGTTGTTACGT
GTTGGTAAAGAAACACAAGTGTATCGTTATTTCGGACAAGAACGTAACAATACCACGTAC
AACTTAGCACGCATGAACATGTTATTACATGATGTGCGTTATGAGAATTTCGATATCCGT
AATGATGACACGTTGGAAAACCCAGCCTTTTTAGGCAATACATTTGATGCGGTTATTGCG
AACCCACCATATAGTGCGAAATGGACAGCAGATTCAAAATTTGAAAATGACGAACGATTC
AGTGGTTACGGCAAGCTTGCGCCAAAATCCAAAGCAGACTTTGCCTTTATTCAACACATG
GTACATTACCTAGACGATGAAGGTACCATGGCAGTTGTACTCCCACATGGTGTCTTATTC
CGTGGTGCTGCAGAAGGCGTGATTCGTCGTTATTTAATCGAAGAAAAGAACTACTTAGAA
GCCGTGATTGGCTTACCAGCGAATATTTTCTATGGGACAAGTATTCCAACATGTATTTTA
GTATTTAAAAAATGTCGCCAACAAGACGATAACGTACTATTTATCGATGCATCCAATGAT
TTTGAAAAAGGAAAAAATCAAAACCATTTAAGCGATGCCCAAGTCGATCGTATTATAGCC
ACATATAAGCGTAAAGAAACGATTGATAAATATAGCTACAGCGCGACATTACAAGAGATT
GCCGATAACGATTACAACTTAAACATACCGCGATATGTTGATACATTCGAAGAAGAAGCA
CCCATTGATTTAGATCAAGTCCAACAAGATTTGAAAAATATCGACAAAGAAATCGCAGAA
ATTGAACAAGAAATCAATGCATACCTGAAAGAACTAGGGGTGTTGAAAGATGAGTAA
>MSSA,Kenya-Dog147,CP120023
ATGTCTATTACTGAAAAACAACGTCAGCAACAAGCTGAATTACATAAAAAATTATGGTCG
ATTGCGAATGATTTAAGAGGGAACATGGATGCGAGTGAATTCCGTAATTACATTTTAGGC
TTGATTTTCTATCGCTTCTTATCTGAAAAAGCAGAACAAGAATACGCAGATGCCTTGTCA
GGTGAAGACATCACGTATCAAGAAGCATGGGCAGATGAAGAATATCGTGAAGATTTAAAA
GCAGAATTAATTGATCAAGTCGGTTACTTCATTGAGCCACAAGATTTATTCAGTGCGATG
ATTCGTGAAATTGAAACGCAAGATTTCGATATCGAACATCTAGCGACGGCGATTCGCAAA
GTTGAAACATCAACGCTAGGTGAAGAAAGTGAAAATGACTTTATCGGTCTGTTCAGCGAT
ATGGATTTGAGTTCAACGCGACTAGGTAACAATGTCAAAGAACGTACTGCGTTGATTTCC
AAAGTCATGGTTAATCTTGACGACTTACCATTCGTTCACAGTGACATGGAAATTGATATG
TTAGGTGATGCATATGAATTCCTAATCGGGCGCTTTGCGGCGACAGCGGGTAAAAAAGCA
GGCGAGTTCTATACACCACAACAAGTATCTAAGATACTGGCGAAGATTGTCACAGATGGT
AAAGATAAATTACGTCACGTGTATGACCCAACATGTGGGTCAGGTTCATTGTTGTTACGT
GTTGGTAAAGAAACACAAGTGTATCGTTATTTCGGACAAGAACGTAACAATACCACGTAC
AACTTAGCACGCATGAACATGTTATTACATGATGTGCGTTATGAGAATTTCGATATCCGT
AATGATGACACGTTGGAAAACCCAGCCTTTTTAGGCAATACATTTGATGCGGTTATTGCG
AACCCACCATATAGTGCGAAATGGACAGCAGATTCAAAATTTGAAAATGACGAACGATTC
AGTGGTTACGGCAAGCTTGCGCCAAAATCCAAAGCAGACTTTGCCTTTATTCAACACATG
GTACATTACCTAGACGATGAAGGTACCATGGCAGTTGTACTCCCACATGGTGTCTTATTC
CGTGGTGCTGCAGAAGGCGTGATTCGTCGTTATTTAATCGAAGAAAAGAACTACTTAGAA
GCCGTGATTGGCTTACCAGCGAATATTTTCTATGGGACAAGTATTCCAACATGTATTTTA
GTATTTAAAAAATGTCGCCAACAAGACGATAACGTACTATTTATCGATGCATCCAATGAT
TTTGAAAAAGGAAAAAATCAAAACCATTTAAGCGATGCCCAAGTCGATCGTATTATAGCC
ACATATAAGCGTAAAGAAACGATTGATAAATATAGCTACAGCGCGACATTACAAGAGATT
GCCGATAACGATTACAACTTAAACATACCGCGATATGTTGATACATTCGAAGAAGAAGCA
CCCATTGATTTAGATCAAGTCCAACAAGATTTGAAAAATATCGACAAAGAAATCGCAGAA
ATTGAACAAGAAATCAATGCATACCTGAAAGAACTAGGGGTGTTGAAAGATGAGTAA
>MSSA,Kenya-Dog158,CP120009
ATGTCTATTACTGAAAAACAACGTCAGCAACAAGCTGAATTACATAAAAAATTATGGTCG
ATTGCGAATGATTTAAGAGGGAACATGGATGCGAGTGAATTCCGTAATTACATTTTAGGC
TTGATTTTCTATCGCTTCTTATCTGAAAAAGCAGAACAAGAATACGCAGATGCCTTGTCA
GGTGAAGACATCACGTATCAAGAAGCATGGGCAGATGAAGAATATCGTGAAGATTTAAAA
GCAGAATTAATTGATCAAGTCGGTTACTTCATTGAGCCACAAGATTTATTCAGTGCGATG
ATTCGTGAAATTGAAACGCAAGATTTCGATATCGAACATCTAGCGACGGCGATTCGCAAA
GTTGAAACATCAACGCTAGGTGAAGAAAGTGAAAATGACTTTATCGGTCTGTTCAGCGAT
ATGGATTTGAGTTCAACGCGACTAGGTAACAATGTCAAAGAACGTACTGCGTTGATTTCC
AAAGTCATGGTTAATCTTGACGACTTACCATTCGTTCACAGTGACATGGAAATTGATATG
TTAGGTGATGCATATGAATTCCTAATCGGGCGCTTTGCGGCGACAGCGGGTAAAAAAGCA
GGCGAGTTCTATACACCACAACAAGTATCTAAGATACTGGCGAAGATTGTCACAGATGGT
AAAGATAAATTACGTCACGTGTATGACCCAACATGTGGGTCAGGTTCATTGTTGTTACGT
GTTGGTAAAGAAACACAAGTGTATCGTTATTTCGGACAAGAACGTAACAATACCACGTAC
AACTTAGCACGCATGAACATGTTATTACATGATGTGCGTTATGAGAATTTCGATATCCGT
AATGATGACACGTTGGAAAACCCAGCCTTTTTAGGCAATACATTTGATGCGGTTATTGCG
AACCCACCATATAGTGCGAAATGGACAGCAGATTCAAAATTTGAAAATGACGAACGATTC
AGTGGTTACGGCAAGCTTGCGCCAAAATCCAAAGCAGACTTTGCCTTTATTCAACACATG
GTACATTACCTAGACGATGAAGGTACCATGGCAGTTGTACTCCCACATGGTGTCTTATTC
CGTGGTGCTGCAGAAGGCGTGATTCGTCGTTATTTAATCGAAGAAAAGAACTACTTAGAA
GCCGTGATTGGCTTACCAGCGAATATTTTCTATGGGACAAGTATTCCAACATGTATTTTA
GTATTTAAAAAATGTCGCCAACAAGACGATAACGTACTATTTATCGATGCATCCAATGAT
TTTGAAAAAGGAAAAAATCAAAACCATTTAAGCGATGCCCAAGTCGATCGTATTATAGCC
ACATATAAGCGTAAAGAAACGATTGATAAATATAGCTACAGCGCGACATTACAAGAGATT
GCCGATAACGATTACAACTTAAACATACCGCGATATGTTGATACATTCGAAGAAGAAGCA
CCCATTGATTTAGATCAAGTCCAACAAGATTTGAAAAATATCGACAAAGAAATCGCAGAA
ATTGAACAAGAAATCAATGCATACCTGAAAGAACTAGGGGTGTTGAAAGATGAGTAA
>MSSA,Kenya-Dog165,CP120001
ATGTCTATTACTGAAAAACAACGTCAGCAACAAGCTGAATTACATAAAAAATTATGGTCG
ATTGCGAATGATTTAAGAGGGAACATGGATGCGAGTGAATTCCGTAATTACATTTTAGGC
TTGATTTTCTATCGCTTCTTATCTGAAAAAGCAGAACAAGAATACGCAGATGCCTTGTCA
GGTGAAGACATCACGTATCAAGAAGCATGGGCAGATGAAGAATATCGTGAAGATTTAAAA
GCAGAATTAATTGATCAAGTCGGTTACTTCATTGAGCCACAAGATTTATTCAGTGCGATG
ATTCGTGAAATTGAAACGCAAGATTTCGATATCGAACATCTAGCGACGGCGATTCGCAAA
GTTGAAACATCAACGCTAGGTGAAGAAAGTGAAAATGACTTTATCGGTCTGTTCAGCGAT
ATGGATTTGAGTTCAACGCGACTAGGTAACAATGTCAAAGAACGTACTGCGTTGATTTCC
AAAGTCATGGTTAATCTTGACGACTTACCATTCGTTCACAGTGACATGGAAATTGATATG
TTAGGTGATGCATATGAATTCCTAATCGGGCGCTTTGCGGCGACAGCGGGTAAAAAAGCA
GGCGAGTTCTATACACCACAACAAGTATCTAAGATACTGGCGAAGATTGTCACAGATGGT
AAAGATAAATTACGTCACGTGTATGACCCAACATGTGGGTCAGGTTCATTGTTGTTACGT
GTTGGTAAAGAAACACAAGTGTATCGTTATTTCGGACAAGAACGTAACAATACCACGTAC
AACTTAGCACGCATGAACATGTTATTACATGATGTGCGTTATGAGAATTTCGATATCCGT
AATGATGACACGTTGGAAAACCCAGCCTTTTTAGGCAATACATTTGATGCGGTTATTGCG
AACCCACCATATAGTGCGAAATGGACAGCAGATTCAAAATTTGAAAATGACGAACGATTC
AGTGGTTACGGCAAGCTTGCGCCAAAATCCAAAGCAGACTTTGCCTTTATTCAACACATG
GTACATTACCTAGACGATGAAGGTACCATGGCAGTTGTACTCCCACATGGTGTCTTATTC
CGTGGTGCTGCAGAAGGCGTGATTCGTCGTTATTTAATCGAAGAAAAGAACTACTTAGAA
GCCGTGATTGGCTTACCAGCGAATATTTTCTATGGGACAAGTATTCCAACATGTATTTTA
GTATTTAAAAAATGTCGCCAACAAGACGATAACGTACTATTTATCGATGCATCCAATGAT
TTTGAAAAAGGAAAAAATCAAAACCATTTAAGCGATGCCCAAGTCGATCGTATTATAGCC
ACATATAAGCGTAAAGAAACGATTGATAAATATAGCTACAGCGCGACATTACAAGAGATT
GCCGATAACGATTACAACTTAAACATACCGCGATATGTTGATACATTCGAAGAAGAAGCA
CCCATTGATTTAGATCAAGTCCAACAAGATTTGAAAAATATCGACAAAGAAATCGCAGAA
ATTGAACAAGAAATCAATGCATACCTGAAAGAACTAGGGGTGTTGAAAGATGAGTAA
>MSSA,PS006-42,CP151815
ATGTCTATTACTGAAAAACAACGTCAGCAACAAGCTGAATTACATAAAAAATTATGGTCG
ATTGCGAATGATTTAAGAGGGAACATGGATGCGAGTGAATTCCGTAATTACATTTTAGGC
TTGATTTTCTATCGCTTCTTATCTGAAAAAGCAGAACAAGAATACGCAGATGCCTTGTCA
GGTGAAGACATCACGTATCAAGAAGCATGGGCAGATGAAGAATATCGTGAAGATTTAAAA
GCAGAATTAATTGATCAAGTCGGTTACTTCATTGAGCCACAAGATTTATTCAGTGCGATG
ATTCGTGAAATTGAAACGCAAGATTTCGATATCGAACATCTAGCGACGGCGATTCGCAAA
GTTGAAACATCAACGCTAGGTGAAGAAAGTGAAAATGACTTTATCGGTCTGTTCAGCGAT
ATGGATTTGAGTTCAACGCGACTAGGTAACAATGTCAAAGAACGTACTGCGTTGATTTCC
AAAGTCATGGTTAATCTTGACGACTTACCATTCGTTCACAGTGACATGGAAATTGATATG
TTAGGTGATGCATATGAATTCCTAATCGGGCGCTTTGCGGCGACAGCGGGTAAAAAAGCA
GGCGAGTTCTATACACCACAACAAGTATCTAAGATACTGGCGAAGATTGTCACAGATGGT
AAAGATAAATTACGTCACGTGTATGACCCAACATGTGGGTCAGGTTCATTGTTGTTACGT
GTTGGTAAAGAAACACAAGTGTATCGTTATTTCGGACAAGAACGTAACAATACCACGTAC
AACTTAGCACGCATGAACATGTTATTACATGATGTGCGTTATGAGAATTTCGATATCCGT
AATGATGACACGTTGGAAAACCCAGCCTTTTTAGGCAATACATTTGATGCGGTTATTGCG
AACCCACCATATAGTGCGAAATGGACAGCAGATTCAAAATTTGAAAATGACGAACGATTC
AGTGGTTACGGCAAGCTTGCGCCAAAATCCAAAGCAGACTTTGCCTTTATTCAACACATG
GTACATTACCTAGACGATGAAGGTACCATGGCAGTTGTACTCCCACATGGTGTCTTATTC
CGTGGTGCTGCAGAAGGCGTGATTCGTCGTTATTTAATCGAAGAAAAGAACTACTTAGAA
GCCGTGATTGGCTTACCAGCGAATATTTTCTATGGGACAAGTATTCCAACATGTATTTTA
GTATTTAAAAAATGTCGCCAACAAGACGATAACGTACTATTTATCGATGCATCCAATGAT
TTTGAAAAAGGAAAAAATCAAAACCATTTAAGCGATGCCCAAGTCGATCGTATTATAGCC
ACATATAAGCGTAAAGAAACGATTGATAAATATAGCTACAGCGCGACATTACAAGAGATT
GCCGATAACGATTACAACTTAAACATACCGCGATATGTTGATACATTCGAAGAAGAAGCA
CCCATTGATTTAGATCAAGTCCAACAAGATTTGAAAAATATCGACAAAGAAATCGCAGAA
ATTGAACAAGAAATCAATGCATACCTGAAAGAACTAGGGGTGTTGAAAGATGAGTAA
>MSSA,Strain 171,LT963437
ATGTCTATTACTGAAAAACAACGTCAGCAACAAGCTGAATTACATAAAAAATTATGGTCG
ATTGCGAATGATTTAAGAGGGAACATGGATGCGAGTGAATTCCGTAATTACATTTTAGGC
TTGATTTTCTATCGCTTCTTATCTGAAAAAGCAGAACAAGAATACGCAGATGCCTTGTCA
GGTGAAGACATCACGTATCAAGAAGCATGGGCAGATGAAGAATATCGTGAAGATTTAAAA
GCAGAATTAATTGATCAAGTCGGTTACTTCATTGAGCCACAAGATTTATTCAGTGCGATG
ATTCGTGAAATTGAAACGCAAGATTTCGATATCGAACATCTAGCGACGGCGATTCGCAAA
GTTGAAACATCAACGCTAGGTGAAGAAAGTGAAAATGACTTTATCGGTCTGTTCAGCGAT
ATGGATTTGAGTTCAACGCGACTAGGTAACAATGTCAAAGAACGTACTGCGTTGATTTCC
AAAGTCATGGTTAATCTTGACGACTTACCATTCGTTCACAGTGACATGGAAATTGATATG
TTAGGTGATGCATATGAATTCCTAATCGGGCGCTTTGCGGCGACAGCGGGTAAAAAAGCA
GGCGAGTTCTATACACCACAACAAGTATCTAAGATACTGGCGAAGATTGTCACAGATGGT
AAAGATAAATTACGTCACGTGTATGACCCAACATGTGGGTCAGGTTCATTGTTGTTACGT
GTTGGTAAAGAAACACAAGTGTATCGTTATTTCGGACAAGAACGTAACAATACCACGTAC
AACTTAGCACGCATGAACATGTTATTACATGATGTGCGTTATGAGAATTTCGATATCCGT
AATGATGACACGTTGGAAAACCCAGCCTTTTTAGGCAATACATTTGATGCGGTTATTGCG
AACCCACCATATAGTGCGAAATGGACAGCAGATTCAAAATTTGAAAATGACGAACGATTC
AGTGGTTACGGCAAGCTTGCGCCAAAATCCAAAGCAGACTTTGCCTTTATTCAACACATG
GTACATTACCTAGACGATGAAGGTACCATGGCAGTTGTACTCCCACATGGTGTCTTATTC
CGTGGTGCTGCAGAAGGCGTGATTCGTCGTTATTTAATCGAAGAAAAGAACTACTTAGAA
GCCGTGATTGGCTTACCAGCGAATATTTTCTATGGGACAAGTATTCCAACATGTATTTTA
GTATTTAAAAAATGTCGCCAACAAGACGATAACGTACTATTTATCGATGCATCCAATGAT
TTTGAAAAAGGAAAAAATCAAAACCATTTAAGCGATGCCCAAGTCGATCGTATTATAGCC
ACATATAAGCGTAAAGAAACGATTGATAAATATAGCTACAGCGCGACATTACAAGAGATT
GCCGATAACGATTACAACTTAAACATACCGCGATATGTTGATACATTCGAAGAAGAAGCA
CCCATTGATTTAGATCAAGTCCAACAAGATTTGAAAAATATCGACAAAGAAATCGCAGAA
ATTGAACAAGAAATCAATGCATACCTGAAAGAACTAGGGGTGTTGAAAGATGAGTAA
>MRSA,Egy-012ON104
ATGTCTATTACTGAAAAACAACGTCAGCAACAAGCTGAATTACATAAAAAATTATGGTCG
ATTGCGAATGATTTAAGAGGGAACATGGATGCGAGTGAATTCCGTAATTACATTTTAGGC
TTGATTTTCTATCGCTTCTTATCTGAAAAAGCAGAACAAGAATACGCAGATGCCTTGTCA
GGTGAAGACATCACGTATCAAGAAGCATGGGCAGATGAAGAATATCGTGAAGATTTAAAA
GCAGAATTAATTGATCAAGTCGGTTACTTCATTGAGCCACAAGATTTATTCAGTGCGATG
ATTCGTGAAATTGAAACGCAAGATTTCGATATCGAACATCTAGCGACGGCGATTCGCAAA
GTTGAAACATCAACGCTAGGTGAAGAAAGTGAAAATGACTTTATCGGTCTGTTCAGCGAT
ATGGATTTGAGTTCAACGCGACTAGGTAACAATGTCAAAGAACGTACTGCGTTGATTTCC
AAAGTCATGGTTAATCTTGACGACTTACCATTCGTTCACAGTGACATGGAAATTGATATG
TTAGGTGATGCATATGAATTCCTAATCGGGCGCTTTGCGGCGACAGCGGGTAAAAAAGCA
GGCGAGTTCTATACACCACAACAAGTATCTAAGATACTGGCGAAGATTGTCACAGATGGT
AAAGATAAATTACGTCACGTGTATGACCCAACATGTGGGTCAGGTTCATTGTTGTTACGT
GTTGGTAAAGAAACACAAGTGTATCGTTATTTCGGACAAGAACGTAACAATACCACGTAC
AACTTAGCACGCATGAACATGTTATTACATGATGTGCGTTATGAGAATTTCGATATCCGT
AATGATGACACGTTGGAAAACCCAGCCTTTTTAGGCAATACATTTGATGCGGTTATTGCG
AACCCACCATATAGTGCGAAATGGACAGCAGATTCAAAATTTGAAAATGACGAACGATTC
AGTGGTTACGGCAAGCTTGCGCCAAAATCCAAAGCAGACTTTGCCTTTATTCAACACATG
GTACATTACCTAGACGATGAAGGTACCATGGCAGTTGTACTCCCACATGGTGTCTTATTC
CGTGGTGCTGCAGAAGGCGTGATTCGTCGTTATTTAATCGAAGAAAAGAACTACTTAGAA
GCCGTGATTGGCTTACCAGCGAATATTTTCTATGGGACAAGTATTCCAACATGTATTTTA
GTATTTAAAAAATGTCGCCAACAAGACGATAACGTACTATTTATCGATGCATCCAATGAT
TTTGAAAAAGGAAAAAATCAAAACCATTTAAGCGATGCCCAAGTCGATCGTATTATAGCC
ACATATAAGCGTAAAGAAACGATTGATAAATATAGCTACAGCGCGACATTACAAGAGATT
GCCGATAACGATTACAACTTAAACATACCGCGATATGTTGATACATTCGAAGAAGAAGCA
CCCATTGATTTAGATCAAGTCCAACAAGATTTGAAAAATATCGACAAAGAAATCGCAGAA
ATTGAACAAGAAATCAATGCATACCTGAAAGAACTAGGGGTGTTGAAAGATGAGTAA
>MRSA,Egy-140ON271
ATGTCTATTACTGAAAAACAACGTCAGCAACAAGCTGAATTACATAAAAAATTATGGTCG
ATTGCGAATGATTTAAGAGGGAACATGGATGCGAGTGAATTCCGTAATTACATTTTAGGC
TTGATTTTCTATCGCTTCTTATCTGAAAAAGCAGAACAAGAATACGCAGATGCCTTGTCA
GGTGAAGACATCACGTATCAAGAAGCATGGGCAGATGAAGAATATCGTGAAGATTTAAAA
GCAGAATTAATTGATCAAGTCGGTTACTTCATTGAGCCACAAGATTTATTCAGTGCGATG
ATTCGTGAAATTGAAACGCAAGATTTCGATATCGAACATCTAGCGACGGCGATTCGCAAA
GTTGAAACATCAACGCTAGGTGAAGAAAGTGAAAATGACTTTATCGGTCTGTTCAGCGAT
ATGGATTTGAGTTCAACGCGACTAGGTAACAATGTCAAAGAACGTACTGCGTTGATTTCC
AAAGTCATGGTTAATCTTGACGACTTACCATTCGTTCACAGTGACATGGAAATTGATATG
TTAGGTGATGCATATGAATTCCTAATCGGGCGCTTTGCGGCGACAGCGGGTAAAAAAGCA
GGCGAGTTCTATACACCACAACAAGTATCTAAGATACTGGCGAAGATTGTCACAGATGGT
AAAGATAAATTACGTCACGTGTATGACCCAACATGTGGGTCAGGTTCATTGTTGTTACGT
GTTGGTAAAGAAACACAAGTGTATCGTTATTTCGGACAAGAACGTAACAATACCACGTAC
AACTTAGCACGCATGAACATGTTATTACATGATGTGCGTTATGAGAATTTCGATATCCGT
AATGATGACACGTTGGAAAACCCAGCCTTTTTAGGCAATACATTTGATGCGGTTATTGCG
AACCCACCATATAGTGCGAAATGGACAGCAGATTCAAAATTTGAAAATGACGAACGATTC
AGTGGTTACGGCAAGCTTGCGCCAAAATCCAAAGCAGACTTTGCCTTTATTCAACACATG
GTACATTACCTAGACGATGAAGGTACCATGGCAGTTGTACTCCCACATGGTGTCTTATTC
CGTGGTGCTGCAGAAGGCGTGATTCGTCGTTATTTAATCGAAGAAAAGAACTACTTAGAA
GCCGTGATTGGCTTACCAGCGAATATTTTCTATGGGACAAGTATTCCAACATGTATTTTA
GTATTTAAAAAATGTCGCCAACAAGACGATAACGTACTATTTATCGATGCATCCAATGAT
TTTGAAAAAGGAAAAAATCAAAACCATTTAAGCGATGCCCAAGTCGATCGTATTATAGCC
ACATATAAGCGTAAAGAAACGATTGATAAATATAGCTACAGCGCGACATTACAAGAGATT
GCCGATAACGATTACAACTTAAACATACCGCGATATGTTGATACATTCGAAGAAGAAGCA
CCCATTGATTTAGATCAAGTCCAACAAGATTTGAAAAATATCGACAAAGAAATCGCAGAA
ATTGAACAAGAAATCAATGCATACCTGAAAGAACTAGGGGTGTTGAAAGATGAGTAA
>MRSA,Riyadh-RUH-2
ATGTCTATTACTGAAAAACAACGTCAGCAACAAGCTGAATTACATAAAAAATTATGGTCG
ATTGCGAATGATTTAAGAGGGAACATGGATGCGAGTGAATTCCGTAATTACATTTTAGGC
TTGATTTTCTATCGCTTCTTATCTGAAAAAGCAGAACAAGAATACGCAGATGCCTTGTCA
GGTGAAGACATCACGTATCAAGAAGCATGGGCAGATGAAGAATATCGTGAAGATTTAAAA
GCAGAATTAATTGATCAAGTCGGTTACTTCATTGAGCCACAAGATTTATTCAGTGCGATG
ATTCGTGAAATTGAAACGCAAGATTTCGATATCGAACATCTAGCGACGGCGATTCGCAAA
GTTGAAACATCAACGCTAGGTGAAGAAAGTGAAAATGACTTTATCGGTCTGTTCAGCGAT
ATGGATTTGAGTTCAACGCGACTAGGTAACAATGTCAAAGAACGTACTGCGTTGATTTCC
AAAGTCATGGTTAATCTTGACGACTTACCATTCGTTCACAGTGACATGGAAATTGATATG
TTAGGTGATGCATATGAATTCCTAATCGGGCGCTTTGCGGCGACAGCGGGTAAAAAAGCA
GGCGAGTTCTATACACCACAACAAGTATCTAAGATACTGGCGAAGATTGTCACAGATGGT
AAAGATAAATTACGTCACGTGTATGACCCAACATGTGGGTCAGGTTCATTGTTGTTACGT
GTTGGTAAAGAAACACAAGTGTATCGTTATTTCGGACAAGAACGTAACAATACCACGTAC
AACTTAGCACGCATGAACATGTTATTACATGATGTGCGTTATGAGAATTTCGATATCCGT
AATGATGACACGTTGGAAAACCCAGCCTTTTTAGGCAATACATTTGATGCGGTTATTGCG
AACCCACCATATAGTGCGAAATGGACAGCAGATTCAAAATTTGAAAATGACGAACGATTC
AGTGGTTACGGCAAGCTTGCGCCAAAATCCAAAGCAGACTTTGCCTTTATTCAACACATG
GTACATTACCTAGACGATGAAGGTACCATGGCAGTTGTACTCCCACATGGTGTCTTATTC
CGTGGTGCTGCAGAAGGCGTGATTCGTCGTTATTTAATCGAAGAAAAGAACTACTTAGAA
GCCGTGATTGGCTTACCAGCGAATATTTTCTATGGGACAAGTATTCCAACATGTATTTTA
GTATTTAAAAAATGTCGCCAACAAGACGATAACGTACTATTTATCGATGCATCCAATGAT
TTTGAAAAAGGAAAAAATCAAAACCATTTAAGCGATGCCCAAGTCGATCGTATTATAGCC
ACATATAAGCGTAAAGAAACGATTGATAAATATAGCTACAGCGCGACATTACAAGAGATT
GCCGATAACGATTACAACTTAAACATACCGCGATATGTTGATACATTCGAAGAAGAAGCA
CCCATTGATTTAGATCAAGTCCAACAAGATTTGAAAAATATCGACAAAGAAATCGCAGAA
ATTGAACAAGAAATCAATGCATACCTGAAAGAACTAGGGGTGTTGAAAGATGAGTAA
>MRSA,Kuwait-6133
ATGTCTATTACTGAAAAACAACGTCAGCAACAAGCTGAATTACATAAAAAATTATGGTCG
ATTGCGAATGATTTAAGAGGGAACATGGATGCGAGTGAATTCCGTAATTACATTTTAGGC
TTGATTTTCTATCGCTTCTTATCTGAAAAAGCAGAACAAGAATACGCAGATGCCTTGTCA
GGTGAAGACATCACGTATCAAGAAGCATGGGCAGATGAAGAATATCGTGAAGATTTAAAA
GCAGAATTAATTGATCAAGTCGGTTACTTCATTGAGCCACAAGATTTATTCAGTGCGATG
ATTCGTGAAATTGAAACGCAAGATTTCGATATCGAACATCTAGCGACGGCGATTCGCAAA
GTTGAAACATCAACGCTAGGTGAAGAAAGTGAAAATGACTTTATCGGTCTGTTCAGCGAT
ATGGATTTGAGTTCAACGCGACTAGGTAACAATGTCAAAGAACGTACTGCGTTGATTTCC
AAAGTCATGGTTAATCTTGACGACTTACCATTCGTTCACAGTGACATGGAAATTGATATG
TTAGGTGATGCATATGAATTCCTAATCGGGCGCTTTGCGGCGACAGCGGGTAAAAAAGCA
GGCGAGTTCTATACACCACAACAAGTATCTAAGATACTGGCGAAGATTGTCACAGATGGT
AAAGATAAATTACGTCACGTGTATGACCCAACATGTGGGTCAGGTTCATTGTTGTTACGT
GTTGGTAAAGAAACACAAGTGTATCGTTATTTCGGACAAGAACGTAACAATACCACGTAC
AACTTAGCACGCATGAACATGTTATTACATGATGTGCGTTATGAGAATTTCGATATCCGT
AATGATGACACGTTGGAAAACCCAGCCTTTTTAGGCAATACATTTGATGCGGTTATTGCG
AACCCACCATATAGTGCGAAATGGACAGCAGATTCAAAATTTGAAAATGACGAACGATTC
AGTGGTTACGGCAAGCTTGCGCCAAAATCCAAAGCAGACTTTGCCTTTATTCAACACATG
GTACATTACCTAGACGATGAAGGTACCATGGCAGTTGTACTCCCACATGGTGTCTTATTC
CGTGGTGCTGCAGAAGGCGTGATTCGTCGTTATTTAATCGAAGAAAAGAACTACTTAGAA
GCCGTGATTGGCTTACCAGCGAATATTTTCTATGGGACAAGTATTCCAACATGTATTTTA
GTATTTAAAAAATGTCGCCAACAAGACGATAACGTACTATTTATCGATGCATCCAATGAT
TTTGAAAAAGGAAAAAATCAAAACCATTTAAGCGATGCCCAAGTCGATCGTATTATAGCC
ACATATAAGCGTAAAGAAACGATTGATAAATATAGCTACAGCGCGACATTACAAGAGATT
GCCGATAACGATTACAACTTAAACATACCGCGATATGTTGATACATTCGAAGAAGAAGCA
CCCATTGATTTAGATCAAGTCCAACAAGATTTGAAAAATATCGACAAAGAAATCGCAGAA
ATTGAACAAGAAATCAATGCATACCTGAAAGAACTAGGGGTGTTGAAAGATGAGTAA
>MRSA,Kuwait-25912
ATGTCTATTACTGAAAAACAACGTCAGCAACAAGCTGAATTACATAAAAAATTATGGTCG
ATTGCGAATGATTTAAGAGGGAACATGGATGCGAGTGAATTCCGTAATTACATTTTAGGC
TTGATTTTCTATCGCTTCTTATCTGAAAAAGCAGAACAAGAATACGCAGATGCCTTGTCA
GGTGAAGACATCACGTATCAAGAAGCATGGGCAGATGAAGAATATCGTGAAGATTTAAAA
GCAGAATTAATTGATCAAGTCGGTTACTTCATTGAGCCACAAGATTTATTCAGTGCGATG
ATTCGTGAAATTGAAACGCAAGATTTCGATATCGAACATCTAGCGACGGCGATTCGCAAA
GTTGAAACATCAACGCTAGGTGAAGAAAGTGAAAATGACTTTATCGGTCTGTTCAGCGAT
ATGGATTTGAGTTCAACGCGACTAGGTAACAATGTCAAAGAACGTACTGCGTTGATTTCC
AAAGTCATGGTTAATCTTGACGACTTACCATTCGTTCACAGTGACATGGAAATTGATATG
TTAGGTGATGCATATGAATTCCTAATCGGGCGCTTTGCGGCGACAGCGGGTAAAAAAGCA
GGCGAGTTCTATACACCACAACAAGTATCTAAGATACTGGCGAAGATTGTCACAGATGGT
AAAGATAAATTACGTCACGTGTATGACCCAACATGTGGGTCAGGTTCATTGTTGTTACGT
GTTGGTAAAGAAACACAAGTGTATCGTTATTTCGGACAAGAACGTAACAATACCACGTAC
AACTTAGCACGCATGAACATGTTATTACATGATGTGCGTTATGAGAATTTCGATATCCGT
AATGATGACACGTTGGAAAACCCAGCCTTTTTAGGCAATACATTTGATGCGGTTATTGCG
AACCCACCATATAGTGCGAAATGGACAGCAGATTCAAAATTTGAAAATGACGAACGATTC
AGTGGTTACGGCAAGCTTGCGCCAAAATCCAAAGCAGACTTTGCCTTTATTCAACACATG
GTACATTACCTAGACGATGAAGGTACCATGGCAGTTGTACTCCCACATGGTGTCTTATTC
CGTGGTGCTGCAGAAGGCGTGATTCGTCGTTATTTAATCGAAGAAAAGAACTACTTAGAA
GCCGTGATTGGCTTACCAGCGAATATTTTCTATGGGACAAGTATTCCAACATGTATTTTA
GTATTTAAAAAATGTCGCCAACAAGACGATAACGTACTATTTATCGATGCATCCAATGAT
TTTGAAAAAGGAAAAAATCAAAACCATTTAAGCGATGCCCAAGTCGATCGTATTATAGCC
ACATATAAGCGTAAAGAAACGATTGATAAATATAGCTACAGCGCGACATTACAAGAGATT
GCCGATAACGATTACAACTTAAACATACCGCGATATGTTGATACATTCGAAGAAGAAGCA
CCCATTGATTTAGATCAAGTCCAACAAGATTTGAAAAATATCGACAAAGAAATCGCAGAA
ATTGAACAAGAAATCAATGCATACCTGAAAGAACTAGGGGTGTTGAAAGATGAGTAA
>MSSA,BSN90,CP149458
ATGTCTATTACTGAAAAACAACGTCAGCAACAAGCTGAATTACATAAAAAATTATGGTCG
ATTGCGAATGATTTAAGAGGGAACATGGATGCGAGTGAATTCCGTAATTACATTTTAGGC
TTGATTTTCTATCGCTTCTTATCTGAAAAAGCAGAACAAGAATACGCAGATGCCTTGTCA
GGTGAAGACATCACGTATCAAGAAGCATGGGCAGATGAAGAATATCGTGAAGATTTAAAA
GCAGAATTAATTGATCAAGTCGGTTACTTCATTGAGCCACAAGATTTATTCAGTGCGATG
ATTCGTGAAATTGAAACGCAAGATTTCGATATCGAACATCTAGCGACGGCGATTCGCAAA
GTTGAAACATCAACGCTAGGTGAAGAAAGTGAAAATGACTTTATCGGTCTGTTCAGCGAT
ATGGATTTGAGTTCAACGCGACTAGGTAACAATGTCAAAGAACGTACTGCGTTGATTTCC
AAAGTCATGGTTAATCTTGACGACTTACCATTCGTTCACAGTGACATGGAAATTGATATG
TTAGGTGATGCATATGAATTCCTAATCGGGCGCTTTGCGGCGACAGCGGGTAAAAAAGCA
GGCGAGTTCTATACACCACAACAAGTATCTAAGATACTGGCGAAGATTGTCACAGATGGT
AAAGATAAATTACGTCACGTGTATGACCCAACATGTGGGTCAGGTTCATTGTTGTTACGT
GTTGGTAAAGAAACACAAGTGTATCGTTATTTCGGACAAGAACGTAACAATACCACGTAC
AACTTAGCACGCATGAACATGTTATTACATGATGTGCGTTATGAGAATTTCGATATCCGT
AATGATGACACGTTGGAAAACCCAGCCTTTTTAGGCAATACATTTGATGCGGTTATTGCG
AACCCACCATATAGTGCGAAATGGACAGCAGATTCAAAATTTGAAAATGACGAACGATTC
AGTGGTTACGGCAAGCTTGCGCCAAAATCCAAAGCAGACTTTGCCTTTATTCAACACATG
GTACATTACCTAGACGATGAAGGTACCATGGCAGTTGTACTCCCACATGGTGTCTTATTC
CGTGGTGCTGCAGAAGGCGTGATTCGTCGTTATTTAATCGAAGAAAAGAACTACTTAGAA
GCCGTGATTGGCTTACCAGCGAATATTTTCTATGGGACAAGTATTCCAACATGTATTTTA
GTATTTAAAAAATGTCGCCAACAAGACGATAACGTACTATTTATCGATGCATCCAATGAT
TTTGAAAAAGGAAAAAATCAAAACCATTTAAGCGATGCCCAAGTCGATCGTATTATAGCC
ACATATAAGCGTAAAGAAACGATTGATAAATATAGCTACAGCGCGACATTACAAGAGATT
GCCGATAACGATTACAACTTAAACATACCGCGATATGTTGATACATTCGAAGAAGAAGCA
CCCATTGATTTAGATCAAGTCCAACAAGATTTGAAAAATATCGACAAAGAAATCGCAGAA
ATTGAACAAGAAATCAATGCATACCTGAAAGAACTAGGGGTGTTGAAAGATGAGTAA
>MSSA,BSN135,CP152328
ATGTCTATTACTGAAAAACAACGTCAGCAACAAGCTGAATTACATAAAAAATTATGGTCG
ATTGCGAATGATTTAAGAGGGAACATGGATGCGAGTGAATTCCGTAATTACATTTTAGGC
TTGATTTTCTATCGCTTCTTATCTGAAAAAGCAGAACAAGAATACGCAGATGCCTTGTCA
GGTGAAGACATCACGTATCAAGAAGCATGGGCAGATGAAGAATATCGTGAAGATTTAAAA
GCAGAATTAATTGATCAAGTCGGTTACTTCATTGAGCCACAAGATTTATTCAGTGCGATG
ATTCGTGAAATTGAAACGCAAGATTTCGATATCGAACATCTAGCGACGGCGATTCGCAAA
GTTGAAACATCAACGCTAGGTGAAGAAAGTGAAAATGACTTTATCGGTCTGTTCAGCGAT
ATGGATTTGAGTTCAACGCGACTAGGTAACAATGTCAAAGAACGTACTGCGTTGATTTCC
AAAGTCATGGTTAATCTTGACGACTTACCATTCGTTCACAGTGACATGGAAATTGATATG
TTAGGTGATGCATATGAATTCCTAATCGGGCGCTTTGCGGCGACAGCGGGTAAAAAAGCA
GGCGAGTTCTATACACCACAACAAGTATCTAAGATACTGGCGAAGATTGTCACAGATGGT
AAAGATAAATTACGTCACGTGTATGACCCAACATGTGGGTCAGGTTCATTGTTGTTACGT
GTTGGTAAAGAAACACAAGTGTATCGTTATTTCGGACAAGAACGTAACAATACCACGTAC
AACTTAGCACGCATGAACATGTTATTACATGATGTGCGTTATGAGAATTTCGATATCCGT
AATGATGACACGTTGGAAAACCCAGCCTTTTTAGGCAATACATTTGATGCGGTTATTGCG
AACCCACCATATAGTGCGAAATGGACAGCAGATTCAAAATTTGAAAATGACGAACGATTC
AGTGGTTACGGCAAGCTTGCGCCAAAATCCAAAGCAGACTTTGCCTTTATTCAACACATG
GTACATTACCTAGACGATGAAGGTACCATGGCAGTTGTACTCCCACATGGTGTCTTATTC
CGTGGTGCTGCAGAAGGCGTGATTCGTCGTTATTTAATCGAAGAAAAGAACTACTTAGAA
GCCGTGATTGGCTTACCAGCGAATATTTTCTATGGGACAAGTATTCCAACATGTATTTTA
GTATTTAAAAAATGTCGCCAACAAGACGATAACGTACTATTTATCGATGCATCCAATGAT
TTTGAAAAAGGAAAAAATCAAAACCATTTAAGCGATGCCCAAGTCGATCGTATTATAGCC
ACATATAAGCGTAAAGAAACGATTGATAAATATAGCTACAGCGCGACATTACAAGAGATT
GCCGATAACGATTACAACTTAAACATACCGCGATATGTTGATACATTCGAAGAAGAAGCA
CCCATTGATTTAGATCAAGTCCAACAAGATTTGAAAAATATCGACAAAGAAATCGCAGAA
ATTGAACAAGAAATCAATGCATACCTGAAAGAACTAGGGGTGTTGAAAGATGAGTAA
