# Supplementary material for: Emergence of livestock-associated MRSA in the Egyptian Nile Delta that carry the exfoliative toxin gene etA: a case for enhanced surveillance
Source: Eur J Clin Microbiol Infect Dis. 2025 Jul 5;44(10):2383–400. doi: 10.1007/s10096-025-05163-z (PMC12484256; doi:10.1007/s10096-025-05163-z)
Supplement: Supplementary file 3 — (ZIP 1.12 MB) [file 10096_2025_5163_MOESM3_ESM.zip]

Archive with 2 entries (2 files):
- Supplemental File 3a_Alignment hsdS in CC15.fas
- Supplemental File 3b_Alignment hsdS in CC15.pdf
