# Supplementary material for: Emergence of livestock-associated MRSA in the Egyptian Nile Delta that carry the exfoliative toxin gene etA: a case for enhanced surveillance
Source: Eur J Clin Microbiol Infect Dis. 2025 Jul 5;44(10):2383–400. doi: 10.1007/s10096-025-05163-z (PMC12484256; doi:10.1007/s10096-025-05163-z)
Supplement: Supplementary file 3 — (ZIP 1.12 MB) [file 10096_2025_5163_MOESM3_ESM.zip › Supplemental File 3a_Alignment hsdS in CC15.fas]

>hsdS-ssl (1170 nt)

>MSSA,ST20130939,CP012970
ATGAGTAATAAACAAAAGAAAAATGTGCCAGAGTTGAGATTCCCAGGGTTTGAAGGCGAA
TGGGAAGAGAAGAAGTTAGGGGAAGTAGGTACATTTACTTCAGGTGGGACACCCCTGAAA
TCAAAATCAGAGTATTGGAATGGAGATATTCCATGGATTACAACAGGTGATATTCATAAC
ATAAAAAGAGAAAATATAACTAATTTTATAACAGAGAAAGGTTTAAATGAATCATCGGCA
AAATTAATAACTAATGAGGCGATTTTAATAGCTATGTATGGTCAAGGTAAAACTAGAGGA
ATGTCAGCAATATTGAATTTTGAGGCAACAACTAACCAAGCATGTGCTATATATCAAACC
AATCAAAATATTAATTTTGTTTTTCAATACTTTCAGAAATTATATGAATTTTTACGCTCA
TTATCTAATGAAGGAAGTCAAAAGAATTTAAGTTTAAGCTTGTTGAAAGAAATTACTTTA
AATTATCCTAATGAACAAGAACAGAAAAAAATAGGTGATTTTTTCAGCAAACTCGACCGG
CAAATTGAATTAGAAGAACAAAAACTTGAATTGCTTCAACAACAGAAAAAAGGCTATATG
CAGAAAATCTTCTCGCAAGAATTGCGATTTAAGGATGAGAATGGAAATGATTATCCGGAG
TGGGAAGAA---------------ACTACTATAAAAGAAATTGCTCAAATTAACACTGGA
AAGAAAGATACAAAAGATGCCATTACTAATGGGAGTTATGATTTTTACGTTAGATCTCCG
ATAGTTTATAAAATTAATACTTTTAGTTATGAAGGAGAGGCTATTTTAACTGTAGGAGAT
GGAGTTGGCGTAGGTAAAGTTTTCCACTATGTAAATGGGAAATTTGATTATCATCAAAGA
GTATACAAAATATCTGACTTTAAGAATTATTATGGACTATTGTTATTTTATTATTTTTCA
CAAAACTTTTTAAAAGAAACAAAGAAATATAGTGCGAAGACATCAGTTGATTCAGTTAGA
AAAGACATGATTGCTAATATGAAAGTACCGCGTCCTATTTATATAGAACAAAAAAAAATC
GGTCAATTCATTAAAAGAGTAGACAACAAAACAAAAATTCAGAAACAAGTGATTGAATTA
CTTAAACAACGCAAAAAGGCATTACTTCAAAAGATGTTTATTTAA
>MSSA,ST20130938,CP012972
ATGAGTAATAAACAAAAGAAAAATGTGCCAGAGTTGAGATTCCCAGGGTTTGAAGGCGAA
TGGGAAGAGAAGAAGTTAGGGGAAGTAGGTACATTTACTTCAGGTGGGACACCCCTGAAA
TCAAAATCAGAGTATTGGAATGGAGATATTCCATGGATTACAACAGGTGATATTCATAAC
ATAAAAAGAGAAAATATAACTAATTTTATAACAGAGAAAGGTTTAAATGAATCATCGGCA
AAATTAATAACTAATGAGGCGATTTTAATAGCTATGTATGGTCAAGGTAAAACTAGAGGA
ATGTCAGCAATATTGAATTTTGAGGCAACAACTAACCAAGCATGTGCTATATATCAAACC
AATCAAAATATTAATTTTGTTTTTCAATACTTTCAGAAATTATATGAATTTTTACGCTCA
TTATCTAATGAAGGAAGTCAAAAGAATTTAAGTTTAAGCTTGTTGAAAGAAATTACTTTA
AATTATCCTAATGAACAAGAACAGAAAAAAATAGGTGATTTTTTCAGCAAACTCGACCGG
CAAATTGAATTAGAAGAACAAAAACTTGAATTGCTTCAACAACAGAAAAAAGGCTATATG
CAGAAAATCTTCTCGCAAGAATTGCGATTTAAGGATGAGAATGGAAATGATTATCCGGAG
TGGGAAGAA---------------ACTACTATAAAAGAAATTGCTCAAATTAACACTGGA
AAGAAAGATACAAAAGATGCCATTACTAATGGGAGTTATGATTTTTACGTTAGATCTCCG
ATAGTTTATAAAATTAATACTTTTAGTTATGAAGGAGAGGCTATTTTAACTGTAGGAGAT
GGAGTTGGCGTAGGTAAAGTTTTCCACTATGTAAATGGGAAATTTGATTATCATCAAAGA
GTATACAAAATATCTGACTTTAAGAATTATTATGGACTATTGTTATTTTATTATTTTTCA
CAAAACTTTTTAAAAGAAACAAAGAAATATAGTGCGAAGACATCAGTTGATTCAGTTAGA
AAAGACATGATTGCTAATATGAAAGTACCGCGTCCTATTTATATAGAACAAAAAAAAATC
GGTCAATTCATTAAAAGAGTAGACAACAAAACAAAAATTCAGAAACAAGTGATTGAATTA
CTTAAACAACGCAAAAAGGCATTACTTCAAAAGATGTTTATTTAA
>MSSA,Kenya-Dog147,CP120023
ATGAGTAATAAACAAAAGAAAAATGTGCCAGAGTTGAGATTCCCAGGGTTTGAAGGCGAA
TGGGAAGAGAAGAAGTTAGGGGAAGTAGGTACATTTACTTCAGGTGGGACACCCCTGAAA
TCAAAATCAGAGTATTGGAATGGAGATATTCCATGGATTACAACAGGTGATATTCATAAC
ATAAAAAGAGAAAATATAACTAATTTTATAACAGAGAAAGGTTTAAATGAATCATCGGCA
AAATTAATAACTAATGAGGCGATTTTAATAGCTATGTATGGTCAAGGTAAAACTAGAGGA
ATGTCAGCAATATTGAATTTTGAGGCAACAACTAACCAAGCATGTGCTATATATCAAACC
AATCAAAATATTAATTTTGTTTTTCAATACTTTCAGAAATTATATGAATTTTTACGCTCA
TTATCTAATGAAGGAAGTCAAAAGAATTTAAGTTTAAGCTTGTTGAAAGAAATTACTTTA
AATTATCCTAATGAACAAGAACAGAAAAAAATAGGTGATTTTTTCAGCAAACTCGACCGG
CAAATTGAATTAGAAGAACAAAAACTTGAATTGCTTCAACAACAGAAAAAAGGCTATATG
CAGAAAATCTTCTCGCAAGAATTGCGATTTAAGGATGAGAATGGAAATGATTATCCGGAG
TGGGAAGAA---------------ACTACTATAAAAGAAATTGCTCAAATTAACACTGGA
AAGAAAGATACAAAAGATGCCATTACTAATGGGAGTTATGATTTTTACGTTAGATCTCCG
ATAGTTTATAAAATTAATACTTTTAGTTATGAAGGAGAGGCTATTTTAACTGTAGGAGAT
GGAGTTGGCGTAGGTAAAGTTTTCCACTATGTAAATGGGAAATTTGATTATCATCAAAGA
GTATACAAAATATCTGACTTTAAGAATTATTATGGACTATTGTTATTTTATTATTTTTCA
CAAAACTTTTTAAAAGAAACAAAGAAATATAGTGCGAAGACATCAGTTGATTCAGTTAGA
AAAGACATGATTGCTAATATGAAAGTACCGCGTCCTATTTATATAGAACAAAAAAAAATC
GGTCAATTCATTAAAAGAGTAGACAACAAAACAAAAATTCAGAAACAAGTGATTGAATTA
CTTAAACAACGCAAAAAGGCATTACTTCAAAAGATGTTTATTTAA
>MSSA,Kenya-Dog158,CP120009
ATGAGTAATAAACAAAAGAAAAATGTGCCAGAGTTGAGATTCCCAGGGTTTGAAGGCGAA
TGGGAAGAGAAGAAGTTAGGGGAAGTAGGTACATTTACTTCAGGTGGGACACCCCTGAAA
TCAAAATCAGAGTATTGGAATGGAGATATTCCATGGATTACAACAGGTGATATTCATAAC
ATAAAAAGAGAAAATATAACTAATTTTATAACAGAGAAAGGTTTAAATGAATCATCGGCA
AAATTAATAACTAATGAGGCGATTTTAATAGCTATGTATGGTCAAGGTAAAACTAGAGGA
ATGTCAGCAATATTGAATTTTGAGGCAACAACTAACCAAGCATGTGCTATATATCAAACC
AATCAAAATATTAATTTTGTTTTTCAATACTTTCAGAAATTATATGAATTTTTACGCTCA
TTATCTAATGAAGGAAGTCAAAAGAATTTAAGTTTAAGCTTGTTGAAAGAAATTACTTTA
AATTATCCTAATGAACAAGAACAGAAAAAAATAGGTGATTTTTTCAGCAAACTCGACCGG
CAAATTGAATTAGAAGAACAAAAACTTGAATTGCTTCAACAACAGAAAAAAGGCTATATG
CAGAAAATCTTCTCGCAAGAATTGCGATTTAAGGATGAGAATGGAAATGATTATCCGGAG
TGGGAAGAA---------------ACTACTATAAAAGAAATTGCTCAAATTAACACTGGA
AAGAAAGATACAAAAGATGCCATTACTAATGGGAGTTATGATTTTTACGTTAGATCTCCG
ATAGTTTATAAAATTAATACTTTTAGTTATGAAGGAGAGGCTATTTTAACTGTAGGAGAT
GGAGTTGGCGTAGGTAAAGTTTTCCACTATGTAAATGGGAAATTTGATTATCATCAAAGA
GTATACAAAATATCTGACTTTAAGAATTATTATGGACTATTGTTATTTTATTATTTTTCA
CAAAACTTTTTAAAAGAAACAAAGAAATATAGTGCGAAGACATCAGTTGATTCAGTTAGA
AAAGACATGATTGCTAATATGAAAGTACCGCGTCCTATTTATATAGAACAAAAAAAAATC
GGTCAATTCATTAAAAGAGTAGACAACAAAACAAAAATTCAGAAACAAGTGATTGAATTA
CTTAAACAACGCAAAAAGGCATTACTTCAAAAGATGTTTATTTAA
>MSSA,Kenya-Dog165,CP120001
ATGAGTAATAAACAAAAGAAAAATGTGCCAGAGTTGAGATTCCCAGGGTTTGAAGGCGAA
TGGGAAGAGAAGAAGTTAGGGGAAGTAGGTACATTTACTTCAGGTGGGACACCCCTGAAA
TCAAAATCAGAGTATTGGAATGGAGATATTCCATGGATTACAACAGGTGATATTCATAAC
ATAAAAAGAGAAAATATAACTAATTTTATAACAGAGAAAGGTTTAAATGAATCATCGGCA
AAATTAATAACTAATGAGGCGATTTTAATAGCTATGTATGGTCAAGGTAAAACTAGAGGA
ATGTCAGCAATATTGAATTTTGAGGCAACAACTAACCAAGCATGTGCTATATATCAAACC
AATCAAAATATTAATTTTGTTTTTCAATACTTTCAGAAATTATATGAATTTTTACGCTCA
TTATCTAATGAAGGAAGTCAAAAGAATTTAAGTTTAAGCTTGTTGAAAGAAATTACTTTA
AATTATCCTAATGAACAAGAACAGAAAAAAATAGGTGATTTTTTCAGCAAACTCGACCGG
CAAATTGAATTAGAAGAACAAAAACTTGAATTGCTTCAACAACAGAAAAAAGGCTATATG
CAGAAAATCTTCTCGCAAGAATTGCGATTTAAGGATGAGAATGGAAATGATTATCCGGAG
TGGGAAGAA---------------ACTACTATAAAAGAAATTGCTCAAATTAACACTGGA
AAGAAAGATACAAAAGATGCCATTACTAATGGGAGTTATGATTTTTACGTTAGATCTCCG
ATAGTTTATAAAATTAATACTTTTAGTTATGAAGGAGAGGCTATTTTAACTGTAGGAGAT
GGAGTTGGCGTAGGTAAAGTTTTCCACTATGTAAATGGGAAATTTGATTATCATCAAAGA
GTATACAAAATATCTGACTTTAAGAATTATTATGGACTATTGTTATTTTATTATTTTTCA
CAAAACTTTTTAAAAGAAACAAAGAAATATAGTGCGAAGACATCAGTTGATTCAGTTAGA
AAAGAAATGATTGCTAATATGAAAGTACCGCGTCCTATTTATATAGAACAAAAAAAAATC
GGTCAATTCATTAAAAGAGTAGACAACAAAACAAAAATTCAGAAACAAGTGATTGAATTA
CTTAAACAACGCAAAAAGGCATTACTTCAAAAGATGTTTATTTAA
>MSSA,PS006-42,CP151815
ATGAGTAATAAACAAAAGAAAAATGTGCCAGAGTTGAGATTCCCAGGGTTTGAAGGCGAA
TGGGAAGAGAAGAAGTTAGGGGAAGTAGGTACATTTACTTCAGGTGGGACACCCCTGAAA
TCAAAATCAGAGTATTGGAATGGAGATATTCCATGGATTACAACAGGTGATATTCATAAC
ATAAAAAGAGAAAATATAACTAATTTTATAACAGAGAAAGGTTTAAATGAATCATCGGCA
AAATTAATAACTAATGAGGCGATTTTAATAGCTATGTATGGTCAAGGTAAAACTAGAGGA
ATGTCAGCAATATTGAATTTTGAGGCAACAACTAACCAAGCATGTGCTATATATCAAACC
AATCAAAATATTAATTTTGTTTTTCAATACTTTCAGAAATTATATGAATTTTTACGCTCA
TTATCTAATGAAGGAAGTCAAAAGAATTTAAGTTTAAGCTTGTTGAAAGAAATTACTTTA
AATTATCCTAATGAACAAGAACAGAAAAAAATAGGTGATTTTTTCAGCAAACTCGACCGG
CAAATTGAATTAGAAGAACAAAAACTTGAATTGCTTCAACAACAGAAAAAAGGCTATATG
CAGAAAATCTTCTCGCAAGAATTGCGATTTAAGGATGAGAATGGAAATGATTATCCGGAG
TGGGAAGAA---------------ACTACTATAAAAGAAATTGCTCAAATTAACACTGGA
AAGAAAGATACAAAAGATGCCATTACTAATGGGAGTTATGATTTTTACGTTAGATCTCCG
ATAGTTTATAAAATTAATACTTTTAGTTATGAAGGAGAGGCTATTTTAACTGTAGGAGAT
GGAGTTGGCGTAGGTAAAGTTTTCCACTATGTAAATGGGAAATTTGATTATCATCAAAGA
GTATACAAAATATCTGACTTTAAGAATTATTATGGACTATTGTTATTTTATTATTTTTCA
CAAAACTTTTTAAAAGAAACAAAGAAATATAGTGCGAAGACATCAGTTGATTCAGTTAGA
AAAGACATGATTGCTAATATGAAAGTACCGCGTCCTATTTATATAGAACAAAAAAAAATC
GGTCAATTCATTAAAAGAGTAGACAACAAAACAAAAATTCAGAAACAAGTGATTGAATTA
CTTAAACAACGCAAAAAGGCATTACTTCAAAAGATGTTTATTTAA
>MSSA,Strain 171,LT963437
ATGAGTAATAAACAAAAGAAAAATGTGCCAGAGTTGAGATTCCCAGGGTTTGAAGGCGAA
TGGGAAGAGAAGAAGTTAGGGGAAGTAGGTACATTTACTTCAGGTGGGACACCCCTGAAA
TCAAAATCAGAGTATTGGAATGGAGATATTCCATGGATTACAACAGGTGATATTCATAAC
ATAAAAAGAGAAAATATAACTAATTTTATAACAGAGAAAGGTTTAAATGAATCATCGGCA
AAATTAATAACTAATGAGGCGATTTTAATAGCTATGTATGGTCAAGGTAAAACTAGAGGA
ATGTCAGCAATATTGAATTTTGAGGCAACAACTAACCAAGCATGTGCTATATATCAAACC
AATCAAAATATTAATTTTGTTTTTCAATACTTTCAGAAATTATATGAATTTTTACGCTCA
TTATCTAATGAAGGAAGTCAAAAGAATTTAAGTTTAAGCTTGTTGAAAGAAATTACTTTA
AATTATCCTAATGAACAAGAACAGAAAAAAATAGGTGATTTTTTCAGCAAACTCGACCGG
CAAATTGAATTAGAAGAACAAAAACTTGAATTGCTTCAACAACAGAAAAAAGGCTATATG
CAGAAAATCTTCTCGCAAGAATTGCGATTTAAGGATGAGAATGGAAATGATTATCCGGAG
TGGGAAGAA---------------ACTACTATAAAAGAAATTGCTCAAATTAACACTGGA
AAGAAAGATACAAAAGATGCCATTACTAATGGGAGTTATGATTTTTACGTTAGATCTCCG
ATAGTTTATAAAATTAATACTTTTAGTTATGAAGGAGAGGCTATTTTAACTGTAGGAGAT
GGAGTTGGCGTAGGTAAAGTTTTCCACTATGTAAATGGGAAATTTGATTATCATCAAAGA
GTATACAAAATATCTGACTTTAAGAATTATTATGGACTATTGTTATTTTATTATTTTTCA
CAAAACTTTTTAAAAGAAACAAAGAAATATAGTGCGAAGACATCAGTTGATTCAGTTAGA
AAAGACATGATTGCTAATATGAAAGTACCGCGTCCTATTTATATAGAACAAAAAAAAATC
GGTCAATTCATTAAAAGAGTAGACAACAAAACAAAAATTCAGAAACAAGTGATTGAATTA
CTTAAACAACGCAAAAAGGCATTACTTCAAAAGATGTTTATTTAA
>   

>hsdS-ssl chimera (1185 nt)

>MRSA,Egy-012ON104
ATGAGTAATACACAAAAGAAAAATGTGCCAGAGTTGAGATTCCCAGAGTTTGAAGGCGAA
TGGGAAGAGAAGAAGTTAGGGGATACACTCGAATTTATAAAAGATGGAACACATGGAACT
CATGAAAATGTTAATAATGGACCATGGTTATTAAGTGCAAAGAATATCAAGAATAATAAA
ATTGTAATTTCAAGTGATGATAGGAAGATATCTGAAAGTGATTATAAAAAAATATACAAA
AATTATAAACTTGAAAAAGGTGATTTATTATTAACAATTGTAGGTACAATTGGAAGAGCA
GCTATTGTCAAAAATCCGAATAATATTGCATTTCAAAGAAGTGTCGCTATTTTAAAAACA
AAAGCCACATATGATGTAGAGTTTATTTTCCAACTTTTTCAAACAAAATATTTTAAAAAT
TTACTGTTAAGAAAACAAGTTGTATCTGCGCAACCAGGATTATACTTAGGTGATATTCGA
AAGATAAAAATTTCAATTACAAATATAATTGAAGAACAGCGAAAAATCGGAACCTTTTTT
AGAAAAATTGACCGCCAAATCGAGTTAGAAGAACAAAAACTTGAATTGCTTCAACAACAG
AAAAAAGGCTATATGCAGAAAATCTTCTCGCAAGAATTGCGATTTAAGGATGAGAATGGA
AATGATTATCCGGAGTGGGAAGAAACTACTATAAAAGAAATTGCTCAAATTAACACTGGA
AAGAAAGATACAAAAGATGCCATTACTAATGGGAGTTATGATTTTTACGTTAGATCTCCG
ATAGTTTATAAAATTAATACTTTTAGTTATGAAGGAGAGGCTATTTTAACTGTAGGAGAT
GGAGTTGGCGTAGGTAAAGTTTTCCACTATGTAAATGGGAAATTTGATTATCATCAAAGA
GTATACAAAATATCTGACTTTAAGAATTATTATGGACTATTGTTATTTTATTATTTTTCA
CAAAACTTTTTAAAAGAAACAAAGAAATATAGTGCGAAGACATCAGTTGATTCAGTTAGA
AAAGACATGATTGCTAATATGAAAGTACCGCGTCCTATTTATATAGAACAAAAAAAAATC
GGTCAATTCATTAAAAGAGTAGACAACAAAACAAAAATTCAGAAACAAGTGATTGAATTA
CTTAAACAACGCAAAAAGGCATTACTTCAAAAGATGTTTATTTAA
>MRSA,Egy-140ON271
ATGAGTAATACACAAAAGAAAAATGTGCCAGAGTTGAGATTCCCAGAGTTTGAAGGCGAA
TGGGAAGAGAAGAAGTTAGGGGATACACTCGAATTTATAAAAGATGGAACACATGGAACT
CATGAAAATGTTAATAATGGACCATGGTTATTAAGTGCAAAGAATATCAAGAATAATAAA
ATTGTAATTTCAAGTGATGATAGGAAGATATCTGAAAGTGATTATAAAAAAATATACAAA
AATTATAAACTTGAAAAAGGTGATTTATTATTAACAATTGTAGGTACAATTGGAAGAGCA
GCTATTGTCAAAAATCCGAATAATATTGCATTTCAAAGAAGTGTCGCTATTTTAAAAACA
AAAGCCACATATGATGTAGAGTTTATTTTCCAACTTTTTCAAACAAAATATTTTAAAAAT
TTACTGTTAAGAAAACAAGTTGTATCTGCGCAACCAGGATTATACTTAGGTGATATTCGA
AAGATAAAAATTTCAATTACAAATATAATTGAAGAACAGCGAAAAATCGGAACCTTTTTT
AGAAAAATTGACCGCCAAATCGAGTTAGAAGAACAAAAACTTGAATTGCTTCAACAACAG
AAAAAAGGCTATATGCAGAAAATCTTCTCGCAAGAATTGCGATTTAAGGATGAGAATGGA
AATGATTATCCGGAGTGGGAAGAAACTACTATAAAAGAAATTGCTCAAATTAACACTGGA
AAGAAAGATACAAAAGATGCCATTACTAATGGGAGTTATGATTTTTACGTTAGATCTCCG
ATAGTTTATAAAATTAATACTTTTAGTTATGAAGGAGAGGCTATTTTAACTGTAGGAGAT
GGAGTTGGCGTAGGTAAAGTTTTCCACTATGTAAATGGGAAATTTGATTATCATCAAAGA
GTATACAAAATATCTGACTTTAAGAATTATTATGGACTATTGTTATTTTATTATTTTTCA
CAAAACTTTTTAAAAGAAACAAAGAAATATAGTGCGAAGACATCAGTTGATTCAGTTAGA
AAAGACATGATTGCTAATATGAAAGTACCGCGTCCTATTTATATAGAACAAAAAAAAATC
GGTCAATTCATTAAAAGAGTAGACAACAAAACAAAAATTCAGAAACAAGTGATTGAATTA
CTTAAACAACGCAAAAAGGCATTACTTCAAAAGATGTTTATTTAA
>MSSA,BSN90,CP149458
ATGAGTAATACACAAAAGAAAAATGTGCCAGAGTTGAGATTCCCAGAGTTTGAAGGCGAA
TGGGAAGAGAAGAAGTTAGGGGATACACTCGAATTTATAAAAGATGGAACACATGGAACT
CATGAAAATGTTAATAATGGACCATGGTTATTAAGTGCAAAGAATATCAAGAATAATAAA
ATTGTAATTTCAAGTGATGATAGGAAGATATCTGAAAGTGATTATAAAAAAATATACAAA
AATTATAAACTTGAAAAAGGTGATTTATTATTAACAATTGTAGGTACAATTGGAAGAGCA
GCTATTGTCAAAAATCCGAATAATATTGCATTTCAAAGAAGTGTCGCTATTTTAAAAACA
AAAGCCACATATGATGTAGAGTTTATTTTCCAACTTTTTCAAACAAAATATTTTAAAAAT
TTACTGTTAAGAAAACAAGTTGTATCTGCGCAACCAGGATTATACTTAGGTGATATTCGA
AAGATAAAAATTTCAATTACAAATATAATTGAAGAACAGCGAAAAATCGGAACCTTTTTT
AGAAAAATTGACCGCCAAATCGAGTTAGAAGAACAAAAACTTGAATTGCTTCAACAACAG
AAAAAAGGCTATATGCAGAAAATCTTCTCGCAAGAATTGCGATTTAAGGATGAGAATGGA
AATGATTATCCGGAGTGGGAAGAAACTACTATAAAAGAAATTGCTCAAATTAACACTGGA
AAGAAAGATACAAAAGATGCCATTACTAATGGGAGTTATGATTTTTACGTTAGATCTCCG
ATAGTTTATAAAATTAATACTTTTAGTTATGAAGGAGAGGCTATTTTAACTGTAGGAGAT
GGAGTTGGCGTAGGTAAAGTTTTCCACTATGTAAATGGGAAATTTGATTATCATCAAAGA
GTATACAAAATATCTGACTTTAAGAATTATTATGGACTATTGTTATTTTATTATTTTTCA
CAAAACTTTTTAAAAGAAACAAAGAAATATAGTGCGAAGACATCAGTTGATTCAGTTAGA
AAAGACATGATTGCTAATATGAAAGTACCGCGTCCTATTTATATAGAACAAAAAAAAATC
GGTCAATTCATTAAAAGAGTAGACAACAAAACAAAAATTCAGAAACAAGTGATTGAATTA
CTTAAACAACGCAAAAAGGCATTACTTCAAAAGATGTTTATTTAA
>MSSA,BSN135,CP152328
ATGAGTAATACACAAAAGAAAAATGTGCCAGAGTTGAGATTCCCAGAGTTTGAAGGCGAA
TGGGAAGAGAAGAAGTTAGGGGATACACTCGAATTTATAAAAGATGGAACACATGGAACT
CATGAAAATGTTAATAATGGACCATGGTTATTAAGTGCAAAGAATATCAAGAATAATAAA
ATTGTAATTTCAAGTGATGATAGGAAGATATCTGAAAGTGATTATAAAAAAATATACAAA
AATTATAAACTTGAAAAAGGTGATTTATTATTAACAATTGTAGGTACAATTGGAAGAGCA
GCTATTGTCAAAAATCCGAATAATATTGCATTTCAAAGAAGTGTCGCTATTTTAAAAACA
AAAGCCACATATGATGTAGAGTTTATTTTCCAACTTTTTCAAACAAAATATTTTAAAAAT
TTACTGTTAAGAAAACAAGTTGTATCTGCGCAACCAGGATTATACTTAGGTGATATTCGA
AAGATAAAAATTTCAATTACAAATATAATTGAAGAACAGCGAAAAATCGGAACCTTTTTT
AGAAAAATTGACCGCCAAATCGAGTTAGAAGAACAAAAACTTGAATTGCTTCAACAACAG
AAAAAAGGCTATATGCAGAAAATCTTCTCGCAAGAATTGCGATTTAAGGATGAGAATGGA
AATGATTATCCGGAGTGGGAAGAAACTACTATAAAAGAAATTGCTCAAATTAACACTGGA
AAGAAAGATACAAAAGATGCCATTACTAATGGGAGTTATGATTTTTACGTTAGATCTCCG
ATAGTTTATAAAATTAATACTTTTAGTTATGAAGGAGAGGCTATTTTAACTGTAGGAGAT
GGAGTTGGCGTAGGTAAAGTTTTCCACTATGTAAATGGGAAATTTGATTATCATCAAAGA
GTATACAAAATATCTGACTTTAAGAATTATTATGGACTATTGTTATTTTATTATTTTTCA
CAAAACTTTTTAAAAGAAACAAAGAAATATAGTGCGAAGACATCAGTTGATTCAGTTAGA
AAAGACATGATTGCTAATATGAAAGTACCGCGTCCTATTTATATAGAACAAAAAAAAATC
GGTCAATTCATTAAAAGAGTAGACAACAAAACAAAAATTCAGAAACAAGTGATTGAATTA
CTTAAACAACGCAAAAAGGCATTACTTCAAAAGATGTTTATTTAA
>MRSA,Riyadh-RUH-2
ATGAGTAATACACAAAAGAAAAATGTGCCAGAGTTGAGATTCCCAGAGTTTGAAGGCGAA
TGGGAAGAGAAGAAGTTAGGGGATACACTCGAATTTATAAAAGATGGAACACATGGAACT
CATGAAAATGTTAATAATGGACCATGGTTATTAAGTGCAAAGAATATCAAGAATAATAAA
ATTGTAATTTCAAGTGATGATAGGAAGATATCTGAAAGTGATTATAAAAAAATATACAAA
AATTATAAACTTGAAAAAGGTGATTTATTATTAACAATTGTAGGTACAATTGGAAGAGCA
GCTATTGTCAAAAATCCGAATAATATTGCATTTCAAAGAAGTGTCGCTATTTTAAAAACA
AAAGCCACATATGATGTAGAGTTTATTTTCCAACTTTTTCAAACAAAATATTTTAAAAAT
TTACTGTTAAGAAAACAAGTTGTATCTGCGCAACCAGGATTATACTTAGGTGATATTCGA
AAGATAAAAATTTCAATTACAAATATAATTGAAGAACAGCGAAAAATCGGAACCTTTTTT
AGAAAAATTGACCGCCAAATCGAGTTAGAAGAACAAAAACTTGAATTGCTTCAACAACAG
AAAAAAGGCTATATGCAGAAAATCTTCTCGCAAGAATTGCGATTTAAGGATGAGAATGGA
AATGATTATCCGGAGTGGGAAGAAACTACTATAAAAGAAATTGCTCAAATTAACACTGGA
AAGAAAGATACAAAAGATGCCATTACTAATGGGAGTTATGATTTTTACGTTAGATCTCCG
ATAGTTTATAAAATTAATACTTTTAGTTATGAAGGAGAGGCTATTTTAACTGTAGGAGAT
GGAGTTGGCGTAGGTAAAGTTTTCCACTATGTAAATGGGAAATTTGATTATCATCAAAGA
GTATACAAAATATCTGACTTTAAGAATTATTATGGACTATTGTTATTTTATTATTTTTCA
CAAAACTTTTTAAAAGAAACAAAGAAATATAGTGCGAAGACATCAGTTGATTCAGTTAGA
AAAGACATGATTGCTAATATGAAAGTACCGCGTCCTATTTATATAGAACAAAAAAAAATC
GGTCAATTCATTAAAAGAGTAGACAACAAAACAAAAATTCAGAAACAAGTGATTGAATTA
CTTAAACAACGCAAAAAGGCATTACTTCAAAAGATGTTTATTTAA
>MRSA,Kuwait-6133
ATGAGTAATACACAAAAGAAAAATGTGCCAGAGTTGAGATTCCCAGAGTTTGAAGGCGAA
TGGGAAGAGAAGAAGTTAGGGGATACACTCGAATTTATAAAAGATGGAACACATGGAACT
CATGAAAATGTTAATAATGGACCATGGTTATTAAGTGCAAAGAATATCAAGAATAATAAA
ATTGTAATTTCAAGTGATGATAGGAAGATATCTGAAAGTGATTATAAAAAAATATACAAA
AATTATAAACTTGAAAAAGGTGATTTATTATTAACAATTGTAGGTACAATTGGAAGAGCA
GCTATTGTCAAAAATCCGAATAATATTGCATTTCAAAGAAGTGTCGCTATTTTAAAAACA
AAAGCCACATATGATGTAGAGTTTATTTTCCAACTTTTTCAAACAAAATATTTTAAAAAT
TTACTGTTAAGAAAACAAGTTGTATCTGCGCAACCAGGATTATACTTAGGTGATATTCGA
AAGATAAAAATTTCAATTACAAATATAATTGAAGAACAGCGAAAAATCGGAACCTTTTTT
AGAAAAATTGACCGCCAAATCGAGTTAGAAGAACAAAAACTTGAATTGCTTCAACAACAG
AAAAAAGGCTATATGCAGAAAATCTTCTCGCAAGAATTGCGATTTAAGGATGAGAATGGA
AATGATTATCCGGAGTGGGAAGAAACTACTATAAAAGAAATTGCTCAAATTAACACTGGA
AAGAAAGATACAAAAGATGCCATTACTAATGGGAGTTATGATTTTTACGTTAGATCTCCG
ATAGTTTATAAAATTAATACTTTTAGTTATGAAGGAGAGGCTATTTTAACTGTAGGAGAT
GGAGTTGGCGTAGGTAAAGTTTTCCACTATGTAAATGGGAAATTTGATTATCATCAAAGA
GTATACAAAATATCTGACTTTAAGAATTATTATGGACTATTGTTATTTTATTATTTTTCA
CAAAACTTTTTAAAAGAAACAAAGAAATATAGTGCGAAGACATCAGTTGATTCAGTTAGA
AAAGACATGATTGCTAATATGAAAGTACCGCGTCCTATTTATATAGAACAAAAAAAAATC
GGTCAATTCATTAAAAGAGTAGACAACAAAACAAAAATTCAGAAACAAGTGATTGAATTA
CTTAAACAACGCAAAAAGGCATTACTTCAAAAGATGTTTATTTAA
>MRSA,Kuwait-25912 
ATGAGTAATACACAAAAGAAAAATGTGCCAGAGTTGAGATTCCCAGAGTTTGAAGGCGAA
TGGGAAGAGAAGAAGTTAGGGGATACACTCGAATTTATAAAAGATGGAACACATGGAACT
CATGAAAATGTTAATAATGGACCATGGTTATTAAGTGCAAAGAATATCAAGAATAATAAA
ATTGTAATTTCAAGTGATGATAGGAAGATATCTGAAAGTGATTATAAAAAAATATACAAA
AATTATAAACTTGAAAAAGGTGATTTATTATTAACAATTGTAGGTACAATTGGAAGAGCA
GCTATTGTCAAAAATCCGAATAATATTGCATTTCAAAGAAGTGTCGCTATTTTAAAAACA
AAAGCCACATATGATGTAGAGTTTATTTTCCAACTTTTTCAAACAAAATATTTTAAAAAT
TTACTGTTAAGAAAACAAGTTGTATCTGCGCAACCAGGATTATACTTAGGTGATATTCGA
AAGATAAAAATTTCAATTACAAATATAATTGAAGAACAGCGAAAAATCGGAACCTTTTTT
AGAAAAATTGACCGCCAAATCGAGTTAGAAGAACAAAAACTTGAATTGCTTCAACAACAG
AAAAAAGGCTATATGCAGAAAATCTTCTCGCAAGAATTGCGATTTAAGGATGAGAATGGA
AATGATTATCCGGAGTGGGAAGAAACTACTATAAAAGAAATTGCTCAAATTAACACTGGA
AAGAAAGATACAAAAGATGCCATTACTAATGGGAGTTATGATTTTTACGTTAGATCTCCG
ATAGTTTATAAAATTAATACTTTTAGTTATGAAGGAGAGGCTATTTTAACTGTAGGAGAT
GGAGTTGGCGTAGGTAAAGTTTTCCACTATGTAAATGGGAAATTTGATTATCATCAAAGA
GTATACAAAATATCTGACTTTAAGAATTATTATGGACTATTGTTATTTTATTATTTTTCA
CAAAACTTTTTAAAAGAAACAAAGAAATATAGTGCGAAGACATCAGTTGATTCAGTTAGA
AAAGACATGATTGCTAATATGAAAGTACCGCGTCCTATTTATATAGAACAAAAAAAAATC
GGTCAATTCATTAAAAGAGTAGACAACAAAACAAAAATTCAGAAACAAGTGATTGAATTA
CTTAAACAACGCAAAAAGGCATTACTTCAAAAGATGTTTATTTAA
>    

>hsdS-spl (1236 nt)

>MSSA,ST20130938,CP012972
ATGAGTAATACACAAAAGAAAAATGTGCCAGAGTTGAGATTCCCAGAGTTTGAAGGCGAA
TGGGAAGAGAAGAAGTTAGGGGATACACTCGAATTTATAAAAGATGGAACACATGGAACT
CATGAAAATGTTAATAATGGACCATGGTTATTAAGTGCAAAGAATATCAAGAATAATAAA
ATTGTAATTTCAAGTGATGATAGGAAGATATCTGAAAGTGATTATAAAAAAATATACAAA
AATTATAAACTTGAAAAAGGTGATTTATTATTAACAATTGTAGGTACAATTGGAAGAGCA
GCTATTGTCAAAAATCCGAATAATATTGCATTTCAAAGAAGTGTCGCTATTTTAAAAACA
AAAGCCACATATGATGTAGAGTTTATTTTCCAACTTTTTCAAACAAAATATTTTAAAAAT
TTACTGTTAAGAAAACAAGTTGTATCTGCGCAACCAGGATTATACTTAGGTGATATTCGA
AAGATAAAAATTTCAATTACAAATATAATTGAAGAACAGCGAAAAATCGGAACCTTTTTT
AGAAAAATTGACCGCCAAATCGAGTTAGAAGAACAAAAACTTGAATTGCTTCAACAACAG
AAAAAAGGCTATATGCAGAAAATTTTCTCACAGGAACTGAGATTTAAAGATGAGAATGGT
AATGATTATCCAGATTGGGAAGAGAAGCAATTAGGGGAATTATCACAAATTGTACGAGGG
GCTTCTCCTAGACCTATTAAAGATCCTAAATGGTTTAATAAAGAATCAGACATAGGATGG
CTAAGAATTTCTGATGTTACAAATCAAAACGGGAAAATTTATCATTTGGAACAAAAATTA
TCAATTGAAGGTCAAGAAAAAACAAGGGTTTTAGTAACAACACATTTACTATTAAGTATT
GCGGCAAGTATTGGAAAACCTGTAATGAATTTTGTGAAAACGGGAGTTCATGATGGATTT
TTAATATTTTTAAATCCTAAGTTTAATTTATTCTTTATGTACTATTGGCTTGAATATTTC
AAGGATAAATGGAGTAAATACGGTCAACCAGGTAGTCAAGTTAATTTAAATACAGAAATT
GTCAAATCTCAAACACTGAATATGCCAAGCAATCACGAACAAGAAAAAGTGGGGCAGTTT
TTTAATAGAAATGAAAAACTAATTGAATTGCAGCAAGAAAAAATAATGTATCTTAAGCGA
CGTAAGCAGGTTTTACTTCAAAAAATGTTTATATAA
>MSSA,ST20130939,CP012970
ATGAGTAATACACAAAAGAAAAATGTGCCAGAGTTGAGATTCCCAGAGTTTGAAGGCGAA
TGGGAAGAGAAGAAGTTAGGGGATACACTCGAATTTATAAAAGATGGAACACATGGAACT
CATGAAAATGTTAATAATGGACCATGGTTATTAAGTGCAAAGAATATCAAGAATAATAAA
ATTGTAATTTCAAGTGATGATAGGAAGATATCTGAAAGTGATTATAAAAAAATATACAAA
AATTATAAACTTGAAAAAGGTGATTTATTATTAACAATTGTAGGTACAATTGGAAGAGCA
GCTATTGTCAAAAATCCGAATAATATTGCATTTCAAAGAAGTGTCGCTATTTTAAAAACA
AAAGCCACATATGATGTAGAGTTTATTTTCCAACTTTTTCAAACAAAATATTTTAAAAAT
TTACTGTTAAGAAAACAAGTTGTATCTGCGCAACCAGGATTATACTTAGGTGATATTCGA
AAGATAAAAATTTCAATTACAAATATAATTGAAGAACAGCGAAAAATCGGAACCTTTTTT
AGAAAAATTGACCGCCAAATCGAGTTAGAAGAACAAAAACTTGAATTGCTTCAACAACAG
AAAAAAGGCTATATGCAGAAAATTTTCTCACAGGAACTGAGATTTAAAGATGAGAATGGT
AATGATTATCCAGATTGGGAAGAGAAGCAATTAGGGGAATTATCACAAATTGTACGAGGG
GCTTCTCCTAGACCTATTAAAGATCCTAAATGGTTTAATAAAGAATCAGACATAGGATGG
CTAAGAATTTCTGATGTTACAAATCAAAACGGGAAAATTTATCATTTGGAACAAAAATTA
TCAATTGAAGGTCAAGAAAAAACAAGGGTTTTAGTAACAACACATTTACTATTAAGTATT
GCGGCAAGTATTGGAAAACCTGTAATGAATTTTGTGAAAACGGGAGTTCATGATGGATTT
TTAATATTTTTAAATCCTAAGTTTAATTTATTCTTTATGTACTATTGGCTTGAATATTTC
AAGGATAAATGGAGTAAATACGGTCAACCAGGTAGTCAAGTTAATTTAAATACAGAAATT
GTCAAATCTCAAACACTGAATATGCCAAGCAATCACGAACAAGAAAAAGTGGGGCAGTTT
TTTAATAGAAATGAAAAACTAATTGAATTGCAGCAAGAAAAAATAATGTATCTTAAGCGA
CGTAAGCAGGTTTTACTTCAAAAAATGTTTATATAA
>MSSA,Kenya-Dog165,CP120001
ATGAGTAATACACAAAAGAAAAATGTGCCAGAGTTGAGATTCCCAGAGTTTGAAGGCGAA
TGGGAAGAGAAGAAGTTAGGGGATACACTCGAATTTATAAAAGATGGAACACATGGAACT
CATGAAAATGTTAATAATGGACCATGGTTATTAAGTGCAAAGAATATCAAGAATAATAAA
ATTGTAATTTCAAGTGATGATAGGAAGATATCTGAAAGTGATTATAAAAAAATATACAAA
AATTATAAACTTGAAAAAGGTGATTTATTATTAACAATTGTAGGTACAATTGGAAGAGCA
GCTATTGTCAAAAATCCGAATAATATTGCATTTCAAAGAAGTGTCGCTATTTTAAAAACA
AAAGCCACATATGATGTAGAGTTTATTTTCCAACTTTTTCAAACAAAATATTTTAAAAAT
TTACTGTTAAGAAAACAAGTTGTATCTGCGCAACCAGGATTATACTTAGGTGATATTCGA
AAGATAAAAATTTCAATTACAAATATAATTGAAGAACAGCGAAAAATCGGAACCTTTTTT
AGAAAAATTGACCGCCAAATCGAGTTAGAAGAACAAAAACTTGAATTGCTTCAACAACAG
AAAAAAGGCTATATGCAGAAAATTTTCTCACAGGAACTGAGATTTAAAGATGAGAATGGT
AATGATTATCCAGATTGGGAAGAGAAGCAATTAGGGGAATTATCACAAATTGTACGAGGG
GCTTCTCCTAGACCTATTAAAGATCCTAAATGGTTTAATAAAGAATCAGACATAGGATGG
CTAAGAATTTCTGATGTTACAAATCAAAACGGGAAAATTTATCATTTGGAACAAAAATTA
TCAATTGAAGGTCAAGAAAAAACAAGGGTTTTAGTAACAACACATTTACTATTAAGTATT
GCGGCAAGTATTGGAAAACCTGTAATGAATTTTGTGAAAACGGGAGTTCATGATGGATTT
TTAATATTTTTAAATCCTAAGTTTAATTTATTCTTTATGTACTATTGGCTTGAATATTTC
AAGGATAAATGGAGTAAATACGGTCAACCAGGTAGTCAAGTTAATTTAAATACAGAAATT
GTCAAATCTCAAACACTGAATATGCCAAGCAATCACGAACAAGAAAAAGTGGGGTAGTTT
TTTAATAGAAATGAAAAACTAATTGAATTGCAGCAAGAAAAAATAATGTATCTTAAGCGA
CGTAAGCAGGTTTTACTTCAAAAAATGTTTATATAA
>MSSA,Kenya-Dog158,CP120009
ATGAGTAATACACAAAAGAAAAATGTGCCAGAGTTGAGATTCCCAGAGTTTGAAGGCGAA
TGGGAAGAGAAGAAGTTAGGGGATACACTCGAATTTATAAAAGATGGAACACATGGAACT
CATGAAAATGTTAATAATGGACCATGGTTATTAAGTGCAAAGAATATCAAGAATAATAAA
ATTGTAATTTCAAGTGATGATAGGAAGATATCTGAAAGTGATTATAAAAAAATATACAAA
AATTATAAACTTGAAAAAGGTGATTTATTATTAACAATTGTAGGTACAATTGGAAGAGCA
GCTATTGTCAAAAATCCGAATAATATCGCATTTCAAAGAAGTGTCGCTATTTTAAAAACA
AAAGCCACATATGATGTAGAGTTTATTTTCCAACTTTTTCAAACAAAATATTTTAAAAAT
TTACTGTTAAGAAAACAAGTTGTATCTGCGCAACCAGGATTATACTTAGGTGATATTCGA
AAGATAAAAATTTCAATTACAAATATAATTGAAGAACAGCGAAAAATCGGAACCTTTTTT
AGAAAAATTGACCGCCAAATCGAGTTAGAAGAACAAAAACTTGAATTGCTTCAACAACAG
AAAAAAGGCTATATGCAGAAAATTTTCTCACAGGAACTGAGATTTAAAGATGAGAATGGT
AATGATTATCCAGATTGGGAAGAGAAGCAATTAGGGGAATTATCACAAATTGTACGAGGG
GCTTCTCCTAGACCTATTAAAGATCCTAAATGGTTTAATAAAGAATCAGACATAGGATGG
CTAAGAATTTCTGATGTTACAAATCAAAACGGGAAAATTTATCATTTGGAACAAAAATTA
TCAATTGAAGGTCAAGAAAAAACAAGGGTTTTAGTAACAACACATTTACTATTAAGTATT
GCGGCAAGTATTGGAAAACCTGTAATGAATTTTGTGAAAACGGGAGTTCATGATGGATTT
TTAATATTTTTAAATCCTAAGTTTAATTTATTCTTTATGTACTATTGGCTTGAATATTTC
AAGGATAAATGGAGTAAATACGGTCAACCAGGTAGTCAAGTTAATTTAAATACAGAAATT
GTCAAATCTCAAACACTGAATATGCCAAGCAATCACGAACAAGAAAAAGTGGGGTAGTTT
TTTAATAGAAATGAAAAACTAATTGAATTGCAGCAAGAAAAAATAATGTATCTTAAGCGA
CGTAAGCAGGTTTTACTTCAAAAAATGTTTATATAA
>MSSA,Kenya-Dog147,CP120023
ATGAGTAATACACAAAAGAAAAATGTGCCAGAGTTGAGATTCCCAGAGTTTGAAGGCGAA
TGGGAAGAGAAGAAGTTAGGGGATACACTCGAATTTATAAAAGATGGAACACATGGAACT
CATGAAAATGTTAATAATGGACCATGGTTATTAAGTGCAAAGAATATCAAGAATAATAAA
ATTGTAATTTCAAGTGATGATAGGAAGATATCTGAAAGTGATTATAAAAAAATATACAAA
AATTATAAACTTGAAAAAGGTGATTTATTATTAACAATTGTAGGTACAATTGGAAGAGCA
GCTATTGTCAAAAATCCGAATAATATCGCATTTCAAAGAAGTGTCGCTATTTTAAAAACA
AAAGCCACATATGATGTAGAGTTTATTTTCCAACTTTTTCAAACAAAATATTTTAAAAAT
TTACTGTTAAGAAAACAAGTTGTATCTGCGCAACCAGGATTATACTTAGGTGATATTCGA
AAGATAAAAATTTCAATTACAAATATAATTGAAGAACAGCGAAAAATCGGAACCTTTTTT
AGAAAAATTGACCGCCAAATCGAGTTAGAAGAACAAAAACTTGAATTGCTTCAACAACAG
AAAAAAGGCTATATGCAGAAAATTTTCTCACAGGAACTGAGATTTAAAGATGAGAATGGT
AATGATTATCCAGATTGGGAAGAGAAGCAATTAGGGGAATTATCACAAATTGTACGAGGG
GCTTCTCCTAGACCTATTAAAGATCCTAAATGGTTTAATAAAGAATCAGACATAGGATGG
CTAAGAATTTCTGATGTTACAAATCAAAACGGGAAAATTTATCATTTGGAACAAAAATTA
TCAATTGAAGGTCAAGAAAAAACAAGGGTTTTAGTAACAACACATTTACTATTAAGTATT
GCGGCAAGTATTGGAAAACCTGTAATGAATTTTGTGAAAACGGGAGTTCATGATGGATTT
TTAATATTTTTAAATCCTAAGTTTAATTTATTCTTTATGTACTATTGGCTTGAATATTTC
AAGGATAAATGGAGTAAATACGGTCAACCAGGTAGTCAAGTTAATTTAAATACAGAAATT
GTCAAATCTCAAACACTGAATATGCCAAGCAATCACGAACAAGAAAAAGTGGGGTAGTTT
TTTAATAGAAATGAAAAACTAATTGAATTGCAGCAAGAAAAAATAATGTATCTTAAGCGA
CGTAAGCAGGTTTTACTTCAAAAAATGTTTATATAA
>MSSA,PS006-42,CP151815
ATGAGTAATACACAAAAGAAAAATGTGCCAGAGTTGAGATTCCCAGAGTTTGAAGGCGAA
TGGGAAGAGAAGAAGTTAGGGGATACACTCGAATTTATAAAAGATGGAACACATGGAACT
CATGAAAATGTTAATAATGGACCATGGTTATTAAGTGCAAAGAATATCAAGAATAATAAA
ATTGTAATTTCAAGTGATGATAGGAAGATATCTGAAAGTGATTATAAAAAAATATACAAA
AATTATAAACTTGAAAAAGGTGATTTATTATTAACAATTGTAGGTACAATTGGAAGAGCA
GCTATTGTCAAAAATCCGAATAATATTGCATTTCAAAGAAGTGTCGCTATTTTAAAAACA
AAAGCCACATATGATGTAGAGTTTATTTTCCAACTTTTTCAAACAAAATATTTTAAAAAT
TTACTGTTAAGAAAACAAGTTGTATCTGCGCAACCAGGATTATACTTAGGTGATATTCGA
AAGATAAAAATTTCAATTACAAATATAATTGAAGAACAGCGAAAAATCGGAACCTTTTTT
AGAAAAATTGACCGCCAAATCGAGTTAGAAGAACAAAAACTTGAATTGCTTCAACAACAG
AAAAAAGGCTATATGCAGAAAATTTTCTCACAGGAACTGAGATTTAAAGATGAGAATGGT
AATGATTATCCAGATTGGGAAGAGAAGCAATTAGGGGAATTATCACAAATTGTACGAGGG
GCTTCTCCTAGACCTATTAAAGATCCTAAATGGTTTAATAAAGAATCAGACATAGGATGG
CTAAGAATTTCTGATGTTACAAATCAAAACGGGAAAATTTATCATTTGGAACAAAAATTA
TCAATTGAAGGTCAAGAAAAAACAAGGGTTTTAGTAACAACACATTTACTATTAAGTATT
GCGGCAAGTATTGGAAAACCTGTAATGAATTTTGTGAAAACGGGAGTTCATGATGGATTT
TTAATATTTTTAAATCCTAAGTTTAATTTATTCTTTATGTACTATTGGCTTGAATATTTC
AAGGATAAATGGAGTAAATACGGTCAACCAGGTAGTCAAGTTAATTTAAATACAGAAATT
GTCAAATCTCAAACACTGAATATGCCAAGCAATCACGAACAAGAAAAAGTGGGGCAGTTT
TTTAATAGAAATGAAAAACTAATTGAATTGCAGCAAGAAAAAATAATGTATCTTAAGCGA
CGTAAGCAGGTTTTACTTCAAAAAATGTTTATATAA
>MSSA,Strain 171,LT963437
ATGAGTAATACACAAAAGAAAAATGTGCCAGAGTTGAGATTCCCAGAGTTTGAAGGCGAA
TGGGAAGAGAAGAAGTTAGGGGATACACTCGAATTTATAAAAGATGGAACACATGGAACT
CATGAAAATGTTAATAATGGACCATGGTTATTAAGTGCAAAGAATATCAAGAATAATAAA
ATTGTAATTTCAAGTGATGATAGGAAGATATCTGAAAGTGATTATAAAAAAATATACAAA
AATTATAAACTTGAAAAAGGTGATTTATTATTAACAATTGTAGGTACAATTGGAAGAGCA
GCTATTGTCAAAAATCCGAATAATATTGCATTTCAAAGAAGTGTCGCTATTTTAAAAACA
AAAGCCACATATGATGTAGAGTTTATTTTCCAACTTTTTCAAACAAAATATTTTAAAAAT
TTACTGTTAAGAAAACAAGTTGTATCTGCGCAACCAGGATTATACTTAGGTGATATTCGA
AAGATAAAAATTTCAATTACAAATATAATTGAAGAACAGCGAAAAATCGGAACCTTTTTT
AGAAAAATTGACCGCCAAATCGAGTTAGAAGAACAAAAACTTGAATTGCTTCAACAACAG
AAAAAAGGCTATATGCAGAAAATTTTCTCACAGGAACTGAGATTTAAAGATGAGAATGGT
AATGATTATCCAGATTGGGAAGAGAAGCAATTAGGGGAATTATCACAAATTGTACGAGGG
GCTTCTCCTAGACCTATTAAAGATCCTAAATGGTTTAATAAAGAATCAGACATAGGATGG
CTAAGAATTTCTGATGTTACAAATCAAAACGGGAAAATTTATCATTTGGAACAAAAATTA
TCAATTGAAGGTCAAGAAAAAACAAGGGTTTTAGTAACAACACATTTACTATTAAGTATT
GCGGCAAGTATTGGAAAACCTGTAATGAATTTTGTGAAAACGGGAGTTCATGATGGATTT
TTAATATTTTTAAATCCTAAGTTTAATTTATTCTTTATGTACTATTGGCTTGAATATTTC
AAGGATAAATGGAGTAAATACGGTCAACCAGGTAGTCAAGTTAATTTAAATACAGAAATT
GTCAAATCTCAAACACTGAATATGCCAAGCAATCACGAACAAGAAAAAGTGGGGCAGTTT
TTTAATAGAAATGAAAAACTAATTGAATTGCAGCAAGAAAAAATAATGTATCTTAAGCGA
CGTAAGCAGGTTTTACTTCAAAAAATGTTTATATAA
>MRSA,Egy-012ON104
ATGAGTAATACACAAAAGAAAAATGTGCCAGAGTTGAGATTCCCAGAGTTTGAAGGCGAA
TGGGAAGAGAAGAAGTTAGGGGATACACTCGAATTTATAAAAGATGGAACACATGGAACT
CATGAAAATGTTAATAATGGACCATGGTTATTAAGTGCAAAGAATATCAAGAATAATAAA
ATTGTAATTTCAAGTGATGATAGGAAGATATCTGAAAGTGATTATAAAAAAATATACAAA
AATTATAAACTTGAAAAAGGTGATTTATTATTAACAATTGTAGGTACAATTGGAAGAGCA
GCTATTGTCAAAAATCCGAATAATATTGCATTTCAAAGAAGTGTCGCTATTTTAAAAACA
AAAGCCACATATGATGTAGAGTTTATTTTCCAACTTTTTCAAACAAAATATTTTAAAAAT
TTACTGTTAAGAAAACAAGTTGTATCTGCGCAACCAGGATTATACTTAGGTGATATTCGA
AAGATAAAAATTTCAATTACAAATATAATTGAAGAACAGCGAAAAATCGGAACCTTTTTT
AGAAAAATTGACCGCCAAATCGAGTTAGAAGAACAAAAACTTGAATTGCTTCAACAACAG
AAAAAAGGCTATATGCAGAAAATTTTCTCACAGGAACTGAGATTTAAAGATGAGAATGGT
AATGATTATCCAGATTGGGAAGAGAAGCAATTAGGGGAATTATCACAAATTGTACGAGGG
GCTTCTCCTAGACCTATTAAAGATCCTAAATGGTTTAATAAAGAATCAGACATAGGATGG
CTAAGAATTTCTGATGTTACAAATCAAAACGGGAAAATTTATCATTTGGAACAAAAATTA
TCAATTGAAGGTCAAGAAAAAACAAGGGTTTTAGTAACAACACATTTACTATTAAGTATT
GCGGCAAGTATTGGAAAACCTGTAATGAATTTTGTGAAAACGGGAGTTCATGATGGATTT
TTAATATTTTTAAATCCTAAGTTTAATTTATTCTTTATGTACTATTGGCTTGAATATTTC
AAGGATAAATGGAGTAAATACGGTCAACCAGGTAGTCAAGTTAATTTAAATACAGAAATT
GTCAAATCTCAAACACTGAATATGCCAAGCAATCACGAACAAGAAAAAGTGGGGCAGTTT
TTTAATAGAAATGAAAAACTAATTGAATTGCAGCAAGAAAAAATAATGTATCTTAAGCGA
CGTAAGCAGGTTTTACTTCAAAAAATGTTTATATAA
>MRSA,Egy-140ON271
ATGAGTAATACACAAAAGAAAAATGTGCCAGAGTTGAGATTCCCAGAGTTTGAAGGCGAA
TGGGAAGAGAAGAAGTTAGGGGATACACTCGAATTTATAAAAGATGGAACACATGGAACT
CATGAAAATGTTAATAATGGACCATGGTTATTAAGTGCAAAGAATATCAAGAATAATAAA
ATTGTAATTTCAAGTGATGATAGGAAGATATCTGAAAGTGATTATAAAAAAATATACAAA
AATTATAAACTTGAAAAAGGTGATTTATTATTAACAATTGTAGGTACAATTGGAAGAGCA
GCTATTGTCAAAAATCCGAATAATATTGCATTTCAAAGAAGTGTCGCTATTTTAAAAACA
AAAGCCACATATGATGTAGAGTTTATTTTCCAACTTTTTCAAACAAAATATTTTAAAAAT
TTACTGTTAAGAAAACAAGTTGTATCTGCGCAACCAGGATTATACTTAGGTGATATTCGA
AAGATAAAAATTTCAATTACAAATATAATTGAAGAACAGCGAAAAATCGGAACCTTTTTT
AGAAAAATTGACCGCCAAATCGAGTTAGAAGAACAAAAACTTGAATTGCTTCAACAACAG
AAAAAAGGCTATATGCAGAAAATTTTCTCACAGGAACTGAGATTTAAAGATGAGAATGGT
AATGATTATCCAGATTGGGAAGAGAAGCAATTAGGGGAATTATCACAAATTGTACGAGGG
GCTTCTCCTAGACCTATTAAAGATCCTAAATGGTTTAATAAAGAATCAGACATAGGATGG
CTAAGAATTTCTGATGTTACAAATCAAAACGGGAAAATTTATCATTTGGAACAAAAATTA
TCAATTGAAGGTCAAGAAAAAACAAGGGTTTTAGTAACAACACATTTACTATTAAGTATT
GCGGCAAGTATTGGAAAACCTGTAATGAATTTTGTGAAAACGGGAGTTCATGATGGATTT
TTAATATTTTTAAATCCTAAGTTTAATTTATTCTTTATGTACTATTGGCTTGAATATTTC
AAGGATAAATGGAGTAAATACGGTCAACCAGGTAGTCAAGTTAATTTAAATACAGAAATT
GTCAAATCTCAAACACTGAATATGCCAAGCAATCACGAACAAGAAAAAGTGGGGCAGTTT
TTTAATAGAAATGAAAAACTAATTGAATTGCAGCAAGAAAAAATAATGTATCTTAAGCGA
CGTAAGCAGGTTTTACTTCAAAAAATGTTTATATAA
>MRSA,Riyadh-RUH-2
ATGAGTAATACACAAAAGAAAAATGTGCCAGAGTTGAGATTCCCAGAGTTTGAAGGCGAA
TGGGAAGAGAAGAAGTTAGGGGATACACTCGAATTTATAAAAGATGGAACACATGGAACT
CATGAAAATGTTAATAATGGACCATGGTTATTAAGTGCAAAGAATATCAAGAATAATAAA
ATTGTAATTTCAAGTGATGATAGGAAGATATCTGAAAGTGATTATAAAAAAATATACAAA
AATTATAAACTTGAAAAAGGTGATTTATTATTAACAATTGTAGGTACAATTGGAAGAGCA
GCTATTGTCAAAAATCCGAATAATATTGCATTTCAAAGAAGTGTCGCTATTTTAAAAACA
AAAGCCACATATGATGTAGAGTTTATTTTCCAACTTTTTCAAACAAAATATTTTAAAAAT
TTACTGTTAAGAAAACAAGTTGTATCTGCGCAACCAGGATTATACTTAGGTGATATTCGA
AAGATAAAAATTTCAATTACAAATATAATTGAAGAACAGCGAAAAATCGGAACCTTTTTT
AGAAAAATTGACCGCCAAATCGAGTTAGAAGAACAAAAACTTGAATTGCTTCAACAACAG
-----------------------------ACAGGAACTGAGATTTAAAGATGAGAATGGT
AATGATTATCCAGATTGGGAAGAGAAGCAATTAGGGGAATTATCACAAATTGTACGAGGG
GCTTCTCCTAGACCTATTAAAGATCCTAAATGGTTTAATAAAGAATCAGACATAGGATGG
CTAAGAATTTCTGATGTTACAAATCAAAACGGGAAAATTTATCATTTGGAACAAAAATTA
TCAATTGAAGGTCAAGAAAAAACAAGGGTTTTAGTAACAACACATTTACTATTAAGTATT
GCGGCAAGTATTGGAAAACCTGTAATGAATTTTGTGAAAACGGGAGTTCATGATGGATTT
TTAATATTTTTAAATCCTAAGTTTAATTTATTCTTTATGTACTATTGGCTTGAATATTTC
AAGGATAAATGGAGTAAATACGGTCAACCAGGTAGTCAAGTTAATTTAAATACAGAAATT
GTCAAATCTCAAACACTGAATATGCCAAGCAATCACGAACAAGAAAAAGTGGGGCAGTTT
TTTAATAGAAATGAAAAACTAATTGAATTGCAGCAAGAAAAAATAATGTATCTTAAGCGA
CGTAAGCAGGTTTTACTTCAAAAAATGTTTATATAA
>MRSA,Kuwait-6133
ATGAGTAATACACAAAAGAAAAATGTGCCAGAGTTGAGATTCCCAGAGTTTGAAGGCGAA
TGGGAAGAGAAGAAGTTAGGGGATACACTCGAATTTATAAAAGATGGAACACATGGAACT
CATGAAAATGTTAATAATGGACCATGGTTATTAAGTGCAAAGAATATCAAGAATAATAAA
ATTGTAATTTCAAGTGATGATAGGAAGATATCTGAAAGTGATTATAAAAAAATATACAAA
AATTATAAACTTGAAAAAGGTGATTTATTATTAACAATTGTAGGTACAATTGGAAGAGCA
GCTATTGTCAAAAATCCGAATAATATTGCATTTCAAAGAAGTGTCGCTATTTTAAAAACA
AAAGCCACATATGATGTAGAGTTTATTTTCCAACTTTTTCAAACAAAATATTTTAAAAAT
TTACTGTTAAGAAAACAAGTTGTATCTGCGCAACCAGGATTATACTTAGGTGATATTCGA
AAGATAAAAATTTCAATTACAAATATAATTGAAGAACAGCGAAAAATCGGAACCTTTTTT
AGAAAAATTGACCGCCAAATCGAGTTAGAAGAACAAAAACTTGAATTGCTTCAACAACAG
AAAAAAGGCTATATGCAGAAAATTTTCTCACAGGAACTGAGATTTAAAGATGAGAATGGT
AATGATTATCCAGATTGGGAAGAGAAGCAATTAGGGGAATTATCACAAATTGTACGAGGG
GCTTCTCCTAGACCTATTAAAGATCCTAAATGGTTTAATAAAGAATCAGACATAGGATGG
CTAAGAATTTCTGATGTTACAAATCAAAACGGGAAAATTTATCATTTGGAACAAAAATTA
TCAATTGAAGGTCAAGAAAAAACAAGGGTTTTAGTAACAACACATTTACTATTAAGTATT
GCGGCAAGTATTGGAAAACCTGTAATGAATTTTGTGAAAACGGGAGTTCATGATGGATTT
TTAATATTTTTAAATCCTAAGTTTAATTTATTCTTTATGTACTATTGGCTTGAATATTTC
AAGGATAAATGGAGTAAATACGGTCAACCAGGTAGTCAAGTTAATTTAAATACAGAAATT
GTCAAATCTCAAACACTGAATATGCCAAGCAATCACGAACAAGAAAAAGTGGGGCAGTTT
TTTAATAGAAATGAAAAACTAATTGAATTGCAGCAAGAAAAAATAATGTATCTTAAGCGA
CGTAAGCAGGTTTTACTTCAAAAAATGTTTATATAA
>MRSA,Kuwait-25912
ATGAGTAATACACAAAAGAAAAATGTGCCAGAGTTGAGATTCCCAGAGTTTGAAGGCGAA
TGGGAAGAGAAGAAGTTAGGGGATACACTCGAATTTATAAAAGATGGAACACATGGAACT
CATGAAAATGTTAATAATGGACCATGGTTATTAAGTGCAAAGAATATCAAGAATAATAAA
ATTGTAATTTCAAGTGATGATAGGAAGATATCTGAAAGTGATTATAAAAAAATATACAAA
AATTATAAACTTGAAAAAGGTGATTTATTATTAACAATTGTAGGTACAATTGGAAGAGCA
GCTATTGTCAAAAATCCGAATAATATTGCATTTCAAAGAAGTGTCGCTATTTTAAAAACA
AAAGCCACATATGATGTAGAGTTTATTTTCCAACTTTTTCAAACAAAATATTTTAAAAAT
TTACTGTTAAGAAAACAAGTTGTATCTGCGCAACCAGGATTATACTTAGGTGATATTCGA
AAGATAAAAATTTCAATTACAAATATAATTGAAGAACAGCGAAAAATCGGAACCTTTTTT
AGAAAAATTGACCGCCAAATCGAGTTAGAAGAACAAAAACTTGAATTGCTTCAACAACAG
AAAAAAGGCTATATGCAGAAAATTTTCTCACAGGAACTGAGATTTAAAGATGAGAATGGT
AATGATTATCCAGATTGGGAAGAGAAGCAATTAGGGGAATTATCACAAATTGTACGAGGG
GCTTCTCCTAGACCTATTAAAGATCCTAAATGGTTTAATAAAGAATCAGACATAGGATGG
CTAAGAATTTCTGATGTTACAAATCAAAACGGGAAAATTTATCATTTGGAACAAAAATTA
TCAATTGAAGGTCAAGAAAAAACAAGGGTTTTAGTAACAACACATTTACTATTAAGTATT
GCGGCAAGTATTGGAAAACCTGTAATGAATTTTGTGAAAACGGGAGTTCATGATGGATTT
TTAATATTTTTAAATCCTAAGTTTAATTTATTCTTTATGTACTATTGGCTTGAATATTTC
AAGGATAAATGGAGTAAATACGGTCAACCAGGTAGTCAAGTTAATTTAAATACAGAAATT
GTCAAATCTCAAACACTGAATATGCCAAGCAATCACGAACAAGAAAAAGTGGGGCAGTTT
TTTAATAGAAATGAAAAACTAATTGAATTGCAGCAAGAAAAAATAATGTATCTTAAGCGA
CGTAAGCAGGTTTTACTTCAAAAAATGTTTATATAA
>MSSA,BSN90 CP149458
ATGAGTAATACACAAAAGAAAAATGTGCCAGAGTTGAGATTCCCAGAGTTTGAAGGCGAA
TGGGAAGAGAAGAAGTTAGGGGATACACTCGAATTTATAAAAGATGGAACACATGGAACT
CATGAAAATGTTAATAATGGACCATGGTTATTAAGTGCAAAGAATATCAAGAATAATAAA
ATTGTAATTTCAAGTGATGATAGGAAGATATCTGAAAGTGATTATAAAAAAATATACAAA
AATTATAAACTTGAAAAAGGTGATTTATTATTAACAATTGTAGGTACAATTGGAAGAGCA
GCTATTGTCAAAAATCCGAATAATATTGCATTTCAAAGAAGTGTCGCTATTTTAAAAACA
AAAGCCACATATGATGTAGAGTTTATTTTCCAACTTTTTCAAACAAAATATTTTAAAAAT
TTACTGTTAAGAAAACAAGTTGTATCTGCGCAACCAGGATTATACTTAGGTGATATTCGA
AAGATAAAAATTTCAATTACAAATATAATTGAAGAACAGCGAAAAATCGGAACCTTTTTT
AGAAAAATTGACCGCCAAATCGAGTTAGAAGAACAAAAACTTGAATTGCTTCAACAACAG
AAAAAAGGCTATATGCAGAAAATTTTCTCACAGGAACTGAGATTTAAAGATGAGAATGGT
AATGATTATCCAGATTGGGAAGAGAAGCAATTAGGGGAATTATCACAAATTGTACGAGGG
GCTTCTCCTAGACCTATTAAAGATCCTAAATGGTTTAATAAAGAATCAGACATAGGATGG
CTAAGAATTTCTGATGTTACAAATCAAAACGGGAAAATTTATCATTTGGAACAAAAATTA
TCAATTGAAGGTCAAGAAAAAACAAGGGTTTTAGTAACAACACATTTACTATTAAGTATT
GCGGCAAGTATTGGAAAACCTGTAATGAATTTTGTGAAAACGGGAGTTCATGATGGATTT
TTAATATTTTTAAATCCTAAGTTTAATTTATTCTTTATGTACTATTGGCTTGAATATTTC
AAGGATAAATGGAGTAAATACGGTCAACCAGGTAGTCAAGTTAATTTAAATACAGAAATT
GTCAAATCTCAAACACTGAATATGCCAAGCAATCACGAACAAGAAAAAGTGGGGCAGTTT
TTTAATAGAAATGAAAAACTAATTGAATTGCAGCAAGAAAAAATAATGTATCTTAAGCGA
CGTAAGCAGGTTTTACTTCAAAAAATGTTTATATAA
>MSSA,BSN135,CP152328
ATGAGTAATACACAAAAGAAAAATGTGCCAGAGTTGAGATTCCCAGAGTTTGAAGGCGAA
TGGGAAGAGAAGAAGTTAGGGGATACACTCGAATTTATAAAAGATGGAACACATGGAACT
CATGAAAATGTTAATAATGGACCATGGTTATTAAGTGCAAAGAATATCAAGAATAATAAA
ATTGTAATTTCAAGTGATGATAGGAAGATATCTGAAAGTGATTATAAAAAAATATACAAA
AATTATAAACTTGAAAAAGGTGATTTATTATTAACAATTGTAGGTACAATTGGAAGAGCA
GCTATTGTCAAAAATCCGAATAATATTGCATTTCAAAGAAGTGTCGCTATTTTAAAAACA
AAAGCCACATATGATGTAGAGTTTATTTTCCAACTTTTTCAAACAAAATATTTTAAAAAT
TTACTGTTAAGAAAACAAGTTGTATCTGCGCAACCAGGATTATACTTAGGTGATATTCGA
AAGATAAAAATTTCAATTACAAATATAATTGAAGAACAGCGAAAAATCGGAACCTTTTTT
AGAAAAATTGACCGCCAAATCGAGTTAGAAGAACAAAAACTTGAATTGCTTCAACAACAG
AAAAAAGGCTATATGCAGAAAATTTTCTCACAGGAACTGAGATTTAAAGATGAGAATGGT
AATGATTATCCAGATTGGGAAGAGAAGCAATTAGGGGAATTATCACAAATTGTACGAGGG
GCTTCTCCTAGACCTATTAAAGATCCTAAATGGTTTAATAAAGAATCAGACATAGGATGG
CTAAGAATTTCTGATGTTACAAATCAAAACGGGAAAATTTATCATTTGGAACAAAAATTA
TCAATTGAAGGTCAAGAAAAAACAAGGGTTTTAGTAACAACACATTTACTATTAAGTATT
GCGGCAAGTATTGGAAAACCTGTAATGAATTTTGTGAAAACGGGAGTTCGTGATGGATTT
TTAATATTTTTAAATCCTAAGTTTAATTTATTCTTTATGTACTATTGGCTTGAATATTTC
AAGGATAAATGGAGTAAATACGGTCAACCAGGTAGTCAAGTTAATTTAAATACAGAAATT
GTCAAATCTCAAACACTGAATATGCCAAGCAATCACGAACAAGAAAAAGTGGGGCAGTTT
TTTAATAGAAATGAAAAACTAATTGAATTGCAGCAAGAAAAAATAATGTATCTTAAGCGA
CGTAAGCAGGTTTTACTTCAAAAAATGTTTATATAA
