# Supplementary material for: Emergence of livestock-associated MRSA in the Egyptian Nile Delta that carry the exfoliative toxin gene etA: a case for enhanced surveillance
Source: Eur J Clin Microbiol Infect Dis. 2025 Jul 5;44(10):2383–400. doi: 10.1007/s10096-025-05163-z (PMC12484256; doi:10.1007/s10096-025-05163-z)
Supplement: Supplementary file 4 — (FASTA 1.80 MB) [file 10096_2025_5163_MOESM4_ESM.fasta]

>>Egypt_MRSA_012-ON-104_sufB-integrating ETA phietavirus prophage [908364 to 949784]
TTACTTGTCAAAAATGGCTATTGCATCGTGTTTTTTCTGAGTATATAAATGGCTGTAAGT
GCCCATCGTTTCAGTGATTTGAGCATGTCTCATGAGTGACTGTAAAACGAAAATATCTAC
ACCATTATTTGCAAGATAAGATGCATAAGAATGTCTTAACGCGTGAATGTTATAATGGGG
GAAAGCTTTTTGGAATTTCTTTTGAACATGACTGTAATGTTTGGGAGCCATTCCTCCGAA
AATAAAATAACTACGTTCATCAAAATATTTGTTTAACTCTTTTTCACGTTGGTGTCGTTC
AGTTAACATTGTATTGATGAATTTAGGTAAAGGAACAATATCCTCTGAACTATCTGTTTT
TGGTCTCGGATATATAGTTCTATTAGAGATGTCCATTGTTTTATTTATGGATATCTCTTT
TTTGTATTTATTGTAGTCTGTCCAAACAAGAGCCATAGCTTCGCCAATCCTTAAACCTGT
ATAAAACATTAATGTAAATAACTCTCTGTAATCTTGCTCTTCAATGTCTTTGATTCTTTC
TTCAAATTCTTCACGCATCATAAACTTAGGTTTTGGCTTTACACGCGGAATAGGTTTAAT
TGATATTGTTGGATCTGTACGTAATCCAAAGTATTTTTTGGCATAATTAATTACAACTTT
AAAACCTGACCAAATTGTACGAGCAGAATTTGTTGACGCTACATTCTCTATTAGATATTT
ACGAAACTCTTGGCATTGATTTTGCGTTATCTTATTCATTTTTATGTGCCCGAACTTAGC
TTTAAAGTGTTTATGATATTCATTTTGTTTGCGTCGTTTTGTTTTAGGTCTCAAATCGCT
ATTTTCTAAATAGTGATGAAAAACATAATCAAATGTTTTTGAATCGCTATATCCTTCGTT
TACATCATTCAAAAAGATAGCCTCTGCACTCTTAGCTTCACGCTTAGTTGAAAAACCGCG
TTGCATCTTACGTTTGTTATTACCGTATACATCTTTATATCTAATGGAAAAATACCATTT
ACCTGTATTATCATCCTTATATACTGGCATTTTGCTTCTCCCTCCTCAAAATTGGCAAAA
AATAATAAGGGTAGGCGGGCTACCCGAAATTTTATTATCGTATTACTTCTGCTTCGCTTC
TTGCTTTTCCTACTTCTTTTCTAAAACTATCATATGACTGATTAGGGTGTGTTAACGACA
TTCCTGGCCCACCTCCAGCATGTTGGTTTTTGTCCGGATTATTTTCCATTTCTTCAGTGG
CTCTTTTAGCATTTAAATATTCTTCGTAACTAGGTTCGTTTGGGTCGCGTGGTTGTGCTT
GTTGTCCATTATTGGTAGCTGGAAGATTCTTCTGTACCTGTTGCTTAGATGTGTTATTGG
TTTGTTGATTGTTGTTAATGTTTGTGTTGTTCTCGTTGTTTACTTGATTATTGTTATCGT
TTTGATTAGCATTTTCTTTTTTAGCTTCTGCTTTTTCTTTAGTTTCTTTCTTTTTATCTT
TGTTCTCTTTCTTTGTTT-CTGTTTTTTTACTTTCTTCTTTTTTGTCTGTATCATTACTA
CCACATGCGCCTAACACCAACGTACTTGCTAATATTAAACCTAATAATCTTTTCATTTTT
CATTTCTCCTTTTTATATTTCTTTATATTTAAAAACTCTCAACGGCTCAAATGTAATCGA
ATACTCGCCATAGTGAGTTCCAATACCATATATCTTTTTATATTGTTCTATCGCTTCTAA
TATGTATTCTTCGCTTAATTGTAGATACTCAGACAACTCATACAAGTTACGTACGCCATA
ATTATAAGCTTCTACAATTTCACGTAATGGAACAGCTGAGATAAAGCCGTGTCTACGTGC
GTAATTTTCGAACTTGCGATTGTTGAACTTCGACTGATCTAAAATGTTGCCATACGTCAA
CTTGTGATGAGCAAGTTCCTCATATAACACTTCTAATTTGTTCCTTTCGGATAGGGAAGG
TCTAATAAAAATTTCTCCTTCTTGATACCAACCATCGAATCCTCGAGGTACTCTTTGTGT
TTCTTTCACTTCAACTTCACATTTCATAAGCAATTCTTCGTATTTTCCCATGAGCCAAAC
CCCTTTGGTGTCTTATTTCTTTCTATCTCTAACCCATTGCATAAAGTTTTCGATTTCTTC
CCATTCTTCGGGAGTAAATTCATCTTTATTTGCATGACCGGCTATAGTTTCTTGATGAAT
ACTTCTTTCTTCTGTAATTCTCGATTTAGGTACATTAAAGTAATCTGCTAATTGTTGGAC
TTTTGATATTCTAGGATATTTAAGTTCTTTAAGCCAGTTAGAGATTGTTGATTGACTTAC
CCCGATTGCTTCAGACAATTCTACTTGAGTAATGTTGTTCTCTTTCATAAGTTGTTCTAA
GTTCTCTGATAAAATTTTTCTAGCACTCTTATATTCCATAATTTTCTCCTTTAGTATTAC
TTAATGTAATACTAATTTACCATAAGTAATATCACTTTTCAATACAAAATATTACTTTTT
TGAAATAAATATCACTTTAGGTGTTGACATATTACTTTAAGTGATAGTATAGTTGTAAAT
GTCAACAGGAGGTGAAACGAAATGCCGGAAGATTTCAAAGAATTCTCAGTGAAAGTTTGG
AGGACTAATTCAAATATGACACAACAGGATGTTGCTGATAAATTAGGCGTCACTAAGCAA
TCTGTCATAAGATGGGAAAAAGATAGTACAGAGTTAAAAGGTTTACAGTTATACGCTTTA
GCCAAATTATTCAACACTGAAGTTGATTACATAAAGGCTAAAAAAATTTAATACAAATAT
CACTTTAAGTTATATTAGGAGGTGGATTAAATGCTTATAGATATCAATAAGGTAACTGTC
GGCAAACGCATAAGAAAAGATTACGGAGATATAACATCACTTGCTGATGATATTGAAGAC
AGGGGTTTAATTAATCCGCCGGTTGTCACGCCGGATTATGAATTAATAGCTGGAGAACGA
AGATTAAAAGCTATGAAGAAACTTGATTATAGGCAAATAGAAGTGAGGGTTATGTCCGTA
GAAGATTATGAACATCAACTCAAAATAGAAATTAGTGAAAATGAAGAGCGAAAAGCTTTT
ACTTATTCAGAAAGAATGGATTACGCGAAACAATTAGAAAGAATTGAAGCTAAAAAAGCT
AAAGATAGAAAGACTTCTAAGCTAAAACAAAACAAAGACACCGTTACGGACCAAGGACCG
GAACGGAAAGGAGAAACTCGAGATATCGTCGGTAAGGCTTCTGGTTTTGGCAGTGGACGA
ACATATGCAAGAGCTAAATACATCTATGAAAACGCAGACGAAGAAACTATAAAAGAAGTT
GATGAAGGTAAAAAAAGTATTCGCAAAGCGCATGATGAACTTCGTGCTAAAGAAAAGCAA
AATGAGGCAAATAAAGTGAAAGTGACAACAAAAGAAAAACCTCAAACGACAGTAGTAGAT
CGAAGGGAACGGATGAACGCAGAAGTTGAAGCTATGAGTGAAACAGAAACAAATTTAGCT
TTGTCTGAAGCTGCAGCTGCAAACATAGTAAATGTCTGTTCTAACTTATTATACGCGATA
AACAACATTGAAGATTTAGAGTTAACTTTGAATTTCTTGAAATCAAGAGATGCTGAAGAA
TTATCAAAAGTTGTTAAGGCTTCTAAAGCTTTAAACAAAATTATAGAAAAAGGAGATTTT
ATAAATGTATAACCAGCAATTACCAGTTCACAGATTACAGACAGATATGAGTTATCAATC
ACCGGTGCAAGAAAGACAAGTAAGAAAGATAGTTAATAAATTTGATTCAAAAAAATTACA
CACAATTGTAGTTAGTAAAAGAAAAGATGGGTCATTTTATATCATCGATGGTCAACATAG
GGTGGAAGCGTTGAAAGAATTGAACATTTCATTTATAGAAGCGACAGTGCACGAAAACTT
AACTATTGAAGAAGAAGCTGAGATGTATTACGGAGTTAATGATAGACCTTCGAAAAACGC
AAACTCTAAAGGTAAATCACGACTTAGATTTAAAGAGCCGGTAGCTGTAGCTATAGACGA
AACGGTAAAAAGTGTCGGGTTGGAAATTGATTATGAAAAAAGCGCACCAACAAAAGGGTA
CATCAAAGCTTATGATGCACTGCAATCAATATACAAAGGAAATGGTGCTAATCACTTAGG
TTTAGTTTTGGAAATAATCAAAGATTCTTTTGGAGAGGATACAAGGAATTACCAATCTTT
TATTTTGAGAGGTTTCTCTAAATTGTTGAAAGTATATCTGCATGAAGTGGATTTAAATTT
TTTAGTTAAAAAACTTCAAAACATTGGTTACGAAGGCTTCATTTTAGAGATTAATAAGAA
GCATGCTGGATTTAAGACAAAAAAAGAATGCCTACCATTTGTAGTAGTAGACATTTACAA
CAAAAATCGTCGTCAAAAAAATCAATTGGACAAAATGAAATTGCATGTTTAATCAACAAC
ACAATTATACCATACGAGGTGGTTCTGAGCTACCTCAAACAACTTAATAGGAGGAACAAC
AAATGTTACAAAAATTTAGAATCGCTAAAGAAAGAAGTAAATTAAAACTCAATTTACTAA
AACATGCAAACAGTAATTTAGAAACAAGAAACAACCCTGAACTGTTGCGAGCAGTTGCAG
AGTTGCTTAAAGAGATTAATCGATAAATCCGACAACTAATCATCATTTGAATTTGAAAAA
CTGGTTAATAGATAGCAAAAATACGCTATAAAAAGTACCGAAATATAAAAAGGAGTATTT
ATTGGTTCGTTATTAATAAACTTTAATAAAAAGTCCCAAATAGCATTACCGCTTACACCT
ACAGAACTAGCATTAATAAAACCTAAACTGGAGTGATTAATATGCATTATGTCGACAATT
TTTTTACCGCTGTAATTATTGCTTTGATGTTGTTTTTGCTCTACTGGATGGGCAGGATTG
ATGGATTTAATAAAGGTAGAACTATTAGCTACATCGACATTCAAATTTCTAAGAGCATAA
GACATTTTCAAAATATCGTTTTTAGGAATGCTCGTAGATTTTATAAAACTATTAAGAACC
TCATTAGAAAATAAATTAGATTTGAACATTGGATGATTCTTAGTTACTTGATGCATATAG
GAAGCCCAATTAGATAATTTCGATTGGTTAATTCTAATGCTATTCATAACATTATTAACC
GTCGATTGAATTTCCAGAGCGTTCATAACATACGAATTATTCATAGTATTTGCGGCTTTA
GCGTAAGCTTCGACAGGCAATTTAGACAAGATAGCTTGATTTTTCTTTATTAAATCTAAC
TGTCGTTGAGTGAGATTTATATTATTCATAATTATCACCTCCTTTCACTAGGAGATAACT
AAATTATACACAACACAAAAATAAAAAGGAGAAAAAGATATGATAAAAAATAGTTTGCAA
GCTAAAGAACTTGCGGTAATTTTATCTGTTTCAAAATCCAAAGCAGGACAAATAATAAGA
GAACTGAATAAAGAGCTTGAAGATGAAGGATACATTGCGATACGAGGCAGAATACCAGTC
CAATTAGCTAGGAAAAAATTCCCTTATCACGACTTATCAGACGAGAGAATAATGGAGGAG
TTGAAAAAAGAAAATGAGTAAAACTTATAAAAGCCACCTATTAGCAGTATTGTGCTTCAC
AGTCTTAGCGATTGTACTCATGCCGTTTCTATACTTCACCACAGCGTGGTCAATTGCAGG
ATTCGCAAGCATAGCGACATTCATATTTTATAAGGAATACTTTTATGAAGAATAAAAAAA
CTGCTACTTGCGCCAACAAGTAACAGTGACAAACGATTAACAAAATTAATTCGTGTTCAA
TATAAAACGAAACAAGGAGGAAGTCAAGATGTATTACGAAATAGGCGAAATCATACGCAA
AAATATTCATGTTAACGGATTCGATTTTAAAATATTCATTTTAAAAGGTCATATGGGCAT
ATCAATACAAGTTAAAGATATGAACAACGTACCAATTAAACATGCTTATGTCGTAGATGA
GAATGACTTAGATATGGCATCAGACTTATTCAACCAAGCAATAGATGAATGGATTGAAGA
GAACACAGACGAACAGGACAGACTAATTAACTTAGTCATGAGATGGTAGGAGGTCGCTAT
GAAGCAGACTGTAACTTATCTAATCAAGCATAAAGATGAAAATCTATTTATTACAAACCG
ACCAACCGAAGTGAACGACACAGTGAAGTATTCAACTGATATGCGAGACGCAAGAGAATT
CGACGGACTAGACAAAACTGTTATTGATATGTCTAAGCACAAAGCAATCAAGAAAACAGT
GACAGAAACAATTGAGTATGAGGAGGTAGAACATGACTGAACAAACATTATTTGAACAGT
TGAACAGTAAAAACGTGAATGATCATACAGAACAAAAAAATGGATTAACTTATCTAGCAT
GGTCATATGCACACCAAGAGCTGAAAAAGATTGACCCAAA-CTACACAGTAAAAGTACAC
GAGTTTCCACATCCAGATATTAACACAGAAAATTATTTTGTACCTTATTTGGCTACACCA
GAAGGCTATTTTGTACAGGTATCTGTGACTGTGAAAGATAGTACAGAGACTGAGTGGCTT
CCAGTATTGGACTTTAGAAATAAATCGCTTGCTAAAGGTAGTGCAACAACTTTTGATATC
AACAAAGCGCAAAAACGATGTTTCGTTAAAGCTTCGGCTTTGCATGGTCTAGGCTTATAT
ATTTACAACGGCGAAGAACTACCAAGTGCAAGTGACAACGATATTACAGAATTAGAAGAG
CGTATAAATCAGTTTGTGAACTTATCTCAGGAAAAAGGGCGAGATGCAACTATCGATAAA
ACGATGAGATGGCTAAAAATCTCTAACATTAATAAATTGAGTCAAAAACAAATCGCAGAA
GCACACCAAAAATTAGATGCAGGATTAAAACAATTGGATAGTGAGGAGAAACAATAATGT
TAAACAGAGCAGTATTAGTAGGACGCTTAACAAAAGACCCAGAATTAAGAAGCGCGCCAA
ATGGCGTAAATGTAGGTACATTCACATTGGCAGTAAACAGAACATTCACGAATGCTCAAG
GCGAGCGTGAAGCAGATTTTATAAACGTAGTAGTGTTCAAGAAACAAGCTGAAAATGTTA
AAAACTACCTTTCTAAAGGGTCGCTGGCAGGTGTAGACGGGCGACTACAAACACGTAGCT
ACGAAAATAAAGTCGGGCAACGTGTATTTGTGACAGAAGTAGTAGCGGACAGTGTTCAAT
TCTTAGAACCGAAGAATAACAACCAACAACCAAACAACAATTATCATCAACAAAGACAAA
CTCAAACTGGTAATAATCCTTTTGATAATACCATTGCGATTACTGATGATGACTTACCGT
TCTGATTGGAATGATTAAATGCCGAAAATTACTAGTTATATCACTCAAGACGACGGCACA
ACAACAGTTGTCATCTCGGATGTTGAATTAGGCAATAAAGAAACATTAC-TACTTGATAA
CGGGTTTGATGTAGAAGTAGATGTAAACGTTATAGATCCGTTTCAAATTACCGGCAAGCA
ACGACGAAAAATATTCGCGCTTGTCAAAGACATAGAAGAATATACAGGTCAACCAATGGA
CTATATGCGACATATGTTCATCGAGTATGTAAGGACTTACTACGGCTATGATGAACGTAT
TTCACTAAGTAATTGTACGAGAACACAAGCAAGTCAAATCATTGAAGCAACGCTTGACTG
GACGTTCTACAATGACATACCACTTAGCTACAAAACGAGTAATCTACTGAAACAAGATAA
ATCATTCTTATACTGGTCAACTGTTAACCGCAACTGTGTAATATGCGGAAAGCCTCACGC
TGACCTAGCACATTATGAAGCAGTTGGCAGAGGCATGAACAGAAATAAGATGAATCACTA
TGACAAACATGTATTAGCGTTATGTCGCGAACATCATAACGAGCAACATGCGATTGGCGT
TAAGTCGTTTAATGATAAATACCACTTGCATGACTCGTGGATAAAAGTTGATGAGAGGCT
CAATAAAATGCTGAAAGGAGAGAAAAAGGAATGAATAGACTAAGAATAATAAAAATAGCA
CTCCTAATCGTCATCTTGGCGGAAGAGATTAGAAGCGCTAAAAAAATTAAAAAATTTACC
CCTGAGGATTCTAAAGGTTTTCCTGATATAACAAAAGATTCAATAAAAGAACCTAAATAA
AAATATTATGGTTGATAAAATCCCATTGTTCTTTTGTTAACCACCCTTGTTTGTTATTGA
CTATTTCTGTAACAAACAGCTTATCTCCAGAATCGAGATAAGGTTTCAACTTTTCTATCA
TTTCTGAAGTTGATAAAGAAGAACGGAATAAAAATGAAGATTTCCAATAATTGCAATGAC
CATTAGAAATTTCCTTTTTTATAACATTTCTCAATTCCTCATATTTTTGTCCGGGTGAGT
TTAAATCATATGTTAACATATAAGGTTTTTCCATATTTTATTCACCCCCAATCTAACGCA
GTAGCGATAACAAAATTATACCAGAAAGGAGATAACGAAATGGCAACATTTAGAGTTTAC
AAAGAATCAGGTAACTTTGTCACAGTACACAAAGATTTTATACATGATTCTAATATAAGT
TGGAAGGCTAAAGGTATTCTACTTTATTTGTTAAGTCGACCTGATAACTGGCAAATTTAC
GAAACAGAACTAGAGCAACATTCAACTGATGGACTTAGCGGTTTAAAGAGTGGAATCAAG
GAACTGGAAGAAATTGGATACATTCAACGTAGTAGAAAACGTGATAAAAGTGGTAGGTTA
AATGGTTATGAGTACTTAGTATATGAGCAACCGCACCACATTCGATTTTCCAACGTTGGA
AAAACCGTTAACGGTAAAACCAACAATGGAAAAACCGTTAATGGTAAATCGCATACTACT
AATAATAATAGTACTAATAATGATTTAACTAATAATAACAATACTAATAATGAAGGAAGT
ATATTGTCGGGCAACCCGACGGTGTCTTCCATTCCCTATAAAGAAATTATCGAATACTTA
AATAAAAAAGCAGGAAAGCATTTTAAACATAATACAGCTAAAACAAAAGATTTTATTAAA
GCAAGATGGAATCAAGATTTTAGGTTGGAGGATTTTAAAAAGGTGATTGATATCAAAACA
GCTGAATGGTTAAACACGGATAGCGATAAATACCTTAGACCAGAAACACTTTTTGGCAGT
AAATTTGAGGGGTACCTCAATCAAAAAATACAACCAACTGGCACGGATCAATTGGAACGC
ATGAAGTACGACGAAAGTTATTGGGATTAGGGGGATATTATGAAACCACTATTCAGCGAA
AAGATAAACGAAAGCTTGAAAAAATATCAACCTACTCATGTCGAAAAAGGATTGAAATGT
GAGAGATGTGGAAGTGAATACGACTTATATAAGTTTGCTCCTACTAAAAAACACCCGAAT
GGTTACGA--GTATAAAGACGGTTGCAAATGTGAAATCTATGAGGAATATAAGCGAAACA
AGCAACGGAAGATAAACAACATATTCAATCAATCAAACGTTAATCCGTCTTTAAGAGATG
CAACAGTCAAAAACTACAAGCCACAAAATGAAAAACAAGTACACGCTAAACAAACAGCAA
TAGAGTACGTTCAAGGCTTCTCTACAAAAGAGCCAAAATCATTAATATTGCAAGGTTCAT
ACGGAACTGGTAAAAGCCACCTAGCATACGCTATCGCAAAAGCAGTTAAAGCTAAAGGGC
ATACGGTTGCTTTTATGCACATACCAATGTTGATGGATCGTATCAAAGCGACATACAACA
AAAATGCAGTAGAGACTACAGACGAGCTAGTCAGATTGCTAAGTGATATTGATTTACTTG
TACTAGATGATATGGGTGTAGAAAACACAGAGCACACTTTAAATAAACTTTTCAGCATTG
TTGATAACAGAGTAGGTAAAAACAACATCTTTACAACTAACTTTAGTGATAAAGAACTAA
ATCAAAATATGAACTGGCAACGTATCAATTCAAGAATGAAACACAATGCAAGAAAAGTAA
GAGTAATCGGAGACGATTTCAGGGAGCGAGACGCATGGTAACCAAAGAATTTTTGAAAAT
TAAACTTGAGTGTTCAGATATGTACGCTCAGAAACTCATAGACGAGGCACAGGGCGATGA
AAATAAGTTATATGACCTATTTATCCAAAAACTTGCAGAACGTCATACACGCCCCGCTAT
CGTCGAATATTAAGGAGTGTTAAAAATGCCGAAAGAAAAATATTACATATACCGAGAAGA
TGGCACAGAAGATATTAAGGTCATCAAGTATAAAGAGAATGAGAATGAAGTTTATTCGCT
CACAGGAGCCCATTTCAGCGACGAAAAGAAAATTATGACTGATAGTGACCTAAAACGATT
TAAAGGCGCTCACGGACTTCTATATGAGCAAGAACTAGGTTTACAAGCAACGATATTTGA
TATTTAGAGGTGGACGATGAGTAAATACAACGCTAAGAAAGTTGAGTACAAAGGAATTGT
ATTTGATAGCAAAGTAGAGTGTGAATATTACCAATATTTAGAAAGTAATATGAATGGCAC
TAACTATGATCGTATCGAAATACAACCGAAATTCGAACTACAACCTAAATTTGGGAAACA
AAGACCGATTACGTATATAGCTGATTTCTCTTTGTGGAAGGATGGCAAACTGGTCGAAGT
TTTAGATGTTAAAGGTAAGGCGACTGAAGTTGCCAACATCAAAGCGAAGATATTCAGATA
TCAGTATAGAGATGTGAATTTAACGTGGATATGTAAAGCACCTAAGTACACAGGCAAAAC
ATGGATTACTTACGAGGAATTAATTAAAGCAAGACGAGAACGCAAAAGAGAAATGAAGTG
ATCTAATGCAACAACAAGCATATATAAACGCAACGATTGATATAAGAATACCTACAGAAG
TTGAATATAAGCATTTTGGTGATGTGGATAACGAAAAAGATGCGCTGGCAGATTACTTAT
ATAACAATCCTAACGAAATACTAGAGTATGACAATTTAAAAATTAGAAACGTAAATATAG
AGGTGGAATAAATGGCAAGAATTACCAAAGAAACAAAAACTGTAAGCGACGGTTATTCAA
GAGAAGACCGAGAAACGACATTGAACTATGATTACGAAAATCAAGAATGGATTGCTTACT
CATCGGTACCGACACATATTACTAGAATGACAAAGTTGTACGGCGATGATGTAGAGGTAT
TGGAACGATTAGAATCTGGGACTGCGGTATTGGTTAGGGCGAAACTACCTAAAAGCGCAA
TAGGTTTTAGAAAATTAATGTCTGAAGAGCGACGACAAGAATTATCTGAGAGAGCAAAAA
GAGCTTTTGGTCATTAGTGCTCGTGAATATAGGGCGAAAAACGACCAAAAAGACACACTA
ATACTTTTTAGGATAAATAACATCCGGAGAAAAAAACATGAGCTTTAAAAATTTTAACAC
AGGATAAATACAGAGGTGGAATAAATGAGTATCGTAAAGATTAACGGTAAACCATATAAA
TTTACCGAACATGAAAATGAATTGATAAAAAAGAATGGTTTAACTCCAGGAATGGTTGCA
AAAAGAGTACGAGGTGGCTGGGCGTTGTTAGAAGCCTTACATGCACCTTATGGTATGCGC
TTAGCTGAGTATAAAGAAATTGTGTTATCCAAAATCATGGAGCGAGAGAGCAAAGAACGT
GAAATGGCTAGGCAACGACGTAAAGAGGCTGAGCTAAGAAGAAAGAAGCCACATTTGTTT
AATGTGCCACAAGTGCATCCAAGAGGACGTTATGCGTGCTACCTGATGGAAAACGACATA
TTCGTGAAAGTTAAGAAGTAGATCATGACAGATAATGCACGCAAAGAATACTTAAGCCGA
TTTTTCAGCTCTAAGAGATATCTGTATCAGGATAACGAACGAGTGGCACATATCCATGTA
GTGAACGGCACTTATTACTTTCATGGGCATATCGTGCCAGGTTGGCAAGGCGTGAAAAAG
ACATTTGATACAGCGGAAGAGCTCGAAATATATATAAAGCAACATGGTTTGGAATATGAG
GAACAGAAGCAACTAACTTTATTTTAAGGAGATGTAAAAATGAAAATCAAAGTTAAAAAA
GAAATGAGACTAGATGAATTAATTAAGTGGGCGCGAGAAAATCCGGAGCTATCAAAAGGA
AAAATTTTTCTTGCAAAAGGTTTTAGTAATGGATCCGTTCGTTTTCAACGAAATACAAAT
ACGTGTTCGATATCAAGTTTTATTCCAATTGATACTCCTTTCATAGTTGAAGTTGAAGAG
GAAATCACAGAAGATACAGTATTTGATAGGTTGTTTGAAGTGTACGAGCTTCAAGAGGGA
GCCTATATGTCAGCGTTACACACAAGTATTAGTATCAACGAACGTTTAGAGAACACGTTT
TTCCCTACCAA-AGCATTCTACATCTTGAACGACGGCCTAACTATGACATTAATTTGGAA
AGATGGGAGATTGGTAGAATGAACTATGAAACAGGGTTCCAACTAAGCGTAATGGACGCT
AGGTTGAAGAAGATGAGAAAACAACGTGATGAGTACAAGAAGCAACGATATGAGCTTATT
GGGGTTATAGCGAAGTTACGAGATTGTAACAAAGAACTGGAGAAGAAAGCAAGCGCATGG
GATAGGTATTGCAAGAGCGTTGAAAGAGATTTAATAAACAAATTCGGTAATGATGATGAA
AGAGTTAAATTCGGAATGGAATTAAACAATAAAATTTTTATGGAGGATGACACAAATGAA
TAATCGCGAAAAAATCGAACAGTCCGTTATTAGTGCTAGTGCGTATAACGGTAATGACAC
AGAGGGATTACTAAAAGAGGTTGAAGACGTGTATAAGAAAGCGCAAGCGTTTGATGAAAT
ACTTGAGGGTTTACCTAATGCTATGCAAGATGCACTCAAAGAAGATATTGAACTTGATGA
AGCAGTAGGGATTATGACGGGTCAAGTTGTCTATAAATATGAGGAGGCACAGGAAAATGA
AGAAATTTAATGTTCAAATCACATATACCGGCATGATTGAAGAGACTATCGAGGCTGAAA
GTTTAGAAGAAGCAGAATTTGAGGCGGATGTTACTGCGAGATTGGAAGCACCATTTGATT
GTGATGAGTATGAAATTAATGTAGAGGAGGCACAGGAAAATGACTAACATATTAACAGCC
GATCAGTTACAAGAGTTATTACAAATACAAAAGGAGTTCGACGATAGAATACCAACTAGA
AATTTAAATGACACAGTAGCTAGTATGATTATTGAATTTGTAGAGTGGATTAACACACTT
GAGTTTTTTTAAAATTGGAAGAAACAACCAGGTAAGCCACTAGATACACAATTAGATGAG
ATTGCTGATTACTTAGCTTTCAGTTTGCAATTAACTCTGACTATAGTTGATGAAGAAGAT
TTGGAAGAAACTACTGAGGTTATGGTTGATTTGATTGAAAATGAAGTTACTTTGCCTAAA
CTACATTCAGTTTATTTTGTTCATGTACTGCATACGCTAACAGAACAATTTGTAAAAGGT
ATTGATAATAGCATTGTACAAGTTTTAATAATGCCGTTTTTGTACGCCAATACTTACTAT
TCAATCGACCAACTCATTGAAGCATACAAAAAGAAAATGAAAAGGAACCACGAAAGACAA
GATGGAACAGCAGACGCAGGAAAAGGATACGTGTAAAGACATCTTAGATCGAGTCAAGGA
GGTTTTGGGGAAGTGACACAATACTTAGTCACAACATTCAAAGATTCAACAGGACGCAAG
CATACACACATAACTCGAGCTAAGAGCAATCAAAGGTTTACAGTTGTTGAGGCAGAGAGT
AAAGAAGATGCAAAAGAGAAGTACGAGGCACAAGTTAAAAGAGATGCAGTTATTAAATCA
AGTAGATATAGGAGAGGGATAAACTAATGAAAGAACGACTAAAAGCATTTTTATATTTTT
TAATGTCCATATTCCTTTTTCCTTTTACGTTTTTGTATTTGTTAGCTTACCATCACTTTG
AAGACAAGCAACATTTTTTAACAACATGTATAGAGTATATAGAACTTGTTTATATACTAT
TTATGCATAGTATTTTAGGTAAAAAAGTAAACGAACCTTTTAACATCGACGAAATAGATT
TTTGGTTGAGGTTTGGTTTCAAACTAAAAAGATATACGGGTTTAATTAAAGAAGAAATAA
AACTACTACGTCAAGAAATACCAGTCTTACGTTATGACAAACCAGAAGTAACAAAAGACT
ATATAGAGTACATTAATATTAATTATACGGCAGACACATATTATTGCTTTTATAAAGATG
GAACGTTTAGGTTCTATGATGATTATACTAACCAAAAACTAAAAGGAAATATTGATTCAG
ATTTTTTCAAAAAACTAGAATCATGGAAGCTCCTAGTAGAAAAAGGAAAGAGAATAAGTG
ATGATATTTAAAAAATTCGAGTTGGTTATTAGAAATAATAAAGAAGGTAGATAAAAAATG
ATTAAACAAATATTGAGACTATTATTCTTACTAGCGATGTATGAGCTAGGTAAGTATGTA
ACTGAGCAAGTATATATTATGATGACGGCTAATGATGATGTAGAGGCGCCGAGTGACTTC
GCAAAGTTGAGTGATCAGTCAGATTTGATGAGGGCGGAGGTGACAGAGTAAATGATGTGG
TTAGTCATAGCAATTATATTACTAGTCATCTTATTGTTTGGTGTGATGTTGCAAGCTGAA
CAGTTAAAAGGCGATGTGAAAGTTAAAGAGCGGGAGATAGAGATATTAAGAAGTAGATTG
AGACATTTTGAAGATTAAAAATATTTGTATGGAGGGTATTCATGACTAAAAAGAAATATG
GATTAAAATTATCAACAGTTCGAAAGTTAGAAGATGAGTTGTGTGATTATCCTAATTATC
ATAAGCAACTCGAAGATTTAAGAAGTGAAATAATGACACCATGGATTCCAACAGATACAA
ATATAGGCGGGGAGTTTGTACCGTCTAATACATCGAAAACAGAAATGGCAGTAACTAATT
ATCTTTGTAGTATACGAAGAGGTAAAATCCTTGAGTTTAAGAGTGCGATTGAACGTATAA
TCAACACATCAAGTAGGAAAGAACGCGAATTCATTCAAGAGTATTATTTTAACAAAAAGA
CTTTGATTGCGGTATGTTATGACATACACATTTCTGAAAGTACAGCGCATAGAATTAAGA
AGAAGATAGTTTCTAAACTAGCCGAAGAATTAGGGGAATACTAAAATTGACAGTAAAATG
ACAGTTTTTGACACCTAAAACGAGATATTATGATATTGTAAGAATTATCTTAAGACGTGG
GGTAATAGCCACATTAGATGTTCTCATCGATGTGATTGAGAAGTGACAAACATATAAAAA
TTGATATGTTACGCTATTAATCACTTACTACCTGCCTATATGGTGGGTAGTTTAATTCTT
GCATTTTGAGTCATAACTATTTTCCTCCTTTCACATTTATTGAACGTAGCTCCTGCACAA
GATGTAGGGGCATTTTTTTATATTTAAAATAACTAGAGTAATTAACGTAAAGGCGTGTGA
TACAGTGAAAACAATTGATTAAATTAACACCGAAGCAAGAAAAGTTTGTGCTAGGACTCA
TAGAGGGCAAGAGCCAACGGAAAGCATATATTGACGCAGGGTATTCGACTAAAGGTAAAA
GTGATAATTATATAGATAGCCGAGCTTTTGAGTTGAGTAAGAATAGTGCGGTTTTAGATA
GGTATGAAGAATTGCGTCAAGAAGCAGCTGAACAATCAAAATGGACACGCCAAAAGGCTT
TTGAAGAATATGAGTGGTTAAAGAATGTAGCTAAGAATGACATTGAAATAGAGGGAGTAA
AGAAAGCGACAGCTGATGCATTCCTCGCT----AGTTTGGACGGCATGAATAGAATGACG
TTAGGAAATGAAGTTCTGACTAACAAAAAGATTGAAACTGAAATCAAGATGCTTGAGAAA
AAAATTGACCAAATGGATAAATCAGAAAATAATTCACAAGAAGCAGAAGTTGCTAAAGCA
CTTATTAAGTTAGCGGGTGTTAATAATGATTAATGAAATGTTAAACCCGAAACAACAAGA
AGTCTGGAACTGCTTTATAAACGATAAACCCAAAGTATTAATAGCGAGTGGTGCAAAAAG
GGCAGGTAAAACATATGTGTTCATCCTGCTTTTTTTAATGCATATAGCTACTTATAAAGA
CAAGGGGCTTAACTTCATTATTGGAGGAGCAACACAAGCATCTATAAGACGTAACATACT
AGATGATATGGAGTTAATACTAGGTAGAGAGTTAACACTCGACAAATCTAACGCAGTCAA
AATATTCGGTAATAAAGTGTATGTATTCGACGGACAAAACTCGGATGCATGGAAAAAAGC
GCGTGGTTTTACTTCAGCAGGTGCTTTTTTAAATGAGGGAACAGCATTACACAATATGTT
TATTAAAGAAGTGTTCTCACGTTGTAGTTACAAAGGCGCGAGAATATTAATTGATACCAA
CCCCGAAAACCCGATGCATCCAGTTAAAAAAGATTACATTGATAAGAGTGGTCAACGGTT
ATCGAATGGAAGACTAAATATCAAAGCATTCCAATTTACTTTGTTTGACAATACATTTTT
AGATGAAGAATATATTGAATCGATTATCGCAAGTACACCAACAGGAATGTTCACAGATCG
TGATATTTATGGTAAGTGGGTTTCTGCTGAAGGTGTTGTATATAAAGATTTCAAAGAAAA
AGTTCATTACATCAAAGATGAAGAATTTAAAACTAAACAAATAAAAAGGAAATATGCAGG
CGTCGACTGGGGATATGAGCATTATGGTTCTATT-ATGGTTGTAGCGGAAGACTTTGACG
GAAACAAGTACGTTATTGAAGAACACGCACACAGACATAAAGAGATAGATGACTGGGTAG
CTATTGCTAAAGGAGTTATAAAAAGGCATGGCGATATTCTTTTTTATTGTGATACAGCCA
GACCTGAACATATTGAACGATTTAGAAGAGAGAAGATAAAAGCAAGATATGCTGACAAAG
CTGTTATTGCTGGCATTGAAGTTATTTCTAGGTTATTCAAGTTAAATAAAATATTCATTA
TCAAAGAAAAAGTTAGTTTGTTTAAAGAAGAAATATACAACTATGTTTGGAAAGATAATG
CAGACGAACCAGTTAAATTAAACGATGACACATTAGATGCGTTAAGATATGCAGTTTATA
CAGCTAATAAGCCAAGTGGCACAGGCTTTAATTAAAGGAGGTAATATTTTGTACCCTAGC
CAACCAACACAAACAGAAATATTTGATGCTATTGTGAGGACTAACAATAAGCCAGAAACA
CTGGAAGAAATGATTGTCAGATATATAAAACAACATTTAGAAAAGTTACCTGAAATCTCA
ATAGGTCAAGAATATTATGAGCAACGACCTGATATTGTAAAGGAACCTAAGCCGGTTGAT
GCTACAGGAGCAGTTGACCCATTGAAACCAGATGACAGAATGATTACCAACTTCCATGCT
AACCTAGTAGATCAAAAAGTTTCTTATATTGTAGGTAAGCCTATCGCTTTTAAACATACA
GATGATGAAGTAGTTAAACGTATTGATGAAGTTTTAGGCAATAGATTCGATGATAAGTTA
CACAGTGTACTAACAGGAGCTAGCAATAAAGGTATTGAATGGTTGCATCCTTACCTTGAT
GAAGATGGAGAATTCAAGTTATTTAGAGTACCAGCAGAACAAGGTATTCCTATATGGACT
GATAAAGAGCACGAAGAATTAGAGGCGTTTATCAGGATGTATAAATTGGAAAATGAAACT
AAAGTTGAATACTGGGATAAAATAACGGTTAATTACTACGTTTATGAAAATGGCTCGCTT
ATTCCGGATTACTCTAACAATTTGGAGAATTCAAAAACGCATTTTAGTACAGGGTCGTGG
GGTAAGATTCCATTTATTCCATTCAAAAATAATGACTTAGAAATGTCAGATATATTTATG
TATAAAACATTGATTGATGCGTATAACAGGCGATTATCTGATTTATCCAATACTTTTAAA
GATTCAAACGAATTAACGTATGTATTAAAGAACTATGATGAACAAGAGTTGCCAGAATTC
AAACGGTTACTACGTTATTACGGGGCGATAAAAGTATCGGATAACGGGGGTGTCGACACA
ATACAGGTAGAAGTACCAGTTGAAAACAGTAAAAAGTATTTAGATGAGTTATATCAAAAA
ATAATGTTGTTTGGTCAAGCGGTTGACTTTAGTTCTGATAAATTCGGTTCTGCTCCAAGT
GGGGTTGCGTTAGAGTTTCTATATACTAACTTAAACTTGAAAGCAGATAAGTTAGCGCGT
AAAGCTAAAGTTGCTATACAGGAGTTACTTTGGTTTGTGTTTGAGCACTTCGACATCAAA
GGAGAACATAAAGATGTCGATATTAGTTTCAACTACAACAAAGTAGCGAACACAGAATTA
CAAGTACAAACAGCTCAACAATCTATGGGAATTGTAAGCCATGAAACAGTACTAGAAAAT
CACCCGTTTGTCGAAGATTTGCAAGCAGAACTCGAACGAATAGAACAAGAACAAATGGAG
TACAACAAGCAACTGCCTAATTTAGATGACGGAGGTGCTGACGGTGCCCAACAACAAGAA
AGATCTAACAATAAAGAATCAGAATGATATTGATGAGTATATCGACAGTCTAATCTCTAA
AGCTGAGAAGCCTATAGAACAACTATTTGCTAATCGACTTAAAGAGATAAAACAAATCAT
CGCAGATATGTTTGAGAAGTATCAAAGTGATGATGTGTATATTACATGGACTGAATTTAA
TAAATATAACAGGCTCAATAAGGAGTTAACTCGTATAGGTACTATGCTGACTGATGATTA
TAGGCAAATAGCTAAGATGATTCAGAAGTCGCAGGAAGATGCTTATATAGAAAAGTTCCT
TATGAGCCTTTATTTATATGAGACGGCGAGTCAAACATCTATGCAGTTTGATGTTCCTAG
CAAAGAAGTTATCACATCAGCTATTGAACAACCTATTGAGTTCATTCGATTAGTACCGAC
GCTACAGAAGCATCGTGATGAAGTATTGAAAAAGATACGCTTACATATCACACAAGGCAT
TATGAGCGGAGAGGGTTACTCTAAGATAGCGAAAGCAATCCGTGATGATATTGGTATGTC
TAAAGCTCAATCGTTGCGTGTAGCTCGTACAGAAGCGGGTAGAGCGATGTCACAAGCTGG
ACTTGATAGCGCATTAGTAGCTCAAAAGAATGGCTTACAGATGTATAAGTATTGGCATGC
CACTAAAGATACACGTACAAGAGACACACACAGGCATCTAGACGGTGCTAAGAAGAAAAT
AGACGAACCGTTCAAGTCGAGTGGTTGCGTTGGACAAGCGCCCAAGTTATTCGTTGGTGT
GAATAGTGCAAAGGAAAATATCAACTGTCGTTGTAAGCTTATGTATTACATTGACGAAGA
TGATTTGCCTAGTACAACAAGAGTACGTAAAGATGATGGCACAACCGAAGTAATACCACA
AATGACTTATCGTGAGTGGGAGAAATATAAACGTAAAAGAAAGTAGTTTACTGCTCGACC
TTAGCATGTCGTTAAACTGCTTCTTTTTATACCAAAATTCTTCGTGGCGTTGCACGTAAA
ACTCGTAAAAAGGAGTAGTTTAAATGGATTTATACACGTTGTTAGGACAATTTAAAGACG
GAGAAATCGACAAGCAGAAAGTAATTGATGCGATTGACGAATCGAAATCGGGAATGGTAC
CACGTTCAAGATTGAACGACAAGAATACCGAAATCGAAGAGTTAAAAGAAGAGATTTCTA
AACGTGATGAACAAATTGTCAAATTGCAAGACTCTGTTAAAGATGATAGCGAGATTCAAA
AAGAACTCGAAGAATTAAAGAATCAAAATTCAGAGTGGGAGACAAAGTATAAAGAAACAC
AACTTAATAACGCAGTTAAGTTAGCGGTTGCTAAAGAAGCAAATGACGCTAACGACATTC
TAGCATTCATCAATAAAGATGAACTGGAACTAGCAGACGATGGCACTGTAAAAGGTTTAG
ACAAAGCGATTGAAACGCTTAAAGAGTCTAAACCTTATTTATTTGCGCCGTCTAAGCCTG
TAGGTAAAACACCACAAGGCGGAGGTAATCCGGACTCAGGTGTAACGAAAGAAAAGTTTG
ACAACATGAGTGTCGCTGAACGTAACGAATTGTATTTGAACGATCGTGAGACATTCGAAA
AATTAGTTAATCAAAATTAAACAAAGAAAGAGGTATAAGCATGCCACAAGGACTTACTAA
AACAAGTAATCAAATCATTCCAGAAGTATTAGCGCCTATGATGCAAGCGCAACTCGAAAA
GAAATTGCGTTTCGCTTCATTTGCAGAAGTAGATAGCACATTACAAGGACAACCGGGAGA
CACTTTGACATTCCCAGCATTCGTTTATAGCGGAGACGCACAAGTAGTTGCAGAGGGCGA
AAAAATCCCTACTGACATTTTAGAAACGAAAAAACGTGAGGCTAAAATCCGTAAAATTGC
TAAAGGTACATCTATCACAGATGAGGCTTTATTAAGTGGTTACGGAGACCCTCAAGGCGA
ACAAGTACGTCAACACGGTTTAGCACATGCTAACAAAGTTGATAATGATGTATTAGAGGC
TTTAATGGGAGCTAAACTTACTGTTAATTCAGACATCACTAAATTAAACGGCTTACAATC
AGCAATTGACAAATTTAACGATGAAGACTTAGAGCCAATGGTTTTATTTGTTAATCCACT
TGATGCTGGTAAATTACGCGGAGATGCATCAACTAACTTTACGCGTGCAACCGAATTAGG
CGATGACATCATTGTTAAAGGTGCGTTTGGCGAAGCTCTAGGCGCTATCATTGTACGTAC
TAATAAGTTAGAAGCTGGCACAGCTATTTTAGCTAAAAAAGGTGCAGTTAAATTAATCTT
GAAACGTGATTTCTTCTTAGAAGTAGCGCGTGACGCATCAACAAAAACAACTGCATTATA
CAGTGATAAGCACTATGTAGCATATTTATATGATGAATCTAAAGCAGTGAAAATCACTAA
AGGTTCTGGAAGCTTAGAAATGTAATAGGAGGTAGTGACATATGTATAAAGTAATCGAAC
GTTTTGAAGATGCACAAGACAATGGACATGAATATCAAGTGGGAGAC-ATTTACCCACGT
GATGGGTTAGAAGTATCAGAAGAACGGTTCACTGAATTATCTACAACAAACAACCGCCGT
AACTTAATCGCTATCAAACTTGTTGAAGACGATACAACAGAACAGTCTGAGGCGAGCGCT
GACGAGCAAAAAAGTTTATCTGATATGAAAGTAGCAGAATTAAAAGAACTTGCTAAAAAG
CGTGAAATTAAAGGCTATAGCGATATGAAAAAAGATGAGCTTATCAAAGCTTTAGAGGGT
GTTAAGTAATGGACGCAAAAGACGTCAAAATGATTAATGGACTTTCACTCAATGATTCGT
CTAACGATGAGCAGATCGAATATCTTATTGAAGAATATAAAGGTGTTGCAGAAGATTATT
GTAATCAGAAGTTTGATGACAAAGAAGTGCCGTCGGGTGTTAAGAAGTTTATTGCTGAAT
GTATCAAGTTTGGTACAACTGGCAATATCTCAGCGCGCACGATGGGCACCGTGAGTTATA
CCTATGTAACTGACATACCTAGTAGTGCTTATGCTTATCTAATGCCTTATCGTAAGTTAA
GTTGGGGTAAGCGATATGTTTAATCCGTTTGATGAGTTTCCGCACACAATTGAAATTGGA
GAGGTTGAAGTTGCAGGAACATTTCCTAAAGAATACGAGCGTTTTAAAAGTAACGAAACA
ATTAAAGGATTTATGGATACGCCTACATCAAGCGAGACACTCAAATTTCATCAAATGAGC
AAAGACTTCGACCGTAACCTATATACGCCGTATCACATACCAATAACAAACAAAACTTTA
TTTAATTACGAGGGTAAAACGTACGAAGTTGTAGGCGAACCGGTCGACCAAGGCGGACAA
CATGAAATCAATTTAACTAGATTGAGGGTGCGACCTATTGGCAAAGGTTAAGTATGGTAA
TTGGGACTTAGTAAAAGAGTTAGAAAATTACGAGCGAGACATGGAGCGATGGGTCAAACG
AGGTATAGCAAAGACAACTGCTAAGATTCACAATACAATCATTTCATTAATGCCAGTTGA
TACCGGATATCTTAGAGAAAGTGTAACAATGGACTTTAAAGACGGCGGTTTTACTGGTGT
TATTAATATTGGTAGTGAATACGCAATATATGTCAATTATGGTACTGGTATATATGCAAC
AGGTGCTGGAGGTAGTAGAGCGAAAAAGATACCGTGGTCGTACAAAGATGCGAACGGTAA
GTGGCATACTACTAAAGGACAACATGCTCAACCTTTTTGGGAGCCGGCAATAGACGCTGG
ACGAGCATTCTTTAATAAGTATTTTTCATGAGGTGGTTAAGATATGTGGGTATCAGTTGA
ACGGTACTTATTTAACAAAGTATATAACAAATTAAAAAGTAACCCTATTATCCAAAAACA
ATTGGACGGTAGGGTTTTTGATTGCGTTCAGAAAGACGCTGTTTACCCATATATCGTTGT
GGGTGAAACAAACGTCACTAACAAAGAAACGACCACGAGCATGGTCGAAGATGTCGGCAT
CACGTTGCATGTTTATAGTCAAGCACGTAATAGAGATGAGGCATCACAAATAATTCAATT
TTTAGGCTTCGTTTTAAATAACGAAATAGAAATTGATTATTATTCATTCATTAAAAGTCG
AATTGATACACAAGAAGTGATTACTGACATAGATCAGTACACTAAACACGGTGTCATTCG
GCTTGTTTTTAAATACAGACATAACACATTACAAAGGAGTGTAACGAATGGCGCAGGATA
AATATATTGTCGCTCTCCAAATTGCTGATAAGGATTTAGCTAAGAAGCTAACTATCGAAG
AAGCAACGCTTTTAGGTAGTTTAGCAGAGGGTGGGCACACTATCAGTAATGACCTTGCTG
AAATCATTCAAGGCGGTAAGAAAGATTATAGCCGTAACTCTGTCGAAGAAGAAATCAAGT
TGACGCTTGATGTCGTTCCGGGAGATAAAGGTCAATTAGCATTAAAAGAATCAGTTAAAC
AATTCAAACAGTTACGTGTTTGGATTTGGGAAACTAAAAAACGCGATGGAAAACATCACG
GTGTATTCGCGTATGTAGTTATCGAAGAGCACGAATGGTCATTTGATGATGAAGATAACA
AAATCGAAATCACAGCAAAAGTTAAGTTCAATAGTGCAGACGGTACAATCAATGATTTAC
CAAAAGAATGGCTTAACCCTAGCGCATTGGCTCCAGTTGTTGAATTCGAAGACATGAACG
CATACGAAGATAGTTATGAAAACCGAACTAAAAAAACAACTGCTGGCAGTAGCGATTTAA
GTATGTAATTAACGAGGGCATTAGCCCTCTATTTTTTTGTACAAAATAACGATAAACGAG
GTATTTAATATGACTGAAACAACTTTTAATCCAATTACATCATTAACAATTAACAATGAA
GAAGTGAAAGCAAAAGCAACATTTATGTTCGATAAAACCGCTAAAAAATTTGCAACTGAA
CAAGAAGATAACAAAGGTAGAAAACAAA---CGATTTCAGGATTTACTAATGTTTATAAC
GCTTTATTAGAACGTGACACAGTGGCAATCGTAGACTTTTGGGAATGTGCAACAGCTTAT
CTAGGTAAAAGCGCGCCTAAAAGAGAAGATATTGAAGCGGAAATCATGGAAATCATCGAA
AGAGAAAACGACACGTTGAATCTTTTACAAGGTGCGTTGGACGTAATGAATAATAGCGGT
TTTTTCAAGCAGAAATCACGTCTATTCTGGACACAGATGAACCAAGCGCCATCGTTAGCC
AAAGAAGACGAGAAAGAGGGCGCGAAAGCTGGTATCGAGATGATGAAGAACAACTACAAA
GAAATCATGACCGTAGCACCTTATTAGACTATTCGGAAATAAGGCAGATGACAAGTCGTT
ACATAGGTTATATGAGTAATGACGAGCTAATGAGCATGCTACCTGCCGAATGGAATGACT
GGATTATTGGCGCTAGACAAGCATTGATTGACCAAAGGGACATTGTGTTGTACGGCGCTC
AATATAATGCGGTTGCTCAAGCTGGTAAATCACTAAAACGTTTTGTTAAGCAGAACGAAA
GAGAACATTACATTATTCGTGGTCAAGAAGAAGAATACGAAAGAATGAAACAGCGTGAGC
TAACTAAAAACAAACGTAAAAGAGAAATACAAAAACAAGGGACTCGCAAGTTCCTTAACA
GCTTAAAAACAAGTCATAAAGGAGGTTAGGCATGGAAAAGAATTTTCTGGCTCGTGTTAC
AGCTATAATCAGTGATTTTAAAAGGAATATTAGAACTGCTCAACGTATGGCTAAAACTGA
TATACCGGACGAAATCAAGACAGAAGTTACAGCTAACATAAGAGACTACCAAAGAGAACT
AACGCGAGCCAAATCGATGGCTCAACGTTGGCGTGAACATAAAGTTAATATTGATGCAGA
CGCTAGCAAAGTAAAACAAGTCATATCGTTTGTTAAAGCAGAACTATCGAATATCAGACG
TAAAAAAGTTGAAATTGACGGCGACGCAAGCGGATTAAAAAGAAATGTTGCGACTTCTAA
AGCAATGTTAGCTGGTTGGCGCAAACACACTGTTAAATTAGATTTTGATACAACCGGAAT
GACGAAAATGCAAGTAGCATTGACTGCAGGTAAAA-GAGCATTAGATCAGTATCAATCAA
CAATGGATGGCATCGCATCAAATATTAGAACTTTCGGTACTATCTTTGCGCAACAAGTCA
AAGGTTTAATGATTGCTAGTATACAAGCGTTAATACCAGTAATTGCTGGATTAGTTCCAG
CTATTATGGCAGTACTTAATGCCGTTGGTGTATTAGGCGGTGGCGTCATCGGGTTAGCTG
GTGCATTCTCTGTAGCTGGTGTTGGAGCGGTTGGCTTCGGTGCAATGGCTATTACTGCAC
TAAAAATGGTAAAAGATGGCACATTGGCAGTAACAAAAGAAGTACAAAACTTTAGAGATG
CGAGCGATCAGTTAAAAACTACAT-GGCAAGGCATTGTAAAAGAGAATCAAGCAAGTATC
TTTAATGCGATGTCAGCGGGTATCAGAGGCGTTACAAGTGCGATGTCTCAATTAAAACCA
TTCTTATCCGAAGTATCTATGCTGGTTGAAGCAAACGCACGCGAGTTTGAGAATTGGGTT
AAACATTCTGAAACAGCTAAGAAAGCATTTGAAGCATTGAATAGCATAGGTGGCGCAATA
TTCGGAGATTTATTGAACGCTGCAGGACGATTTGGCGACGGATTAGTTAACATTTTCACT
CAATTAATGCCGTTGTTCAAATTTGTCTCTCAAGGACTACAGAACATGTCTATAGCTTTC
CAAAATTGGGCTAACAGTGTAGCTGGTCAGAATGCCATTAAAGCTTTTATTGACTACACT
ACTACCAACTTACCTAAGATTGGTCAGATATTTGGCAATGTATTTGCTGGTATTGGTAAT
TTAATGATTGCTTTTGCTCAAAACAGTTCTAATATTTTTGATTGGTTGGTTAAATTAACT
TCTCAATTTAGAGCGTGGTCAGAACAAGTAGGACAATCACAAGGCTTCAAAGACTTTATA
AGTTACGTTCAAGAGAATGGTCCTACTATCATGCAATTAATCGGCAACATCATAAAAGCA
TTAGTAGCATTTGGCACTGCAATGGCTCCTATAGCTAGTAAATTGTTAGACTTTATCACT
AATCTAGCTGGTTTTATCGCTAAGCTATTCGAGACACACCCAGCTATAGCACAAGTTGCT
GGTGTTATGGGTATTTTAGGTGGTGTATTTTGGGCTTTAATGGCTCCGATTGTTGCTATA
AGTAGTGTGCTTACAAATGTGTTTGGCTTGAGTTTATTCAGTGTCGTCGAAAAGATTTTA
GAATTCGTTAGAACATCAAGTTTAGTTACTGGAGCTTTGGAAGCATTAACAGGTGTTTTT
GGAACGATTTCAGCACCTATTTTAGCGGTAATTGCAGTAATTGGCGCATTCATCGGTGTT
CTCG--TTTATTTATGGAAAACAAACGAGAACTTTAGAAATACTATTACTGAAGCATGGA
ACGGCGTTAAAACGGCGGTTTCTGGTGCGATTCAAGGTGTGGTTGGCTGGTTAACTGAAT
TGTGGGGCAAAATCCAATCTACCTTACAACCGATAATGCCTATATTGCAAGTATTAGGAC
AAATATTCATGCAAGTCTTAGGTGTTTTAGTAATAGGCATTATTACAAATGTTATGAATA
TCATACAAGGTTTGTGGACTTTAATTACAATTGCGTTCCAAGCCATAGGAACAGTGATAT
CCGTAGCAGTCCAAATCATAGTAGGTTTGTTCACTGCTTTAATTCAGTTGCTTACTGGCG
ACTTCTCAGGTGCTTGGGAGACTATTAAAACTACGGTTACCAATGTACTTGATACGATTT
GGCAATACATGCAATCAGTTTGGGAGTCAATTATCGGCTTTTTAACTGGCGTAATGAATC
GAACGCTTTCTATGTTTGGTACAAGTTGGTCACAGATATGGAGTACAATCACTAATTTTG
TTAGCAGTATTTGGAACACTGTTACAAGTTGGTTCAGTCGAGTGGCTTCGAGTGTAGCTG
AAAAAATGGGGCAAGCACTAAACTTTATTATCACAAAAGGTTCCGAATGGGTTTCTAATA
TTTGGAACACAGTTACAAGTTTTGCTAGTAAAGTAGCTGATGGATTTAAAAGAGTTGTCT
CAAATGTAGGCGACGGCATGAAAAACGCGCTTGATAAGATTAAAAGCTTTTTCAGCGATT
TTTTAAATGCCGGAGCAGAATTAATAGGCAAAGTAGCAGAAGGTGTAGCTAACGCTGCGC
ACAAAGTAGTAAGCGCGGTAGGTGATGCGATTTCATCAGCTTGGGACTCTGTAACTTCAT
TTGTAAGTGGACACGGTGGAGGTAGTGGTTTAGGTAAAGGTTTAGCGGTATCACAAGCTA
AAGTAATGGCTACTAGCTTCGGTAAAACATTTACAAGTGAGTTAGGTTCAACGTTAACAG
ATGGCTTCAACGATAGTTTGACACCAAGTGTTGATGGTCATATGACAAACGATGTGCAAC
ATAGCATGAAAGAAAATAACAGACCTATTGTTAATGTAACTGTTAGGAATGAGGGCGATC
TTAACATGATTAAATCACACATTGACGATATGGATGCAAAAGATGGTAGTTTCAACTTAA
TGTAAGGGAGGTTTGTTTATTGATAGCCCATGATGTAGAAATTGTAAAAAACGGTGTAAC
TTATAGAATCAGTGACAATCCTCTCACTTACAAACATTTGAGAGTGCTTGATTACAATGT
TATCGGTTCGGGTTACAAAAGGAATTATTCGCCTTTAGATGGTGTTGATGGACGTTTCCA
CAATTACGCTAAAGAAGAATATAAAAAAGTTGAATTAATATTGAGGTATGAAGTACCTAA
AATTGCTTATGCCTCACATCTTAAATCAGACATTCAAACATTGTTTTATGGTCGCTTTTA
CCTAAGA---GAATTGGCAACGCCGGATAACACTATCAAATTTGAAAATATGTTCGAACC
ATTAGAACAAGAATTTGAATTAGATTATGTTGACGGTAGACAACTATTCGTTGGATTAGT
TAGCGAAGTATCTTTTGACACAACTAAGACATCAGGAGAAATCACGTTGACTTTTGAGAC
AACAGAATTACCTTTCTTTGAAAGTATCGGCTATAGCACTGATTTAGAAAGTGATAACGA
TTTAGAAAAATGGTCAGTTCCGGACAGAATAGCATTAAATGAAAATGATAGAAGTAGACA
AATGACATTCTATAATACGAGTTCTGGAGATGTTTATTACAACGGAGATGTGGCATTAAC
ACAATTCAACCAATTCAATGTAGTTGAAATTGAATTGGCCGAAGATGTTAAAGCTGATGA
TAAAGACGGTTTCACTTTCTATATGGATAAAGGAAACATCTCAGTAATTAAAGATGTCGA
TTTAAAGGCAGGCGATAAAATCATTTTTGATAACAAGCACACATATAGAGGCAATTTAAA
TATTGACCTATACAACAAGACGTTAGAACAACCGGTGTTGTATCCTGGTTGGAATCATTT
TAAAGCCAACAGACTTATGAAAAAGATAGTCTTTAGACACAAATTATATTACAGATAAGG
AGTAGCATATGCCGGTATTATTAAAAAGTTTGCAAGGCGTCGGTCATGCGATTCATGTTA
ATACAAAATTAAACGAAAAATTGAACGAAGATAGCACGTTAGACATTGATATGATAGAAA
ATGCCAGCACTTTCGACGCAATCGGCGCTATTACAAAGATGTGGACTATCACAAATATAA
AGGGGGAAGATGACCTCAACGAATATGTAATAGTAATGCTTGATAAATCAACAATCGGAA
ACAAAATCAAACTTAGTATCAAAGCGAGACAAAAAGAATTAGATGATCTAAACAATTCTA
GGATTTACCAAGAATATAACGAAAGTTTCACAGGCGTAGAGTTTTTTAACACTGTATTTA
AAGGAACTAGTTATAAGTACGTATTGCACACTAAGGTTGACGCATCAAAGTTCGAGGGAT
TAGGTAAAGGAGACACAAGACTTGAGATATTCAAAAAAGGACTTGAACGCTATCATCTCG
AATATGAGTACGACGCTAAAACAAAAACATTTCACTTGTATGACGAATTATCTAAAGTAG
CAAATTACTATATTAAATCAGGTGTAAATGCTGATAACGTCAAAATTCAAGAAGATGCTT
CTAAATGCTACACATATATAAGAGGTTATGGCGACTTTGACGGTCAGCAAACTTTTACAG
AGGCTGGATTACAATTCGAATTCACACACCCATTAGCACAACTGATTGGTAAAAGGGAAG
CGCCTCCGTTAATAGATGGACGTATAAAAAAAGAAGATGTTTTGAAAAAATCAATGGAGC
TAGTGATAAAGAAAAGTGTCACTGCTTCTATTTCTTTGGACTTCGTAGCACAGCCTGAGC
ATTTTCCAGAGGCTAAACCTAGAATTGGCGATGTCGTAAGAGTGGCTGAACCAACTATAG
GCTATAACGACTTAGTAAGAATAGTCGAGATTACTACACATAGAGATGCATATAACAACA
TCATCAAACAAGATGTAGTATTAGGCGATTTTACAATGCGTGACAGATATAGAAAAGCTA
TCCATGAAGCTACGAACTATGTTAAGAATGTAAAAACAACTAAGTCAGACCCAGCTAAGT
ACTTGAGAGAACTAAACGCTAAAGTTAATGCTAGTTTATCTATAAATAACGAATTAGTTA
AGCAGAATGAAAAAATAAACGCAAAAGTCGATAAGATGAGTACTAAAACAGTCACAACTG
CGAATGGCACGATTATGTACGACTTTACGAGTCAATCAAGTATAAGAAATATCAAATCTA
TTGGAACGATTGGCGATTCAGTAGCTAGAGGATCGCACGCAAAAACTAATTTCACAGAAA
TGTTAGGCAAGAAGTTAAAAGCTAAAACGA-CCAACCTTGCAAGAGGTGGCGCAACAATG
GCAACAGTTCCAATAGGTAAAGAAGCGGTAGAAAACAGCATTTTTAGGCAAGCAGAGCAA
ATAAGAGGCGACCTAATCATATTACAAGGTACAGATGATGACTGGTTGCATGATTATTGG
GCGGGCGTACCGATAGGCACTGATAAAACGGACACTAAAACGTTTTACGGTGCCTTTTGT
TCTGCAATTGAAGTTATTAGAAAGAATAATCCAGATTCAAAAATACTAGTGATGACAGCT
ACAAGACAATGCCCTATGAGTGGTACAACAATACGCCGTAAAGACACGGACAAAAACAAA
CTAGGGTTAACACTTGAGGACTATGTAAACGCTCAAATATTAGCTTGTAGTGAGTTAGAT
GTACCAGTGTTTGACGCATATCACACAGATTACTTTAAGCCATACAATCCAGCTTTTAGG
AAAGCGAGCATGGAGGACGGCTTACACCCTAACGAAAAAGGTCACGAGGTTATTATGTAC
GAGTTAATCAAGGATTATTACAGTTTTTACGACTAAAGGAGGCAACCAATGGCTTACGGA
TTAATAACAAGTTTGCATTCTATCACTGGCAAAAAAGTAGTTGCTCAGCACGAGTACAAC
TATCGATTACTTGATAATGGAATGAGCAAACTTGAGAAAATGTTTATATATCATCAAAAA
GAAGAAATATACGCACACTCAGCGAAACAAATTAAATACTTGAATGACAGTGTTGAAGAT
TATTTAACGTATTTAAATGGCCGTTTTAGCAACATGATAATAGGTCATAACGGCGACGGT
ATCAACGAGGTAAAAGACGCGCGTGTTGATAATACTGGTTATGATCATAAGACATTGCAA
GATCGTTTGTATCATGATTATTCAACACTAGATGCTTTCACTAAAAAGGTTGAGAAAGCT
GTAGATGAACACTATAAAGAATATCAAGCGACAGAATACCGATTTGAACCAAAAGAGCAA
GAACCGGAATTCATCACAGATTTATCGCCATATACTAACGCAGTAATGCAATCATTTTGG
GTAGACCCTAGAACGAAAATTATTTATATGACGCAAGCTCGTCCAGGTAATCATTACATG
TTATCTAGATTGAAGCCCAACGGACAATTTATTGATAGATTGCTTGTTAAAAACGGCGGT
CACGGTACACACAATGCGTATAGATACATTGATGGAGAATTATGGATTTATTCAGCTGTA
TTGGACAGTAACAAAAACAACAAGTTTGTACGTTTCCAATATAGAACTGGAGAAATAACT
TATGGTAATGAAATGCAAGATGTCATGCCGAATATATTTAACGACAGATATACGTCAGCG
ATTTATAATCCGGTAGAAAATTTAATGATTTTTAGACGTGAATATAAACCCACTGAAAGA
CAACTTAAGAATTCGTTGAACTTTGTTGAAGTTAGAAGTGCTGACGATATTGATAAAGGT
ATAGACAAAGTATTGTATCAAATGGATATACCTATGGAATACACTTCAGATACACAACCT
ATGCAAGGTATCACTTATGATGCAGGTATCTTATATTGGTACACTGGTGATTCAAAACCA
GCGAACCCTAACTACTTACAAGGCTTCGATATCAAAACAAAAGAGTTATTATTTAAACGT
CGTATCGATATAGGCGGTGTGAATAACAACTTTAAAGGAGATTTCCAAGAGGCTGAAGGT
CTAGATATGTATTACGATCTAGAAACAGGACGCAAAGCGCTTTTAATAGGGGTAACTATT
GGACCTGGTAACAACAGACATCACTCAATTTATTCTATCGGTCAAAGAGGTGTAAACCAA
TTCTTAAAAAACATTGCGCCTCAGGTATCGATGACTGATTCAGGCGGACGTGTTAAACCG
TTACCAATACAGAACCCAGCATATCTAAGTGATATTACGGAAGTTGGTCATTACTATATC
TATACGCAAGACACACAAAATGCGTTAGATTTCCCGTTACCGAAAGCATTTAGAGATGCA
GGTTGGTTCTTGGATGTACTGCCTGGACACTATAATGGTGCTCTAAGACAAGTACTTACC
AGAAACAGCACAGGTAGAAATATGCTTAAATTCGAACGTGTCATTGACATTTTCAATAAG
AAAAACAACGGAGCATGGAATTTCTGTCCGCAAAACGCCGGTTATTGGGAACATATCCCT
AAGAGTATTACAAAATTATCAGATTTAAAAATCGTTGGTTTAGATTTCTATATCACTACT
GAAGAATCAAAACGATTTACTGATTTTCCTAAAGACTTTAAAGGTATTGCAGGTTGGATA
TTAGAAATAAAATCGAATACACCAGGTAACACAACACAAGTATTAAGACGTAATAACTTC
CCGTCTGCGCATCAATTTTTAGTTAGAAACTTTGGTACTGGTGGCGTTGGTAAATGGAGT
TTATTCGAGGGAAAGGTGGTTGAATAATGGTAGTAGATAATTTTTCGAAAGACGATAACT
TAATCGAGTTACAAACAACATCACAATATAATCCAATTATTGACACAAACATCAGTTTCT
ATGAATCAGATAGAGGAACTGGTGTTTTAAATTTTGCAGTAACTAAGAATAACAGACCGT
TATCTATAAGTTCTGAACATGTTAAAACATCTATCGTGTTAAAAACCGATGATTATAACG
TAGATAGAGGCGCTTATATTTCAGACGAATTAACGATAGTAGATGCAATTAATGGGCGTT
TGCAGTATGTGATACCGAATGAATTTTTAAAACATTCAGGCAAGGTGCATGCTCAGGCAT
TCTTTACACAAAACGGGAGTAATAATGTTGTTGTTGAACGTCAATTTAGCTTCAATATTG
AAAATGATTTAGTTAGTGGATTTGATGGTATAACAAAGCTTGTTTATATCAAATCTATTC
AAGATACTATCGAAGCTGTCGGTAAAGACTTTAACCAATTAAAGCAAAATATGGCTGATA
CACAAACGTTAATAGCAAAAGTGAATGATAGTGCGACAAAAGGCATTCAACAAATCGAAA
TCAAGCAAAACGAAGCTATACAAGCTATTACTGCGACGCAAACTAGTGCAACACAAGCTG
TTACAGCTGAATTCGATAAAATAGTTGAAAAAGAGCAAGCGATTTTTGAACGTGTTAACG
AAGTTGAACAACAAATCAATGGCGCTGACCTTGTTAAAGGTAATTCAACAACAAATTGGC
AAAAGTCTAAACTTACAGATGATTACGGTAAAGCAATCGAATCGTCTGAGCAGTCCATAG
ATAGCGTTTTAAGCACAGTTAACACATCTAGGATTATTCATATCACTAGCGCGACAGATG
CGCCCTCATTTAAAGATATAGGTACTGTCGATACACCTAAAGAAGATGGCGTTGACGATG
GTTCAGATATTCCGGTAGCTCCTAACACTTTAGGAAAATCAGGCGTGTTAGTTGTCTATG
TTGTTGATGATAGTACGGCACGTGCAACATGGTATCCAGATGATTCAAACGACGAATATA
CAAAATATAAAATTAGTGGCACATGGTACCCGTTTTATAAAAAAAATGACGGCGATTTAA
CTAAGCAATTCGTCGAAGAAACATCAAACAACGCTTTAAATCAAGCCAAGCAGTATGTAG
ATAATAAATTCGGAACAACGAGTTGGCAACAACATAAGTTAACTGAGCCTAACGGCCAAT
CAATACAAGTTAACTTGAATAATGCACAAGGCGATTTGGGTTATCTAACCGCAGGTAATT
ACTATGCAACAAGAGTGCCGGATTTACCAGGTAGCGTTGAAAGTTATGAGGGTTATTTAT
CGGTATTCGTTAAAGATGATACAAACAAGCTATTTAACTTCACGCCTTATAACTCTAAAA
AGATTTACACACGATCAATCACAAACGGCAGACTTGAGCAACAGTGGACAGTTCCTAATG
AACATAAATCAACGGTATTGTTCGACGGTGGCGCAAATGGTGTAGGTACAACAATCAATC
TAACTG--AACCGTACACAAACTATTCTATTTTGTTGGTAAGTGGAACTTATCCAGGTGG
CGTTATTGAGGGATTCGGACTAACCGCATTACCTAATGCAATTCAATTAAGCAAAGCGAA
TGTAGTTGACTCAGACGGTAACGGTGGCGGTATTTATGAGTGTTTACTATCAAAAACAAG
TAGTACCACTTTAAGAATAGACAACGATGTGTATTTCGATTTAGGCAAAACATCAGGTTC
TGGAACGAATGCCAACAAAGTTACTATAACTAAAATTATGGGGTGGAAATAATGAAAATA
ACAGTAAACGATAAAAACGAAGTTATCGGATACGTTAATACTGGCGGTTTACGCAATAGT
TTAGATGTAGATGATAACAATGTGCCTATCAAATTCAAAGAAGAGTTTGAACCTAGAAAG
TTTGTTTTCACTAACGGCGAAATTAAATATAACAGCAATTTTGAAAAAGAAGACGTACCG
AATGCATCAAGCCAACAAAGTGAATCAGATTTGAGTGATGAAGAACTTCGCGGAATGGTT
GCGAGTATGCAAATGCAGGTGGCACAAGTAAACGTATTAACAATGGAATTAGCTCAACAA
AACGCTATGTTAACACAACAGTTGACTGAACTGAAAACTAACAAAACAAGTACTGAGGGG
GACGTTTAATGATGAAGATGATTTATCCGACTTTTAAAGACATCAAAACTTTTTATGTTT
GGGGTTACTATAAAAACGAGCAAATTAAGTGGTACGTAGACAAGGGTTTAATCGATAAAG
AAGAATACGCTTTAATCACTGGAGAAAAATATCCAGAAACAAAAGATGAAAAGTCACAGG
TGTAATGCTTGTGGCTTTTTAATTTAACAAAAAGTAGGTGGCGTAATGTTTGGTTTTACC
AAACGACATGAACAAGATTGGCGTTTAACGCGATTAGAAGAAAATGATAAGACTATGTTT
GAAAAATTCGACAGAATAGAAGATAGTCTTAGAGCGCAAGAAAAGATTTATGACAAATTA
GATAGAA----ATTTTGAAGAATTAAAGCGCGACAAGGTAGAAGATGAAAAGAATAAAGA
AAAGAATGCCAAGAATATTAGAGACATAAAAATGTGGATTCTCGGTTTGATAGGGACTAT
CTTCAGTACGATTGTCATAGCTTTACTAAGAACTATTTTTGGTATTTAAAGGAGGTGATT
ACCATGCTTAAAGGGATTTTAGGATATAGCTTCTGGGCGTGCTTCTGGTTTGGTAAATGT
AAATAACAGTTAAGAGTCAGTGCTTCGGCACTGGCTTTTTATTTTGATTGAAATGAGGTG
CATACATGGGATTACCTAATCCAAAGACTAGAAAGCCTACAGCTAGTGAAGTGGTGGAGT
GGGCAAAGTCGAATATTGGTAAGAGGATTAATATAGATAATTATCGGGGCAGTCAATGTT
GGGATACACCTAACTTTATTTTTAAAAGATATTGGGGTTTTGTAACATGGGGCAATGCTA
AGGATATGGCTAATTACAGATATCCTAAGGGTTTCCGATTCTATCGTTATTCATCTGGAT
TTGTTCCGGAACCCGGAGACATAGCAGTTTGGCACCCTGGCAACGGAATAGGTTCGGACG
GACACACCGCAATAGTAGTAGGACCATCTAATAAAAGTTATTTTTATAGCGTTGACCAAA
ACTGGGTTAATTCTAATAGTTGGACAGGTTCTCCAGGAAGATTAGTAAGACACCCTTATG
TAAGTGTTACAGGCTTTGTTAGGCCTCCGTACTCAAAAGATACTAGCAAACCTAGTAGTA
CTGATACAAGTTCAGCATCAAAAGCCAATGACTCAACAATTACTGGCGAAGCGAAGAAAC
CGAAATTTAAAGAAGTTAAAACAGTAAAGTACACTGCTTACAGCAATGTTTTAGATAAAG
AAGAGCACTTCATTGATCATATAGTTGTAATGGGTGATGAACGCTCAGATATTCAAGGAT
TATATATAAAAGAATCAATGCATATGCGTTCTGTAGACGAACTTTATACGCAAAGAAATA
AGTTTATAAGCGATTATGAAATACCGCATTTATATGTCGATAGAGAGGCTACATGGCTTG
CTAGACCAACCAATTTTGATGACCCGCGTCACCCTAATTGGCTAGTTATTGAAGTATGTG
GTGGTCAAACAGATAGTAAGCGTCAATTCTTAATGAACCAAATACAAGCTTTAATACGGG
GTGTATGGTTGTTATCAGGAACAGATAAAGAATTATCTGAAACGACGTTAAAGGTAGACC
CTAATATTTGGCGTAGTATGAAAGATTTAATTAATTACGACTTGATTAAGCAAGGTATAC
CGGATGACGCAAAGTATGAGCAAGTCAAAAAGAAAATGCTTGAGACGTACATCAAACGAG
ATATATTGACACGAGAAAATATTAAAGAAGTAACTACAAAAACAACAATAAGAATTAGTG
ATAAAACATCGGTTGACAGTGCGTCAACAAGAGGACCCACTGCATCAGACGAAAAA----
CCAAGCATCGTTACTGAAAAAAGTCCATTCACGTTCCAGCAAGCACTGGATAGACAAATG
TCTAGGGGTAACCCGAAAAAATCTCATACATGGGGCTGGGCTAATGCAACACGAGCACAA
ACGAGCTCAGCAATGAATGTTAAGCGTATATGGGAAAGTAACACACAATGCTATCAAATG
CTTAATTTAGGCAAGTATCAAGGCGTTTCAGTTAGCGCGCTTAATAAGATACTCAAAGGA
AAAGGAACGCTAGACGGACAAGGCAAAGCATTTGCAGAAGCCTGTAAGAAAAACAACATT
AACGAAATCTATTTGATCGCGCATGCTTTCTTAGAAAGTGGATACGGAACAAGTAACTTC
GCTAGTGGTAGATACGGTGCATATAATTACTTCGGTATTGGTGCATTCGACAACGACCCT
GATTATGCAATGAAATTTGCTAAGAATAAAGGTTGGACAACTCCAGCAAAAGCAATCATG
GGCGGTGCTAGCTTCGTAAGAAAGGATTACATCAACAAAGGGCAGAATACACTGTACAGA
ATCAGATGGAATCCTAAGAATCCAGCTACGCACCAATACGCTACTGCTATAGAGTGGTGC
CAACATCAAGCTAGTACAATCGCTAAGCTATATAAACAAATCGGCTTAAAAGGTATCTAC
TTTATAAGAGATAAATATAAATAAAGAGGTGTATAAATGTACAAAATAAAAGATGTTGAA
ACGAGAATAAAAAATGATGGTGTTGATTTAGGTGACATTGGCTGTCGATTTTACACTGAA
GATGAAAATACAGCATCTATAAGAATAGGTATCAATGACAAACAAGGTCGTATCGATCTA
AAAGCACATGGCTTAACACCTAGATTACATTTGTTTATGGAAGATGGCTCTATATTCAAA
AATGAGCCCCTTATTATCGACGATGTTGTAAAAGGGTTCATTACCTACAAGATACCTAAA
AAGGTTATCAAACACGCTGGTTATGTTCGTTGTAAGCTGT--TTTTAGAGAAAGAAGAAG
AAAAAATACATGTCGCGAACTTTTCTTTCAATATCGTTGATAGTGGTATTGAATCTGCTG
TAGCAAAAGAAATCGATGTTAAATTGGTAGATTATGCTATTACGAGAATCTTAAAAGATA
ACGCGACAGATTTATTGAGCAAAGACTTTAAAGAGAAAATAGATAAAGATGTTATTTCTT
ACATCGAAAAGAATGAAAGTAGATTTAAAGGTGCGAAAGGTGATAAAGGCGAACCGGGAC
AACCTGGTGCGAAAGGTGATACAGGTAAAAAGGGAGAACAAGGCGCACCCGGTAAAAACG
GTACTGTAGTATCAATCAATCCTGACACTAAAATGTGGCAAATTGATGGTAAAGATACAG
ATATCAAAGCAGAACCTGAGTTGTTGGATAAAATCAATATCGCAAATGTTGAAGGGTTAG
AAGATAAATTGCAAGAAGTTGAAAAAATCAAAGATACAACTCTCAACGACTCTAAAACGT
ATACGGATTCAAAAATTGCTGAACTAGTTGATAGCGCGCCTGAATCTATGAATACATTAA
GAGAATTAGCAGAAGCAATACAAAACAACTCTATTTCAGAAAGTGTATTGCAACAGATTG
GCTCAAAAGTTAGTACAGAAGATTTTGAGGGATTCAAGCAATCATTAAACAGTTTGTATG
CAGATAAAAATCATAGTCATACAATCAAACAGATTGAAGGATTAGAAAATGCTTTATCAA
AAAAATCAGACATAAATCACAGTCATGATGAACGTTATCTTTTATCATCAAATGCTTTTA
CAAAAGAGGAAGCAGATAAACTTTATCAACCTATCGGTTCTTCGCAGCCGTCACTGAATA
TTTGGACAGGCAGTGAAACAGAATATAATTATTTGTATCAAAAAGACCCTAATACACTTT
ATTTAATTAAGGGGTGATTTTTATGGAAGGTAATTTTAAAAATGTAAAGAAGCTTATTTA
CGAA--------GGCGAAGCATATACAAAA-GTATATGCTGGAAATATCCAAATATGGAA
AAAGCCTTCATCTTTTGTAATAAAACCCTTACCTAAAAATAAATATCCGGATAGCATAGA
AGATTCAACAGCAAAATGGACAATAAATGGAGTTGAACCTAATAAAAGTTATCAGGTGAC
AATAGAAAATGTACGTAGCGGTATAATGAGGATTTCGCAAACTAATTTAGGGTCAAGTGA
ATTAGGAATATCAGGAGTCAATAGCGGAGTTGCAAGTAAAAATATCAACTTTAGTAATCC
TTCAGGGATGTTGTATGTCACTATAAGTGATGTTTATTCAGGATCTCCGACATTGACCAT
TGAATAATTTTAAACGACTAATTTTTTAGTCGTTTTTTATTTTGGATAAAAGGAGTAAAC
AAATGGATATCGGTACAATCGTAAGAACAATTTTATTAATAGTCGCATGGATCAATCAGT
TTTTAGCAATCAAACATATTTCTCCAATCCCAGTTGACGAAGTGTTTATAAGCACAGTCG
TTACTGGGATTGTTTCAATTTGGACGTGGTGGAAGAATAACAACTTTACTCACGCATCTA
AGAAAGGGCAACAAAAAATTTATGAAGTAAAAGCTGGCATTCAGTCAACTGGTGGCGCAC
CTAAAGTGAACGGAGATGATAACAATGCCGTCGGTTAGGACATACAGTCAAGCTATTAGT
TATCTTAAAAGTTTAGAGGGTAAGGCGTGGAATCCAGACAATGCATTTGGATGTCAATGC
TTCGATACTGCTAACCAATATTGGCTTTACTTATTTAATCACAGGTTGAAAGGTGTGGGC
GCTGCGGACATTCCTACATGGAATGATTTCACTAACGAAGCAACCGTTTACGAAAATACT
GTGTCGTTTCAAGCATTGCCGGGCGACGTCGTTATTTTTAACCGTAATTATGGCGGTGGT
TATGGTCATGTAGGTATTGTAATAAGCGCTACGTTAGATTCTATAACTATTTTAGAGCAG
AACTGGCTAGGCGGTGCTTACTGGAGTCCACCAGAAGTTACTACAAGACGCACACACGGC
TACGACTTCCCTATGTGGTTTATCCGTCCATTCTACGCAAAAGAAACGACCGCTAATAAG
CTAAGAAGCGCAGTGAAGCCAGTTAAACAAGATAAGTTATCAAAAGGTAAAAAAATCATG
CTTGTGGCTGGTCATGGTATTGGTGCATACTCTAACGACCCAGGTGCCGTTGCGAATGGA
GAAAACGAAAGAGATTTTAACCGTAAAAATATTATACCTAGAGTGAAAAAGTATCTTGAG
TCAGTAGGCAACACAGTATTGTTATACGGTGGCAACTCAATGAATCAAGATTTATATCAA
GATACGTTATACGGTCAACGTGTTGGAAACTATAAAGATTATGGCATGTACTGGATTAAA
AACGAAGTCAAACCGGATGCAATCATAGAGTTTCATTTAGATTCTGCTAGTCCACAAGCA
AGTGGCGGGCATGTAATCATTAGCGACCGTTTCCCAGCTGATGACATTGACAAGGCATTA
AGTAGCGCATTAGATAAAACAGTAGGAAAAATAAGAGGTGTGACACCTAGAGGGGATTTA
TTGAACGCTAACGTGTCCGCTGAACTTAATCTTAATTATCGTTTAATCGAATTAGGTTTT
ATCACATCAATGAAAGATTTAAACTACATTAAAAATAATTTAGACAGCTTCACGAAGCGG
ATTGCTGAAGCCATTAACGGCAGACAAATTGATGCGCCAAGTAGTAAGCCAAGCGCTGAC
AAAATCACATGGAATTGGAAAGGCGTATTTTATCCTAATCCAGAAAAAGCTATAAGAGTC
AGAAAAACACCCGGATTAACCGGCACAGTCGTTGAAGAAGATTCATGGCTATACACAAAA
GATGATTGGGTAAAATTCGATCAAGTAATTAAAAAAGATGGCTACTGGTGGATTAGATTC
AAATATCAACGTGAGGGCTCTAGTACTAACGATTTTTTTTGTGCAGTATGTAGAATCACT
GACAAGGAACAAAAGATTAAAAATGAAAAATATTGGGGAACTATTGAGTGGAATTAACAA
ACGCATTTAATGTTTAGTTAATTAAAAGTTAATAAAAAATAATTTGTTTTGCAATAGAAA
CGTTATATAATTTTTAATGTATTCGAATACATTAAAAAACACAAATGTTAGGATGATTAA
TAATGAATAATAGTAAAATTATTTCTAAAGTTTTATTGTCTTTATCTCTATTTACTGTAG
GAGCTAGTGCATTTGTTATTCAAGACGAACTGATGCAAAAAAACCATGCAAAAGCAGAAG
TTTCAGCAGAAGAAATAAAAAAACATGAAGAGAAATGGAATAAGTACTATGGTGTCAATG
CATTTAATTTACCAAAAGAGCTTTTTAGTAAAGTTGATGAAAAAGATAGACAAAAGTATC
CATATAATACTATAGGTAATGTTTTTGTAAAAGGACAAACAAGTGCAACTGGTGTGTTAA
TTGGAAAAAA-TACAGTTCTAACAAATAGACATATCGCTAAATTTGCTAATGGAGATCCA
TCTAAAGTATCTTTTAGACCTTCTATAAATACAGATGATAACGGTAATACTGAAACACCA
TATGGAGAGTATGAAGTCAAAGAAATATTACAAGAACCATTTGGTGCAGGTGTTGATTTA
GCATTAATCAGATTAAAACCAGATCAAAACGGTGTTTCATTAGGCGATAAAATATCGCCA
GCAAAAATAGGGACATCTAATGATTTAAAAGATGGAGACAAACTCGAATTAATAGGCTAT
CCATTCGATCATAAAGTTAACCAAATGCACAGAAGTGAAATTGAGTTAACAACTTTATCA
AGAGGATTAAGATACTATGGATTTACAGTTCCGGGAAATTCTGGATCAGGTATATTTAAT
TCAAATGGAGAATTAGTTGGTATACATTCTAGCAAAGTGTCTCATCTTGATAGAGAGCAT
CAAATAAATTATGGTGTTGGTATTGGGAATTATGTCAAGCGCATTATAAACGA-----GA
AAAATGAGTAA
>>Egypt_MRSA_140-ON-271_sufB-integrating ETA phietavirus prophage [908363 to 949783]
TTACTTGTCAAAAATGGCTATTGCATCGTGTTTTTTCTGAGTATATAAATGGCTGTAAGT
GCCCATCGTTTCAGTGATTTGAGCATGTCTCATGAGTGACTGTAAAACGAAAATATCTAC
ACCATTATTTGCAAGATAAGATGCATAAGAATGTCTTAACGCGTGAATGTTATAATGGGG
GAAAGCTTTTTGGAATTTCTTTTGAACATGACTGTAATGTTTGGGAGCCATTCCTCCGAA
AATAAAATAACTACGTTCATCAAAATATTTGTTTAACTCTTTTTCACGTTGGTGTCGTTC
AGTTAACATTGTATTGATGAATTTAGGTAAAGGAACAATATCCTCTGAACTATCTGTTTT
TGGTCTCGGATATATAGTTCTATTAGAGATGTCCATTGTTTTATTTATGGATATCTCTTT
TTTGTATTTATTGTAGTCTGTCCAAACAAGAGCCATAGCTTCGCCAATCCTTAAACCTGT
ATAAAACATTAATGTAAATAACTCTCTGTAATCTTGCTCTTCAATGTCTTTGATTCTTTC
TTCAAATTCTTCACGCATCATAAACTTAGGTTTTGGCTTTACACGCGGAATAGGTTTAAT
TGATATTGTTGGATCTGTACGTAATCCAAAGTATTTTTTGGCATAATTAATTACAACTTT
AAAACCTGACCAAATTGTACGAGCAGAATTTGTTGACGCTACATTCTCTATTAGATATTT
ACGAAACTCTTGGCATTGATTTTGCGTTATCTTATTCATTTTTATGTGCCCGAACTTAGC
TTTAAAGTGTTTATGATATTCATTTTGTTTGCGTCGTTTTGTTTTAGGTCTCAAATCGCT
ATTTTCTAAATAGTGATGAAAAACATAATCAAATGTTTTTGAATCGCTATATCCTTCGTT
TACATCATTCAAAAAGATAGCCTCTGCACTCTTAGCTTCACGCTTAGTTGAAAAACCGCG
TTGCATCTTACGTTTGTTATTACCGTATACATCTTTATATCTAATGGAAAAATACCATTT
ACCTGTATTATCATCCTTATATACTGGCATTTTGCTTCTCCCTCCTCAAAATTGGCAAAA
AATAATAAGGGTAGGCGGGCTACCCGAAATTTTATTATCGTATTACTTCTGCTTCGCTTC
TTGCTTTTCCTACTTCTTTTCTAAAACTATCATATGACTGATTAGGGTGTGTTAACGACA
TTCCTGGCCCACCTCCAGCATGTTGGTTTTTGTCCGGATTATTTTCCATTTCTTCAGTGG
CTCTTTTAGCATTTAAATATTCTTCGTAACTAGGTTCGTTTGGGTCGCGTGGTTGTGCTT
GTTGTCCATTATTGGTAGCTGGAAGATTCTTCTGTACCTGTTGCTTAGATGTGTTATTGG
TTTGTTGATTGTTGTTAATGTTTGTGTTGTTCTCGTTGTTTACTTGATTATTGTTATCGT
TTTGATTAGCATTTTCTTTTTTAGCTTCTGCTTTTTCTTTAGTTTCTTTCTTTTTATCTT
TGTTCTCTTTCTTTGTTT-CTGTTTTTTTACTTTCTTCTTTTTTGTCTGTATCATTACTA
CCACATGCGCCTAACACCAACGTACTTGCTAATATTAAACCTAATAATCTTTTCATTTTT
CATTTCTCCTTTTTATATTTCTTTATATTTAAAAACTCTCAACGGCTCAAATGTAATCGA
ATACTCGCCATAGTGAGTTCCAATACCATATATCTTTTTATATTGTTCTATCGCTTCTAA
TATGTATTCTTCGCTTAATTGTAGATACTCAGACAACTCATACAAGTTACGTACGCCATA
ATTATAAGCTTCTACAATTTCACGTAATGGAACAGCTGAGATAAAGCCGTGTCTACGTGC
GTAATTTTCGAACTTGCGATTGTTGAACTTCGACTGATCTAAAATGTTGCCATACGTCAA
CTTGTGATGAGCAAGTTCCTCATATAACACTTCTAATTTGTTCCTTTCGGATAGGGAAGG
TCTAATAAAAATTTCTCCTTCTTGATACCAACCATCGAATCCTCGAGGTACTCTTTGTGT
TTCTTTCACTTCAACTTCACATTTCATAAGCAATTCTTCGTATTTTCCCATGAGCCAAAC
CCCTTTGGTGTCTTATTTCTTTCTATCTCTAACCCATTGCATAAAGTTTTCGATTTCTTC
CCATTCTTCGGGAGTAAATTCATCTTTATTTGCATGACCGGCTATAGTTTCTTGATGAAT
ACTTCTTTCTTCTGTAATTCTCGATTTAGGTACATTAAAGTAATCTGCTAATTGTTGGAC
TTTTGATATTCTAGGATATTTAAGTTCTTTAAGCCAGTTAGAGATTGTTGATTGACTTAC
CCCGATTGCTTCAGACAATTCTACTTGAGTAATGTTGTTCTCTTTCATAAGTTGTTCTAA
GTTCTCTGATAAAATTTTTCTAGCACTCTTATATTCCATAATTTTCTCCTTTAGTATTAC
TTAATGTAATACTAATTTACCATAAGTAATATCACTTTTCAATACAAAATATTACTTTTT
TGAAATAAATATCACTTTAGGTGTTGACATATTACTTTAAGTGATAGTATAGTTGTAAAT
GTCAACAGGAGGTGAAACGAAATGCCGGAAGATTTCAAAGAATTCTCAGTGAAAGTTTGG
AGGACTAATTCAAATATGACACAACAGGATGTTGCTGATAAATTAGGCGTCACTAAGCAA
TCTGTCATAAGATGGGAAAAAGATAGTACAGAGTTAAAAGGTTTACAGTTATACGCTTTA
GCCAAATTATTCAACACTGAAGTTGATTACATAAAGGCTAAAAAAATTTAATACAAATAT
CACTTTAAGTTATATTAGGAGGTGGATTAAATGCTTATAGATATCAATAAGGTAACTGTC
GGCAAACGCATAAGAAAAGATTACGGAGATATAACATCACTTGCTGATGATATTGAAGAC
AGGGGTTTAATTAATCCGCCGGTTGTCACGCCGGATTATGAATTAATAGCTGGAGAACGA
AGATTAAAAGCTATGAAGAAACTTGATTATAGGCAAATAGAAGTGAGGGTTATGTCCGTA
GAAGATTATGAACATCAACTCAAAATAGAAATTAGTGAAAATGAAGAGCGAAAAGCTTTT
ACTTATTCAGAAAGAATGGATTACGCGAAACAATTAGAAAGAATTGAAGCTAAAAAAGCT
AAAGATAGAAAGACTTCTAAGCTAAAACAAAACAAAGACACCGTTACGGACCAAGGACCG
GAACGGAAAGGAGAAACTCGAGATATCGTCGGTAAGGCTTCTGGTTTTGGCAGTGGACGA
ACATATGCAAGAGCTAAATACATCTATGAAAACGCAGACGAAGAAACTATAAAAGAAGTT
GATGAAGGTAAAAAAAGTATTCGCAAAGCGCATGATGAACTTCGTGCTAAAGAAAAGCAA
AATGAGGCAAATAAAGTGAAAGTGACAACAAAAGAAAAACCTCAAACGACAGTAGTAGAT
CGAAGGGAACGGATGAACGCAGAAGTTGAAGCTATGAGTGAAACAGAAACAAATTTAGCT
TTGTCTGAAGCTGCAGCTGCAAACATAGTAAATGTCTGTTCTAACTTATTATACGCGATA
AACAACATTGAAGATTTAGAGTTAACTTTGAATTTCTTGAAATCAAGAGATGCTGAAGAA
TTATCAAAAGTTGTTAAGGCTTCTAAAGCTTTAAACAAAATTATAGAAAAAGGAGATTTT
ATAAATGTATAACCAGCAATTACCAGTTCACAGATTACAGACAGATATGAGTTATCAATC
ACCGGTGCAAGAAAGACAAGTAAGAAAGATAGTTAATAAATTTGATTCAAAAAAATTACA
CACAATTGTAGTTAGTAAAAGAAAAGATGGGTCATTTTATATCATCGATGGTCAACATAG
GGTGGAAGCGTTGAAAGAATTGAACATTTCATTTATAGAAGCGACAGTGCACGAAAACTT
AACTATTGAAGAAGAAGCTGAGATGTATTACGGAGTTAATGATAGACCTTCGAAAAACGC
AAACTCTAAAGGTAAATCACGACTTAGATTTAAAGAGCCGGTAGCTGTAGCTATAGACGA
AACGGTAAAAAGTGTCGGGTTGGAAATTGATTATGAAAAAAGCGCACCAACAAAAGGGTA
CATCAAAGCTTATGATGCACTGCAATCAATATACAAAGGAAATGGTGCTAATCACTTAGG
TTTAGTTTTGGAAATAATCAAAGATTCTTTTGGAGAGGATACAAGGAATTACCAATCTTT
TATTTTGAGAGGTTTCTCTAAATTGTTGAAAGTATATCTGCATGAAGTGGATTTAAATTT
TTTAGTTAAAAAACTTCAAAACATTGGTTACGAAGGCTTCATTTTAGAGATTAATAAGAA
GCATGCTGGATTTAAGACAAAAAAAGAATGCCTACCATTTGTAGTAGTAGACATTTACAA
CAAAAATCGTCGTCAAAAAAATCAATTGGACAAAATGAAATTGCATGTTTAATCAACAAC
ACAATTATACCATACGAGGTGGTTCTGAGCTACCTCAAACAACTTAATAGGAGGAACAAC
AAATGTTACAAAAATTTAGAATCGCTAAAGAAAGAAGTAAATTAAAACTCAATTTACTAA
AACATGCAAACAGTAATTTAGAAACAAGAAACAACCCTGAACTGTTGCGAGCAGTTGCAG
AGTTGCTTAAAGAGATTAATCGATAAATCCGACAACTAATCATCATTTGAATTTGAAAAA
CTGGTTAATAGATAGCAAAAATACGCTATAAAAAGTACCGAAATATAAAAAGGAGTATTT
ATTGGTTCGTTATTAATAAACTTTAATAAAAAGTCCCAAATAGCATTACCGCTTACACCT
ACAGAACTAGCATTAATAAAACCTAAACTGGAGTGATTAATATGCATTATGTCGACAATT
TTTTTACCGCTGTAATTATTGCTTTGATGTTGTTTTTGCTCTACTGGATGGGCAGGATTG
ATGGATTTAATAAAGGTAGAACTATTAGCTACATCGACATTCAAATTTCTAAGAGCATAA
GACATTTTCAAAATATCGTTTTTAGGAATGCTCGTAGATTTTATAAAACTATTAAGAACC
TCATTAGAAAATAAATTAGATTTGAACATTGGATGATTCTTAGTTACTTGATGCATATAG
GAAGCCCAATTAGATAATTTCGATTGGTTAATTCTAATGCTATTCATAACATTATTAACC
GTCGATTGAATTTCCAGAGCGTTCATAACATACGAATTATTCATAGTATTTGCGGCTTTA
GCGTAAGCTTCGACAGGCAATTTAGACAAGATAGCTTGATTTTTCTTTATTAAATCTAAC
TGTCGTTGAGTGAGATTTATATTATTCATAATTATCACCTCCTTTCACTAGGAGATAACT
AAATTATACACAACACAAAAATAAAAAGGAGAAAAAGATATGATAAAAAATAGTTTGCAA
GCTAAAGAACTTGCGGTAATTTTATCTGTTTCAAAATCCAAAGCAGGACAAATAATAAGA
GAACTGAATAAAGAGCTTGAAGATGAAGGATACATTGCGATACGAGGCAGAATACCAGTC
CAATTAGCTAGGAAAAAATTCCCTTATCACGACTTATCAGACGAGAGAATAATGGAGGAG
TTGAAAAAAGAAAATGAGTAAAACTTATAAAAGCCACCTATTAGCAGTATTGTGCTTCAC
AGTCTTAGCGATTGTACTCATGCCGTTTCTATACTTCACCACAGCGTGGTCAATTGCAGG
ATTCGCAAGCATAGCGACATTCATATTTTATAAGGAATACTTTTATGAAGAATAAAAAAA
CTGCTACTTGCGCCAACAAGTAACAGTGACAAACGATTAACAAAATTAATTCGTGTTCAA
TATAAAACGAAACAAGGAGGAAGTCAAGATGTATTACGAAATAGGCGAAATCATACGCAA
AAATATTCATGTTAACGGATTCGATTTTAAAATATTCATTTTAAAAGGTCATATGGGCAT
ATCAATACAAGTTAAAGATATGAACAACGTACCAATTAAACATGCTTATGTCGTAGATGA
GAATGACTTAGATATGGCATCAGACTTATTCAACCAAGCAATAGATGAATGGATTGAAGA
GAACACAGACGAACAGGACAGACTAATTAACTTAGTCATGAGATGGTAGGAGGTCGCTAT
GAAGCAGACTGTAACTTATCTAATCAAGCATAAAGATGAAAATCTATTTATTACAAACCG
ACCAACCGAAGTGAACGACACAGTGAAGTATTCAACTGATATGCGAGACGCAAGAGAATT
CGACGGACTAGACAAAACTGTTATTGATATGTCTAAGCACAAAGCAATCAAGAAAACAGT
GACAGAAACAATTGAGTATGAGGAGGTAGAACATGACTGAACAAACATTATTTGAACAGT
TGAACAGTAAAAACGTGAATGATCATACAGAACAAAAAAATGGATTAACTTATCTAGCAT
GGTCATATGCACACCAAGAGCTGAAAAAGATTGACCCAAA-CTACACAGTAAAAGTACAC
GAGTTTCCACATCCAGATATTAACACAGAAAATTATTTTGTACCTTATTTGGCTACACCA
GAAGGCTATTTTGTACAGGTATCTGTGACTGTGAAAGATAGTACAGAGACTGAGTGGCTT
CCAGTATTGGACTTTAGAAATAAATCGCTTGCTAAAGGTAGTGCAACAACTTTTGATATC
AACAAAGCGCAAAAACGATGTTTCGTTAAAGCTTCGGCTTTGCATGGTCTAGGCTTATAT
ATTTACAACGGCGAAGAACTACCAAGTGCAAGTGACAACGATATTACAGAATTAGAAGAG
CGTATAAATCAGTTTGTGAACTTATCTCAGGAAAAAGGGCGAGATGCAACTATCGATAAA
ACGATGAGATGGCTAAAAATCTCTAACATTAATAAATTGAGTCAAAAACAAATCGCAGAA
GCACACCAAAAATTAGATGCAGGATTAAAACAATTGGATAGTGAGGAGAAACAATAATGT
TAAACAGAGCAGTATTAGTAGGACGCTTAACAAAAGACCCAGAATTAAGAAGCGCGCCAA
ATGGCGTAAATGTAGGTACATTCACATTGGCAGTAAACAGAACATTCACGAATGCTCAAG
GCGAGCGTGAAGCAGATTTTATAAACGTAGTAGTGTTCAAGAAACAAGCTGAAAATGTTA
AAAACTACCTTTCTAAAGGGTCGCTGGCAGGTGTAGACGGGCGACTACAAACACGTAGCT
ACGAAAATAAAGTCGGGCAACGTGTATTTGTGACAGAAGTAGTAGCGGACAGTGTTCAAT
TCTTAGAACCGAAGAATAACAACCAACAACCAAACAACAATTATCATCAACAAAGACAAA
CTCAAACTGGTAATAATCCTTTTGATAATACCATTGCGATTACTGATGATGACTTACCGT
TCTGATTGGAATGATTAAATGCCGAAAATTACTAGTTATATCACTCAAGACGACGGCACA
ACAACAGTTGTCATCTCGGATGTTGAATTAGGCAATAAAGAAACATTAC-TACTTGATAA
CGGGTTTGATGTAGAAGTAGATGTAAACGTTATAGATCCGTTTCAAATTACCGGCAAGCA
ACGACGAAAAATATTCGCGCTTGTCAAAGACATAGAAGAATATACAGGTCAACCAATGGA
CTATATGCGACATATGTTCATCGAGTATGTAAGGACTTACTACGGCTATGATGAACGTAT
TTCACTAAGTAATTGTACGAGAACACAAGCAAGTCAAATCATTGAAGCAACGCTTGACTG
GACGTTCTACAATGACATACCACTTAGCTACAAAACGAGTAATCTACTGAAACAAGATAA
ATCATTCTTATACTGGTCAACTGTTAACCGCAACTGTGTAATATGCGGAAAGCCTCACGC
TGACCTAGCACATTATGAAGCAGTTGGCAGAGGCATGAACAGAAATAAGATGAATCACTA
TGACAAACATGTATTAGCGTTATGTCGCGAACATCATAACGAGCAACATGCGATTGGCGT
TAAGTCGTTTAATGATAAATACCACTTGCATGACTCGTGGATAAAAGTTGATGAGAGGCT
CAATAAAATGCTGAAAGGAGAGAAAAAGGAATGAATAGACTAAGAATAATAAAAATAGCA
CTCCTAATCGTCATCTTGGCGGAAGAGATTAGAAGCGCTAAAAAAATTAAAAAATTTACC
CCTGAGGATTCTAAAGGTTTTCCTGATATAACAAAAGATTCAATAAAAGAACCTAAATAA
AAATATTATGGTTGATAAAATCCCATTGTTCTTTTGTTAACCACCCTTGTTTGTTATTGA
CTATTTCTGTAACAAACAGCTTATCTCCAGAATCGAGATAAGGTTTCAACTTTTCTATCA
TTTCTGAAGTTGATAAAGAAGAACGGAATAAAAATGAAGATTTCCAATAATTGCAATGAC
CATTAGAAATTTCCTTTTTTATAACATTTCTCAATTCCTCATATTTTTGTCCGGGTGAGT
TTAAATCATATGTTAACATATAAGGTTTTTCCATATTTTATTCACCCCCAATCTAACGCA
GTAGCGATAACAAAATTATACCAGAAAGGAGATAACGAAATGGCAACATTTAGAGTTTAC
AAAGAATCAGGTAACTTTGTCACAGTACACAAAGATTTTATACATGATTCTAATATAAGT
TGGAAGGCTAAAGGTATTCTACTTTATTTGTTAAGTCGACCTGATAACTGGCAAATTTAC
GAAACAGAACTAGAGCAACATTCAACTGATGGACTTAGCGGTTTAAAGAGTGGAATCAAG
GAACTGGAAGAAATTGGATACATTCAACGTAGTAGAAAACGTGATAAAAGTGGTAGGTTA
AATGGTTATGAGTACTTAGTATATGAGCAACCGCACCACATTCGATTTTCCAACGTTGGA
AAAACCGTTAACGGTAAAACCAACAATGGAAAAACCGTTAATGGTAAATCGCATACTACT
AATAATAATAGTACTAATAATGATTTAACTAATAATAACAATACTAATAATGAAGGAAGT
ATATTGTCGGGCAACCCGACGGTGTCTTCCATTCCCTATAAAGAAATTATCGAATACTTA
AATAAAAAAGCAGGAAAGCATTTTAAACATAATACAGCTAAAACAAAAGATTTTATTAAA
GCAAGATGGAATCAAGATTTTAGGTTGGAGGATTTTAAAAAGGTGATTGATATCAAAACA
GCTGAATGGTTAAACACGGATAGCGATAAATACCTTAGACCAGAAACACTTTTTGGCAGT
AAATTTGAGGGGTACCTCAATCAAAAAATACAACCAACTGGCACGGATCAATTGGAACGC
ATGAAGTACGACGAAAGTTATTGGGATTAGGGGGATATTATGAAACCACTATTCAGCGAA
AAGATAAACGAAAGCTTGAAAAAATATCAACCTACTCATGTCGAAAAAGGATTGAAATGT
GAGAGATGTGGAAGTGAATACGACTTATATAAGTTTGCTCCTACTAAAAAACACCCGAAT
GGTTACGA--GTATAAAGACGGTTGCAAATGTGAAATCTATGAGGAATATAAGCGAAACA
AGCAACGGAAGATAAACAACATATTCAATCAATCAAACGTTAATCCGTCTTTAAGAGATG
CAACAGTCAAAAACTACAAGCCACAAAATGAAAAACAAGTACACGCTAAACAAACAGCAA
TAGAGTACGTTCAAGGCTTCTCTACAAAAGAGCCAAAATCATTAATATTGCAAGGTTCAT
ACGGAACTGGTAAAAGCCACCTAGCATACGCTATCGCAAAAGCAGTTAAAGCTAAAGGGC
ATACGGTTGCTTTTATGCACATACCAATGTTGATGGATCGTATCAAAGCGACATACAACA
AAAATGCAGTAGAGACTACAGACGAGCTAGTCAGATTGCTAAGTGATATTGATTTACTTG
TACTAGATGATATGGGTGTAGAAAACACAGAGCACACTTTAAATAAACTTTTCAGCATTG
TTGATAACAGAGTAGGTAAAAACAACATCTTTACAACTAACTTTAGTGATAAAGAACTAA
ATCAAAATATGAACTGGCAACGTATCAATTCAAGAATGAAACACAATGCAAGAAAAGTAA
GAGTAATCGGAGACGATTTCAGGGAGCGAGACGCATGGTAACCAAAGAATTTTTGAAAAT
TAAACTTGAGTGTTCAGATATGTACGCTCAGAAACTCATAGACGAGGCACAGGGCGATGA
AAATAAGTTATATGACCTATTTATCCAAAAACTTGCAGAACGTCATACACGCCCCGCTAT
CGTCGAATATTAAGGAGTGTTAAAAATGCCGAAAGAAAAATATTACATATACCGAGAAGA
TGGCACAGAAGATATTAAGGTCATCAAGTATAAAGAGAATGAGAATGAAGTTTATTCGCT
CACAGGAGCCCATTTCAGCGACGAAAAGAAAATTATGACTGATAGTGACCTAAAACGATT
TAAAGGCGCTCACGGACTTCTATATGAGCAAGAACTAGGTTTACAAGCAACGATATTTGA
TATTTAGAGGTGGACGATGAGTAAATACAACGCTAAGAAAGTTGAGTACAAAGGAATTGT
ATTTGATAGCAAAGTAGAGTGTGAATATTACCAATATTTAGAAAGTAATATGAATGGCAC
TAACTATGATCGTATCGAAATACAACCGAAATTCGAACTACAACCTAAATTTGGGAAACA
AAGACCGATTACGTATATAGCTGATTTCTCTTTGTGGAAGGATGGCAAACTGGTCGAAGT
TTTAGATGTTAAAGGTAAGGCGACTGAAGTTGCCAACATCAAAGCGAAGATATTCAGATA
TCAGTATAGAGATGTGAATTTAACGTGGATATGTAAAGCACCTAAGTACACAGGCAAAAC
ATGGATTACTTACGAGGAATTAATTAAAGCAAGACGAGAACGCAAAAGAGAAATGAAGTG
ATCTAATGCAACAACAAGCATATATAAACGCAACGATTGATATAAGAATACCTACAGAAG
TTGAATATAAGCATTTTGGTGATGTGGATAACGAAAAAGATGCGCTGGCAGATTACTTAT
ATAACAATCCTAACGAAATACTAGAGTATGACAATTTAAAAATTAGAAACGTAAATATAG
AGGTGGAATAAATGGCAAGAATTACCAAAGAAACAAAAACTGTAAGCGACGGTTATTCAA
GAGAAGACCGAGAAACGACATTGAACTATGATTACGAAAATCAAGAATGGATTGCTTACT
CATCGGTACCGACACATATTACTAGAATGACAAAGTTGTACGGCGATGATGTAGAGGTAT
TGGAACGATTAGAATCTGGGACTGCGGTATTGGTTAGGGCGAAACTACCTAAAAGCGCAA
TAGGTTTTAGAAAATTAATGTCTGAAGAGCGACGACAAGAATTATCTGAGAGAGCAAAAA
GAGCTTTTGGTCATTAGTGCTCGTGAATATAGGGCGAAAAACGACCAAAAAGACACACTA
ATACTTTTTAGGATAAATAACATCCGGAGAAAAAAACATGAGCTTTAAAAATTTTAACAC
AGGATAAATACAGAGGTGGAATAAATGAGTATCGTAAAGATTAACGGTAAACCATATAAA
TTTACCGAACATGAAAATGAATTGATAAAAAAGAATGGTTTAACTCCAGGAATGGTTGCA
AAAAGAGTACGAGGTGGCTGGGCGTTGTTAGAAGCCTTACATGCACCTTATGGTATGCGC
TTAGCTGAGTATAAAGAAATTGTGTTATCCAAAATCATGGAGCGAGAGAGCAAAGAACGT
GAAATGGCTAGGCAACGACGTAAAGAGGCTGAGCTAAGAAGAAAGAAGCCACATTTGTTT
AATGTGCCACAAGTGCATCCAAGAGGACGTTATGCGTGCTACCTGATGGAAAACGACATA
TTCGTGAAAGTTAAGAAGTAGATCATGACAGATAATGCACGCAAAGAATACTTAAGCCGA
TTTTTCAGCTCTAAGAGATATCTGTATCAGGATAACGAACGAGTGGCACATATCCATGTA
GTGAACGGCACTTATTACTTTCATGGGCATATCGTGCCAGGTTGGCAAGGCGTGAAAAAG
ACATTTGATACAGCGGAAGAGCTCGAAATATATATAAAGCAACATGGTTTGGAATATGAG
GAACAGAAGCAACTAACTTTATTTTAAGGAGATGTAAAAATGAAAATCAAAGTTAAAAAA
GAAATGAGACTAGATGAATTAATTAAGTGGGCGCGAGAAAATCCGGAGCTATCAAAAGGA
AAAATTTTTCTTGCAAAAGGTTTTAGTAATGGATCCGTTCGTTTTCAACGAAATACAAAT
ACGTGTTCGATATCAAGTTTTATTCCAATTGATACTCCTTTCATAGTTGAAGTTGAAGAG
GAAATCACAGAAGATACAGTATTTGATAGGTTGTTTGAAGTGTACGAGCTTCAAGAGGGA
GCCTATATGTCAGCGTTACACACAAGTATTAGTATCAACGAACGTTTAGAGAACACGTTT
TTCCCTACCAA-AGCATTCTACATCTTGAACGACGGCCTAACTATGACATTAATTTGGAA
AGATGGGAGATTGGTAGAATGAACTATGAAACAGGGTTCCAACTAAGCGTAATGGACGCT
AGGTTGAAGAAGATGAGAAAACAACGTGATGAGTACAAGAAGCAACGATATGAGCTTATT
GGGGTTATAGCGAAGTTACGAGATTGTAACAAAGAACTGGAGAAGAAAGCAAGCGCATGG
GATAGGTATTGCAAGAGCGTTGAAAGAGATTTAATAAACAAATTCGGTAATGATGATGAA
AGAGTTAAATTCGGAATGGAATTAAACAATAAAATTTTTATGGAGGATGACACAAATGAA
TAATCGCGAAAAAATCGAACAGTCCGTTATTAGTGCTAGTGCGTATAACGGTAATGACAC
AGAGGGATTACTAAAAGAGGTTGAAGACGTGTATAAGAAAGCGCAAGCGTTTGATGAAAT
ACTTGAGGGTTTACCTAATGCTATGCAAGATGCACTCAAAGAAGATATTGAACTTGATGA
AGCAGTAGGGATTATGACGGGTCAAGTTGTCTATAAATATGAGGAGGCACAGGAAAATGA
AGAAATTTAATGTTCAAATCACATATACCGGCATGATTGAAGAGACTATCGAGGCTGAAA
GTTTAGAAGAAGCAGAATTTGAGGCGGATGTTACTGCGAGATTGGAAGCACCATTTGATT
GTGATGAGTATGAAATTAATGTAGAGGAGGCACAGGAAAATGACTAACATATTAACAGCC
GATCAGTTACAAGAGTTATTACAAATACAAAAGGAGTTCGACGATAGAATACCAACTAGA
AATTTAAATGACACAGTAGCTAGTATGATTATTGAATTTGTAGAGTGGATTAACACACTT
GAGTTTTTTTAAAATTGGAAGAAACAACCAGGTAAGCCACTAGATACACAATTAGATGAG
ATTGCTGATTACTTAGCTTTCAGTTTGCAATTAACTCTGACTATAGTTGATGAAGAAGAT
TTGGAAGAAACTACTGAGGTTATGGTTGATTTGATTGAAAATGAAGTTACTTTGCCTAAA
CTACATTCAGTTTATTTTGTTCATGTACTGCATACGCTAACAGAACAATTTGTAAAAGGT
ATTGATAATAGCATTGTACAAGTTTTAATAATGCCGTTTTTGTACGCCAATACTTACTAT
TCAATCGACCAACTCATTGAAGCATACAAAAAGAAAATGAAAAGGAACCACGAAAGACAA
GATGGAACAGCAGACGCAGGAAAAGGATACGTGTAAAGACATCTTAGATCGAGTCAAGGA
GGTTTTGGGGAAGTGACACAATACTTAGTCACAACATTCAAAGATTCAACAGGACGCAAG
CATACACACATAACTCGAGCTAAGAGCAATCAAAGGTTTACAGTTGTTGAGGCAGAGAGT
AAAGAAGATGCAAAAGAGAAGTACGAGGCACAAGTTAAAAGAGATGCAGTTATTAAATCA
AGTAGATATAGGAGAGGGATAAACTAATGAAAGAACGACTAAAAGCATTTTTATATTTTT
TAATGTCCATATTCCTTTTTCCTTTTACGTTTTTGTATTTGTTAGCTTACCATCACTTTG
AAGACAAGCAACATTTTTTAACAACATGTATAGAGTATATAGAACTTGTTTATATACTAT
TTATGCATAGTATTTTAGGTAAAAAAGTAAACGAACCTTTTAACATCGACGAAATAGATT
TTTGGTTGAGGTTTGGTTTCAAACTAAAAAGATATACGGGTTTAATTAAAGAAGAAATAA
AACTACTACGTCAAGAAATACCAGTCTTACGTTATGACAAACCAGAAGTAACAAAAGACT
ATATAGAGTACATTAATATTAATTATACGGCAGACACATATTATTGCTTTTATAAAGATG
GAACGTTTAGGTTCTATGATGATTATACTAACCAAAAACTAAAAGGAAATATTGATTCAG
ATTTTTTCAAAAAACTAGAATCATGGAAGCTCCTAGTAGAAAAAGGAAAGAGAATAAGTG
ATGATATTTAAAAAATTCGAGTTGGTTATTAGAAATAATAAAGAAGGTAGATAAAAAATG
ATTAAACAAATATTGAGACTATTATTCTTACTAGCGATGTATGAGCTAGGTAAGTATGTA
ACTGAGCAAGTATATATTATGATGACGGCTAATGATGATGTAGAGGCGCCGAGTGACTTC
GCAAAGTTGAGTGATCAGTCAGATTTGATGAGGGCGGAGGTGACAGAGTAAATGATGTGG
TTAGTCATAGCAATTATATTACTAGTCATCTTATTGTTTGGTGTGATGTTGCAAGCTGAA
CAGTTAAAAGGCGATGTGAAAGTTAAAGAGCGGGAGATAGAGATATTAAGAAGTAGATTG
AGACATTTTGAAGATTAAAAATATTTGTATGGAGGGTATTCATGACTAAAAAGAAATATG
GATTAAAATTATCAACAGTTCGAAAGTTAGAAGATGAGTTGTGTGATTATCCTAATTATC
ATAAGCAACTCGAAGATTTAAGAAGTGAAATAATGACACCATGGATTCCAACAGATACAA
ATATAGGCGGGGAGTTTGTACCGTCTAATACATCGAAAACAGAAATGGCAGTAACTAATT
ATCTTTGTAGTATACGAAGAGGTAAAATCCTTGAGTTTAAGAGTGCGATTGAACGTATAA
TCAACACATCAAGTAGGAAAGAACGCGAATTCATTCAAGAGTATTATTTTAACAAAAAGA
CTTTGATTGCGGTATGTTATGACATACACATTTCTGAAAGTACAGCGCATAGAATTAAGA
AGAAGATAGTTTCTAAACTAGCCGAAGAATTAGGGGAATACTAAAATTGACAGTAAAATG
ACAGTTTTTGACACCTAAAACGAGATATTATGATATTGTAAGAATTATCTTAAGACGTGG
GGTAATAGCCACATTAGATGTTCTCATCGATGTGATTGAGAAGTGACAAACATATAAAAA
TTGATATGTTACGCTATTAATCACTTACTACCTGCCTATATGGTGGGTAGTTTAATTCTT
GCATTTTGAGTCATAACTATTTTCCTCCTTTCACATTTATTGAACGTAGCTCCTGCACAA
GATGTAGGGGCATTTTTTTATATTTAAAATAACTAGAGTAATTAACGTAAAGGCGTGTGA
TACAGTGAAAACAATTGATTAAATTAACACCGAAGCAAGAAAAGTTTGTGCTAGGACTCA
TAGAGGGCAAGAGCCAACGGAAAGCATATATTGACGCAGGGTATTCGACTAAAGGTAAAA
GTGATAATTATATAGATAGCCGAGCTTTTGAGTTGAGTAAGAATAGTGCGGTTTTAGATA
GGTATGAAGAATTGCGTCAAGAAGCAGCTGAACAATCAAAATGGACACGCCAAAAGGCTT
TTGAAGAATATGAGTGGTTAAAGAATGTAGCTAAGAATGACATTGAAATAGAGGGAGTAA
AGAAAGCGACAGCTGATGCATTCCTCGCT----AGTTTGGACGGCATGAATAGAATGACG
TTAGGAAATGAAGTTCTGACTAACAAAAAGATTGAAACTGAAATCAAGATGCTTGAGAAA
AAAATTGACCAAATGGATAAATCAGAAAATAATTCACAAGAAGCAGAAGTTGCTAAAGCA
CTTATTAAGTTAGCGGGTGTTAATAATGATTAATGAAATGTTAAACCCGAAACAACAAGA
AGTCTGGAACTGCTTTATAAACGATAAACCCAAAGTATTAATAGCGAGTGGTGCAAAAAG
GGCAGGTAAAACATATGTGTTCATCCTGCTTTTTTTAATGCATATAGCTACTTATAAAGA
CAAGGGGCTTAACTTCATTATTGGAGGAGCAACACAAGCATCTATAAGACGTAACATACT
AGATGATATGGAGTTAATACTAGGTAGAGAGTTAACACTCGACAAATCTAACGCAGTCAA
AATATTCGGTAATAAAGTGTATGTATTCGACGGACAAAACTCGGATGCATGGAAAAAAGC
GCGTGGTTTTACTTCAGCAGGTGCTTTTTTAAATGAGGGAACAGCATTACACAATATGTT
TATTAAAGAAGTGTTCTCACGTTGTAGTTACAAAGGCGCGAGAATATTAATTGATACCAA
CCCCGAAAACCCGATGCATCCAGTTAAAAAAGATTACATTGATAAGAGTGGTCAACGGTT
ATCGAATGGAAGACTAAATATCAAAGCATTCCAATTTACTTTGTTTGACAATACATTTTT
AGATGAAGAATATATTGAATCGATTATCGCAAGTACACCAACAGGAATGTTCACAGATCG
TGATATTTATGGTAAGTGGGTTTCTGCTGAAGGTGTTGTATATAAAGATTTCAAAGAAAA
AGTTCATTACATCAAAGATGAAGAATTTAAAACTAAACAAATAAAAAGGAAATATGCAGG
CGTCGACTGGGGATATGAGCATTATGGTTCTATT-ATGGTTGTAGCGGAAGACTTTGACG
GAAACAAGTACGTTATTGAAGAACACGCACACAGACATAAAGAGATAGATGACTGGGTAG
CTATTGCTAAAGGAGTTATAAAAAGGCATGGCGATATTCTTTTTTATTGTGATACAGCCA
GACCTGAACATATTGAACGATTTAGAAGAGAGAAGATAAAAGCAAGATATGCTGACAAAG
CTGTTATTGCTGGCATTGAAGTTATTTCTAGGTTATTCAAGTTAAATAAAATATTCATTA
TCAAAGAAAAAGTTAGTTTGTTTAAAGAAGAAATATACAACTATGTTTGGAAAGATAATG
CAGACGAACCAGTTAAATTAAACGATGACACATTAGATGCGTTAAGATATGCAGTTTATA
CAGCTAATAAGCCAAGTGGCACAGGCTTTAATTAAAGGAGGTAATATTTTGTACCCTAGC
CAACCAACACAAACAGAAATATTTGATGCTATTGTGAGGACTAACAATAAGCCAGAAACA
CTGGAAGAAATGATTGTCAGATATATAAAACAACATTTAGAAAAGTTACCTGAAATCTCA
ATAGGTCAAGAATATTATGAGCAACGACCTGATATTGTAAAGGAACCTAAGCCGGTTGAT
GCTACAGGAGCAGTTGACCCATTGAAACCAGATGACAGAATGATTACCAACTTCCATGCT
AACCTAGTAGATCAAAAAGTTTCTTATATTGTAGGTAAGCCTATCGCTTTTAAACATACA
GATGATGAAGTAGTTAAACGTATTGATGAAGTTTTAGGCAATAGATTCGATGATAAGTTA
CACAGTGTACTAACAGGAGCTAGCAATAAAGGTATTGAATGGTTGCATCCTTACCTTGAT
GAAGATGGAGAATTCAAGTTATTTAGAGTACCAGCAGAACAAGGTATTCCTATATGGACT
GATAAAGAGCACGAAGAATTAGAGGCGTTTATCAGGATGTATAAATTGGAAAATGAAACT
AAAGTTGAATACTGGGATAAAATAACGGTTAATTACTACGTTTATGAAAATGGCTCGCTT
ATTCCGGATTACTCTAACAATTTGGAGAATTCAAAAACGCATTTTAGTACAGGGTCGTGG
GGTAAGATTCCATTTATTCCATTCAAAAATAATGACTTAGAAATGTCAGATATATTTATG
TATAAAACATTGATTGATGCGTATAACAGGCGATTATCTGATTTATCCAATACTTTTAAA
GATTCAAACGAATTAACGTATGTATTAAAGAACTATGATGAACAAGAGTTGCCAGAATTC
AAACGGTTACTACGTTATTACGGGGCGATAAAAGTATCGGATAACGGGGGTGTCGACACA
ATACAGGTAGAAGTACCAGTTGAAAACAGTAAAAAGTATTTAGATGAGTTATATCAAAAA
ATAATGTTGTTTGGTCAAGCGGTTGACTTTAGTTCTGATAAATTCGGTTCTGCTCCAAGT
GGGGTTGCGTTAGAGTTTCTATATACTAACTTAAACTTGAAAGCAGATAAGTTAGCGCGT
AAAGCTAAAGTTGCTATACAGGAGTTACTTTGGTTTGTGTTTGAGCACTTCGACATCAAA
GGAGAACATAAAGATGTCGATATTAGTTTCAACTACAACAAAGTAGCGAACACAGAATTA
CAAGTACAAACAGCTCAACAATCTATGGGAATTGTAAGCCATGAAACAGTACTAGAAAAT
CACCCGTTTGTCGAAGATTTGCAAGCAGAACTCGAACGAATAGAACAAGAACAAATGGAG
TACAACAAGCAACTGCCTAATTTAGATGACGGAGGTGCTGACGGTGCCCAACAACAAGAA
AGATCTAACAATAAAGAATCAGAATGATATTGATGAGTATATCGACAGTCTAATCTCTAA
AGCTGAGAAGCCTATAGAACAACTATTTGCTAATCGACTTAAAGAGATAAAACAAATCAT
CGCAGATATGTTTGAGAAGTATCAAAGTGATGATGTGTATATTACATGGACTGAATTTAA
TAAATATAACAGGCTCAATAAGGAGTTAACTCGTATAGGTACTATGCTGACTGATGATTA
TAGGCAAATAGCTAAGATGATTCAGAAGTCGCAGGAAGATGCTTATATAGAAAAGTTCCT
TATGAGCCTTTATTTATATGAGACGGCGAGTCAAACATCTATGCAGTTTGATGTTCCTAG
CAAAGAAGTTATCACATCAGCTATTGAACAACCTATTGAGTTCATTCGATTAGTACCGAC
GCTACAGAAGCATCGTGATGAAGTATTGAAAAAGATACGCTTACATATCACACAAGGCAT
TATGAGCGGAGAGGGTTACTCTAAGATAGCGAAAGCAATCCGTGATGATATTGGTATGTC
TAAAGCTCAATCGTTGCGTGTAGCTCGTACAGAAGCGGGTAGAGCGATGTCACAAGCTGG
ACTTGATAGCGCATTAGTAGCTCAAAAGAATGGCTTACAGATGTATAAGTATTGGCATGC
CACTAAAGATACACGTACAAGAGACACACACAGGCATCTAGACGGTGCTAAGAAGAAAAT
AGACGAACCGTTCAAGTCGAGTGGTTGCGTTGGACAAGCGCCCAAGTTATTCGTTGGTGT
GAATAGTGCAAAGGAAAATATCAACTGTCGTTGTAAGCTTATGTATTACATTGACGAAGA
TGATTTGCCTAGTACAACAAGAGTACGTAAAGATGATGGCACAACCGAAGTAATACCACA
AATGACTTATCGTGAGTGGGAGAAATATAAACGTAAAAGAAAGTAGTTTACTGCTCGACC
TTAGCATGTCGTTAAACTGCTTCTTTTTATACCAAAATTCTTCGTGGCGTTGCACGTAAA
ACTCGTAAAAAGGAGTAGTTTAAATGGATTTATACACGTTGTTAGGACAATTTAAAGACG
GAGAAATCGACAAGCAGAAAGTAATTGATGCGATTGACGAATCGAAATCGGGAATGGTAC
CACGTTCAAGATTGAACGACAAGAATACCGAAATCGAAGAGTTAAAAGAAGAGATTTCTA
AACGTGATGAACAAATTGTCAAATTGCAAGACTCTGTTAAAGATGATAGCGAGATTCAAA
AAGAACTCGAAGAATTAAAGAATCAAAATTCAGAGTGGGAGACAAAGTATAAAGAAACAC
AACTTAATAACGCAGTTAAGTTAGCGGTTGCTAAAGAAGCAAATGACGCTAACGACATTC
TAGCATTCATCAATAAAGATGAACTGGAACTAGCAGACGATGGCACTGTAAAAGGTTTAG
ACAAAGCGATTGAAACGCTTAAAGAGTCTAAACCTTATTTATTTGCGCCGTCTAAGCCTG
TAGGTAAAACACCACAAGGCGGAGGTAATCCGGACTCAGGTGTAACGAAAGAAAAGTTTG
ACAACATGAGTGTCGCTGAACGTAACGAATTGTATTTGAACGATCGTGAGACATTCGAAA
AATTAGTTAATCAAAATTAAACAAAGAAAGAGGTATAAGCATGCCACAAGGACTTACTAA
AACAAGTAATCAAATCATTCCAGAAGTATTAGCGCCTATGATGCAAGCGCAACTCGAAAA
GAAATTGCGTTTCGCTTCATTTGCAGAAGTAGATAGCACATTACAAGGACAACCGGGAGA
CACTTTGACATTCCCAGCATTCGTTTATAGCGGAGACGCACAAGTAGTTGCAGAGGGCGA
AAAAATCCCTACTGACATTTTAGAAACGAAAAAACGTGAGGCTAAAATCCGTAAAATTGC
TAAAGGTACATCTATCACAGATGAGGCTTTATTAAGTGGTTACGGAGACCCTCAAGGCGA
ACAAGTACGTCAACACGGTTTAGCACATGCTAACAAAGTTGATAATGATGTATTAGAGGC
TTTAATGGGAGCTAAACTTACTGTTAATTCAGACATCACTAAATTAAACGGCTTACAATC
AGCAATTGACAAATTTAACGATGAAGACTTAGAGCCAATGGTTTTATTTGTTAATCCACT
TGATGCTGGTAAATTACGCGGAGATGCATCAACTAACTTTACGCGTGCAACCGAATTAGG
CGATGACATCATTGTTAAAGGTGCGTTTGGCGAAGCTCTAGGCGCTATCATTGTACGTAC
TAATAAGTTAGAAGCTGGCACAGCTATTTTAGCTAAAAAAGGTGCAGTTAAATTAATCTT
GAAACGTGATTTCTTCTTAGAAGTAGCGCGTGACGCATCAACAAAAACAACTGCATTATA
CAGTGATAAGCACTATGTAGCATATTTATATGATGAATCTAAAGCAGTGAAAATCACTAA
AGGTTCTGGAAGCTTAGAAATGTAATAGGAGGTAGTGACATATGTATAAAGTAATCGAAC
GTTTTGAAGATGCACAAGACAATGGACATGAATATCAAGTGGGAGAC-ATTTACCCACGT
GATGGGTTAGAAGTATCAGAAGAACGGTTCACTGAATTATCTACAACAAACAACCGCCGT
AACTTAATCGCTATCAAACTTGTTGAAGACGATACAACAGAACAGTCTGAGGCGAGCGCT
GACGAGCAAAAAAGTTTATCTGATATGAAAGTAGCAGAATTAAAAGAACTTGCTAAAAAG
CGTGAAATTAAAGGCTATAGCGATATGAAAAAAGATGAGCTTATCAAAGCTTTAGAGGGT
GTTAAGTAATGGACGCAAAAGACGTCAAAATGATTAATGGACTTTCACTCAATGATTCGT
CTAACGATGAGCAGATCGAATATCTTATTGAAGAATATAAAGGTGTTGCAGAAGATTATT
GTAATCAGAAGTTTGATGACAAAGAAGTGCCGTCGGGTGTTAAGAAGTTTATTGCTGAAT
GTATCAAGTTTGGTACAACTGGCAATATCTCAGCGCGCACGATGGGCACCGTGAGTTATA
CCTATGTAACTGACATACCTAGTAGTGCTTATGCTTATCTAATGCCTTATCGTAAGTTAA
GTTGGGGTAAGCGATATGTTTAATCCGTTTGATGAGTTTCCGCACACAATTGAAATTGGA
GAGGTTGAAGTTGCAGGAACATTTCCTAAAGAATACGAGCGTTTTAAAAGTAACGAAACA
ATTAAAGGATTTATGGATACGCCTACATCAAGCGAGACACTCAAATTTCATCAAATGAGC
AAAGACTTCGACCGTAACCTATATACGCCGTATCACATACCAATAACAAACAAAACTTTA
TTTAATTACGAGGGTAAAACGTACGAAGTTGTAGGCGAACCGGTCGACCAAGGCGGACAA
CATGAAATCAATTTAACTAGATTGAGGGTGCGACCTATTGGCAAAGGTTAAGTATGGTAA
TTGGGACTTAGTAAAAGAGTTAGAAAATTACGAGCGAGACATGGAGCGATGGGTCAAACG
AGGTATAGCAAAGACAACTGCTAAGATTCACAATACAATCATTTCATTAATGCCAGTTGA
TACCGGATATCTTAGAGAAAGTGTAACAATGGACTTTAAAGACGGCGGTTTTACTGGTGT
TATTAATATTGGTAGTGAATACGCAATATATGTCAATTATGGTACTGGTATATATGCAAC
AGGTGCTGGAGGTAGTAGAGCGAAAAAGATACCGTGGTCGTACAAAGATGCGAACGGTAA
GTGGCATACTACTAAAGGACAACATGCTCAACCTTTTTGGGAGCCGGCAATAGACGCTGG
ACGAGCATTCTTTAATAAGTATTTTTCATGAGGTGGTTAAGATATGTGGGTATCAGTTGA
ACGGTACTTATTTAACAAAGTATATAACAAATTAAAAAGTAACCCTATTATCCAAAAACA
ATTGGACGGTAGGGTTTTTGATTGCGTTCAGAAAGACGCTGTTTACCCATATATCGTTGT
GGGTGAAACAAACGTCACTAACAAAGAAACGACCACGAGCATGGTCGAAGATGTCGGCAT
CACGTTGCATGTTTATAGTCAAGCACGTAATAGAGATGAGGCATCACAAATAATTCAATT
TTTAGGCTTCGTTTTAAATAACGAAATAGAAATTGATTATTATTCATTCATTAAAAGTCG
AATTGATACACAAGAAGTGATTACTGACATAGATCAGTACACTAAACACGGTGTCATTCG
GCTTGTTTTTAAATACAGACATAACACATTACAAAGGAGTGTAACGAATGGCGCAGGATA
AATATATTGTCGCTCTCCAAATTGCTGATAAGGATTTAGCTAAGAAGCTAACTATCGAAG
AAGCAACGCTTTTAGGTAGTTTAGCAGAGGGTGGGCACACTATCAGTAATGACCTTGCTG
AAATCATTCAAGGCGGTAAGAAAGATTATAGCCGTAACTCTGTCGAAGAAGAAATCAAGT
TGACGCTTGATGTCGTTCCGGGAGATAAAGGTCAATTAGCATTAAAAGAATCAGTTAAAC
AATTCAAACAGTTACGTGTTTGGATTTGGGAAACTAAAAAACGCGATGGAAAACATCACG
GTGTATTCGCGTATGTAGTTATCGAAGAGCACGAATGGTCATTTGATGATGAAGATAACA
AAATCGAAATCACAGCAAAAGTTAAGTTCAATAGTGCAGACGGTACAATCAATGATTTAC
CAAAAGAATGGCTTAACCCTAGCGCATTGGCTCCAGTTGTTGAATTCGAAGACATGAACG
CATACGAAGATAGTTATGAAAACCGAACTAAAAAAACAACTGCTGGCAGTAGCGATTTAA
GTATGTAATTAACGAGGGCATTAGCCCTCTATTTTTTTGTACAAAATAACGATAAACGAG
GTATTTAATATGACTGAAACAACTTTTAATCCAATTACATCATTAACAATTAACAATGAA
GAAGTGAAAGCAAAAGCAACATTTATGTTCGATAAAACCGCTAAAAAATTTGCAACTGAA
CAAGAAGATAACAAAGGTAGAAAACAAA---CGATTTCAGGATTTACTAATGTTTATAAC
GCTTTATTAGAACGTGACACAGTGGCAATCGTAGACTTTTGGGAATGTGCAACAGCTTAT
CTAGGTAAAAGCGCGCCTAAAAGAGAAGATATTGAAGCGGAAATCATGGAAATCATCGAA
AGAGAAAACGACACGTTGAATCTTTTACAAGGTGCGTTGGACGTAATGAATAATAGCGGT
TTTTTCAAGCAGAAATCACGTCTATTCTGGACACAGATGAACCAAGCGCCATCGTTAGCC
AAAGAAGACGAGAAAGAGGGCGCGAAAGCTGGTATCGAGATGATGAAGAACAACTACAAA
GAAATCATGACCGTAGCACCTTATTAGACTATTCGGAAATAAGGCAGATGACAAGTCGTT
ACATAGGTTATATGAGTAATGACGAGCTAATGAGCATGCTACCTGCCGAATGGAATGACT
GGATTATTGGCGCTAGACAAGCATTGATTGACCAAAGGGACATTGTGTTGTACGGCGCTC
AATATAATGCGGTTGCTCAAGCTGGTAAATCACTAAAACGTTTTGTTAAGCAGAACGAAA
GAGAACATTACATTATTCGTGGTCAAGAAGAAGAATACGAAAGAATGAAACAGCGTGAGC
TAACTAAAAACAAACGTAAAAGAGAAATACAAAAACAAGGGACTCGCAAGTTCCTTAACA
GCTTAAAAACAAGTCATAAAGGAGGTTAGGCATGGAAAAGAATTTTCTGGCTCGTGTTAC
AGCTATAATCAGTGATTTTAAAAGGAATATTAGAACTGCTCAACGTATGGCTAAAACTGA
TATACCGGACGAAATCAAGACAGAAGTTACAGCTAACATAAGAGACTACCAAAGAGAACT
AACGCGAGCCAAATCGATGGCTCAACGTTGGCGTGAACATAAAGTTAATATTGATGCAGA
CGCTAGCAAAGTAAAACAAGTCATATCGTTTGTTAAAGCAGAACTATCGAATATCAGACG
TAAAAAAGTTGAAATTGACGGCGACGCAAGCGGATTAAAAAGAAATGTTGCGACTTCTAA
AGCAATGTTAGCTGGTTGGCGCAAACACACTGTTAAATTAGATTTTGATACAACCGGAAT
GACGAAAATGCAAGTAGCATTGACTGCAGGTAAAA-GAGCATTAGATCAGTATCAATCAA
CAATGGATGGCATCGCATCAAATATTAGAACTTTCGGTACTATCTTTGCGCAACAAGTCA
AAGGTTTAATGATTGCTAGTATACAAGCGTTAATACCAGTAATTGCTGGATTAGTTCCAG
CTATTATGGCAGTACTTAATGCCGTTGGTGTATTAGGCGGTGGCGTCATCGGGTTAGCTG
GTGCATTCTCTGTAGCTGGTGTTGGAGCGGTTGGCTTCGGTGCAATGGCTATTACTGCAC
TAAAAATGGTAAAAGATGGCACATTGGCAGTAACAAAAGAAGTACAAAACTTTAGAGATG
CGAGCGATCAGTTAAAAACTACAT-GGCAAGGCATTGTAAAAGAGAATCAAGCAAGTATC
TTTAATGCGATGTCAGCGGGTATCAGAGGCGTTACAAGTGCGATGTCTCAATTAAAACCA
TTCTTATCCGAAGTATCTATGCTGGTTGAAGCAAACGCACGCGAGTTTGAGAATTGGGTT
AAACATTCTGAAACAGCTAAGAAAGCATTTGAAGCATTGAATAGCATAGGTGGCGCAATA
TTCGGAGATTTATTGAACGCTGCAGGACGATTTGGCGACGGATTAGTTAACATTTTCACT
CAATTAATGCCGTTGTTCAAATTTGTCTCTCAAGGACTACAGAACATGTCTATAGCTTTC
CAAAATTGGGCTAACAGTGTAGCTGGTCAGAATGCCATTAAAGCTTTTATTGACTACACT
ACTACCAACTTACCTAAGATTGGTCAGATATTTGGCAATGTATTTGCTGGTATTGGTAAT
TTAATGATTGCTTTTGCTCAAAACAGTTCTAATATTTTTGATTGGTTGGTTAAATTAACT
TCTCAATTTAGAGCGTGGTCAGAACAAGTAGGACAATCACAAGGCTTCAAAGACTTTATA
AGTTACGTTCAAGAGAATGGTCCTACTATCATGCAATTAATCGGCAACATCATAAAAGCA
TTAGTAGCATTTGGCACTGCAATGGCTCCTATAGCTAGTAAATTGTTAGACTTTATCACT
AATCTAGCTGGTTTTATCGCTAAGCTATTCGAGACACACCCAGCTATAGCACAAGTTGCT
GGTGTTATGGGTATTTTAGGTGGTGTATTTTGGGCTTTAATGGCTCCGATTGTTGCTATA
AGTAGTGTGCTTACAAATGTGTTTGGCTTGAGTTTATTCAGTGTCGTCGAAAAGATTTTA
GAATTCGTTAGAACATCAAGTTTAGTTACTGGAGCTTTGGAAGCATTAACAGGTGTTTTT
GGAACGATTTCAGCACCTATTTTAGCGGTAATTGCAGTAATTGGCGCATTCATCGGTGTT
CTCG--TTTATTTATGGAAAACAAACGAGAACTTTAGAAATACTATTACTGAAGCATGGA
ACGGCGTTAAAACGGCGGTTTCTGGTGCGATTCAAGGTGTGGTTGGCTGGTTAACTGAAT
TGTGGGGCAAAATCCAATCTACCTTACAACCGATAATGCCTATATTGCAAGTATTAGGAC
AAATATTCATGCAAGTCTTAGGTGTTTTAGTAATAGGCATTATTACAAATGTTATGAATA
TCATACAAGGTTTGTGGACTTTAATTACAATTGCGTTCCAAGCCATAGGAACAGTGATAT
CCGTAGCAGTCCAAATCATAGTAGGTTTGTTCACTGCTTTAATTCAGTTGCTTACTGGCG
ACTTCTCAGGTGCTTGGGAGACTATTAAAACTACGGTTACCAATGTACTTGATACGATTT
GGCAATACATGCAATCAGTTTGGGAGTCAATTATCGGCTTTTTAACTGGCGTAATGAATC
GAACGCTTTCTATGTTTGGTACAAGTTGGTCACAGATATGGAGTACAATCACTAATTTTG
TTAGCAGTATTTGGAACACTGTTACAAGTTGGTTCAGTCGAGTGGCTTCGAGTGTAGCTG
AAAAAATGGGGCAAGCACTAAACTTTATTATCACAAAAGGTTCCGAATGGGTTTCTAATA
TTTGGAACACAGTTACAAGTTTTGCTAGTAAAGTAGCTGATGGATTTAAAAGAGTTGTCT
CAAATGTAGGCGACGGCATGAAAAACGCGCTTGATAAGATTAAAAGCTTTTTCAGCGATT
TTTTAAATGCCGGAGCAGAATTAATAGGCAAAGTAGCAGAAGGTGTAGCTAACGCTGCGC
ACAAAGTAGTAAGCGCGGTAGGTGATGCGATTTCATCAGCTTGGGACTCTGTAACTTCAT
TTGTAAGTGGACACGGTGGAGGTAGTGGTTTAGGTAAAGGTTTAGCGGTATCACAAGCTA
AAGTAATGGCTACTAGCTTCGGTAAAACATTTACAAGTGAGTTAGGTTCAACGTTAACAG
ATGGCTTCAACGATAGTTTGACACCAAGTGTTGATGGTCATATGACAAACGATGTGCAAC
ATAGCATGAAAGAAAATAACAGACCTATTGTTAATGTAACTGTTAGGAATGAGGGCGATC
TTAACATGATTAAATCACACATTGACGATATGGATGCAAAAGATGGTAGTTTCAACTTAA
TGTAAGGGAGGTTTGTTTATTGATAGCCCATGATGTAGAAATTGTAAAAAACGGTGTAAC
TTATAGAATCAGTGACAATCCTCTCACTTACAAACATTTGAGAGTGCTTGATTACAATGT
TATCGGTTCGGGTTACAAAAGGAATTATTCGCCTTTAGATGGTGTTGATGGACGTTTCCA
CAATTACGCTAAAGAAGAATATAAAAAAGTTGAATTAATATTGAGGTATGAAGTACCTAA
AATTGCTTATGCCTCACATCTTAAATCAGACATTCAAACATTGTTTTATGGTCGCTTTTA
CCTAAGA---GAATTGGCAACGCCGGATAACACTATCAAATTTGAAAATATGTTCGAACC
ATTAGAACAAGAATTTGAATTAGATTATGTTGACGGTAGACAACTATTCGTTGGATTAGT
TAGCGAAGTATCTTTTGACACAACTAAGACATCAGGAGAAATCACGTTGACTTTTGAGAC
AACAGAATTACCTTTCTTTGAAAGTATCGGCTATAGCACTGATTTAGAAAGTGATAACGA
TTTAGAAAAATGGTCAGTTCCGGACAGAATAGCATTAAATGAAAATGATAGAAGTAGACA
AATGACATTCTATAATACGAGTTCTGGAGATGTTTATTACAACGGAGATGTGGCATTAAC
ACAATTCAACCAATTCAATGTAGTTGAAATTGAATTGGCCGAAGATGTTAAAGCTGATGA
TAAAGACGGTTTCACTTTCTATATGGATAAAGGAAACATCTCAGTAATTAAAGATGTCGA
TTTAAAGGCAGGCGATAAAATCATTTTTGATAACAAGCACACATATAGAGGCAATTTAAA
TATTGACCTATACAACAAGACGTTAGAACAACCGGTGTTGTATCCTGGTTGGAATCATTT
TAAAGCCAACAGACTTATGAAAAAGATAGTCTTTAGACACAAATTATATTACAGATAAGG
AGTAGCATATGCCGGTATTATTAAAAAGTTTGCAAGGCGTCGGTCATGCGATTCATGTTA
ATACAAAATTAAACGAAAAATTGAACGAAGATAGCACGTTAGACATTGATATGATAGAAA
ATGCCAGCACTTTCGACGCAATCGGCGCTATTACAAAGATGTGGACTATCACAAATATAA
AGGGGGAAGATGACCTCAACGAATATGTAATAGTAATGCTTGATAAATCAACAATCGGAA
ACAAAATCAAACTTAGTATCAAAGCGAGACAAAAAGAATTAGATGATCTAAACAATTCTA
GGATTTACCAAGAATATAACGAAAGTTTCACAGGCGTAGAGTTTTTTAACACTGTATTTA
AAGGAACTAGTTATAAGTACGTATTGCACACTAAGGTTGACGCATCAAAGTTCGAGGGAT
TAGGTAAAGGAGACACAAGACTTGAGATATTCAAAAAAGGACTTGAACGCTATCATCTCG
AATATGAGTACGACGCTAAAACAAAAACATTTCACTTGTATGACGAATTATCTAAAGTAG
CAAATTACTATATTAAATCAGGTGTAAATGCTGATAACGTCAAAATTCAAGAAGATGCTT
CTAAATGCTACACATATATAAGAGGTTATGGCGACTTTGACGGTCAGCAAACTTTTACAG
AGGCTGGATTACAATTCGAATTCACACACCCATTAGCACAACTGATTGGTAAAAGGGAAG
CGCCTCCGTTAATAGATGGACGTATAAAAAAAGAAGATGTTTTGAAAAAATCAATGGAGC
TAGTGATAAAGAAAAGTGTCACTGCTTCTATTTCTTTGGACTTCGTAGCACAGCCTGAGC
ATTTTCCAGAGGCTAAACCTAGAATTGGCGATGTCGTAAGAGTGGCTGAACCAACTATAG
GCTATAACGACTTAGTAAGAATAGTCGAGATTACTACACATAGAGATGCATATAACAACA
TCATCAAACAAGATGTAGTATTAGGCGATTTTACAATGCGTGACAGATATAGAAAAGCTA
TCCATGAAGCTACGAACTATGTTAAGAATGTAAAAACAACTAAGTCAGACCCAGCTAAGT
ACTTGAGAGAACTAAACGCTAAAGTTAATGCTAGTTTATCTATAAATAACGAATTAGTTA
AGCAGAATGAAAAAATAAACGCAAAAGTCGATAAGATGAGTACTAAAACAGTCACAACTG
CGAATGGCACGATTATGTACGACTTTACGAGTCAATCAAGTATAAGAAATATCAAATCTA
TTGGAACGATTGGCGATTCAGTAGCTAGAGGATCGCACGCAAAAACTAATTTCACAGAAA
TGTTAGGCAAGAAGTTAAAAGCTAAAACGA-CCAACCTTGCAAGAGGTGGCGCAACAATG
GCAACAGTTCCAATAGGTAAAGAAGCGGTAGAAAACAGCATTTTTAGGCAAGCAGAGCAA
ATAAGAGGCGACCTAATCATATTACAAGGTACAGATGATGACTGGTTGCATGATTATTGG
GCGGGCGTACCGATAGGCACTGATAAAACGGACACTAAAACGTTTTACGGTGCCTTTTGT
TCTGCAATTGAAGTTATTAGAAAGAATAATCCAGATTCAAAAATACTAGTGATGACAGCT
ACAAGACAATGCCCTATGAGTGGTACAACAATACGCCGTAAAGACACGGACAAAAACAAA
CTAGGGTTAACACTTGAGGACTATGTAAACGCTCAAATATTAGCTTGTAGTGAGTTAGAT
GTACCAGTGTTTGACGCATATCACACAGATTACTTTAAGCCATACAATCCAGCTTTTAGG
AAAGCGAGCATGGAGGACGGCTTACACCCTAACGAAAAAGGTCACGAGGTTATTATGTAC
GAGTTAATCAAGGATTATTACAGTTTTTACGACTAAAGGAGGCAACCAATGGCTTACGGA
TTAATAACAAGTTTGCATTCTATCACTGGCAAAAAAGTAGTTGCTCAGCACGAGTACAAC
TATCGATTACTTGATAATGGAATGAGCAAACTTGAGAAAATGTTTATATATCATCAAAAA
GAAGAAATATACGCACACTCAGCGAAACAAATTAAATACTTGAATGACAGTGTTGAAGAT
TATTTAACGTATTTAAATGGCCGTTTTAGCAACATGATAATAGGTCATAACGGCGACGGT
ATCAACGAGGTAAAAGACGCGCGTGTTGATAATACTGGTTATGATCATAAGACATTGCAA
GATCGTTTGTATCATGATTATTCAACACTAGATGCTTTCACTAAAAAGGTTGAGAAAGCT
GTAGATGAACACTATAAAGAATATCAAGCGACAGAATACCGATTTGAACCAAAAGAGCAA
GAACCGGAATTCATCACAGATTTATCGCCATATACTAACGCAGTAATGCAATCATTTTGG
GTAGACCCTAGAACGAAAATTATTTATATGACGCAAGCTCGTCCAGGTAATCATTACATG
TTATCTAGATTGAAGCCCAACGGACAATTTATTGATAGATTGCTTGTTAAAAACGGCGGT
CACGGTACACACAATGCGTATAGATACATTGATGGAGAATTATGGATTTATTCAGCTGTA
TTGGACAGTAACAAAAACAACAAGTTTGTACGTTTCCAATATAGAACTGGAGAAATAACT
TATGGTAATGAAATGCAAGATGTCATGCCGAATATATTTAACGACAGATATACGTCAGCG
ATTTATAATCCGGTAGAAAATTTAATGATTTTTAGACGTGAATATAAACCCACTGAAAGA
CAACTTAAGAATTCGTTGAACTTTGTTGAAGTTAGAAGTGCTGACGATATTGATAAAGGT
ATAGACAAAGTATTGTATCAAATGGATATACCTATGGAATACACTTCAGATACACAACCT
ATGCAAGGTATCACTTATGATGCAGGTATCTTATATTGGTACACTGGTGATTCAAAACCA
GCGAACCCTAACTACTTACAAGGCTTCGATATCAAAACAAAAGAGTTATTATTTAAACGT
CGTATCGATATAGGCGGTGTGAATAACAACTTTAAAGGAGATTTCCAAGAGGCTGAAGGT
CTAGATATGTATTACGATCTAGAAACAGGACGCAAAGCGCTTTTAATAGGGGTAACTATT
GGACCTGGTAACAACAGACATCACTCAATTTATTCTATCGGTCAAAGAGGTGTAAACCAA
TTCTTAAAAAACATTGCGCCTCAGGTATCGATGACTGATTCAGGCGGACGTGTTAAACCG
TTACCAATACAGAACCCAGCATATCTAAGTGATATTACGGAAGTTGGTCATTACTATATC
TATACGCAAGACACACAAAATGCGTTAGATTTCCCGTTACCGAAAGCATTTAGAGATGCA
GGTTGGTTCTTGGATGTACTGCCTGGACACTATAATGGTGCTCTAAGACAAGTACTTACC
AGAAACAGCACAGGTAGAAATATGCTTAAATTCGAACGTGTCATTGACATTTTCAATAAG
AAAAACAACGGAGCATGGAATTTCTGTCCGCAAAACGCCGGTTATTGGGAACATATCCCT
AAGAGTATTACAAAATTATCAGATTTAAAAATCGTTGGTTTAGATTTCTATATCACTACT
GAAGAATCAAAACGATTTACTGATTTTCCTAAAGACTTTAAAGGTATTGCAGGTTGGATA
TTAGAAATAAAATCGAATACACCAGGTAACACAACACAAGTATTAAGACGTAATAACTTC
CCGTCTGCGCATCAATTTTTAGTTAGAAACTTTGGTACTGGTGGCGTTGGTAAATGGAGT
TTATTCGAGGGAAAGGTGGTTGAATAATGGTAGTAGATAATTTTTCGAAAGACGATAACT
TAATCGAGTTACAAACAACATCACAATATAATCCAATTATTGACACAAACATCAGTTTCT
ATGAATCAGATAGAGGAACTGGTGTTTTAAATTTTGCAGTAACTAAGAATAACAGACCGT
TATCTATAAGTTCTGAACATGTTAAAACATCTATCGTGTTAAAAACCGATGATTATAACG
TAGATAGAGGCGCTTATATTTCAGACGAATTAACGATAGTAGATGCAATTAATGGGCGTT
TGCAGTATGTGATACCGAATGAATTTTTAAAACATTCAGGCAAGGTGCATGCTCAGGCAT
TCTTTACACAAAACGGGAGTAATAATGTTGTTGTTGAACGTCAATTTAGCTTCAATATTG
AAAATGATTTAGTTAGTGGATTTGATGGTATAACAAAGCTTGTTTATATCAAATCTATTC
AAGATACTATCGAAGCTGTCGGTAAAGACTTTAACCAATTAAAGCAAAATATGGCTGATA
CACAAACGTTAATAGCAAAAGTGAATGATAGTGCGACAAAAGGCATTCAACAAATCGAAA
TCAAGCAAAACGAAGCTATACAAGCTATTACTGCGACGCAAACTAGTGCAACACAAGCTG
TTACAGCTGAATTCGATAAAATAGTTGAAAAAGAGCAAGCGATTTTTGAACGTGTTAACG
AAGTTGAACAACAAATCAATGGCGCTGACCTTGTTAAAGGTAATTCAACAACAAATTGGC
AAAAGTCTAAACTTACAGATGATTACGGTAAAGCAATCGAATCGTCTGAGCAGTCCATAG
ATAGCGTTTTAAGCACAGTTAACACATCTAGGATTATTCATATCACTAGCGCGACAGATG
CGCCCTCATTTAAAGATATAGGTACTGTCGATACACCTAAAGAAGATGGCGTTGACGATG
GTTCAGATATTCCGGTAGCTCCTAACACTTTAGGAAAATCAGGCGTGTTAGTTGTCTATG
TTGTTGATGATAGTACGGCACGTGCAACATGGTATCCAGATGATTCAAACGACGAATATA
CAAAATATAAAATTAGTGGCACATGGTACCCGTTTTATAAAAAAAATGACGGCGATTTAA
CTAAGCAATTCGTCGAAGAAACATCAAACAACGCTTTAAATCAAGCCAAGCAGTATGTAG
ATAATAAATTCGGAACAACGAGTTGGCAACAACATAAGTTAACTGAGCCTAACGGCCAAT
CAATACAAGTTAACTTGAATAATGCACAAGGCGATTTGGGTTATCTAACCGCAGGTAATT
ACTATGCAACAAGAGTGCCGGATTTACCAGGTAGCGTTGAAAGTTATGAGGGTTATTTAT
CGGTATTCGTTAAAGATGATACAAACAAGCTATTTAACTTCACGCCTTATAACTCTAAAA
AGATTTACACACGATCAATCACAAACGGCAGACTTGAGCAACAGTGGACAGTTCCTAATG
AACATAAATCAACGGTATTGTTCGACGGTGGCGCAAATGGTGTAGGTACAACAATCAATC
TAACTG--AACCGTACACAAACTATTCTATTTTGTTGGTAAGTGGAACTTATCCAGGTGG
CGTTATTGAGGGATTCGGACTAACCGCATTACCTAATGCAATTCAATTAAGCAAAGCGAA
TGTAGTTGACTCAGACGGTAACGGTGGCGGTATTTATGAGTGTTTACTATCAAAAACAAG
TAGTACCACTTTAAGAATAGACAACGATGTGTATTTCGATTTAGGCAAAACATCAGGTTC
TGGAACGAATGCCAACAAAGTTACTATAACTAAAATTATGGGGTGGAAATAATGAAAATA
ACAGTAAACGATAAAAACGAAGTTATCGGATACGTTAATACTGGCGGTTTACGCAATAGT
TTAGATGTAGATGATAACAATGTGCCTATCAAATTCAAAGAAGAGTTTGAACCTAGAAAG
TTTGTTTTCACTAACGGCGAAATTAAATATAACAGCAATTTTGAAAAAGAAGACGTACCG
AATGCATCAAGCCAACAAAGTGAATCAGATTTGAGTGATGAAGAACTTCGCGGAATGGTT
GCGAGTATGCAAATGCAGGTGGCACAAGTAAACGTATTAACAATGGAATTAGCTCAACAA
AACGCTATGTTAACACAACAGTTGACTGAACTGAAAACTAACAAAACAAGTACTGAGGGG
GACGTTTAATGATGAAGATGATTTATCCGACTTTTAAAGACATCAAAACTTTTTATGTTT
GGGGTTACTATAAAAACGAGCAAATTAAGTGGTACGTAGACAAGGGTTTAATCGATAAAG
AAGAATACGCTTTAATCACTGGAGAAAAATATCCAGAAACAAAAGATGAAAAGTCACAGG
TGTAATGCTTGTGGCTTTTTAATTTAACAAAAAGTAGGTGGCGTAATGTTTGGTTTTACC
AAACGACATGAACAAGATTGGCGTTTAACGCGATTAGAAGAAAATGATAAGACTATGTTT
GAAAAATTCGACAGAATAGAAGATAGTCTTAGAGCGCAAGAAAAGATTTATGACAAATTA
GATAGAA----ATTTTGAAGAATTAAAGCGCGACAAGGTAGAAGATGAAAAGAATAAAGA
AAAGAATGCCAAGAATATTAGAGACATAAAAATGTGGATTCTCGGTTTGATAGGGACTAT
CTTCAGTACGATTGTCATAGCTTTACTAAGAACTATTTTTGGTATTTAAAGGAGGTGATT
ACCATGCTTAAAGGGATTTTAGGATATAGCTTCTGGGCGTGCTTCTGGTTTGGTAAATGT
AAATAACAGTTAAGAGTCAGTGCTTCGGCACTGGCTTTTTATTTTGATTGAAATGAGGTG
CATACATGGGATTACCTAATCCAAAGACTAGAAAGCCTACAGCTAGTGAAGTGGTGGAGT
GGGCAAAGTCGAATATTGGTAAGAGGATTAATATAGATAATTATCGGGGCAGTCAATGTT
GGGATACACCTAACTTTATTTTTAAAAGATATTGGGGTTTTGTAACATGGGGCAATGCTA
AGGATATGGCTAATTACAGATATCCTAAGGGTTTCCGATTCTATCGTTATTCATCTGGAT
TTGTTCCGGAACCCGGAGACATAGCAGTTTGGCACCCTGGCAACGGAATAGGTTCGGACG
GACACACCGCAATAGTAGTAGGACCATCTAATAAAAGTTATTTTTATAGCGTTGACCAAA
ACTGGGTTAATTCTAATAGTTGGACAGGTTCTCCAGGAAGATTAGTAAGACACCCTTATG
TAAGTGTTACAGGCTTTGTTAGGCCTCCGTACTCAAAAGATACTAGCAAACCTAGTAGTA
CTGATACAAGTTCAGCATCAAAAGCCAATGACTCAACAATTACTGGCGAAGCGAAGAAAC
CGAAATTTAAAGAAGTTAAAACAGTAAAGTACACTGCTTACAGCAATGTTTTAGATAAAG
AAGAGCACTTCATTGATCATATAGTTGTAATGGGTGATGAACGCTCAGATATTCAAGGAT
TATATATAAAAGAATCAATGCATATGCGTTCTGTAGACGAACTTTATACGCAAAGAAATA
AGTTTATAAGCGATTATGAAATACCGCATTTATATGTCGATAGAGAGGCTACATGGCTTG
CTAGACCAACCAATTTTGATGACCCGCGTCACCCTAATTGGCTAGTTATTGAAGTATGTG
GTGGTCAAACAGATAGTAAGCGTCAATTCTTAATGAACCAAATACAAGCTTTAATACGGG
GTGTATGGTTGTTATCAGGAACAGATAAAGAATTATCTGAAACGACGTTAAAGGTAGACC
CTAATATTTGGCGTAGTATGAAAGATTTAATTAATTACGACTTGATTAAGCAAGGTATAC
CGGATGACGCAAAGTATGAGCAAGTCAAAAAGAAAATGCTTGAGACGTACATCAAACGAG
ATATATTGACACGAGAAAATATTAAAGAAGTAACTACAAAAACAACAATAAGAATTAGTG
ATAAAACATCGGTTGACAGTGCGTCAACAAGAGGACCCACTGCATCAGACGAAAAA----
CCAAGCATCGTTACTGAAAAAAGTCCATTCACGTTCCAGCAAGCACTGGATAGACAAATG
TCTAGGGGTAACCCGAAAAAATCTCATACATGGGGCTGGGCTAATGCAACACGAGCACAA
ACGAGCTCAGCAATGAATGTTAAGCGTATATGGGAAAGTAACACACAATGCTATCAAATG
CTTAATTTAGGCAAGTATCAAGGCGTTTCAGTTAGCGCGCTTAATAAGATACTCAAAGGA
AAAGGAACGCTAGACGGACAAGGCAAAGCATTTGCAGAAGCCTGTAAGAAAAACAACATT
AACGAAATCTATTTGATCGCGCATGCTTTCTTAGAAAGTGGATACGGAACAAGTAACTTC
GCTAGTGGTAGATACGGTGCATATAATTACTTCGGTATTGGTGCATTCGACAACGACCCT
GATTATGCAATGAAATTTGCTAAGAATAAAGGTTGGACAACTCCAGCAAAAGCAATCATG
GGCGGTGCTAGCTTCGTAAGAAAGGATTACATCAACAAAGGGCAGAATACACTGTACAGA
ATCAGATGGAATCCTAAGAATCCAGCTACGCACCAATACGCTACTGCTATAGAGTGGTGC
CAACATCAAGCTAGTACAATCGCTAAGCTATATAAACAAATCGGCTTAAAAGGTATCTAC
TTTATAAGAGATAAATATAAATAAAGAGGTGTATAAATGTACAAAATAAAAGATGTTGAA
ACGAGAATAAAAAATGATGGTGTTGATTTAGGTGACATTGGCTGTCGATTTTACACTGAA
GATGAAAATACAGCATCTATAAGAATAGGTATCAATGACAAACAAGGTCGTATCGATCTA
AAAGCACATGGCTTAACACCTAGATTACATTTGTTTATGGAAGATGGCTCTATATTCAAA
AATGAGCCCCTTATTATCGACGATGTTGTAAAAGGGTTCATTACCTACAAGATACCTAAA
AAGGTTATCAAACACGCTGGTTATGTTCGTTGTAAGCTGT--TTTTAGAGAAAGAAGAAG
AAAAAATACATGTCGCGAACTTTTCTTTCAATATCGTTGATAGTGGTATTGAATCTGCTG
TAGCAAAAGAAATCGATGTTAAATTGGTAGATTATGCTATTACGAGAATCTTAAAAGATA
ACGCGACAGATTTATTGAGCAAAGACTTTAAAGAGAAAATAGATAAAGATGTTATTTCTT
ACATCGAAAAGAATGAAAGTAGATTTAAAGGTGCGAAAGGTGATAAAGGCGAACCGGGAC
AACCTGGTGCGAAAGGTGATACAGGTAAAAAGGGAGAACAAGGCGCACCCGGTAAAAACG
GTACTGTAGTATCAATCAATCCTGACACTAAAATGTGGCAAATTGATGGTAAAGATACAG
ATATCAAAGCAGAACCTGAGTTGTTGGATAAAATCAATATCGCAAATGTTGAAGGGTTAG
AAGATAAATTGCAAGAAGTTGAAAAAATCAAAGATACAACTCTCAACGACTCTAAAACGT
ATACGGATTCAAAAATTGCTGAACTAGTTGATAGCGCGCCTGAATCTATGAATACATTAA
GAGAATTAGCAGAAGCAATACAAAACAACTCTATTTCAGAAAGTGTATTGCAACAGATTG
GCTCAAAAGTTAGTACAGAAGATTTTGAGGGATTCAAGCAATCATTAAACAGTTTGTATG
CAGATAAAAATCATAGTCATACAATCAAACAGATTGAAGGATTAGAAAATGCTTTATCAA
AAAAATCAGACATAAATCACAGTCATGATGAACGTTATCTTTTATCATCAAATGCTTTTA
CAAAAGAGGAAGCAGATAAACTTTATCAACCTATCGGTTCTTCGCAGCCGTCACTGAATA
TTTGGACAGGCAGTGAAACAGAATATAATTATTTGTATCAAAAAGACCCTAATACACTTT
ATTTAATTAAGGGGTGATTTTTATGGAAGGTAATTTTAAAAATGTAAAGAAGCTTATTTA
CGAA--------GGCGAAGCATATACAAAA-GTATATGCTGGAAATATCCAAATATGGAA
AAAGCCTTCATCTTTTGTAATAAAACCCTTACCTAAAAATAAATATCCGGATAGCATAGA
AGATTCAACAGCAAAATGGACAATAAATGGAGTTGAACCTAATAAAAGTTATCAGGTGAC
AATAGAAAATGTACGTAGCGGTATAATGAGGATTTCGCAAACTAATTTAGGGTCAAGTGA
ATTAGGAATATCAGGAGTCAATAGCGGAGTTGCAAGTAAAAATATCAACTTTAGTAATCC
TTCAGGGATGTTGTATGTCACTATAAGTGATGTTTATTCAGGATCTCCGACATTGACCAT
TGAATAATTTTAAACGACTAATTTTTTAGTCGTTTTTTATTTTGGATAAAAGGAGTAAAC
AAATGGATATCGGTACAATCGTAAGAACAATTTTATTAATAGTCGCATGGATCAATCAGT
TTTTAGCAATCAAACATATTTCTCCAATCCCAGTTGACGAAGTGTTTATAAGCACAGTCG
TTACTGGGATTGTTTCAATTTGGACGTGGTGGAAGAATAACAACTTTACTCACGCATCTA
AGAAAGGGCAACAAAAAATTTATGAAGTAAAAGCTGGCATTCAGTCAACTGGTGGCGCAC
CTAAAGTGAACGGAGATGATAACAATGCCGTCGGTTAGGACATACAGTCAAGCTATTAGT
TATCTTAAAAGTTTAGAGGGTAAGGCGTGGAATCCAGACAATGCATTTGGATGTCAATGC
TTCGATACTGCTAACCAATATTGGCTTTACTTATTTAATCACAGGTTGAAAGGTGTGGGC
GCTGCGGACATTCCTACATGGAATGATTTCACTAACGAAGCAACCGTTTACGAAAATACT
GTGTCGTTTCAAGCATTGCCGGGCGACGTCGTTATTTTTAACCGTAATTATGGCGGTGGT
TATGGTCATGTAGGTATTGTAATAAGCGCTACGTTAGATTCTATAACTATTTTAGAGCAG
AACTGGCTAGGCGGTGCTTACTGGAGTCCACCAGAAGTTACTACAAGACGCACACACGGC
TACGACTTCCCTATGTGGTTTATCCGTCCATTCTACGCAAAAGAAACGACCGCTAATAAG
CTAAGAAGCGCAGTGAAGCCAGTTAAACAAGATAAGTTATCAAAAGGTAAAAAAATCATG
CTTGTGGCTGGTCATGGTATTGGTGCATACTCTAACGACCCAGGTGCCGTTGCGAATGGA
GAAAACGAAAGAGATTTTAACCGTAAAAATATTATACCTAGAGTGAAAAAGTATCTTGAG
TCAGTAGGCAACACAGTATTGTTATACGGTGGCAACTCAATGAATCAAGATTTATATCAA
GATACGTTATACGGTCAACGTGTTGGAAACTATAAAGATTATGGCATGTACTGGATTAAA
AACGAAGTCAAACCGGATGCAATCATAGAGTTTCATTTAGATTCTGCTAGTCCACAAGCA
AGTGGCGGGCATGTAATCATTAGCGACCGTTTCCCAGCTGATGACATTGACAAGGCATTA
AGTAGCGCATTAGATAAAACAGTAGGAAAAATAAGAGGTGTGACACCTAGAGGGGATTTA
TTGAACGCTAACGTGTCCGCTGAACTTAATCTTAATTATCGTTTAATCGAATTAGGTTTT
ATCACATCAATGAAAGATTTAAACTACATTAAAAATAATTTAGACAGCTTCACGAAGCGG
ATTGCTGAAGCCATTAACGGCAGACAAATTGATGCGCCAAGTAGTAAGCCAAGCGCTGAC
AAAATCACATGGAATTGGAAAGGCGTATTTTATCCTAATCCAGAAAAAGCTATAAGAGTC
AGAAAAACACCCGGATTAACCGGCACAGTCGTTGAAGAAGATTCATGGCTATACACAAAA
GATGATTGGGTAAAATTCGATCAAGTAATTAAAAAAGATGGCTACTGGTGGATTAGATTC
AAATATCAACGTGAGGGCTCTAGTACTAACGATTTTTTTTGTGCAGTATGTAGAATCACT
GACAAGGAACAAAAGATTAAAAATGAAAAATATTGGGGAACTATTGAGTGGAATTAACAA
ACGCATTTAATGTTTAGTTAATTAAAAGTTAATAAAAAATAATTTGTTTTGCAATAGAAA
CGTTATATAATTTTTAATGTATTCGAATACATTAAAAAACACAAATGTTAGGATGATTAA
TAATGAATAATAGTAAAATTATTTCTAAAGTTTTATTGTCTTTATCTCTATTTACTGTAG
GAGCTAGTGCATTTGTTATTCAAGACGAACTGATGCAAAAAAACCATGCAAAAGCAGAAG
TTTCAGCAGAAGAAATAAAAAAACATGAAGAGAAATGGAATAAGTACTATGGTGTCAATG
CATTTAATTTACCAAAAGAGCTTTTTAGTAAAGTTGATGAAAAAGATAGACAAAAGTATC
CATATAATACTATAGGTAATGTTTTTGTAAAAGGACAAACAAGTGCAACTGGTGTGTTAA
TTGGAAAAAA-TACAGTTCTAACAAATAGACATATCGCTAAATTTGCTAATGGAGATCCA
TCTAAAGTATCTTTTAGACCTTCTATAAATACAGATGATAACGGTAATACTGAAACACCA
TATGGAGAGTATGAAGTCAAAGAAATATTACAAGAACCATTTGGTGCAGGTGTTGATTTA
GCATTAATCAGATTAAAACCAGATCAAAACGGTGTTTCATTAGGCGATAAAATATCGCCA
GCAAAAATAGGGACATCTAATGATTTAAAAGATGGAGACAAACTCGAATTAATAGGCTAT
CCATTCGATCATAAAGTTAACCAAATGCACAGAAGTGAAATTGAGTTAACAACTTTATCA
AGAGGATTAAGATACTATGGATTTACAGTTCCGGGAAATTCTGGATCAGGTATATTTAAT
TCAAATGGAGAATTAGTTGGTATACATTCTAGCAAAGTGTCTCATCTTGATAGAGAGCAT
CAAATAAATTATGGTGTTGGTATTGGGAATTATGTCAAGCGCATTATAAACGA-----GA
AAAATGAGTAA
>>Phage Exorzism_Egypt_012-ON-104_RUN140-BC06_contig_13 integrase first
TTACTTGTCAAAAATGGCTATTGCATCGTGTTTTTTCTGAGTATATAAATGGCTGTAAGT
GCCCATCGTTTCAGTGATTTGAGCATGTCTCATGAGTGACTGTAAAACGAAAATATCTAC
ACCATTATTTGCAAGATAAGATGCATAAGAATGTCTTAACGCGTGAATGTTATAATGGGG
GAAAGCTTTTTGGAATTTCTTTTGAACATGACTGTAATGTTTGGGAGCCATTCCTCCGAA
AATAAAATAACTACGTTCATCAAAATATTTGTTTAACTCTTTTTCACGTTGGTGTCGTTC
AGTTAACATTGTATTGATGAATTTAGGTAAAGGAACAATATCCTCTGAACTATCTGTTTT
TGGTCTCGGATATATAGTTCTATTAGAGATGTCCATTGTTTTATTTATGGATATCTCTTT
TTTGTATTTATTGTAGTCTGTCCAAACAAGAGCCATAGCTTCGCCAATCCTTAAACCTGT
ATAAAACATTAATGTAAATAACTCTCTGTAATCTTGCTCTTCAATGTCTTTGATTCTTTC
TTCAAATTCTTCACGCATCATAAACTTAGGTTTTGGCTTTACACGCGGAATAGGTTTAAT
TGATATTGTTGGATCTGTACGTAATCCAAAGTATTTTTTGGCATAATTAATTACAACTTT
AAAACCTGACCAAATTGTACGAGCAGAATTTGTTGACGCTACATTCTCTATTAGATATTT
ACGAAACTCTTGGCATTGATTTTGCGTTATCTTATTCATTTTTATGTGCCCGAACTTAGC
TTTAAAGTGTTTATGATATTCATTTTGTTTGCGTCGTTTTGTTTTAGGTCTCAAATCGCT
ATTTTCTAAATAGTGATGAAAAACATAATCAAATGTTTTTGAATCGCTATATCCTTCGTT
TACATCATTCAAAAAGATAGCCTCTGCACTCTTAGCTTCACGCTTAGTTGAAAAACCGCG
TTGCATCTTACGTTTGTTATTACCGTATACATCTTTATATCTAATGGAAAAATACCATTT
ACCTGTATTATCATCCTTATATACTGGCATTTTGCTTCTCCCTCCTCAAAATTGGCAAAA
AATAATAAGGGTAGGCGGGCTACCCGAAATTTTATTATCGTATTACTTCTGCTTCGCTTC
TTGCTTTTCCTACTTCTTTTCTAAAACTATCATATGACTGATTAGGGTGTGTTAACGACA
TTCCTGGCCCACCTCCAGCATGTTGGTTTTTGTCCGGATTATTTTCCATTTCTTCAGTGG
CTCTTTTAGCATTTAAATATTCTTCGTAACTAGGTTCGTTTGGGTCGCGTGGTTGTGCTT
GTTGTCCATTATTGGTAGCTGGAAGATTCTTCTGTACCTGTTGCTTAGATGTGTTATTGG
TTTGTTGATTGTTGTTAATGTTTGTGTTGTTCTCGTTGTTTACTTGATTATTGTTATCGT
TTTGATTAGCATTTTCTTTTTTAGCTTCTGCTTTTTCTTTAGTTTCTTTCTTTTTATCTT
TGTTCTCTTTCTTTGTTT-CTGTTTTTTTACTTTCTTCTTTTTTGTCTGTATCATTACTA
CCACATGCGCCTAACACCAACGTACTTGCTAATATTAAACCTAATAATCTTTTCATTTTT
CATTTCTCCTTTTTATATTTCTTTATATTTAAAAACTCTCAACGGCTCAAATGTAATCGA
ATACTCGCCATAGTGAGTTCCAATACCATATATCTTTTTATATTGTTCTATCGCTTCTAA
TATGTATTCTTCGCTTAATTGTAGATACTCAGACAACTCATACAAGTTACGTACGCCATA
ATTATAAGCTTCTACAATTTCACGTAATGGAACAGCTGAGATAAAGCCGTGTCTACGTGC
GTAATTTTCGAACTTGCGATTGTTGAACTTCGACTGATCTAAAATGTTGCCATACGTCAA
CTTGTGATGAGCAAGTTCCTCATATAACACTTCTAATTTGTTCCTTTCGGATAGGGAAGG
TCTAATAAAAATTTCTCCTTCTTGATACCAACCATCGAATCCTCGAGGTACTCTTTGTGT
TTCTTTCACTTCAACTTCACATTTCATAAGCAATTCTTCGTATTTTCCCATGAGCCAAAC
CCCTTTGGTGTCTTATTTCTTTCTATCTCTAACCCATTGCATAAAGTTTTCGATTTCTTC
CCATTCTTCGGGAGTAAATTCATCTTTATTTGCATGACCGGCTATAGTTTCTTGATGAAT
ACTTCTTTCTTCTGTAATTCTCGATTTAGGTACATTAAAGTAATCTGCTAATTGTTGGAC
TTTTGATATTCTAGGATATTTAAGTTCTTTAAGCCAGTTAGAGATTGTTGATTGACTTAC
CCCGATTGCTTCAGACAATTCTACTTGAGTAATGTTGTTCTCTTTCATAAGTTGTTCTAA
GTTCTCTGATAAAATTTTTCTAGCACTCTTATATTCCATAATTTTCTCCTTTAGTATTAC
TTAATGTAATACTAATTTACCATAAGTAATATCACTTTTCAATACAAAATATTACTTTTT
TGAAATAAATATCACTTTAGGTGTTGACATATTACTTTAAGTGATAGTATAGTTGTAAAT
GTCAACAGGAGGTGAAACGAAATGCCGGAAGATTTCAAAGAATTCTCAGTGAAAGTTTGG
AGGACTAATTCAAATATGACACAACAGGATGTTGCTGATAAATTAGGCGTCACTAAGCAA
TCTGTCATAAGATGGGAAAAAGATAGTACAGAGTTAAAAGGTTTACAGTTATACGCTTTA
GCCAAATTATTCAACACTGAAGTTGATTACATAAAGGCTAAAAAAATTTAATACAAATAT
CACTTTAAGTTATATTAGGAGGTGGATTAAATGCTTATAGATATCAATAAGGTAACTGTC
GGCAAACGCATAAGAAAAGATTACGGAGATATAACATCACTTGCTGATGATATTGAAGAC
AGGGGTTTAATTAATCCGCCGGTTGTCACGCCGGATTATGAATTAATAGCTGGAGAACGA
AGATTAAAAGCTATGAAGAAACTTGATTATAGGCAAATAGAAGTGAGGGTTATGTCCGTA
GAAGATTATGAACATCAACTCAAAATAGAAATTAGTGAAAATGAAGAGCGAAAAGCTTTT
ACTTATTCAGAAAGAATGGATTACGCGAAACAATTAGAAAGAATTGAAGCTAAAAAAGCT
AAAGATAGAAAGACTTCTAAGCTAAAACAAAACAAAGACACCGTTACGGACCAAGGACCG
GAACGGAAAGGAGAAACTCGAGATATCGTCGGTAAGGCTTCTGGTTTTGGCAGTGGACGA
ACATATGCAAGAGCTAAATACATCTATGAAAACGCAGACGAAGAAACTATAAAAGAAGTT
GATGAAGGTAAAAAAAGTATTCGCAAAGCGCATGATGAACTTCGTGCTAAAGAAAAGCAA
AATGAGGCAAATAAAGTGAAAGTGACAACAAAAGAAAAACCTCAAACGACAGTAGTAGAT
CGAAGGGAACGGATGAACGCAGAAGTTGAAGCTATGAGTGAAACAGAAACAAATTTAGCT
TTGTCTGAAGCTGCAGCTGCAAACATAGTAAATGTCTGTTCTAACTTATTATACGCGATA
AACAACATTGAAGATTTAGAGTTAACTTTGAATTTCTTGAAATCAAGAGATGCTGAAGAA
TTATCAAAAGTTGTTAAGGCTTCTAAAGCTTTAAACAAAATTATAGAAAAAGGAGATTTT
ATAAATGTATAACCAGCAATTACCAGTTCACAGATTACAGACAGATATGAGTTATCAATC
ACCGGTGCAAGAAAGACAAGTAAGAAAGATAGTTAATAAATTTGATTCAAAAAAATTACA
CACAATTGTAGTTAGTAAAAGAAAAGATGGGTCATTTTATATCATCGATGGTCAACATAG
GGTGGAAGCGTTGAAAGAATTGAACATTTCATTTATAGAAGCGACAGTGCACGAAAACTT
AACTATTGAAGAAGAAGCTGAGATGTATTACGGAGTTAATGATAGACCTTCGAAAAACGC
AAACTCTAAAGGTAAATCACGACTTAGATTTAAAGAGCCGGTAGCTGTAGCTATAGACGA
AACGGTAAAAAGTGTCGGGTTGGAAATTGATTATGAAAAAAGCGCACCAACAAAAGGGTA
CATCAAAGCTTATGATGCACTGCAATCAATATACAAAGGAAATGGTGCTAATCACTTAGG
TTTAGTTTTGGAAATAATCAAAGATTCTTTTGGAGAGGATACAAGGAATTACCAATCTTT
TATTTTGAGAGGTTTCTCTAAATTGTTGAAAGTATATCTGCATGAAGTGGATTTAAATTT
TTTAGTTAAAAAACTTCAAAACATTGGTTACGAAGGCTTCATTTTAGAGATTAATAAGAA
GCATGCTGGATTTAAGACAAAAAAAGAATGCCTACCATTTGTAGTAGTAGACATTTACAA
CAAAAATCGTCGTCAAAAAAATCAATTGGACAAAATGAAATTGCATGTTTAATCAACAAC
ACAATTATACCATACGAGGTGGTTCTGAGCTACCTCAAACAACTTAATAGGAGGAACAAC
AAATGTTACAAAAATTTAGAATCGCTAAAGAAAGAAGTAAATTAAAACTCAATTTACTAA
AACATGCAAACAGTAATTTAGAAACAAGAAACAACCCTGAACTGTTGCGAGCAGTTGCAG
AGTTGCTTAAAGAGATTAATCGATAAATCCGACAACTAATCATCATTTGAATTTGAAAAA
CTGGTTAATAGATAGCAAAAATACGCTATAAAAAGTACCGAAATATAAAAAGGAGTATTT
ATTGGTTCGTTATTAATAAACTTTAATAAAAAGTCCCAAATAGCATTACCGCTTACACCT
ACAGAACTAGCATTAATAAAACCTAAACTGGAGTGATTAATATGCATTATGTCGACAATT
TTTTTACCGCTGTAATTATTGCTTTGATGTTGTTTTTGCTCTACTGGATGGGCAGGATTG
ATGGATTTAATAAAGGTAGAACTATTAGCTACATCGACATTCAAATTTCTAAGAGCATAA
GACATTTTCAAAATATCGTTTTTAGGAATGCTCGTAGATTTTATAAAACTATTAAGAACC
TCATTAGAAAATAAATTAGATTTGAACATTGGATGATTCTTAGTTACTTGATGCATATAG
GAAGCCCAATTAGATAATTTCGATTGGTTAATTCTAATGCTATTCATAACATTATTAACC
GTCGATTGAATTTCCAGAGCGTTCATAACATACGAATTATTCATAGTATTTGCGGCTTTA
GCGTAAGCTTCGACAGGCAATTTAGACAAGATAGCTTGATTTTTCTTTATTAAATCTAAC
TGTCGTTGAGTGAGATTTATATTATTCATAATTATCACCTCCTTTCACTAGGAGATAACT
AAATTATACACAACACAAAAATAAAAAGGAGAAAAAGATATGATAAAAAATAGTTTGCAA
GCTAAAGAACTTGCGGTAATTTTATCTGTTTCAAAATCCAAAGCAGGACAAATAATAAGA
GAACTGAATAAAGAGCTTGAAGATGAAGGATACATTGCGATACGAGGCAGAATACCAGTC
CAATTAGCTAGGAAAAAATTCCCTTATCACGACTTATCAGACGAGAGAATAATGGAGGAG
TTGAAAAAAGAAAATGAGTAAAACTTATAAAAGCCACCTATTAGCAGTATTGTGCTTCAC
AGTCTTAGCGATTGTACTCATGCCGTTTCTATACTTCACCACAGCGTGGTCAATTGCAGG
ATTCGCAAGCATAGCGACATTCATATTTTATAAGGAATACTTTTATGAAGAATAAAAAAA
CTGCTACTTGCGCCAACAAGTAACAGTGACAAACGATTAACAAAATTAATTCGTGTTCAA
TATAAAACGAAACAAGGAGGAAGTCAAGATGTATTACGAAATAGGCGAAATCATACGCAA
AAATATTCATGTTAACGGATTCGATTTTAAAATATTCATTTTAAAAGGTCATATGGGCAT
ATCAATACAAGTTAAAGATATGAACAACGTACCAATTAAACATGCTTATGTCGTAGATGA
GAATGACTTAGATATGGCATCAGACTTATTCAACCAAGCAATAGATGAATGGATTGAAGA
GAACACAGACGAACAGGACAGACTAATTAACTTAGTCATGAGATGGTAGGAGGTCGCTAT
GAAGCAGACTGTAACTTATCTAATCAAGCATAAAGATGAAAATCTATTTATTACAAACCG
ACCAACCGAAGTGAACGACACAGTGAAGTATTCAACTGATATGCGAGACGCAAGAGAATT
CGACGGACTAGACAAAACTGTTATTGATATGTCTAAGCACAAAGCAATCAAGAAAACAGT
GACAGAAACAATTGAGTATGAGGAGGTAGAACATGACTGAACAAACATTATTTGAACAGT
TGAACAGTAAAAACGTGAATGATCATACAGAACAAAAAAATGGATTAACTTATCTAGCAT
GGTCATATGCACACCAAGAGCTGAAAAAGATTGACCCAAA-CTACACAGTAAAAGTACAC
GAGTTTCCACATCCAGATATTAACACAGAAAATTATTTTGTACCTTATTTGGCTACACCA
GAAGGCTATTTTGTACAGGTATCTGTGACTGTGAAAGATAGTACAGAGACTGAGTGGCTT
CCAGTATTGGACTTTAGAAATAAATCGCTTGCTAAAGGTAGTGCAACAACTTTTGATATC
AACAAAGCGCAAAAACGATGTTTCGTTAAAGCTTCGGCTTTGCATGGTCTAGGCTTATAT
ATTTACAACGGCGAAGAACTACCAAGTGCAAGTGACAACGATATTACAGAATTAGAAGAG
CGTATAAATCAGTTTGTGAACTTATCTCAGGAAAAAGGGCGAGATGCAACTATCGATAAA
ACGATGAGATGGCTAAAAATCTCTAACATTAATAAATTGAGTCAAAAACAAATCGCAGAA
GCACACCAAAAATTAGATGCAGGATTAAAACAATTGGATAGTGAGGAGAAACAATAATGT
TAAACAGAGCAGTATTAGTAGGACGCTTAACAAAAGACCCAGAATTAAGAAGCGCGCCAA
ATGGCGTAAATGTAGGTACATTCACATTGGCAGTAAACAGAACATTCACGAATGCTCAAG
GCGAGCGTGAAGCAGATTTTATAAACGTAGTAGTGTTCAAGAAACAAGCTGAAAATGTTA
AAAACTACCTTTCTAAAGGGTCGCTGGCAGGTGTAGACGGGCGACTACAAACACGTAGCT
ACGAAAATAAAGTCGGGCAACGTGTATTTGTGACAGAAGTAGTAGCGGACAGTGTTCAAT
TCTTAGAACCGAAGAATAACAACCAACAACCAAACAACAATTATCATCAACAAAGACAAA
CTCAAACTGGTAATAATCCTTTTGATAATACCATTGCGATTACTGATGATGACTTACCGT
TCTGATTGGAATGATTAAATGCCGAAAATTACTAGTTATATCACTCAAGACGACGGCACA
ACAACAGTTGTCATCTCGGATGTTGAATTAGGCAATAAAGAAACATTACGTACTTGATAA
CGGGTTTGATGTAGAAGTAGATGTAAACGTTATAGATCCGTTTCAAATTACCGGCAAGCA
ACGACGAAAAATATTCGCGCTTGTCAAAGACATAGAAGAATATACAGGTCAACCAATGGA
CTATATGCGACATATGTTCATCGAGTATGTAAGGACTTACTACGGCTATGATGAACGTAT
TTCACTAAGTAATTGTACGAGAACACAAGCAAGTCAAATCATTGAAGCAACGCTTGACTG
GACGTTCTACAATGACATACCACTTAGCTACAAAACGAGTAATCTACTGAAACAAGATAA
ATCATTCTTATACTGGTCAACTGTTAACCGCAACTGTGTAATATGCGGAAAGCCTCACGC
TGACCTAGCACATTATGAAGCAGTTGGCAGAGGCATGAACAGAAATAAGATGAATCACTA
TGACAAACATGTATTAGCGTTATGTCGCGAACATCATAACGAGCAACATGCGATTGGCGT
TAAGTCGTTTAATGATAAATACCACTTGCATGACTCGTGGATAAAAGTTGATGAGAGGCT
CAATAAAATGCTGAAAGGAGAGAAAAAGGAATGAATAGACTAAGAATAATAAAAATAGCA
CTCCTAATCGTCATCTTGGCGGAAGAGATTAGAAGCGCTAAAAAAATTAAAAAATTTACC
CCTGAGGATTCTAAAGGTTTTCCTGATATAACAAAAGATTCAATAAAAGAACCTAAATAA
AAATATTATGGTTGATAAAATCCCATTGTTCTTTTGTTAACCACCCTTGTTTGTTATTGA
CTATTTCTGTAACAAACAGCTTATCTCCAGAATCGAGATAAGGTTTCAACTTTTCTATCA
TTTCTGAAGTTGATAAAGAAGAACGGAATAAAAATGAAGATTTCCAATAATTGCAATGAC
CATTAGAAATTTCCTTTTTTATAACATTTCTCAATTCCTCATATTTTTGTCCGGGTGAGT
TTAAATCATATGTTAACATATAAGGTTTTTCCATATTTTATTCACCCCCAATCTAACGCA
GTAGCGATAACAAAATTATACCAGAAAGGAGATAACGAAATGGCAACATTTAGAGTTTAC
AAAGAATCAGGTAACTTTGTCACAGTACACAAAGATTTTATACATGATTCTAATATAAGT
TGGAAGGCTAAAGGTATTCTACTTTATTTGTTAAGTCGACCTGATAACTGGCAAATTTAC
GAAACAGAACTAGAGCAACATTCAACTGATGGACTTAGCGGTTTAAAGAGTGGAATCAAG
GAACTGGAAGAAATTGGATACATTCAACGTAGTAGAAAACGTGATAAAAGTGGTAGGTTA
AATGGTTATGAGTACTTAGTATATGAGCAACCGCACCACATTCGATTTTCCAACGTTGGA
AAAACCGTTAACGGTAAAACCAACAATGGAAAAACCGTTAATGGTAAATCGCATACTACT
AATAATAATAGTACTAATAATGATTTAACTAATAATAACAATACTAATAATGAAGGAAGT
ATATTGTCGGGCAACCCGACGGTGTCTTCCATTCCCTATAAAGAAATTATCGAATACTTA
AATAAAAAAGCAGGAAAGCATTTTAAACATAATACAGCTAAAACAAAAGATTTTATTAAA
GCAAGATGGAATCAAGATTTTAGGTTGGAGGATTTTAAAAAGGTGATTGATATCAAAACA
GCTGAATGGTTAAACACGGATAGCGATAAATACCTTAGACCAGAAACACTTTTTGGCAGT
AAATTTGAGGGGTACCTCAATCAAAAAATACAACCAACTGGCACGGATCAATTGGAACGC
ATGAAGTACGACGAAAGTTATTGGGATTAGGGGGATATTATGAAACCACTATTCAGCGAA
AAGATAAACGAAAGCTTGAAAAAATATCAACCTACTCATGTCGAAAAAGGATTGAAATGT
GAGAGATGTGGAAGTGAATACGACTTATATAAGTTTGCTCCTACTAAAAAACACCCGAAT
GGTTACAAGAGTATAAAGACGGTTGCAAATGTGAAATCTATGAGGAATATAAGCGAAACA
AGCAACGGAAGATAAACAACATATTCAATCAATCAAACGTTAATCCGTCTTTAAGAGATG
CAACAGTCAAAAACTACAAGCCACAAAATGAAAAACAAGTACACGCTAAACAAACAGCAA
TAGAGTACGTTCAAGGCTTCTCTACAAAAGAGCCAAAATCATTAATATTGCAAGGTTCAT
ACGGAACTGGTAAAAGCCACCTAGCATACGCTATCGCAAAAGCAGTTAAAGCTAAAGGGC
ATACGGTTGCTTTTATGCACATACCAATGTTGATGGATCGTATCAAAGCGACATACAACA
AAAATGCAGTAGAGACTACAGACGAGCTAGTCAGATTGCTAAGTGATATTGATTTACTTG
TACTAGATGATATGGGTGTAGAAAACACAGAGCACACTTTAAATAAACTTTTCAGCATTG
TTGATAACAGAGTAGGTAAAAACAACATCTTTACAACTAACTTTAGTGATAAAGAACTAA
ATCAAAATATGAACTGGCAACGTATCAATTCAAGAATGAAACACAATGCAAGAAAAGTAA
GAGTAATCGGAGACGATTTCAGGGAGCGAGACGCATGGTAACCAAAGAATTTTTGAAAAT
TAAACTTGAGTGTTCAGATATGTACGCTCAGAAACTCATAGACGAGGCACAGGGCGATGA
AAATAAGTTATATGACCTATTTATCCAAAAACTTGCAGAACGTCATACACGCCCCGCTAT
CGTCGAATATTAAGGAGTGTTAAAAATGCCGAAAGAAAAATATTACATATACCGAGAAGA
TGGCACAGAAGATATTAAGGTCATCAAGTATAAAGAGAATGAGAATGAAGTTTATTCGCT
CACAGGAGCCCATTTCAGCGACGAAAAGAAAATTATGACTGATAGTGACCTAAAACGATT
TAAAGGCGCTCACGGACTTCTATATGAGCAAGAACTAGGTTTACAAGCAACGATATTTGA
TATTTAGAGGTGGACGATGAGTAAATACAACGCTAAGAAAGTTGAGTACAAAGGAATTGT
ATTTGATAGCAAAGTAGAGTGTGAATATTACCAATATTTAGAAAGTAATATGAATGGCAC
TAACTATGATCGTATCGAAATACAACCGAAATTCGAACTACAACCTAAATTTGGGAAACA
AAGACCGATTACGTATATAGCTGATTTCTCTTTGTGGAAGGATGGCAAACTGGTCGAAGT
TTTAGATGTTAAAGGTAAGGCGACTGAAGTTGCCAACATCAAAGCGAAGATATTCAGATA
TCAGTATAGAGATGTGAATTTAACGTGGATATGTAAAGCACCTAAGTACACAGGCAAAAC
ATGGATTACTTACGAGGAATTAATTAAAGCAAGACGAGAACGCAAAAGAGAAATGAAGTG
ATCTAATGCAACAACAAGCATATATAAACGCAACGATTGATATAAGAATACCTACAGAAG
TTGAATATAAGCATTTTGGTGATGTGGATAACGAAAAAGATGCGCTGGCAGATTACTTAT
ATAACAATCCTAACGAAATACTAGAGTATGACAATTTAAAAATTAGAAACGTAAATATAG
AGGTGGAATAAATGGCAAGAATTACCAAAGAAACAAAAACTGTAAGCGACGGTTATTCAA
GAGAAGACCGAGAAACGACATTGAACTATGATTACGAAAATCAAGAATGGATTGCTTACT
CATCGGTACCGACACATATTACTAGAATGACAAAGTTGTACGGCGATGATGTAGAGGTAT
TGGAACGATTAGAATCTGGGACTGCGGTATTGGTTAGGGCGAAACTACCTAAAAGCGCAA
TAGGTTTTAGAAAATTAATGTCTGAAGAGCGACGACAAGAATTATCTGAGAGAGCAAAAA
GAGCTTTTGGTCATTAGTGCTCGTGAATATAGGGCGAAAAACGACCAAAAAGACACACTA
ATACTTTTTAGGATAAATAACATCCGGAGAAAAAAACATGAGCTTTAAAAATTTTAACAC
AGGATAAATACAGAGGTGGAATAAATGAGTATCGTAAAGATTAACGGTAAACCATATAAA
TTTACCGAACATGAAAATGAATTGATAAAAAAGAATGGTTTAACTCCAGGAATGGTTGCA
AAAAGAGTACGAGGTGGCTGGGCGTTGTTAGAAGCCTTACATGCACCTTATGGTATGCGC
TTAGCTGAGTATAAAGAAATTGTGTTATCCAAAATCATGGAGCGAGAGAGCAAAGAACGT
GAAATGGCTAGGCAACGACGTAAAGAGGCTGAGCTAAGAAGAAAGAAGCCACATTTGTTT
AATGTGCCACAAGTGCATCCAAGAGGACGTTATGCGTGCTACCTGATGGAAAACGACATA
TTCGTGAAAGTTAAGAAGTAGATCATGACAGATAATGCACGCAAAGAATACTTAAGCCGA
TTTTTCAGCTCTAAGAGATATCTGTATCAGGATAACGAACGAGTGGCACATATCCATGTA
GTGAACGGCACTTATTACTTTCATGGGCATATCGTGCCAGGTTGGCAAGGCGTGAAAAAG
ACATTTGATACAGCGGAAGAGCTCGAAATATATATAAAGCAACATGGTTTGGAATATGAG
GAACAGAAGCAACTAACTTTATTTTAAGGAGATGTAAAAATGAAAATCAAAGTTAAAAAA
GAAATGAGACTAGATGAATTAATTAAGTGGGCGCGAGAAAATCCGGAGCTATCAAAAGGA
AAAATTTTTCTTGCAAAAGGTTTTAGTAATGGATCCGTTCGTTTTCAACGAAATACAAAT
ACGTGTTCGATATCAAGTTTTATTCCAATTGATACTCCTTTCATAGTTGAAGTTGAAGAG
GAAATCACAGAAGATACAGTATTTGATAGGTTGTTTGAAGTGTACGAGCTTCAAGAGGGA
GCCTATATGTCAGCGTTACACACAAGTATTAGTATCAACGAACGTTTAGAGAACACGTTT
TTCCCTACCAAGAGCATTCTACATCTTGAACGACGGCCTAACTATGACATTAATTTGGAA
AGATGGGAGATTGGTAGAATGAACTATGAAACAGGGTTCCAACTAAGCGTAATGGACGCT
AGGTTGAAGAAGATGAGAAAACAACGTGATGAGTACAAGAAGCAACGATATGAGCTTATT
GGGGTTATAGCGAAGTTACGAGATTGTAACAAAGAACTGGAGAAGAAAGCAAGCGCATGG
GATAGGTATTGCAAGAGCGTTGAAAGAGATTTAATAAACAAATTCGGTAATGATGATGAA
AGAGTTAAATTCGGAATGGAATTAAACAATAAAATTTTTATGGAGGATGACACAAATGAA
TAATCGCGAAAAAATCGAACAGTCCGTTATTAGTGCTAGTGCGTATAACGGTAATGACAC
AGAGGGATTACTAAAAGAGGTTGAAGACGTGTATAAGAAAGCGCAAGCGTTTGATGAAAT
ACTTGAGGGTTTACCTAATGCTATGCAAGATGCACTCAAAGAAGATATTGAACTTGATGA
AGCAGTAGGGATTATGACGGGTCAAGTTGTCTATAAATATGAGGAGGCACAGGAAAATGA
AGAAATTTAATGTTCAAATCACATATACCGGCATGATTGAAGAGACTATCGAGGCTGAAA
GTTTAGAAGAAGCAGAATTTGAGGCGGATGTTACTGCGAGATTGGAAGCACCATTTGATT
GTGATGAGTATGAAATTAATGTAGAGGAGGCACAGGAAAATGACTAACATATTAACAGCC
GATCAGTTACAAGAGTTATTACAAATACAAAAGGAGTTCGACGATAGAATACCAACTAGA
AATTTAAATGACACAGTAGCTAGTATGATTATTGAATTTGTAGAGTGGATTAACACACTT
GAGTTTTTTTAAAATTGGAAGAAACAACCAGGTAAGCCACTAGATACACAATTAGATGAG
ATTGCTGATTACTTAGCTTTCAGTTTGCAATTAACTCTGACTATAGTTGATGAAGAAGAT
TTGGAAGAAACTACTGAGGTTATGGTTGATTTGATTGAAAATGAAGTTACTTTGCCTAAA
CTACATTCAGTTTATTTTGTTCATGTACTGCATACGCTAACAGAACAATTTGTAAAAGGT
ATTGATAATAGCATTGTACAAGTTTTAATAATGCCGTTTTTGTACGCCAATACTTACTAT
TCAATCGACCAACTCATTGAAGCATACAAAAAGAAAATGAAAAGGAACCACGAAAGACAA
GATGGAACAGCAGACGCAGGAAAAGGATACGTGTAAAGACATCTTAGATCGAGTCAAGGA
GGTTTTGGGGAAGTGACACAATACTTAGTCACAACATTCAAAGATTCAACAGGACGCAAG
CATACACACATAACTCGAGCTAAGAGCAATCAAAGGTTTACAGTTGTTGAGGCAGAGAGT
AAAGAAGATGCAAAAGAGAAGTACGAGGCACAAGTTAAAAGAGATGCAGTTATTAAATCA
AGTAGATATAGGAGAGGGATAAACTAATGAAAGAACGACTAAAAGCATTTTTATATTTTT
TAATGTCCATATTCCTTTTTCCTTTTACGTTTTTGTATTTGTTAGCTTACCATCACTTTG
AAGACAAGCAACATTTTTTAACAACATGTATAGAGTATATAGAACTTGTTTATATACTAT
TTATGCATAGTATTTTAGGTAAAAAAGTAAACGAACCTTTTAACATCGACGAAATAGATT
TTTGGTTGAGGTTTGGTTTCAAACTAAAAAGATATACGGGTTTAATTAAAGAAGAAATAA
AACTACTACGTCAAGAAATACCAGTCTTACGTTATGACAAACCAGAAGTAACAAAAGACT
ATATAGAGTACATTAATATTAATTATACGGCAGACACATATTATTGCTTTTATAAAGATG
GAACGTTTAGGTTCTATGATGATTATACTAACCAAAAACTAAAAGGAAATATTGATTCAG
ATTTTTTCAAAAAACTAGAATCATGGAAGCTCCTAGTAGAAAAAGGAAAGAGAATAAGTG
ATGATATTTAAAAAATTCGAGTTGGTTATTAGAAATAATAAAGAAGGTAGATAAAAAATG
ATTAAACAAATATTGAGACTATTATTCTTACTAGCGATGTATGAGCTAGGTAAGTATGTA
ACTGAGCAAGTATATATTATGATGACGGCTAATGATGATGTAGAGGCGCCGAGTGACTTC
GCAAAGTTGAGTGATCAGTCAGATTTGATGAGGGCGGAGGTGACAGAGTAAATGATGTGG
TTAGTCATAGCAATTATATTACTAGTCATCTTATTGTTTGGTGTGATGTTGCAAGCTGAA
CAGTTAAAAGGCGATGTGAAAGTTAAAGAGCGGGAGATAGAGATATTAAGAAGTAGATTG
AGACATTTTGAAGATTAAAAATATTTGTATGGAGGGTATTCATGACTAAAAAGAAATATG
GATTAAAATTATCAACAGTTCGAAAGTTAGAAGATGAGTTGTGTGATTATCCTAATTATC
ATAAGCAACTCGAAGATTTAAGAAGTGAAATAATGACACCATGGATTCCAACAGATACAA
ATATAGGCGGGGAGTTTGTACCGTCTAATACATCGAAAACAGAAATGGCAGTAACTAATT
ATCTTTGTAGTATACGAAGAGGTAAAATCCTTGAGTTTAAGAGTGCGATTGAACGTATAA
TCAACACATCAAGTAGGAAAGAACGCGAATTCATTCAAGAGTATTATTTTAACAAAAAGA
CTTTGATTGCGGTATGTTATGACATACACATTTCTGAAAGTACAGCGCATAGAATTAAGA
AGAAGATAGTTTCTAAACTAGCCGAAGAATTAGGGGAATACTAAAATTGACAGTAAAATG
ACAGTTTTTGACACCTAAAACGAGATATTATGATATTGTAAGAATTATCTTAAGACGTGG
GGTAATAGCCACATTAGATGTTCTCATCGATGTGATTGAGAAGTGACAAACATATAAAAA
TTGATATGTTACGCTATTAATCACTTACTACCTGCCTATATGGTGGGTAGTTTAATTCTT
GCATTTTGAGTCATAACTATTTTCCTCCTTTCACATTTATTGAACGTAGCTCCTGCACAA
GATGTAGGGGCATTTTTTTATATTTAAAATAACTAGAGTAATTAACGTAAAGGCGTGTGA
TACAGTGAAAACAATTGATTAAATTAACACCGAAGCAAGAAAAGTTTGTGCTAGGACTCA
TAGAGGGCAAGAGCCAACGGAAAGCATATATTGACGCAGGGTATTCGACTAAAGGTAAAA
GTGATAATTATATAGATAGCCGAGCTTTTGAGTTGAGTAAGAATAGTGCGGTTTTAGATA
GGTATGAAGAATTGCGTCAAGAAGCAGCTGAACAATCAAAATGGACACGCCAAAAGGCTT
TTGAAGAATATGAGTGGTTAAAGAATGTAGCTAAGAATGACATTGAAATAGAGGGAGTAA
AGAAAGCGACAGCTGATGCATTCCTCGCTCGAGAGTTTGGACGGCATGAATAGAATGACG
TTAGGAAATGAAGTTCTGACTAACAAAAAGATTGAAACTGAAATCAAGATGCTTGAGAAA
AAAATTGACCAAATGGATAAATCAGAAAATAATTCACAAGAAGCAGAAGTTGCTAAAGCA
CTTATTAAGTTAGCGGGTGTTAATAATGATTAATGAAATGTTAAACCCGAAACAACAAGA
AGTCTGGAACTGCTTTATAAACGATAAACCCAAAGTATTAATAGCGAGTGGTGCAAAAAG
GGCAGGTAAAACATATGTGTTCATCCTGCTTTTTTTAATGCATATAGCTACTTATAAAGA
CAAGGGGCTTAACTTCATTATTGGAGGAGCAACACAAGCATCTATAAGACGTAACATACT
AGATGATATGGAGTTAATACTAGGTAGAGAGTTAACACTCGACAAATCTAACGCAGTCAA
AATATTCGGTAATAAAGTGTATGTATTCGACGGACAAAACTCGGATGCATGGAAAAAAGC
GCGTGGTTTTACTTCAGCAGGTGCTTTTTTAAATGAGGGAACAGCATTACACAATATGTT
TATTAAAGAAGTGTTCTCACGTTGTAGTTACAAAGGCGCGAGAATATTAATTGATACCAA
CCCCGAAAACCCGATGCATCCAGTTAAAAAAGATTACATTGATAAGAGTGGTCAACGGTT
ATCGAATGGAAGACTAAATATCAAAGCATTCCAATTTACTTTGTTTGACAATACATTTTT
AGATGAAGAATATATTGAATCGATTATCGCAAGTACACCAACAGGAATGTTCACAGATCG
TGATATTTATGGTAAGTGGGTTTCTGCTGAAGGTGTTGTATATAAAG-TTTCAAAGAAAA
AGTTCATTACATCAAAGATGAAGAATTTAAAACTAAACAAATAAAAAGGAAATATGCAGG
CGTCGACTGGGGATATGAGCATTATGGTTCTATT-ATGGTTGTAGCGGAAGACTTTGACG
GAAACAAGTACGTTATTGAAGAACACGCACACAGACATAAAGAGATAGATGACTGGGTAG
CTATTGCTAAAGGAGTTATAAAAAGGCATGGCGATATTCTTTTTTATTGTGATACAGCCA
GACCTGAACATATTGAACGATTTAGAAGAGAGAAGATAAAAGCAAGATATGCTGACAAAG
CTGTTATTGCTGGCATTGAAGTTATTTCTAGGTTATTCAAGTTAAATAAAATATTCATTA
TCAAAGAAAAAGTTAGTTTGTTTAAAGAAGAAATATACAACTATGTTTGGAAAGATAATG
CAGACGAACCAGTTAAATTAAACGATGACACATTAGATGCGTTAAGATATGCAGTTTATA
CAGCTAATAAGCCAAGTGGCACAGGCTTTAATTAAAGGAGGTAATATTTTGTACCCTAGC
CAACCAACACAAACAGAAATATTTGATGCTATTGTGAGGACTAACAATAAGCCAGAAACA
CTGGAAGAAATGATTGTCAGATATATAAAACAACATTTAGAAAAGTTACCTGAAATCTCA
ATAGGTCAAGAATATTATGAGCAACGACCTGATATTGTAAAGGAACCTAAGCCGGTTGAT
GCTACAGGAGCAGTTGACCCATTGAAACCAGATGACAGAATGATTACCAACTTCCATGCT
AACCTAGTAGATCAAAAAGTTTCTTATATTGTAGGTAAGCCTATCGCTTTTAAACATACA
GATGATGAAGTAGTTAAACGTATTGATGAAGTTTTAGGCAATAGATTCGATGATAAGTTA
CACAGTGTACTAACAGGAGCTAGCAATAAAGGTATTGAATGGTTGCATCCTTACCTTGAT
GAAGATGGAGAATTCAAGTTATTTAGAGTACCAGCAGAACAAGGTATTCCTATATGGACT
GATAAAGAGCACGAAGAATTAGAGGCGTTTATCAGGATGTATAAATTGGAAAATGAAACT
AAAGTTGAATACTGGGATAAAATAACGGTTAATTACTACGTTTATGAAAATGGCTCGCTT
ATTCCGGATTACTCTAACAATTTGGAGAATTCAAAAACGCATTTTAGTACAGGGTCGTGG
GGTAAGATTCCATTTATTCCATTCAAAAATAATGACTTAGAAATGTCAGATATATTTATG
TATAAAACATTGATTGATGCGTATAACAGGCGATTATCTGATTTATCCAATACTTTTAAA
GATTCAAACGAATTAACGTATGTATTAAAGAACTATGATGAACAAGAGTTGCCAGAATTC
AAACGGTTACTACGTTATTACGGGGCGATAAAAGTATCGGATAACGGGGGTGTCGACACA
ATACAGGTAGAAGTACCAGTTGAAAACAGTAAAAAGTATTTAGATGAGTTATATCAAAAA
ATAATGTTGTTTGGTCAAGCGGTTGACTTTAGTTCTGATAAATTCGGTTCTGCTCCAAGT
GGGGTTGCGTTAGAGTTTCTATATACTAACTTAAACTTGAAAGCAGATAAGTTAGCGCGT
AAAGCTAAAGTTGCTATACAGGAGTTACTTTGGTTTGTGTTTGAGCACTTCGACATCAAA
GGAGAACATAAAGATGTCGATATTAGTTTCAACTACAACAAAGTAGCGAACACAGAATTA
CAAGTACAAACAGCTCAACAATCTATGGGAATTGTAAGCCATGAAACAGTACTAGAAAAT
CACCCGTTTGTCGAAGATTTGCAAGCAGAACTCGAACGAATAGAACAAGAACAAATGGAG
TACAACAAGCAACTGCCTAATTTAGATGACGGAGGTGCTGACGGTGCCCAACAACAAGAA
AGATCTAACAATAAAGAATCAGAATGATATTGATGAGTATATCGACAGTCTAATCTCTAA
AGCTGAGAAGCCTATAGAACAACTATTTGCTAATCGACTTAAAGAGATAAAACAAATCAT
CGCAGATATGTTTGAGAAGTATCAAAGTGATGATGTGTATATTACATGGACTGAATTTAA
TAAATATAACAGGCTCAATAAGGAGTTAACTCGTATAGGTACTATGCTGACTGATGATTA
TAGGCAAATAGCTAAGATGATTCAGAAGTCGCAGGAAGATGCTTATATAGAAAAGTTCCT
TATGAGCCTTTATTTATATGAGACGGCGAGTCAAACATCTATGCAGTTTGATGTTCCTAG
CAAAGAAGTTATCACATCAGCTATTGAACAACCTATTGAGTTCATTCGATTAGTACCGAC
GCTACAGAAGCATCGTGATGAAGTATTGAAAAAGATACGCTTACATATCACACAAGGCAT
TATGAGCGGAGAGGGTTACTCTAAGATAGCGAAAGCAATCCGTGATGATATTGGTATGTC
TAAAGCTCAATCGTTGCGTGTAGCTCGTACAGAAGCGGGTAGAGCGATGTCACAAGCTGG
ACTTGATAGCGCATTAGTAGCTCAAAAGAATGGCTTACAGATGTATAAGTATTGGCATGC
CACTAAAGATACACGTACAAGAGACACACACAGGCATCTAGACGGTGCTAAGAAGAAAAT
AGACGAACCGTTCAAGTCGAGTGGTTGCGTTGGACAAGCGCCCAAGTTATTCGTTGGTGT
GAATAGTGCAAAGGAAAATATCAACTGTCGTTGTAAGCTTATGTATTACATTGACGAAGA
TGATTTGCCTAGTACAACAAGAGTACGTAAAGATGATGGCACAACCGAAGTAATACCACA
AATGACTTATCGTGAGTGGGAGAAATATAAACGTAAAAGAAAGTAGTTTACTGCTCGACC
TTAGCATGTCGTTAAACTGCTTCTTTTTATACCAAAATTCTTCGTGGCGTTGCACGTAAA
ACTCGTAAAAAGGAGTAGTTTAAATGGATTTATACACGTTGTTAGGACAATTTAAAGACG
GAGAAATCGACAAGCAGAAAGTAATTGATGCGATTGACGAATCGAAATCGGGAATGGTAC
CACGTTCAAGATTGAACGACAAGAATACCGAAATCGAAGAGTTAAAAGAAGAGATTTCTA
AACGTGATGAACAAATTGTCAAATTGCAAGACTCTGTTAAAGATGATAGCGAGATTCAAA
AAGAACTCGAAGAATTAAAGAATCAAAATTCAGAGTGGGAGACAAAGTATAAAGAAACAC
AACTTAATAACGCAGTTAAGTTAGCGGTTGCTAAAGAAGCAAATGACGCTAACGACATTC
TAGCATTCATCAATAAAGATGAACTGGAACTAGCAGACGATGGCACTGTAAAAGGTTTAG
ACAAAGCGATTGAAACGCTTAAAGAGTCTAAACCTTATTTATTTGCGCCGTCTAAGCCTG
TAGGTAAAACACCACAAGGCGGAGGTAATCCGGACTCAGGTGTAACGAAAGAAAAGTTTG
ACAACATGAGTGTCGCTGAACGTAACGAATTGTATTTGAACGATCGTGAGACATTCGAAA
AATTAGTTAATCAAAATTAAACAAAGAAAGAGGTATAAGCATGCCACAAGGACTTACTAA
AACAAGTAATCAAATCATTCCAGAAGTATTAGCGCCTATGATGCAAGCGCAACTCGAAAA
GAAATTGCGTTTCGCTTCATTTGCAGAAGTAGATAGCACATTACAAGGACAACCGGGAGA
CACTTTGACATTCCCAGCATTCGTTTATAGCGGAGACGCACAAGTAGTTGCAGAGGGCGA
AAAAATCCCTACTGACATTTTAGAAACGAAAAAACGTGAGGCTAAAATCCGTAAAATTGC
TAAAGGTACATCTATCACAGATGAGGCTTTATTAAGTGGTTACGGAGACCCTCAAGGCGA
ACAAGTACGTCAACACGGTTTAGCACATGCTAACAAAGTTGATAATGATGTATTAGAGGC
TTTAATGGGAGCTAAACTTACTGTTAATTCAGACATCACTAAATTAAACGGCTTACAATC
AGCAATTGACAAATTTAACGATGAAGACTTAGAGCCAATGGTTTTATTTGTTAATCCACT
TGATGCTGGTAAATTACGCGGAGATGCATCAACTAACTTTACGCGTGCAACCGAATTAGG
CGATGACATCATTGTTAAAGGTGCGTTTGGCGAAGCTCTAGGCGCTATCATTGTACGTAC
TAATAAGTTAGAAGCTGGCACAGCTATTTTAGCTAAAAAAGGTGCAGTTAAATTAATCTT
GAAACGTGATTTCTTCTTAGAAGTAGCGCGTGACGCATCAACAAAAACAACTGCATTATA
CAGTGATAAGCACTATGTAGCATATTTATATGATGAATCTAAAGCAGTGAAAATCACTAA
AGGTTCTGGAAGCTTAGAAATGTAATAGGAGGTAGTGACATATGTATAAAGTAATCGAAC
GTTTTGAAGATGCACAAGACAATGGACATGAATATCAAGTGGGAGACCATTTACCCACGT
GATGGGTTAGAAGTATCAGAAGAACGGTTCACTGAATTATCTACAACAAACAACCGCCGT
AACTTAATCGCTATCAAACTTGTTGAAGACGATACAACAGAACAGTCTGAGGCGAGCGCT
GACGAGCAAAAAAGTTTATCTGATATGAAAGTAGCAGAATTAAAAGAACTTGCTAAAAAG
CGTGAAATTAAAGGCTATAGCGATATGAAAAAAGATGAGCTTATCAAAGCTTTAGAGGGT
GTTAAGTAATGGACGCAAAAGACGTCAAAATGATTAATGGACTTTCACTCAATGATTCGT
CTAACGATGAGCAGATCGAATATCTTATTGAAGAATATAAAGGTGTTGCAGAAGATTATT
GTAATCAGAAGTTTGATGACAAAGAAGTGCCGTCGGGTGTTAAGAAGTTTATTGCTGAAT
GTATCAAGTTTGGTACAACTGGCAATATCTCAGCGCGCACGATGGGCACCGTGAGTTATA
CCTATGTAACTGACATACCTAGTAGTGCTTATGCTTATCTAATGCCTTATCGTAAGTTAA
GTTGGGGTAAGCGATATGTTTAATCCGTTTGATGAGTTTCCGCACACAATTGAAATTGGA
GAGGTTGAAGTTGCAGGAACATTTCCTAAAGAATACGAGCGTTTTAAAAGTAACGAAACA
ATTAAAGGATTTATGGATACGCCTACATCAAGCGAGACACTCAAATTTCATCAAATGAGC
AAAGACTTCGACCGTAACCTATATACGCCGTATCACATACCAATAACAAACAAAACTTTA
TTTAATTACGAGGGTAAAACGTACGAAGTTGTAGGCGAACCGGTCGACCAAGGCGGACAA
CATGAAATCAATTTAACTAGATTGAGGGTGCGACCTATTGGCAAAGGTTAAGTATGGTAA
TTGGGACTTAGTAAAAGAGTTAGAAAATTACGAGCGAGACATGGAGCGATGGGTCAAACG
AGGTATAGCAAAGACAACTGCTAAGATTCACAATACAATCATTTCATTAATGCCAGTTGA
TACCGGATATCTTAGAGAAAGTGTAACAATGGACTTTAAAGACGGCGGTTTTACTGGTGT
TATTAATATTGGTAGTGAATACGCAATATATGTCAATTATGGTACTGGTATATATGCAAC
AGGTGCTGGAGGTAGTAGAGCGAAAAAGATACCGTGGTCGTACAAAGATGCGAACGGTAA
GTGGCATACTACTAAAGGACAACATGCTCAACCTTTTTGGGAGCCGGCAATAGACGCTGG
ACGAGCATTCTTTAATAAGTATTTTTCATGAGGTGGTTAAGATATGTGGGTATCAGTTGA
ACGGTACTTATTTAACAAAGTATATAACAAATTAAAAAGTAACCCTATTATCCAAAAACA
ATTGGACGGTAGGGTTTTTGATTGCGTTCAGAAAGACGCTGTTTACCCATATATCGTTGT
GGGTGAAACAAACGTCACTAACAAAGAAACGACCACGAGCATGGTCGAAGATGTCGGCAT
CACGTTGCATGTTTATAGTCAAGCACGTAATAGAGATGAGGCATCACAAATAATTCAATT
TTTAGGCTTCGTTTTAAATAACGAAATAGAAATTGATTATTATTCATTCATTAAAAGTCG
AATTGATACACAAGAAGTGATTACTGACATAGATCAGTACACTAAACACGGTGTCATTCG
GCTTGTTTTTAAATACAGACATAACACATTACAAAGGAGTGTAACGAATGGCGCAGGATA
AATATATTGTCGCTCTCCAAATTGCTGATAAGGATTTAGCTAAGAAGCTAACTATCGAAG
AAGCAACGCTTTTAGGTAGTTTAGCAGAGGGTGGGCACACTATCAGTAATGACCTTGCTG
AAATCATTCAAGGCGGTAAGAAAGATTATAGCCGTAACTCTGTCGAAGAAGAAATCAAGT
TGACGCTTGATGTCGTTCCGGGAGATAAAGGTCAATTAGCATTAAAAGAATCAGTTAAAC
AATTCAAACAGTTACGTGTTTGGATTTGGGAAACTAAAAAACGCGATGGAAAACATCACG
GTGTATTCGCGTATGTAGTTATCGAAGAGCACGAATGGTCATTTGATGATGAAGATAACA
AAATCGAAATCACAGCAAAAGTTAAGTTCAATAGTGCAGACGGTACAATCAATGATTTAC
CAAAAGAATGGCTTAACCCTAGCGCATTGGCTCCAGTTGTTGAATTCGAAGACATGAACG
CATACGAAGATAGTTATGAAAACCGAACTAAAAAAACAACTGCTGGCAGTAGCGATTTAA
GTATGTAATTAACGAGGGCATTAGCCCTCTATTTTTTTGTACAAAATAACGATAAACGAG
GTATTTAATATGACTGAAACAACTTTTAATCCAATTACATCATTAACAATTAACAATGAA
GAAGTGAAAGCAAAAGCAACATTTATGTTCGATAAAACCGCTAAAAAATTTGCAACTGAA
CAAGAAGATAACAAAGGTAGAAAACAACAAACGATTTCAGGATTTACTAATGTTTATAAC
GCTTTATTAGAACGTGACACAGTGGCAATCGTAGACTTTTGGGAATGTGCAACAGCTTAT
CTAGGTAAAAGCGCGCCTAAAAGAGAAGATATTGAAGCGGAAATCATGGAAATCATCGAA
AGAGAAAACGACACGTTGAATCTTTTACAAGGTGCGTTGGACGTAATGAATAATAGCGGT
TTTTTCAAGCAGAAATCACGTCTATTCTGGACACAGATGAACCAAGCGCCATCGTTAGCC
AAAGAAGACGAGAAAGAGGGCGCGAAAGCTGGTATCGAGATGATGAAGAACAACTACAAA
GAAATCATGACCGTAGCACCTTATTAGACTATTCGGAAATAAGGCAGATGACAAGTCGTT
ACATAGGTTATATGAGTAATGACGAGCTAATGAGCATGCTACCTGCCGAATGGAATGACT
GGATTATTGGCGCTAGACAAGCATTGATTGACCAAAGGGACATTGTGTTGTACGGCGCTC
AATATAATGCGGTTGCTCAAGCTGGTAAATCACTAAAACGTTTTGTTAAGCAGAACGAAA
GAGAACATTACATTATTCGTGGTCAAGAAGAAGAATACGAAAGAATGAAACAGCGTGAGC
TAACTAAAAACAAACGTAAAAGAGAAATACAAAAACAAGGGACTCGCAAGTTCCTTAACA
GCTTAAAAACAAGTCATAAAGGAGGTTAGGCATGGAAAAGAATTTTCTGGCTCGTGTTAC
AGCTATAATCAGTGATTTTAAAAGGAATATTAGAACTGCTCAACGTATGGCTAAAACTGA
TATACCGGACGAAATCAAGACAGAAGTTACAGCTAACATAAGAGACTACCAAAGAGAACT
AACGCGAGCCAAATCGATGGCTCAACGTTGGCGTGAACATAAAGTTAATATTGATGCAGA
CGCTAGCAAAGTAAAACAAGTCATATCGTTTGTTAAAGCAGAACTATCGAATATCAGACG
TAAAAAAAGTTGAAATTGACGGCGACGCAAGCGGATTAAAAAGAAATGTTGCGACTTCTA
AAGCAATGTTAGCTGGTTGGCGCAAACACACTGTTAAATTAGATTTTGATACAACCGGAA
TGACGAAAATGCAAGTAGCATTGACTGCAGGTAAAAGAGCATTAGATCAGTATCAATCAA
CAATGGATGGCATCGCATCAAATATTAGAACTTTCGGTACTATCTTTGCGCAACAAGTCA
AAGGTTTAATGATTGCTAGTATACAAGCGTTAATACCAGTAATTGCTGGATTAGTTCCAG
CTATTATGGCAGTACTTAATGCCGTTGGTGTATTAGGCGGTGGCGTCATCGGGTTAGCTG
GTGCATTCTCTGTAGCTGGTGTTGGAGCGGTTGGCTTCGGTGCAATGGCTATTACTGCAC
TAAAAATGGTAAAAGATGGCACATTGGCAGTAACAAAAGAAGTACAAAACTTTAGAGATG
CGAGCGATCAGTTAAAAACTACAT-GGCAAGGCATTGTAAAAGAGAATCAAGCAAGTATC
TTTAATGCGATGTCAGCGGGTATCAGAGGCGTTACAAGTGCGATGTCTCAATTAAAACCA
TTCTTATCCGAAGTATCTATGCTGGTTGAAGCAAACGCACGCGAGTTTGAGAATTGGGTT
AAACATTCTGAAACAGCTAAGAAAGCATTTGAAGCATTGAATAGCATAGGTGGCGCAATA
TTCGGAGATTTATTGAACGCTGCAGGACGATTTGGCGACGGATTAGTTAACATTTTCACT
CAATTAATGCCGTTGTTCAAATTTGTCTCTCAAGGACTACAGAACATGTCTATAGCTTTC
CAAAATTGGGCTAACAGTGTAGCTGGTCAGAATGCCATTAAAGCTTTTATTGACTACACT
ACTACCAACTTACCTAAGATTGGTCAGATATTTGGCAATGTATTTGCTGGTATTGGTAAT
TTAATGATTGCTTTTGCTCAAAACAGTTCTAATATTTTTGATTGGTTGGTTAAATTAACT
TCTCAATTTAGAGCGTGGTCAGAACAAGTAGGACAATCACAAGGCTTCAAAGACTTTATA
AGTTACGTTCAAGAGAATGGTCCTACTATCATGCAATTAATCGGCAACATCATAAAAGCA
TTAGTAGCATTTGGCACTGCAATGGCTCCTATAGCTAGTAAATTGTTAGACTTTATCACT
AATCTAGCTGGTTTTATCGCTAAGCTATTCGAGACACACCCAGCTATAGCACAAGTTGCT
GGTGTTATGGGTATTTTAGGTGGTGTATTTTGGGCTTTAATGGCTCCGATTGTTGCTATA
AGTAGTGTGCTTACAAATGTGTTTGGCTTGAGTTTATTCAGTGTCGTCGAAAAGATTTTA
GAATTCGTTAGAACATCAAGTTTAGTTACTGGAGCTTTGGAAGCATTAACAGGTGTTTTT
GGAACGATTTCAGCACCTATTTTAGCGGTAATTGCAGTAATTGGCGCATTCATCGGTGTT
CTCGAATTTATTTATGGAAAACAAACGAGAACTTTAGAAATACTATTACTGAAGCATGGA
ACGGCGTTAAAACGGCGGTTTCTGGTGCGATTCAAGGTGTGGTTGGCTGGTTAACTGAAT
TGTGGGGCAAAATCCAATCTACCTTACAACCGATAATGCCTATATTGCAAGTATTAGGAC
AAATATTCATGCAAGTCTTAGGTGTTTTAGTAATAGGCATTATTACAAATGTTATGAATA
TCATACAAGGTTTGTGGACTTTAATTACAATTGCGTTCCAAGCCATAGGAACAGTGATAT
CCGTAGCAGTCCAAATCATAGTAGGTTTGTTCACTGCTTTAATTCAGTTGCTTACTGGCG
ACTTCTCAGGTGCTTGGGAGACTATTAAAACTACGGTTACCAATGTACTTGATACGATTT
GGCAATACATGCAATCAGTTTGGGAGTCAATTATCGGCTTTTTAACTGGCGTAATGAATC
GAACGCTTTCTATGTTTGGTACAAGTTGGTCACAGATATGGAGTACAATCACTAATTTTG
TTAGCAGTATTTGGAACACTGTTACAAGTTGGTTCAGTCGAGTGGCTTCGAGTGTAGCTG
AAAAAATGGGGCAAGCACTAAACTTTATTATCACAAAAGGTTCCGAATGGGTTTCTAATA
TTTGGAACACAGTTACAAGTTTTGCTAGTAAAGTAGCTGATGGATTTAAAAGAGTTGTCT
CAAATGTAGGCGACGGCATGAAAAACGCGCTTGATAAGATTAAAAGCTTTTTCAGCGATT
TTTTAAATGCCGGAGCAGAATTAATAGGCAAAGTAGCAGAAGGTGTAGCTAACGCTGCGC
ACAAAGTAGTAAGCGCGGTAGGTGATGCGATTTCATCAGCTTGGGACTCTGTAACTTCAT
TTGTAAGTGGACACGGTGGAGGTAGTGGTTTAGGTAAAGGTTTAGCGGTATCACAAGCTA
AAGTAATGGCTACTAGCTTCGGTAAAACATTTACAAGTGAGTTAGGTTCAACGTTAACAG
ATGGCTTCAACGATAGTTTGACACCAAGTGTTGATGGTCATATGACAAACGATGTGCAAC
ATAGCATGAAAGAAAATAACAGACCTATTGTTAATGTAACTGTTAGGAATGAGGGCGATC
TTAACATGATTAAATCACACATTGACGATATGGATGCAAAAGATGGTAGTTTCAACTTAA
TGTAAGGGAGGTTTGTTTATTGATAGCCCATGATGTAGAAATTGTAAAAAACGGTGTAAC
TTATAGAATCAGTGACAATCCTCTCACTTACAAACATTTGAGAGTGCTTGATTACAATGT
TATCGGTTCGGGTTACAAAAGGAATTATTCGCCTTTAGATGGTGTTGATGGACGTTTCCA
CAATTACGCTAAAGAAGAATATAAAAAAGTTGAATTAATATTGAGGTATGAAGTACCTAA
AATTGCTTATGCCTCACATCTTAAATCAGACATTCAAACATTGTTTTATGGTCGCTTTTA
CCTAAGAAGAGAATTGGCAACGCCGGATAACACTATCAAATTTGAAAATATGTTCGAACC
ATTAGAACAAGAATTTGAATTAGATTATGTTGACGGTAGACAACTATTCGTTGGATTAGT
TAGCGAAGTATCTTTTGACACAACTAAGACATCAGGAGAAATCACGTTGACTTTTGAGAC
AACAGAATTACCTTTCTTTGAAAGTATCGGCTATAGCACTGATTTAGAAAGTGATAACGA
TTTAGAAAAATGGTCAGTTCCGGACAGAATAGCATTAAATGAAAATGATAGAAGTAGACA
AATGACATTCTATAATACGAGTTCTGGAGATGTTTATTACAACGGAGATGTGGCATTAAC
ACAATTCAACCAATTCAATGTAGTTGAAATTGAATTGGCCGAAGATGTTAAAGCTGATGA
TAAAGACGGTTTCACTTTCTATATGGATAAAGGAAACATCTCAGTAATTAAAGATGTCGA
TTTAAAGGCAGGCGATAAAATCATTTTTGATAACAAGCACACATATAGAGGCAATTTAAA
TATTGACCTATACAACAAGACGTTAGAACAACCGGTGTTGTATCCTGGTTGGAATCATTT
TAAAGCCAACAGACTTATGAAAAAGATAGTCTTTAGACACAAATTATATTACAGATAAGG
AGTAGCATATGCCGGTATTATTAAAAAGTTTGCAAGGCGTCGGTCATGCGATTCATGTTA
ATACAAAATTAAACGAAAAATTGAACGAAGATAGCACGTTAGACATTGATATGATAGAAA
ATGCCAGCACTTTCGACGCAATCGGCGCTATTACAAAGATGTGGACTATCACAAATATAA
AGGGGGAAGATGACCTCAACGAATATGTAATAGTAATGCTTGATAAATCAACAATCGGAA
ACAAAATCAAACTTAGTATCAAAGCGAGACAAAAAGAATTAGATGATCTAAACAATTCTA
GGATTTACCAAGAATATAACGAAAGTTTCACAGGCGTAGAGTTTTTTAACACTGTATTTA
AAGGAACTAGTTATAAGTACGTATTGCACACTAAGGTTGACGCATCAAAGTTCGAGGGAT
TAGGTAAAGGAGACACAAGACTTGAGATATTCAAAAAAGGACTTGAACGCTATCATCTCG
AATATGAGTACGACGCTAAAACAAAAACATTTCACTTGTATGACGAATTATCTAAAGTAG
CAAATTACTATATTAAATCAGGTGTAAATGCTGATAACGTCAAAATTCAAGAAGATGCTT
CTAAATGCTACACATATATAAGAGGTTATGGCGACTTTGACGGTCAGCAAACTTTTACAG
AGGCTGGATTACAATTCGAATTCACACACCCATTAGCACAACTGATTGGTAAAAGGGAAG
CGCCTCCGTTAATAGATGGACGTATAAAAAAAGAAGATGTTTTGAAAAAATCAATGGAGC
TAGTGATAAAGAAAAGTGTCACTGCTTCTATTTCTTTGGACTTCGTAGCACAGCCTGAGC
ATTTTCCAGAGGCTAAACCTAGAATTGGCGATGTCGTAAGAGTGGCTGAACCAACTATAG
GCTATAACGACTTAGTAAGAATAGTCGAGATTACTACACATAGAGATGCATATAACAACA
TCATCAAACAAGATGTAGTATTAGGCGATTTTACAATGCGTGACAGATATAGAAAAGCTA
TCCATGAAGCTACGAACTATGTTAAGAATGTAAAAACAACTAAGTCAGACCCAGCTAAGT
ACTTGAGAGAACTAAACGCTAAAGTTAATGCTAGTTTATCTATAAATAACGAATTAGTTA
AGCAGAATGAAAAAATAAACGCAAAAGTCGATAAGATGAGTACTAAAACAGTCACAACTG
CGAATGGCACGATTATGTACGACTTTACGAGTCAATCAAGTATAAGAAATATCAAATCTA
TTGGAACGATTGGCGATTCAGTAGCTAGAGGATCGCACGCAAAAACTAATTTCACAGAAA
TGTTAGGCAAGAAGTTAAAAGCTAAAACGAACCAACCTTGCAAGAGGTGGCGCAACAATG
GCAACAGTTCCAATAGGTAAAGAAGCGGTAGAAAACAGCATTTTTAGGCAAGCAGAGCAA
ATAAGAGGCGACCTAATCATATTACAAGGTACAGATGATGACTGGTTGCATGATTATTGG
GCGGGCGTACCGATAGGCACTGATAAAACGGACACTAAAACGTTTTACGGTGCCTTTTGT
TCTGCAATTGAAGTTATTAGAAAGAATAATCCAGATTCAAAAATACTAGTGATGACAGCT
ACAAGACAATGCCCTATGAGTGGTACAACAATACGCCGTAAAGACACGGACAAAAACAAA
CTAGGGTTAACACTTGAGGACTATGTAAACGCTCAAATATTAGCTTGTAGTGAGTTAGAT
GTACCAGTGTTTGACGCATATCACACAGATTACTTTAAGCCATACAATCCAGCTTTTAGG
AAAGCGAGCATGGAGGACGGCTTACACCCTAACGAAAAAGGTCACGAGGTTATTATGTAC
GAGTTAATCAAGGATTATTACAGTTTTTACGACTAAAGGAGGCAACCAATGGCTTACGGA
TTAATAACAAGTTTGCATTCTATCACTGGCAAAAAAGTAGTTGCTCAGCACGAGTACAAC
TATCGATTACTTGATAATGGAATGAGCAAACTTGAGAAAATGTTTATATATCATCAAAAA
GAAGAAATATACGCACACTCAGCGAAACAAATTAAATACTTGAATGACAGTGTTGAAGAT
TATTTAACGTATTTAAATGGCCGTTTTAGCAACATGATAATAGGTCATAACGGCGACGGT
ATCAACGAGGTAAAAGACGCGCGTGTTGATAATACTGGTTATGATCATAAGACATTGCAA
GATCGTTTGTATCATGATTATTCAACACTAGATGCTTTCACTAAAAAGGTTGAGAAAGCT
GTAGATGAACACTATAAAGAATATCAAGCGACAGAATACCGATTTGAACCAAAAGAGCAA
GAACCGGAATTCATCACAGATTTATCGCCATATACTAACGCAGTAATGCAATCATTTTGG
GTAGACCCTAGAACGAAAATTATTTATATGACGCAAGCTCGTCCAGGTAATCATTACATG
TTATCTAGATTGAAGCCCAACGGACAATTTATTGATAGATTGCTTGTTAAAAACGGCGGT
CACGGTACACACAATGCGTATAGATACATTGATGGAGAATTATGGATTTATTCAGCTGTA
TTGGACAGTAACAAAAACAACAAGTTTGTACGTTTCCAATATAGAACTGGAGAAATAACT
TATGGTAATGAAATGCAAGATGTCATGCCGAATATATTTAACGACAGATATACGTCAGCG
ATTTATAATCCGGTAGAAAATTTAATGATTTTTAGACGTGAATATAAACCCACTGAAAGA
CAACTTAAGAATTCGTTGAACTTTGTTGAAGTTAGAAGTGCTGACGATATTGATAAAGGT
ATAGACAAAGTATTGTATCAAATGGATATACCTATGGAATACACTTCAGATACACAACCT
ATGCAAGGTATCACTTATGATGCAGGTATCTTATATTGGTACACTGGTGATTCAAAACCA
GCGAACCCTAACTACTTACAAGGCTTCGATATCAAAACAAAAGAGTTATTATTTAAACGT
CGTATCGATATAGGCGGTGTGAATAACAACTTTAAAGGAGATTTCCAAGAGGCTGAAGGT
CTAGATATGTATTACGATCTAGAAACAGGACGCAAAGCGCTTTTAATAGGGGTAACTATT
GGACCTGGTAACAACAGACATCACTCAATTTATTCTATCGGTCAAAGAGGTGTAAACCAA
TTCTTAAAAAACATTGCGCCTCAGGTATCGATGACTGATTCAGGCGGACGTGTTAAACCG
TTACCAATACAGAACCCAGCATATCTAAGTGATATTACGGAAGTTGGTCATTACTATATC
TATACGCAAGACACACAAAATGCGTTAGATTTCCCGTTACCGAAAGCATTTAGAGATGCA
GGTTGGTTCTTGGATGTACTGCCTGGACACTATAATGGTGCTCTAAGACAAGTACTTACC
AGAAACAGCACAGGTAGAAATATGCTTAAATTCGAACGTGTCATTGACATTTTCAATAAG
AAAAACAACGGAGCATGGAATTTCTGTCCGCAAAACGCCGGTTATTGGGAACATATCCCT
AAGAGTATTACAAAATTATCAGATTTAAAAATCGTTGGTTTAGATTTCTATATCACTACT
GAAGAATCAAAACGATTTACTGATTTTCCTAAAGACTTTAAAGGTATTGCAGGTTGGATA
TTAGAAATAAAATCGAATACACCAGGTAACACAACACAAGTATTAAGACGTAATAACTTC
CCGTCTGCGCATCAATTTTTAGTTAGAAACTTTGGTACTGGTGGCGTTGGTAAATGGAGT
TTATTCGAGGGAAAGGTGGTTGAATAATGGTAGTAGATAATTTTTCGAAAGACGATAACT
TAATCGAGTTACAAACAACATCACAATATAATCCAATTATTGACACAAACATCAGTTTCT
ATGAATCAGATAGAGGAACTGGTGTTTTAAATTTTGCAGTAACTAAGAATAACAGACCGT
TATCTATAAGTTCTGAACATGTTAAAACATCTATCGTGTTAAAAACCGATGATTATAACG
TAGATAGAGGCGCTTATATTTCAGACGAATTAACGATAGTAGATGCAATTAATGGGCGTT
TGCAGTATGTGATACCGAATGAATTTTTAAAACATTCAGGCAAGGTGCATGCTCAGGCAT
TCTTTACACAAAACGGGAGTAATAATGTTGTTGTTGAACGTCAATTTAGCTTCAATATTG
AAAATGATTTAGTTAGTGGATTTGATGGTATAACAAAGCTTGTTTATATCAAATCTATTC
AAGATACTATCGAAGCTGTCGGTAAAGACTTTAACCAATTAAAGCAAAATATGGCTGATA
CACAAACGTTAATAGCAAAAGTGAATGATAGTGCGACAAAAGGCATTCAACAAATCGAAA
TCAAGCAAAACGAAGCTATACAAGCTATTACTGCGACGCAAACTAGTGCAACACAAGCTG
TTACAGCTGAATTCGATAAAATAGTTGAAAAAGAGCAAGCGATTTTTGAACGTGTTAACG
AAGTTGAACAACAAATCAATGGCGCTGACCTTGTTAAAGGTAATTCAACAACAAATTGGC
AAAAGTCTAAACTTACAGATGATTACGGTAAAGCAATCGAATCGTCTGAGCAGTCCATAG
ATAGCGTTTTAAGCACAGTTAACACATCTAGGATTATTCATATCACTAGCGCGACAGATG
CGCCCTCATTTAAAGATATAGGTACTGTCGATACACCTAAAGAAGATGGCGTTGACGATG
GTTCAGATATTCCGGTAGCTCCTAACACTTTAGGAAAATCAGGCGTGTTAGTTGTCTATG
TTGTTGATGATAGTACGGCACGTGCAACATGGTATCCAGATGATTCAAACGACGAATATA
CAAAATATAAAATTAGTGGCACATGGTACCCGTTTTATAAAAAAAATGACGGCGATTTAA
CTAAGCAATTCGTCGAAGAAACATCAAACAACGCTTTAAATCAAGCCAAGCAGTATGTAG
ATAATAAATTCGGAACAACGAGTTGGCAACAACATAAGTTAACTGAGCCTAACGGCCAAT
CAATACAAGTTAACTTGAATAATGCACAAGGCGATTTGGGTTATCTAACCGCAGGTAATT
ACTATGCAACAAGAGTGCCGGATTTACCAGGTAGCGTTGAAAGTTATGAGGGTTATTTAT
CGGTATTCGTTAAAGATGATACAAACAAGCTATTTAACTTCACGCCTTATAACTCTAAAA
AGATTTACACACGATCAATCACAAACGGCAGACTTGAGCAACAGTGGACAGTTCCTAATG
AACATAAATCAACGGTATTGTTCGACGGTGGCGCAAATGGTGTAGGTACAACAATCAATC
TAACTG--AACCGTACACAAACTATTCTATTTTGTTGGTAAGTGGAACTTATCCAGGTGG
CGTTATTGAGGGATTCGGACTAACCGCATTACCTAATGCAATTCAATTAAGCAAAGCGAA
TGTAGTTGACTCAGACGGTAACGGTGGCGGTATTTATGAGTGTTTACTATCAAAAACAAG
TAGTACCACTTTAAGAATAGACAACGATGTGTATTTCGATTTAGGCAAAACATCAGGTTC
TGGAACGAATGCCAACAAAGTTACTATAACTAAAATTATGGGGTGGAAATAATGAAAATA
ACAGTAAACGATAAAAACGAAGTTATCGGATACGTTAATACTGGCGGTTTACGCAATAGT
TTAGATGTAGATGATAACAATGTGCCTATCAAATTCAAAGAAGAGTTTGAACCTAGAAAG
TTTGTTTTCACTAACGGCGAAATTAAATATAACAGCAATTTTGAAAAAGAAGACGTACCG
AATGCATCAAGCCAACAAAGTGAATCAGATTTGAGTGATGAAGAACTTCGCGGAATGGTT
GCGAGTATGCAAATGCAGGTGGCACAAGTAAACGTATTAACAATGGAATTAGCTCAACAA
AACGCTATGTTAACACAACAGTTGACTGAACTGAAAACTAACAAAACAAGTACTGAGGGG
GACGTTTAATGATGAAGATGATTTATCCGACTTTTAAAGACATCAAAACTTTTTATGTTT
GGGGTTACTATAAAAACGAGCAAATTAAGTGGTACGTAGACAAGGGTTTAATCGATAAAG
AAGAATACGCTTTAATCACTGGAGAAAAATATCCAGAAACAAAAGATGAAAAGTCACAGG
TGTAATGCTTGTGGCTTTTTAATTTAACAAAAAGTAGGTGGCGTAATGTTTGGTTTTACC
AAACGACATGAACAAGATTGGCGTTTAACGCGATTAGAAGAAAATGATAAGACTATGTTT
GAAAAATTCGACAGAATAGAAGATAGTCTTAGAGCGCAAGAAAAGATTTATGACAAATTA
GATAGAA----ATTTTGAAGAATTAAAGCGCGACAAGGTAGAAGATGAAAAGAATAAAGA
AAAGAATGCCAAGAATATTAGAGACATAAAAATGTGGATTCTCGGTTTGATAGGGACTAT
CTTCAGTACGATTGTCATAGCTTTACTAAGAACTATTTTTGGTATTTAAAGGAGGTGATT
ACCATGCTTAAAGGGATTTTAGGATATAGCTTCTGGGCGTGCTTCTGGTTTGGTAAATGT
AAATAACAGTTAAGAGTCAGTGCTTCGGCACTGGCTTTTTATTTTGATTGAAATGAGGTG
CATACATGGGATTACCTAATCCAAAGACTAGAAAGCCTACAGCTAGTGAAGTGGTGGAGT
GGGCAAAGTCGAATATTGGTAAGAGGATTAATATAGATAATTATCGGGGCAGTCAATGTT
GGGATACACCTAACTTTATTTTTAAAAGATATTGGGGTTTTGTAACATGGGGCAATGCTA
AGGATATGGCTAATTACAGATATCCTAAGGGTTTCCGATTCTATCGTTATTCATCTGGAT
TTGTTCCGGAACCCGGAGACATAGCAGTTTGGCACCCTGGCAACGGAATAGGTTCGGACG
GACACACCGCAATAGTAGTAGGACCATCTAATAAAAGTTATTTTTATAGCGTTGACCAAA
ACTGGGTTAATTCTAATAGTTGGACAGGTTCTCCAGGAAGATTAGTAAGACACCCTTATG
TAAGTGTTACAGGCTTTGTTAGGCCTCCGTACTCAAAAGATACTAGCAAACCTAGTAGTA
CTGATACAAGTTCAGCATCAAAAGCCAATGACTCAACAATTACTGGCGAAGCGAAGAAAC
CGAAATTTAAAGAAGTTAAAACAGTAAAGTACACTGCTTACAGCAATGTTTTAGATAAAG
AAGAGCACTTCATTGATCATATAGTTGTAATGGGTGATGAACGCTCAGATATTCAAGGAT
TATATATAAAAGAATCAATGCATATGCGTTCTGTAGACGAACTTTATACGCAAAGAAATA
AGTTTATAAGCGATTATGAAATACCGCATTTATATGTCGATAGAGAGGCTACATGGCTTG
CTAGACCAACCAATTTTGATGACCCGCGTCACCCTAATTGGCTAGTTATTGAAGTATGTG
GTGGTCAAACAGATAGTAAGCGTCAATTCTTAATGAACCAAATACAAGCTTTAATACGGG
GTGTATGGTTGTTATCAGGAACAGATAAAGAATTATCTGAAACGACGTTAAAGGTAGACC
CTAATATTTGGCGTAGTATGAAAGATTTAATTAATTACGACTTGATTAAGCAAGGTATAC
CGGATGACGCAAAGTATGAGCAAGTCAAAAAGAAAATGCTTGAGACGTACATCAAACGAG
ATATATTGACACGAGAAAATATTAAAGAAGTAACTACAAAAACAACAATAAGAATTAGTG
ATAAAACATCGGTTGACAGTGCGTCAACAAGAGGACCCACTGCATCAGACGAAAAAAAAA
CCAAGCATCGTTACTGAAAAAAGTCCATTCACGTTCCAGCAAGCACTGGATAGACAAATG
TCTAGGGGTAACCCGAAAAAATCTCATACATGGGGCTGGGCTAATGCAACACGAGCACAA
ACGAGCTCAGCAATGAATGTTAAGCGTATATGGGAAAGTAACACACAATGCTATCAAATG
CTTAATTTAGGCAAGTATCAAGGCGTTTCAGTTAGCGCGCTTAATAAGATACTCAAAGGA
AAAGGAACGCTAGACGGACAAGGCAAAGCATTTGCAGAAGCCTGTAAGAAAAACAACATT
AACGAAATCTATTTGATCGCGCATGCTTTCTTAGAAAGTGGATACGGAACAAGTAACTTC
GCTAGTGGTAGATACGGTGCATATAATTACTTCGGTATTGGTGCATTCGACAACGACCCT
GATTATGCAATGAAATTTGCTAAGAATAAAGGTTGGACAACTCCAGCAAAAGCAATCATG
GGCGGTGCTAGCTTCGTAAGAAAGGATTACATCAACAAAGGGCAGAATACACTGTACAGA
ATCAGATGGAATCCTAAGAATCCAGCTACGCACCAATACGCTACTGCTATAGAGTGGTGC
CAACATCAAGCTAGTACAATCGCTAAGCTATATAAACAAATCGGCTTAAAAGGTATCTAC
TTTATAAGAGATAAATATAAATAAAGAGGTGTATAAATGTACAAAATAAAAGATGTTGAA
ACGAGAATAAAAAATGATGGTGTTGATTTAGGTGACATTGGCTGTCGATTTTACACTGAA
GATGAAAATACAGCATCTATAAGAATAGGTATCAATGACAAACAAGGTCGTATCGATCTA
AAAGCACATGGCTTAACACCTAGATTACATTTGTTTATGGAAGATGGCTCTATATTCAAA
AATGAGCCCCTTATTATCGACGATGTTGTAAAAGGGTTCATTACCTACAAGATACCTAAA
AAGGTTATCAAACACGCTGGTTATGTTCGTTGTAAGCTGTGTTTTTAGAGAAAGAAGAAG
AAAAAATACATGTCGCGAACTTTTCTTTCAATATCGTTGATAGTGGTATTGAATCTGCTG
TAGCAAAAGAAATCGATGTTAAATTGGTAGATTATGCTATTACGAGAATCTTAAAAGATA
ACGCGACAGATTTATTGAGCAAAGACTTTAAAGAGAAAATAGATAAAGATGTTATTTCTT
ACATCGAAAAGAATGAAAGTAGATTTAAAGGTGCGAAAGGTGATAAAGGCGAACCGGGAC
AACCTGGTGCGAAAGGTGATACAGGTAAAAAGGGAGAACAAGGCGCACCCGGTAAAAACG
GTACTGTAGTATCAATCAATCCTGACACTAAAATGTGGCAAATTGATGGTAAAGATACAG
ATATCAAAGCAGAACCTGAGTTGTTGGATAAAATCAATATCGCAAATGTTGAAGGGTTAG
AAGATAAATTGCAAGAAGTTGAAAAAATCAAAGATACAACTCTCAACGACTCTAAAACGT
ATACGGATTCAAAAATTGCTGAACTAGTTGATAGCGCGCCTGAATCTATGAATACATTAA
GAGAATTAGCAGAAGCAATACAAAACAACTCTATTTCAGAAAGTGTATTGCAACAGATTG
GCTCAAAAGTTAGTACAGAAGATTTTGAGGGATTCAAGCAATCATTAAACAGTTTGTATG
CAGATAAAAATCATAGTCATACAATCAAACAGATTGAAGGATTAGAAAATGCTTTATCAA
AAAAATCAGACATAAATCACAGTCATGATGAACGTTATCTTTTATCATCAAATGCTTTTA
CAAAAGAGGAAGCAGATAAACTTTATCAACCTATCGGTTCTTCGCAGCCGTCACTGAATA
TTTGGACAGGCAGTGAAACAGAATATAATTATTTGTATCAAAAAGACCCTAATACACTTT
ATTTAATTAAGGGGTGATTTTTATGGAAGGTAATTTTAAAAATGTAAAGAAGCTTATTTA
CGAA--------GGCGAAGCATATACAAAAAGTATATGCTGGAAATATCCAAATATGGAA
AAAGCCTTCATCTTTTGTAATAAAACCCTTACCTAAAAATAAATATCCGGATAGCATAGA
AGATTCAACAGCAAAATGGACAATAAATGGAGTTGAACCTAATAAAAGTTATCAGGTGAC
AATAGAAAATGTACGTAGCGGTATAATGAGGATTTCGCAAACTAATTTAGGGTCAAGTGA
ATTAGGAATATCAGGAGTCAATAGCGGAGTTGCAAGTAAAAATATCAACTTTAGTAATCC
TTCAGGGATGTTGTATGTCACTATAAGTGATGTTTATTCAGGATCTCCGACATTGACCAT
TGAATAATTTTAAACGACTAATTTTTTAGTCGTTTTTTATTTTGGATAAAAGGAGTAAAC
AAATGGATATCGGTACAATCGTAAGAACAATTTTATTAATAGTCGCATGGATCAATCAGT
TTTTAGCAATCAAACATATTTCTCCAATCCCAGTTGACGAAGTGTTTATAAGCACAGTCG
TTACTGGGATTGTTTCAATTTGGACGTGGTGGAAGAATAACAACTTTACTCACGCATCTA
AGAAAGGGCAACAAAAAATTTATGAAGTAAAAGCTGGCATTCAGTCAACTGGTGGCGCAC
CTAAAGTGAACGGAGATGATAACAATGCCGTCGGTTAGGACATACAGTCAAGCTATTAGT
TATCTTAAAAGTTTAGAGGGTAAGGCGTGGAATCCAGACAATGCATTTGGATGTCAATGC
TTCGATACTGCTAACCAATATTGGCTTTACTTATTTAATCACAGGTTGAAAGGTGTGGGC
GCTGCGGACATTCCTACATGGAATGATTTCACTAACGAAGCAACCGTTTACGAAAATACT
GTGTCGTTTCAAGCATTGCCGGGCGACGTCGTTATTTTTAACCGTAATTATGGCGGTGGT
TATGGTCATGTAGGTATTGTAATAAGCGCTACGTTAGATTCTATAACTATTTTAGAGCAG
AACTGGCTAGGCGGTGCTTACTGGAGTCCACCAGAAGTTACTACAAGACGCACACACGGC
TACGACTTCCCTATGTGGTTTATCCGTCCATTCTACGCAAAAGAAACGACCGCTAATAAG
CTAAGAAGCGCAGTGAAGCCAGTTAAACAAGATAAGTTATCAAAAGGTAAAAAAATCATG
CTTGTGGCTGGTCATGGTATTGGTGCATACTCTAACGACCCAGGTGCCGTTGCGAATGGA
GAAAACGAAAGAGATTTTAACCGTAAAAATATTATACCTAGAGTGAAAAAGTATCTTGAG
TCAGTAGGCAACACAGTATTGTTATACGGTGGCAACTCAATGAATCAAGATTTATATCAA
GATACGTTATACGGTCAACGTGTTGGAAACTATAAAGATTATGGCATGTACTGGATTAAA
AACGAAGTCAAACCGGATGCAATCATAGAGTTTCATTTAGATTCTGCTAGTCCACAAGCA
AGTGGCGGGCATGTAATCATTAGCGACCGTTTCCCAGCTGATGACATTGACAAGGCATTA
AGTAGCGCATTAGATAAAACAGTAGGAAAAATAAGAGGTGTGACACCTAGAGGGGATTTA
TTGAACGCTAACGTGTCCGCTGAACTTAATCTTAATTATCGTTTAATCGAATTAGGTTTT
ATCACATCAATGAAAGATTTAAACTACATTAAAAATAATTTAGACAGCTTCACGAAGCGG
ATTGCTGAAGCCATTAACGGCAGACAAATTGATGCGCCAAGTAGTAAGCCAAGCGCTGAC
AAAATCACATGGAATTGGAAAGGCGTATTTTATCCTAATCCAGAAAAAGCTATAAGAGTC
AGAAAAACACCCGGATTAACCGGCACAGTCGTTGAAGAAGATTCATGGCTATACACAAAA
GATGATTGGGTAAAATTCGATCAAGTAATTAAAAAAGATGGCTACTGGTGGATTAGATTC
AAATATCAACGTGAGGGCTCTAGTACTAACGATTTTTTTTGTGCAGTATGTAGAATCACT
GACAAGGAACAAAAGATTAAAAATGAAAAATATTGGGGAACTATTGAGTGGAATTAACAA
ACGCATTTAATGTTTAGTTAATTAAAAGTTAATAAAAAATAATTTGTTTTGCAATAGAAA
CGTTATATAATTTTTAATGTATTCGAATACATTAAAAAACACAAATGTTAGGATGATTAA
TAATGAATAATAGTAAAATTATTTCTAAAGTTTTATTGTCTTTATCTCTATTTACTGTAG
GAGCTAGTGCATTTGTTATTCAAGACGAACTGATGCAAAAAAACCATGCAAAAGCAGAAG
TTTCAGCAGAAGAAATAAAAAAACATGAAGAGAAATGGAATAAGTACTATGGTGTCAATG
CATTTAATTTACCAAAAGAGCTTTTTAGTAAAGTTGATGAAAAAGATAGACAAAAGTATC
CATATAATACTATAGGTAATGTTTTTGTAAAAGGACAAACAAGTGCAACTGGTGTGTTAA
TTGGAAAAAAATACAGTTCTAACAAATAGACATATCGCTAAATTTGCTAATGGAGATCCA
TCTAAAGTATCTTTTAGACCTTCTATAAATACAGATGATAACGGTAATACTGAAACACCA
TATGGAGAGTATGAAGTCAAAGAAATATTACAAGAACCATTTGGTGCAGGTGTTGATTTA
GCATTAATCAGATTAAAACCAGATCAAAACGGTGTTTCATTAGGCGATAAAATATCGCCA
GCAAAAATAGGGACATCTAATGATTTAAAAGATGGAGACAAACTCGAATTAATAGGCTAT
CCATTCGATCATAAAGTTAACCAAATGCACAGAAGTGAAATTGAGTTAACAACTTTATCA
AGAGGATTAAGATACTATGGATTTACAGTTCCGGGAAATTCTGGATCAGGTATATTTAAT
TCAAATGGAGAATTAGTTGGTATACATTCTAGCAAAGTGTCTCATCTTGATAGAGAGCAT
CAAATAAATTATGGTGTTGGTATTGGGAATTATGTCAAGCGCATTATAAACGATAAAAGA
AAAATGAGTAATAAATAAAATAAAAATCCGTGGATGTTTTATACAAAACTTATATTTTAT
AGCAGTAAGAAGCTGACTGCATATTTAAACCACCCATACTAGTTACTGGGTGGTTGTTTT
TTTATGTTATATTATAAATGATCAAACTACACCACCTATTAATTTAGGAGTGTGGTTATT
TTAATATGCGAAGCTAAAATAACTACAAATGATACCATTTTTGATACCAAAAAATAATAA
CCTCAAAATTTCGAGAGAAAAAACTTCATTTTAAATCGCATTAAATCAACGTTTCTATAA
AAATAAGACCTTAAAAATTAGTTTTTTCAATCGAAATGGAAGGTAGTATTGGATAGCTTT
AAACCGCGTTGTTAAGCCATTCTTAACTTCCAGAAATGGCCATTGATACCATTTTGATAC
CAT
>>Phage Exorzism_Egypt_140-ON-271_RUN140-BC07_Contig_01 integrase first
TTACTTGTCAAAAATGGCTATTGCATCGTGTTTTTTCTGAGTATATAAATGGCTGTAAGT
GCCCATCGTTTCAGTGATTTGAGCATGTCTCATGAGTGACTGTAAAACGAAAATATCTAC
ACCATTATTTGCAAGATAAGATGCATAAGAATGTCTTAACGCGTGAATGTTATAATGGGG
GAAAGCTTTTTGGAATTTCTTTTGAACATGACTGTAATGTTTGGGAGCCATTCCTCCGAA
AATAAAATAACTACGTTCATCAAAATATTTGTTTAACTCTTTTTCACGTTGGTGTCGTTC
AGTTAACATTGTATTGATGAATTTAGGTAAAGGAACAATATCCTCTGAACTATCTGTTTT
TGGTCTCGGATATATAGTTCTATTAGAGATGTCCATTGTTTTATTTATGGATATCTCTTT
TTTGTATTTATTGTAGTCTGTCCAAACAAGAGCCATAGCTTCGCCAATCCTTAAACCTGT
ATAAAACATTAATGTAAATAACTCTCTGTAATCTTGCTCTTCAATGTCTTTGATTCTTTC
TTCAAATTCTTCACGCATCATAAACTTAGGTTTTGGCTTTACACGCGGAATAGGTTTAAT
TGATATTGTTGGATCTGTACGTAATCCAAAGTATTTTTTGGCATAATTAATTACAACTTT
AAAACCTGACCAAATTGTACGAGCAGAATTTGTTGACGCTACATTCTCTATTAGATATTT
ACGAAACTCTTGGCATTGATTTTGCGTTATCTTATTCATTTTTATGTGCCCGAACTTAGC
TTTAAAGTGTTTATGATATTCATTTTGTTTGCGTCGTTTTGTTTTAGGTCTCAAATCGCT
ATTTTCTAAATAGTGATGAAAAACATAATCAAATGTTTTTGAATCGCTATATCCTTCGTT
TACATCATTCAAAAAGATAGCCTCTGCACTCTTAGCTTCACGCTTAGTTGAAAAACCGCG
TTGCATCTTACGTTTGTTATTACCGTATACATCTTTATATCTAATGGAAAAATACCATTT
ACCTGTATTATCATCCTTATATACTGGCATTTTGCTTCTCCCTCCTCAAAATTGGCAAAA
AATAATAAGGGTAGGCGGGCTACCCGAAATTTTATTATCGTATTACTTCTGCTTCGCTTC
TTGCTTTTCCTACTTCTTTTCTAAAACTATCATATGACTGATTAGGGTGTGTTAACGACA
TTCCTGGCCCACCTCCAGCATGTTGGTTTTTGTCCGGATTATTTTCCATTTCTTCAGTGG
CTCTTTTAGCATTTAAATATTCTTCGTAACTAGGTTCGTTTGGGTCGCGTGGTTGTGCTT
GTTGTCCATTATTGGTAGCTGGAAGATTCTTCTGTACCTGTTGCTTAGATGTGTTATTGG
TTTGTTGATTGTTGTTAATGTTTGTGTTGTTCTCGTTGTTTACTTGATTATTGTTATCGT
TTTGATTAGCATTTTCTTTTTTAGCTTCTGCTTTTTCTTTAGTTTCTTTCTTTTTATCTT
TGTTCTCTTTCTTTGTTTTCTGTTTTTTTACTTTCTTCTTTTTTGTCTGTATCATTACTA
CCACATGCGCCTAACACCAACGTACTTGCTAATATTAAACCTAATAATCTTTTCATTTTT
CATTTCTCCTTTTTATATTTCTTTATATTTAAAAACTCTCAACGGCTCAAATGTAATCGA
ATACTCGCCATAGTGAGTTCCAATACCATATATCTTTTTATATTGTTCTATCGCTTCTAA
TATGTATTCTTCGCTTAATTGTAGATACTCAGACAACTCATACAAGTTACGTACGCCATA
ATTATAAGCTTCTACAATTTCACGTAATGGAACAGCTGAGATAAAGCCGTGTCTACGTGC
GTAATTTTCGAACTTGCGATTGTTGAACTTCGACTGATCTAAAATGTTGCCATACGTCAA
CTTGTGATGAGCAAGTTCCTCATATAACACTTCTAATTTGTTCCTTTCGGATAGGGAAGG
TCTAATAAAAATTTCTCCTTCTTGATACCAACCATCGAATCCTCGAGGTACTCTTTGTGT
TTCTTTCACTTCAACTTCACATTTCATAAGCAATTCTTCGTATTTTCCCATGAGCCAAAC
CCCTTTGGTGTCTTATTTCTTTCTATCTCTAACCCATTGCATAAAGTTTTCGATTTCTTC
CCATTCTTCGGGAGTAAATTCATCTTTATTTGCATGACCGGCTATAGTTTCTTGATGAAT
ACTTCTTTCTTCTGTAATTCTCGATTTAGGTACATTAAAGTAATCTGCTAATTGTTGGAC
TTTTGATATTCTAGGATATTTAAGTTCTTTAAGCCAGTTAGAGATTGTTGATTGACTTAC
CCCGATTGCTTCAGACAATTCTACTTGAGTAATGTTGTTCTCTTTCATAAGTTGTTCTAA
GTTCTCTGATAAAATTTTTCTAGCACTCTTATATTCCATAATTTTCTCCTTTAGTATTAC
TTAATGTAATACTAATTTACCATAAGTAATATCACTTTTCAATACAAAATATTACTTTTT
TGAAATAAATATCACTTTAGGTGTTGACATATTACTTTAAGTGATAGTATAGTTGTAAAT
GTCAACAGGAGGTGAAACGAAATGCCGGAAGATTTCAAAGAATTCTCAGTGAAAGTTTGG
AGGACTAATTCAAATATGACACAACAGGATGTTGCTGATAAATTAGGCGTCACTAAGCAA
TCTGTCATAAGATGGGAAAAAGATAGTACAGAGTTAAAAGGTTTACAGTTATACGCTTTA
GCCAAATTATTCAACACTGAAGTTGATTACATAAAGGCTAAAAAAATTTAATACAAATAT
CACTTTAAGTTATATTAGGAGGTGGATTAAATGCTTATAGATATCAATAAGGTAACTGTC
GGCAAACGCATAAGAAAAGATTACGGAGATATAACATCACTTGCTGATGATATTGAAGAC
AGGGGTTTAATTAATCCGCCGGTTGTCACGCCGGATTATGAATTAATAGCTGGAGAACGA
AGATTAAAAGCTATGAAGAAACTTGATTATAGGCAAATAGAAGTGAGGGTTATGTCCGTA
GAAGATTATGAACATCAACTCAAAATAGAAATTAGTGAAAATGAAGAGCGAAAAGCTTTT
ACTTATTCAGAAAGAATGGATTACGCGAAACAATTAGAAAGAATTGAAGCTAAAAAAGCT
AAAGATAGAAAGACTTCTAAGCTAAAACAAAACAAAGACACCGTTACGGACCAAGGACCG
GAACGGAAAGGAGAAACTCGAGATATCGTCGGTAAGGCTTCTGGTTTTGGCAGTGGACGA
ACATATGCAAGAGCTAAATACATCTATGAAAACGCAGACGAAGAAACTATAAAAGAAGTT
GATGAAGGTAAAAAAAGTATTCGCAAAGCGCATGATGAACTTCGTGCTAAAGAAAAGCAA
AATGAGGCAAATAAAGTGAAAGTGACAACAAAAGAAAAACCTCAAACGACAGTAGTAGAT
CGAAGGGAACGGATGAACGCAGAAGTTGAAGCTATGAGTGAAACAGAAACAAATTTAGCT
TTGTCTGAAGCTGCAGCTGCAAACATAGTAAATGTCTGTTCTAACTTATTATACGCGATA
AACAACATTGAAGATTTAGAGTTAACTTTGAATTTCTTGAAATCAAGAGATGCTGAAGAA
TTATCAAAAGTTGTTAAGGCTTCTAAAGCTTTAAACAAAATTATAGAAAAAGGAGATTTT
ATAAATGTATAACCAGCAATTACCAGTTCACAGATTACAGACAGATATGAGTTATCAATC
ACCGGTGCAAGAAAGACAAGTAAGAAAGATAGTTAATAAATTTGATTCAAAAAAATTACA
CACAATTGTAGTTAGTAAAAGAAAAGATGGGTCATTTTATATCATCGATGGTCAACATAG
GGTGGAAGCGTTGAAAGAATTGAACATTTCATTTATAGAAGCGACAGTGCACGAAAACTT
AACTATTGAAGAAGAAGCTGAGATGTATTACGGAGTTAATGATAGACCTTCGAAAAACGC
AAACTCTAAAGGTAAATCACGACTTAGATTTAAAGAGCCGGTAGCTGTAGCTATAGACGA
AACGGTAAAAAGTGTCGGGTTGGAAATTGATTATGAAAAAAGCGCACCAACAAAAGGGTA
CATCAAAGCTTATGATGCACTGCAATCAATATACAAAGGAAATGGTGCTAATCACTTAGG
TTTAGTTTTGGAAATAATCAAAGATTCTTTTGGAGAGGATACAAGGAATTACCAATCTTT
TATTTTGAGAGGTTTCTCTAAATTGTTGAAAGTATATCTGCATGAAGTGGATTTAAATTT
TTTAGTTAAAAAACTTCAAAACATTGGTTACGAAGGCTTCATTTTAGAGATTAATAAGAA
GCATGCTGGATTTAAGACAAAAAAAGAATGCCTACCATTTGTAGTAGTAGACATTTACAA
CAAAAATCGTCGTCAAAAAAATCAATTGGACAAAATGAAATTGCATGTTTAATCAACAAC
ACAATTATACCATACGAGGTGGTTCTGAGCTACCTCAAACAACTTAATAGGAGGAACAAC
AAATGTTACAAAAATTTAGAATCGCTAAAGAAAGAAGTAAATTAAAACTCAATTTACTAA
AACATGCAAACAGTAATTTAGAAACAAGAAACAACCCTGAACTGTTGCGAGCAGTTGCAG
AGTTGCTTAAAGAGATTAATCGATAAATCCGACAACTAATCATCATTTGAATTTGAAAAA
CTGGTTAATAGATAGCAAAAATACGCTATAAAAAGTACCGAAATATAAAAAGGAGTATTT
ATTGGTTCGTTATTAATAAACTTTAATAAAAAGTCCCAAATAGCATTACCGCTTACACCT
ACAGAACTAGCATTAATAAAACCTAAACTGGAGTGATTAATATGCATTATGTCGACAATT
TTTTTACCGCTGTAATTATTGCTTTGATGTTGTTTTTGCTCTACTGGATGGGCAGGATTG
ATGGATTTAATAAAGGTAGAACTATTAGCTACATCGACATTCAAATTTCTAAGAGCATAA
GACATTTTCAAAATATCGTTTTTAGGAATGCTCGTAGATTTTATAAAACTATTAAGAACC
TCATTAGAAAATAAATTAGATTTGAACATTGGATGATTCTTAGTTACTTGATGCATATAG
GAAGCCCAATTAGATAATTTCGATTGGTTAATTCTAATGCTATTCATAACATTATTAACC
GTCGATTGAATTTCCAGAGCGTTCATAACATACGAATTATTCATAGTATTTGCGGCTTTA
GCGTAAGCTTCGACAGGCAATTTAGACAAGATAGCTTGATTTTTCTTTATTAAATCTAAC
TGTCGTTGAGTGAGATTTATATTATTCATAATTATCACCTCCTTTCACTAGGAGATAACT
AAATTATACACAACACAAAAATAAAAAGGAGAAAAAGATATGATAAAAAATAGTTTGCAA
GCTAAAGAACTTGCGGTAATTTTATCTGTTTCAAAATCCAAAGCAGGACAAATAATAAGA
GAACTGAATAAAGAGCTTGAAGATGAAGGATACATTGCGATACGAGGCAGAATACCAGTC
CAATTAGCTAGGAAAAAATTCCCTTATCACGACTTATCAGACGAGAGAATAATGGAGGAG
TTGAAAAAAGAAAATGAGTAAAACTTATAAAAGCCACCTATTAGCAGTATTGTGCTTCAC
AGTCTTAGCGATTGTACTCATGCCGTTTCTATACTTCACCACAGCGTGGTCAATTGCAGG
ATTCGCAAGCATAGCGACATTCATATTTTATAAGGAATACTTTTATGAAGAATAAAAAAA
CTGCTACTTGCGCCAACAAGTAACAGTGACAAACGATTAACAAAATTAATTCGTGTTCAA
TATAAAACGAAACAAGGAGGAAGTCAAGATGTATTACGAAATAGGCGAAATCATACGCAA
AAATATTCATGTTAACGGATTCGATTTTAAAATATTCATTTTAAAAGGTCATATGGGCAT
ATCAATACAAGTTAAAGATATGAACAACGTACCAATTAAACATGCTTATGTCGTAGATGA
GAATGACTTAGATATGGCATCAGACTTATTCAACCAAGCAATAGATGAATGGATTGAAGA
GAACACAGACGAACAGGACAGACTAATTAACTTAGTCATGAGATGGTAGGAGGTCGCTAT
GAAGCAGACTGTAACTTATCTAATCAAGCATAAAGATGAAAATCTATTTATTACAAACCG
ACCAACCGAAGTGAACGACACAGTGAAGTATTCAACTGATATGCGAGACGCAAGAGAATT
CGACGGACTAGACAAAACTGTTATTGATATGTCTAAGCACAAAGCAATCAAGAAAACAGT
GACAGAAACAATTGAGTATGAGGAGGTAGAACATGACTGAACAAACATTATTTGAACAGT
TGAACAGTAAAAACGTGAATGATCATACAGAACAAAAAAATGGATTAACTTATCTAGCAT
GGTCATATGCACACCAAGAGCTGAAAAAGATTGACCCCAAACTACACAGTAAAAGTACAC
GAGTTTCCACATCCAGATATTAACACAGAAAATTATTTTGTACCTTATTTGGCTACACCA
GAAGGCTATTTTGTACAGGTATCTGTGACTGTGAAAGATAGTACAGAGACTGAGTGGCTT
CCAGTATTGGACTTTAGAAATAAATCGCTTGCTAAAGGTAGTGCAACAACTTTTGATATC
AACAAAGCGCAAAAACGATGTTTCGTTAAAGCTTCGGCTTTGCATGGTCTAGGCTTATAT
ATTTACAACGGCGAAGAACTACCAAGTGCAAGTGACAACGATATTACAGAATTAGAAGAG
CGTATAAATCAGTTTGTGAACTTATCTCAGGAAAAAGGGCGAGATGCAACTATCGATAAA
ACGATGAGATGGCTAAAAATCTCTAACATTAATAAATTGAGTCAAAAACAAATCGCAGAA
GCACACCAAAAATTAGATGCAGGATTAAAACAATTGGATAGTGAGGAGAAACAATAATGT
TAAACAGAGCAGTATTAGTAGGACGCTTAACAAAAGACCCAGAATTAAGAAGCGCGCCAA
ATGGCGTAAATGTAGGTACATTCACATTGGCAGTAAACAGAACATTCACGAATGCTCAAG
GCGAGCGTGAAGCAGATTTTATAAACGTAGTAGTGTTCAAGAAACAAGCTGAAAATGTTA
AAAACTACCTTTCTAAAGGGTCGCTGGCAGGTGTAGACGGGCGACTACAAACACGTAGCT
ACGAAAATAAAGTCGGGCAACGTGTATTTGTGACAGAAGTAGTAGCGGACAGTGTTCAAT
TCTTAGAACCGAAGAATAACAACCAACAACCAAACAACAATTATCATCAACAAAGACAAA
CTCAAACTGGTAATAATCCTTTTGATAATACCATTGCGATTACTGATGATGACTTACCGT
TCTGATTGGAATGATTAAATGCCGAAAATTACTAGTTATATCACTCAAGACGACGGCACA
ACAACAGTTGTCATCTCGGATGTTGAATTAGGCAATAAAGAAACATTAC-TACTTGATAA
CGGGTTTGATGTAGAAGTAGATGTAAACGTTATAGATCCGTTTCAAATTACCGGCAAGCA
ACGACGAAAAATATTCGCGCTTGTCAAAGACATAGAAGAATATACAGGTCAACCAATGGA
CTATATGCGACATATGTTCATCGAGTATGTAAGGACTTACTACGGCTATGATGAACGTAT
TTCACTAAGTAATTGTACGAGAACACAAGCAAGTCAAATCATTGAAGCAACGCTTGACTG
GACGTTCTACAATGACATACCACTTAGCTACAAAACGAGTAATCTACTGAAACAAGATAA
ATCATTCTTATACTGGTCAACTGTTAACCGCAACTGTGTAATATGCGGAAAGCCTCACGC
TGACCTAGCACATTATGAAGCAGTTGGCAGAGGCATGAACAGAAATAAGATGAATCACTA
TGACAAACATGTATTAGCGTTATGTCGCGAACATCATAACGAGCAACATGCGATTGGCGT
TAAGTCGTTTAATGATAAATACCACTTGCATGACTCGTGGATAAAAGTTGATGAGAGGCT
CAATAAAATGCTGAAAGGAGAGAAAAAGGAATGAATAGACTAAGAATAATAAAAATAGCA
CTCCTAATCGTCATCTTGGCGGAAGAGATTAGAAGCGCTAAAAAAATTAAAAAATTTACC
CCTGAGGATTCTAAAGGTTTTCCTGATATAACAAAAGATTCAATAAAAGAACCTAAATAA
AAATATTATGGTTGATAAAATCCCATTGTTCTTTTGTTAACCACCCTTGTTTGTTATTGA
CTATTTCTGTAACAAACAGCTTATCTCCAGAATCGAGATAAGGTTTCAACTTTTCTATCA
TTTCTGAAGTTGATAAAGAAGAACGGAATAAAAATGAAGATTTCCAATAATTGCAATGAC
CATTAGAAATTTCCTTTTTTATAACATTTCTCAATTCCTCATATTTTTGTCCGGGTGAGT
TTAAATCATATGTTAACATATAAGGTTTTTCCATATTTTATTCACCCCCAATCTAACGCA
GTAGCGATAACAAAATTATACCAGAAAGGAGATAACGAAATGGCAACATTTAGAGTTTAC
AAAGAATCAGGTAACTTTGTCACAGTACACAAAGATTTTATACATGATTCTAATATAAGT
TGGAAGGCTAAAGGTATTCTACTTTATTTGTTAAGTCGACCTGATAACTGGCAAATTTAC
GAAACAGAACTAGAGCAACATTCAACTGATGGACTTAGCGGTTTAAAGAGTGGAATCAAG
GAACTGGAAGAAATTGGATACATTCAACGTAGTAGAAAACGTGATAAAAGTGGTAGGTTA
AATGGTTATGAGTACTTAGTATATGAGCAACCGCACCACATTCGATTTTCCAACGTTGGA
AAAACCGTTAACGGTAAAACCAACAATGGAAAAACCGTTAATGGTAAATCGCATACTACT
AATAATAATAGTACTAATAATGATTTAACTAATAATAACAATACTAATAATGAAGGAAGT
ATATTGTCGGGCAACCCGACGGTGTCTTCCATTCCCTATAAAGAAATTATCGAATACTTA
AATAAAAAAGCAGGAAAGCATTTTAAACATAATACAGCTAAAACAAAAGATTTTATTAAA
GCAAGATGGAATCAAGATTTTAGGTTGGAGGATTTTAAAAAGGTGATTGATATCAAAACA
GCTGAATGGTTAAACACGGATAGCGATAAATACCTTAGACCAGAAACACTTTTTGGCAGT
AAATTTGAGGGGTACCTCAATCAAAAAATACAACCAACTGGCACGGATCAATTGGAACGC
ATGAAGTACGACGAAAGTTATTGGGATTAGGGGGATATTATGAAACCACTATTCAGCGAA
AAGATAAACGAAAGCTTGAAAAAATATCAACCTACTCATGTCGAAAAAGGATTGAAATGT
GAGAGATGTGGAAGTGAATACGACTTATATAAGTTTGCTCCTACTAAAAAACACCCGAAT
GGTTACGA--GTATAAAGACGGTTGCAAATGTGAAATCTATGAGGAATATAAGCGAAACA
AGCAACGGAAGATAAACAACATATTCAATCAATCAAACGTTAATCCGTCTTTAAGAGATG
CAACAGTCAAAAACTACAAGCCACAAAATGAAAAACAAGTACACGCTAAACAAACAGCAA
TAGAGTACGTTCAAGGCTTCTCTACAAAAGAGCCAAAATCATTAATATTGCAAGGTTCAT
ACGGAACTGGTAAAAGCCACCTAGCATACGCTATCGCAAAAGCAGTTAAAGCTAAAGGGC
ATACGGTTGCTTTTATGCACATACCAATGTTGATGGATCGTATCAAAGCGACATACAACA
AAAATGCAGTAGAGACTACAGACGAGCTAGTCAGATTGCTAAGTGATATTGATTTACTTG
TACTAGATGATATGGGTGTAGAAAACACAGAGCACACTTTAAATAAACTTTTCAGCATTG
TTGATAACAGAGTAGGTAAAAACAACATCTTTACAACTAACTTTAGTGATAAAGAACTAA
ATCAAAATATGAACTGGCAACGTATCAATTCAAGAATGAAACACAATGCAAGAAAAGTAA
GAGTAATCGGAGACGATTTCAGGGAGCGAGACGCATGGTAACCAAAGAATTTTTGAAAAT
TAAACTTGAGTGTTCAGATATGTACGCTCAGAAACTCATAGACGAGGCACAGGGCGATGA
AAATAAGTTATATGACCTATTTATCCAAAAACTTGCAGAACGTCATACACGCCCCGCTAT
CGTCGAATATTAAGGAGTGTTAAAAATGCCGAAAGAAAAATATTACATATACCGAGAAGA
TGGCACAGAAGATATTAAGGTCATCAAGTATAAAGAGAATGAGAATGAAGTTTATTCGCT
CACAGGAGCCCATTTCAGCGACGAAAAGAAAATTATGACTGATAGTGACCTAAAACGATT
TAAAGGCGCTCACGGACTTCTATATGAGCAAGAACTAGGTTTACAAGCAACGATATTTGA
TATTTAGAGGTGGACGATGAGTAAATACAACGCTAAGAAAGTTGAGTACAAAGGAATTGT
ATTTGATAGCAAAGTAGAGTGTGAATATTACCAATATTTAGAAAGTAATATGAATGGCAC
TAACTATGATCGTATCGAAATACAACCGAAATTCGAACTACAACCTAAATTTGGGAAACA
AAGACCGATTACGTATATAGCTGATTTCTCTTTGTGGAAGGATGGCAAACTGGTCGAAGT
TTTAGATGTTAAAGGTAAGGCGACTGAAGTTGCCAACATCAAAGCGAAGATATTCAGATA
TCAGTATAGAGATGTGAATTTAACGTGGATATGTAAAGCACCTAAGTACACAGGCAAAAC
ATGGATTACTTACGAGGAATTAATTAAAGCAAGACGAGAACGCAAAAGAGAAATGAAGTG
ATCTAATGCAACAACAAGCATATATAAACGCAACGATTGATATAAGAATACCTACAGAAG
TTGAATATAAGCATTTTGGTGATGTGGATAACGAAAAAGATGCGCTGGCAGATTACTTAT
ATAACAATCCTAACGAAATACTAGAGTATGACAATTTAAAAATTAGAAACGTAAATATAG
AGGTGGAATAAATGGCAAGAATTACCAAAGAAACAAAAACTGTAAGCGACGGTTATTCAA
GAGAAGACCGAGAAACGACATTGAACTATGATTACGAAAATCAAGAATGGATTGCTTACT
CATCGGTACCGACACATATTACTAGAATGACAAAGTTGTACGGCGATGATGTAGAGGTAT
TGGAACGATTAGAATCTGGGACTGCGGTATTGGTTAGGGCGAAACTACCTAAAAGCGCAA
TAGGTTTTAGAAAATTAATGTCTGAAGAGCGACGACAAGAATTATCTGAGAGAGCAAAAA
GAGCTTTTGGTCATTAGTGCTCGTGAATATAGGGCGAAAAACGACCAAAAAGACACACTA
ATACTTTTTAGGATAAATAACATCCGGAGAAAAAAACATGAGCTTTAAAAATTTTAACAC
AGGATAAATACAGAGGTGGAATAAATGAGTATCGTAAAGATTAACGGTAAACCATATAAA
TTTACCGAACATGAAAATGAATTGATAAAAAAGAATGGTTTAACTCCAGGAATGGTTGCA
AAAAGAGTACGAGGTGGCTGGGCGTTGTTAGAAGCCTTACATGCACCTTATGGTATGCGC
TTAGCTGAGTATAAAGAAATTGTGTTATCCAAAATCATGGAGCGAGAGAGCAAAGAACGT
GAAATGGCTAGGCAACGACGTAAAGAGGCTGAGCTAAGAAGAAAGAAGCCACATTTGTTT
AATGTGCCACAAGTGCATCCAAGAGGACGTTATGCGTGCTACCTGATGGAAAACGACATA
TTCGTGAAAGTTAAGAAGTAGATCATGACAGATAATGCACGCAAAGAATACTTAAGCCGA
TTTTTCAGCTCTAAGAGATATCTGTATCAGGATAACGAACGAGTGGCACATATCCATGTA
GTGAACGGCACTTATTACTTTCATGGGCATATCGTGCCAGGTTGGCAAGGCGTGAAAAAG
ACATTTGATACAGCGGAAGAGCTCGAAATATATATAAAGCAACATGGTTTGGAATATGAG
GAACAGAAGCAACTAACTTTATTTTAAGGAGATGTAAAAATGAAAATCAAAGTTAAAAAA
GAAATGAGACTAGATGAATTAATTAAGTGGGCGCGAGAAAATCCGGAGCTATCAAAAGGA
AAAATTTTTCTTGCAAAAGGTTTTAGTAATGGATCCGTTCGTTTTCAACGAAATACAAAT
ACGTGTTCGATATCAAGTTTTATTCCAATTGATACTCCTTTCATAGTTGAAGTTGAAGAG
GAAATCACAGAAGATACAGTATTTGATAGGTTGTTTGAAGTGTACGAGCTTCAAGAGGGA
GCCTATATGTCAGCGTTACACACAAGTATTAGTATCAACGAACGTTTAGAGAACACGTTT
TTCCCTACCAA-AGCATTCTACATCTTGAACGACGGCCTAACTATGACATTAATTTGGAA
AGATGGGAGATTGGTAGAATGAACTATGAAACAGGGTTCCAACTAAGCGTAATGGACGCT
AGGTTGAAGAAGATGAGAAAACAACGTGATGAGTACAAGAAGCAACGATATGAGCTTATT
GGGGTTATAGCGAAGTTACGAGATTGTAACAAAGAACTGGAGAAGAAAGCAAGCGCATGG
GATAGGTATTGCAAGAGCGTTGAAAGAGATTTAATAAACAAATTCGGTAATGATGATGAA
AGAGTTAAATTCGGAATGGAATTAAACAATAAAATTTTTATGGAGGATGACACAAATGAA
TAATCGCGAAAAAATCGAACAGTCCGTTATTAGTGCTAGTGCGTATAACGGTAATGACAC
AGAGGGATTACTAAAAGAGGTTGAAGACGTGTATAAGAAAGCGCAAGCGTTTGATGAAAT
ACTTGAGGGTTTACCTAATGCTATGCAAGATGCACTCAAAGAAGATATTGAACTTGATGA
AGCAGTAGGGATTATGACGGGTCAAGTTGTCTATAAATATGAGGAGGCACAGGAAAATGA
AGAAATTTAATGTTCAAATCACATATACCGGCATGATTGAAGAGACTATCGAGGCTGAAA
GTTTAGAAGAAGCAGAATTTGAGGCGGATGTTACTGCGAGATTGGAAGCACCATTTGATT
GTGATGAGTATGAAATTAATGTAGAGGAGGCACAGGAAAATGACTAACATATTAACAGCC
GATCAGTTACAAGAGTTATTACAAATACAAAAGGAGTTCGACGATAGAATACCAACTAGA
AATTTAAATGACACAGTAGCTAGTATGATTATTGAATTTGTAGAGTGGATTAACACACTT
GAGTTTTTTTAAAATTGGAAGAAACAACCAGGTAAGCCACTAGATACACAATTAGATGAG
ATTGCTGATTACTTAGCTTTCAGTTTGCAATTAACTCTGACTATAGTTGATGAAGAAGAT
TTGGAAGAAACTACTGAGGTTATGGTTGATTTGATTGAAAATGAAGTTACTTTGCCTAAA
CTACATTCAGTTTATTTTGTTCATGTACTGCATACGCTAACAGAACAATTTGTAAAAGGT
ATTGATAATAGCATTGTACAAGTTTTAATAATGCCGTTTTTGTACGCCAATACTTACTAT
TCAATCGACCAACTCATTGAAGCATACAAAAAGAAAATGAAAAGGAACCACGAAAGACAA
GATGGAACAGCAGACGCAGGAAAAGGATACGTGTAAAGACATCTTAGATCGAGTCAAGGA
GGTTTTGGGGAAGTGACACAATACTTAGTCACAACATTCAAAGATTCAACAGGACGCAAG
CATACACACATAACTCGAGCTAAGAGCAATCAAAGGTTTACAGTTGTTGAGGCAGAGAGT
AAAGAAGATGCAAAAGAGAAGTACGAGGCACAAGTTAAAAGAGATGCAGTTATTAAATCA
AGTAGATATAGGAGAGGGATAAACTAATGAAAGAACGACTAAAAGCATTTTTATATTTTT
TAATGTCCATATTCCTTTTTCCTTTTACGTTTTTGTATTTGTTAGCTTACCATCACTTTG
AAGACAAGCAACATTTTTTAACAACATGTATAGAGTATATAGAACTTGTTTATATACTAT
TTATGCATAGTATTTTAGGTAAAAAAGTAAACGAACCTTTTAACATCGACGAAATAGATT
TTTGGTTGAGGTTTGGTTTCAAACTAAAAAGATATACGGGTTTAATTAAAGAAGAAATAA
AACTACTACGTCAAGAAATACCAGTCTTACGTTATGACAAACCAGAAGTAACAAAAGACT
ATATAGAGTACATTAATATTAATTATACGGCAGACACATATTATTGCTTTTATAAAGATG
GAACGTTTAGGTTCTATGATGATTATACTAACCAAAAACTAAAAGGAAATATTGATTCAG
ATTTTTTCAAAAAACTAGAATCATGGAAGCTCCTAGTAGAAAAAGGAAAGAGAATAAGTG
ATGATATTTAAAAAATTCGAGTTGGTTATTAGAAATAATAAAGAAGGTAGATAAAAAATG
ATTAAACAAATATTGAGACTATTATTCTTACTAGCGATGTATGAGCTAGGTAAGTATGTA
ACTGAGCAAGTATATATTATGATGACGGCTAATGATGATGTAGAGGCGCCGAGTGACTTC
GCAAAGTTGAGTGATCAGTCAGATTTGATGAGGGCGGAGGTGACAGAGTAAATGATGTGG
TTAGTCATAGCAATTATATTACTAGTCATCTTATTGTTTGGTGTGATGTTGCAAGCTGAA
CAGTTAAAAGGCGATGTGAAAGTTAAAGAGCGGGAGATAGAGATATTAAGAAGTAGATTG
AGACATTTTGAAGATTAAAAATATTTGTATGGAGGGTATTCATGACTAAAAAGAAATATG
GATTAAAATTATCAACAGTTCGAAAGTTAGAAGATGAGTTGTGTGATTATCCTAATTATC
ATAAGCAACTCGAAGATTTAAGAAGTGAAATAATGACACCATGGATTCCAACAGATACAA
ATATAGGCGGGGAGTTTGTACCGTCTAATACATCGAAAACAGAAATGGCAGTAACTAATT
ATCTTTGTAGTATACGAAGAGGTAAAATCCTTGAGTTTAAGAGTGCGATTGAACGTATAA
TCAACACATCAAGTAGGAAAGAACGCGAATTCATTCAAGAGTATTATTTTAACAAAAAGA
CTTTGATTGCGGTATGTTATGACATACACATTTCTGAAAGTACAGCGCATAGAATTAAGA
AGAAGATAGTTTCTAAACTAGCCGAAGAATTAGGGGAATACTAAAATTGACAGTAAAATG
ACAGTTTTTGACACCTAAAACGAGATATTATGATATTGTAAGAATTATCTTAAGACGTGG
GGTAATAGCCACATTAGATGTTCTCATCGATGTGATTGAGAAGTGACAAACATATAAAAA
TTGATATGTTACGCTATTAATCACTTACTACCTGCCTATATGGTGGGTAGTTTAATTCTT
GCATTTTGAGTCATAACTATTTTCCTCCTTTCACATTTATTGAACGTAGCTCCTGCACAA
GATGTAGGGGCATTTTTTTATATTTAAAATAACTAGAGTAATTAACGTAAAGGCGTGTGA
TACAGTGAAAACAATTGATTAAATTAACACCGAAGCAAGAAAAGTTTGTGCTAGGACTCA
TAGAGGGCAAGAGCCAACGGAAAGCATATATTGACGCAGGGTATTCGACTAAAGGTAAAA
GTGATAATTATATAGATAGCCGAGCTTTTGAGTTGAGTAAGAATAGTGCGGTTTTAGATA
GGTATGAAGAATTGCGTCAAGAAGCAGCTGAACAATCAAAATGGACACGCCAAAAGGCTT
TTGAAGAATATGAGTGGTTAAAGAATGTAGCTAAGAATGACATTGAAATAGAGGGAGTAA
AGAAAGCGACAGCTGATGCATTCCTCGCT----AGTTTGGACGGCATGAATAGAATGACG
TTAGGAAATGAAGTTCTGACTAACAAAAAGATTGAAACTGAAATCAAGATGCTTGAGAAA
AAAATTGACCAAATGGATAAATCAGAAAATAATTCACAAGAAGCAGAAGTTGCTAAAGCA
CTTATTAAGTTAGCGGGTGTTAATAATGATTAATGAAATGTTAAACCCGAAACAACAAGA
AGTCTGGAACTGCTTTATAAACGATAAACCCAAAGTATTAATAGCGAGTGGTGCAAAAAG
GGCAGGTAAAACATATGTGTTCATCCTGCTTTTTTTAATGCATATAGCTACTTATAAAGA
CAAGGGGCTTAACTTCATTATTGGAGGAGCAACACAAGCATCTATAAGACGTAACATACT
AGATGATATGGAGTTAATACTAGGTAGAGAGTTAACACTCGACAAATCTAACGCAGTCAA
AATATTCGGTAATAAAGTGTATGTATTCGACGGACAAAACTCGGATGCATGGAAAAAAGC
GCGTGGTTTTACTTCAGCAGGTGCTTTTTTAAATGAGGGAACAGCATTACACAATATGTT
TATTAAAGAAGTGTTCTCACGTTGTAGTTACAAAGGCGCGAGAATATTAATTGATACCAA
CCCCGAAAACCCGATGCATCCAGTTAAAAAAGATTACATTGATAAGAGTGGTCAACGGTT
ATCGAATGGAAGACTAAATATCAAAGCATTCCAATTTACTTTGTTTGACAATACATTTTT
AGATGAAGAATATATTGAATCGATTATCGCAAGTACACCAACAGGAATGTTCACAGATCG
TGATATTTATGGTAAGTGGGTTTCTGCTGAAGGTGTTGTATATAAAGATTTCAAAGAAAA
AGTTCATTACATCAAAGATGAAGAATTTAAAACTAAACAAATAAAAAGGAAATATGCAGG
CGTCGACTGGGGATATGAGCATTATGGTTCTATTTATGGTTGTAGCGGAAGACTTTGACG
GAAACAAGTACGTTATTGAAGAACACGCACACAGACATAAAGAGATAGATGACTGGGTAG
CTATTGCTAAAGGAGTTATAAAAAGGCATGGCGATATTCTTTTTTATTGTGATACAGCCA
GACCTGAACATATTGAACGATTTAGAAGAGAGAAGATAAAAGCAAGATATGCTGACAAAG
CTGTTATTGCTGGCATTGAAGTTATTTCTAGGTTATTCAAGTTAAATAAAATATTCATTA
TCAAAGAAAAAGTTAGTTTGTTTAAAGAAGAAATATACAACTATGTTTGGAAAGATAATG
CAGACGAACCAGTTAAATTAAACGATGACACATTAGATGCGTTAAGATATGCAGTTTATA
CAGCTAATAAGCCAAGTGGCACAGGCTTTAATTAAAGGAGGTAATATTTTGTACCCTAGC
CAACCAACACAAACAGAAATATTTGATGCTATTGTGAGGACTAACAATAAGCCAGAAACA
CTGGAAGAAATGATTGTCAGATATATAAAACAACATTTAGAAAAGTTACCTGAAATCTCA
ATAGGTCAAGAATATTATGAGCAACGACCTGATATTGTAAAGGAACCTAAGCCGGTTGAT
GCTACAGGAGCAGTTGACCCATTGAAACCAGATGACAGAATGATTACCAACTTCCATGCT
AACCTAGTAGATCAAAAAGTTTCTTATATTGTAGGTAAGCCTATCGCTTTTAAACATACA
GATGATGAAGTAGTTAAACGTATTGATGAAGTTTTAGGCAATAGATTCGATGATAAGTTA
CACAGTGTACTAACAGGAGCTAGCAATAAAGGTATTGAATGGTTGCATCCTTACCTTGAT
GAAGATGGAGAATTCAAGTTATTTAGAGTACCAGCAGAACAAGGTATTCCTATATGGACT
GATAAAGAGCACGAAGAATTAGAGGCGTTTATCAGGATGTATAAATTGGAAAATGAAACT
AAAGTTGAATACTGGGATAAAATAACGGTTAATTACTACGTTTATGAAAATGGCTCGCTT
ATTCCGGATTACTCTAACAATTTGGAGAATTCAAAAACGCATTTTAGTACAGGGTCGTGG
GGTAAGATTCCATTTATTCCATTCAAAAATAATGACTTAGAAATGTCAGATATATTTATG
TATAAAACATTGATTGATGCGTATAACAGGCGATTATCTGATTTATCCAATACTTTTAAA
GATTCAAACGAATTAACGTATGTATTAAAGAACTATGATGAACAAGAGTTGCCAGAATTC
AAACGGTTACTACGTTATTACGGGGCGATAAAAGTATCGGATAACGGGGGTGTCGACACA
ATACAGGTAGAAGTACCAGTTGAAAACAGTAAAAAGTATTTAGATGAGTTATATCAAAAA
ATAATGTTGTTTGGTCAAGCGGTTGACTTTAGTTCTGATAAATTCGGTTCTGCTCCAAGT
GGGGTTGCGTTAGAGTTTCTATATACTAACTTAAACTTGAAAGCAGATAAGTTAGCGCGT
AAAGCTAAAGTTGCTATACAGGAGTTACTTTGGTTTGTGTTTGAGCACTTCGACATCAAA
GGAGAACATAAAGATGTCGATATTAGTTTCAACTACAACAAAGTAGCGAACACAGAATTA
CAAGTACAAACAGCTCAACAATCTATGGGAATTGTAAGCCATGAAACAGTACTAGAAAAT
CACCCGTTTGTCGAAGATTTGCAAGCAGAACTCGAACGAATAGAACAAGAACAAATGGAG
TACAACAAGCAACTGCCTAATTTAGATGACGGAGGTGCTGACGGTGCCCAACAACAAGAA
AGATCTAACAATAAAGAATCAGAATGATATTGATGAGTATATCGACAGTCTAATCTCTAA
AGCTGA-AAGCCTATAGAACAACTATTTGCTAATCGACTTAAAGAGATAAAACAAATCAT
CGCAGATATGTTTGAGAAGTATCAAAGTGATGATGTGTATATTACATGGACTGAATTTAA
TAAATATAACAGGCTCAATAAGGAGTTAACTCGTATAGGTACTATGCTGACTGATGATTA
TAGGCAAATAGCTAAGATGATTCAGAAGTCGCAGGAAGATGCTTATATAGAAAAGTTCCT
TATGAGCCTTTATTTATATGAGACGGCGAGTCAAACATCTATGCAGTTTGATGTTCCTAG
CAAAGAAGTTATCACATCAGCTATTGAACAACCTATTGAGTTCATTCGATTAGTACCGAC
GCTACAGAAGCATCGTGATGAAGTATTGAAAAAGATACGCTTACATATCACACAAGGCAT
TATGAGCGGAGAGGGTTACTCTAAGATAGCGAAAGCAATCCGTGATGATATTGGTATGTC
TAAAGCTCAATCGTTGCGTGTAGCTCGTACAGAAGCGGGTAGAGCGATGTCACAAGCTGG
ACTTGATAGCGCATTAGTAGCTCAAAAGAATGGCTTACAGATGTATAAGTATTGGCATGC
CACTAAAGATACACGTACAAGAGACACACACAGGCATCTAGACGGTGCTAAGAAGAAAAT
AGACGAACCGTTCAAGTCGAGTGGTTGCGTTGGACAAGCGCCCAAGTTATTCGTTGGTGT
GAATAGTGCAAAGGAAAATATCAACTGTCGTTGTAAGCTTATGTATTACATTGACGAAGA
TGATTTGCCTAGTACAACAAGAGTACGTAAAGATGATGGCACAACCGAAGTAATACCACA
AATGACTTATCGTGAGTGGGAGAAATATAAACGTAAAAGAAAGTAGTTTACTGCTCGACC
TTAGCATGTCGTTAAACTGCTTCTTTTTATACCAAAATTCTTCGTGGCGTTGCACGTAAA
ACTCGTAAAAAGGAGTAGTTTAAATGGATTTATACACGTTGTTAGGACAATTTAAAGACG
GAGAAATCGACAAGCAGAAAGTAATTGATGCGATTGACGAATCGAAATCGGGAATGGTAC
CACGTTCAAGATTGAACGACAAGAATACCGAAATCGAAGAGTTAAAAGAAGAGATTTCTA
AACGTGATGAACAAATTGTCAAATTGCAAGACTCTGTTAAAGATGATAGCGAGATTCAAA
AAGAACTCGAAGAATTAAAGAATCAAAATTCAGAGTGGGAGACAAAGTATAAAGAAACAC
AACTTAATAACGCAGTTAAGTTAGCGGTTGCTAAAGAAGCAAATGACGCTAACGACATTC
TAGCATTCATCAATAAAGATGAACTGGAACTAGCAGACGATGGCACTGTAAAAGGTTTAG
ACAAAGCGATTGAAACGCTTAAAGAGTCTAAACCTTATTTATTTGCGCCGTCTAAGCCTG
TAGGTAAAACACCACAAGGCGGAGGTAATCCGGACTCAGGTGTAACGAAAGAAAAGTTTG
ACAACATGAGTGTCGCTGAACGTAACGAATTGTATTTGAACGATCGTGAGACATTCGAAA
AATTAGTTAATCAAAATTAAACAAAGAAAGAGGTATAAGCATGCCACAAGGACTTACTAA
AACAAGTAATCAAATCATTCCAGAAGTATTAGCGCCTATGATGCAAGCGCAACTCGAAAA
GAAATTGCGTTTCGCTTCATTTGCAGAAGTAGATAGCACATTACAAGGACAACCGGGAGA
CACTTTGACATTCCCAGCATTCGTTTATAGCGGAGACGCACAAGTAGTTGCAGAGGGCGA
AAAAATCCCTACTGACATTTTAGAAACGAAAAAACGTGAGGCTAAAATCCGTAAAATTGC
TAAAGGTACATCTATCACAGATGAGGCTTTATTAAGTGGTTACGGAGACCCTCAAGGCGA
ACAAGTACGTCAACACGGTTTAGCACATGCTAACAAAGTTGATAATGATGTATTAGAGGC
TTTAATGGGAGCTAAACTTACTGTTAATTCAGACATCACTAAATTAAACGGCTTACAATC
AGCAATTGACAAATTTAACGATGAAGACTTAGAGCCAATGGTTTTATTTGTTAATCCACT
TGATGCTGGTAAATTACGCGGAGATGCATCAACTAACTTTACGCGTGCAACCGAATTAGG
CGATGACATCATTGTTAAAGGTGCGTTTGGCGAAGCTCTAGGCGCTATCATTGTACGTAC
TAATAAGTTAGAAGCTGGCACAGCTATTTTAGCTAAAAAAGGTGCAGTTAAATTAATCTT
GAAACGTGATTTCTTCTTAGAAGTAGCGCGTGACGCATCAACAAAAACAACTGCATTATA
CAGTGATAAGCACTATGTAGCATATTTATATGATGAATCTAAAGCAGTGAAAATCACTAA
AGGTTCTGGAAGCTTAGAAATGTAATAGGAGGTAGTGACATATGTATAAAGTAATCGAAC
GTTTTGAAGATGCACAAGACAATGGACATGAATATCAAGTGGGAGAC-ATTTACCCACGT
GATGGGTTAGAAGTATCAGAAGAACGGTTCACTGAATTATCTACAACAAACAACCGCCGT
AACTTAATCGCTATCAAACTTGTTGAAGACGATACAACAGAACAGTCTGAGGCGAGCGCT
GACGAGCAAAAAAGTTTATCTGATATGAAAGTAGCAGAATTAAAAGAACTTGCTAAAAAG
CGTGAAATTAAAGGCTATAGCGATATGAAAAAAGATGAGCTTATCAAAGCTTTAGAGGGT
GTTAAGTAATGGACGCAAAAGACGTCAAAATGATTAATGGACTTTCACTCAATGATTCGT
CTAACGATGAGCAGATCGAATATCTTATTGAAGAATATAAAGGTGTTGCAGAAGATTATT
GTAATCAGAAGTTTGATGACAAAGAAGTGCCGTCGGGTGTTAAGAAGTTTATTGCTGAAT
GTATCAAGTTTGGTACAACTGGCAATATCTCAGCGCGCACGATGGGCACCGTGAGTTATA
CCTATGTAACTGACATACCTAGTAGTGCTTATGCTTATCTAATGCCTTATCGTAAGTTAA
GTTGGGGTAAGCGATATGTTTAATCCGTTTGATGAGTTTCCGCACACAATTGAAATTGGA
GAGGTTGAAGTTGCAGGAACATTTCCTAAAGAATACGAGCGTTTTAAAAGTAACGAAACA
ATTAAAGGATTTATGGATACGCCTACATCAAGCGAGACACTCAAATTTCATCAAATGAGC
AAAGACTTCGACCGTAACCTATATACGCCGTATCACATACCAATAACAAACAAAACTTTA
TTTAATTACGAGGGTAAAACGTACGAAGTTGTAGGCGAACCGGTCGACCAAGGCGGACAA
CATGAAATCAATTTAACTAGATTGAGGGTGCGACCTATTGGCAAAGGTTAAGTATGGTAA
TTGGGACTTAGTAAAAGAGTTAGAAAATTACGAGCGAGACATGGAGCGATGGGTCAAACG
AGGTATAGCAAAGACAACTGCTAAGATTCACAATACAATCATTTCATTAATGCCAGTTGA
TACCGGATATCTTAGAGAAAGTGTAACAATGGACTTTAAAGACGGCGGTTTTACTGGTGT
TATTAATATTGGTAGTGAATACGCAATATATGTCAATTATGGTACTGGTATATATGCAAC
AGGTGCTGGAGGTAGTAGAGCGAAAAAGATACCGTGGTCGTACAAAGATGCGAACGGTAA
GTGGCATACTACTAAAGGACAACATGCTCAACCTTTTTGGGAGCCGGCAATAGACGCTGG
ACGAGCATTCTTTAATAAGTATTTTTCATGAGGTGGTTAAGATATGTGGGTATCAGTTGA
ACGGTACTTATTTAACAAAGTATATAACAAATTAAAAAGTAACCCTATTATCCAAAAACA
ATTGGACGGTAGGGTTTTTGATTGCGTTCAGAAAGACGCTGTTTACCCATATATCGTTGT
GGGTGAAACAAACGTCACTAACAAAGAAACGACCACGAGCATGGTCGAAGATGTCGGCAT
CACGTTGCATGTTTATAGTCAAGCACGTAATAGAGATGAGGCATCACAAATAATTCAATT
TTTAGGCTTCGTTTTAAATAACGAAATAGAAATTGATTATTATTCATTCATTAAAAGTCG
AATTGATACACAAGAAGTGATTACTGACATAGATCAGTACACTAAACACGGTGTCATTCG
GCTTGTTTTTAAATACAGACATAACACATTACAAAGGAGTGTAACGAATGGCGCAGGATA
AATATATTGTCGCTCTCCAAATTGCTGATAAGGATTTAGCTAAGAAGCTAACTATCGAAG
AAGCAACGCTTTTAGGTAGTTTAGCAGAGGGTGGGCACACTATCAGTAATGACCTTGCTG
AAATCATTCAAGGCGGTAAGAAAGATTATAGCCGTAACTCTGTCGAAGAAGAAATCAAGT
TGACGCTTGATGTCGTTCCGGGAGATAAAGGTCAATTAGCATTAAAAGAATCAGTTAAAC
AATTCAAACAGTTACGTGTTTGGATTTGGGAAACTAAAAAACGCGATGGAAAACATCACG
GTGTATTCGCGTATGTAGTTATCGAAGAGCACGAATGGTCATTTGATGATGAAGATAACA
AAATCGAAATCACAGCAAAAGTTAAGTTCAATAGTGCAGACGGTACAATCAATGATTTAC
CAAAAGAATGGCTTAACCCTAGCGCATTGGCTCCAGTTGTTGAATTCGAAGACATGAACG
CATACGAAGATAGTTATGAAAACCGAACTAAAAAAACAACTGCTGGCAGTAGCGATTTAA
GTATGTAATTAACGAGGGCATTAGCCCTCTATTTTTTTGTACAAAATAACGATAAACGAG
GTATTTAATATGACTGAAACAACTTTTAATCCAATTACATCATTAACAATTAACAATGAA
GAAGTGAAAGCAAAAGCAACATTTATGTTCGATAAAACCGCTAAAAAATTTGCAACTGAA
CAAGAAGATAACAAAGGTAGAAAACAAA---CGATTTCAGGATTTACTAATGTTTATAAC
GCTTTATTAGAACGTGACACAGTGGCAATCGTAGACTTTTGGGAATGTGCAACAGCTTAT
CTAGGTAAAAGCGCGCCTAAAAGAGAAGATATTGAAGCGGAAATCATGGAAATCATCGAA
AGAGAAAACGACACGTTGAATCTTTTACAAGGTGCGTTGGACGTAATGAATAATAGCGGT
TTTTTCAAGCAGAAATCACGTCTATTCTGGACACAGATGAACCAAGCGCCATCGTTAGCC
AAAGAAGACGAGAAAGAGGGCGCGAAAGCTGGTATCGAGATGATGAAGAACAACTACAAA
GAAATCATGACCGTAGCACCTTATTAGACTATTCGGAAATAAGGCAGATGACAAGTCGTT
ACATAGGTTATATGAGTAATGACGAGCTAATGAGCATGCTACCTGCCGAATGGAATGACT
GGATTATTGGCGCTAGACAAGCATTGATTGACCAAAGGGACATTGTGTTGTACGGCGCTC
AATATAATGCGGTTGCTCAAGCTGGTAAATCACTAAAACGTTTTGTTAAGCAGAACGAAA
GAGAACATTACATTATTCGTGGTCAAGAAGAAGAATACGAAAGAATGAAACAGCGTGAGC
TAACTAAAAACAAACGTAAAAGAGAAATACAAAAACAAGGGACTCGCAAGTTCCTTAACA
GCTTAAAAACAAGTCATAAAGGAGGTTAGGCATGGAAAAGAATTTTCTGGCTCGTGTTAC
AGCTATAATCAGTGATTTTAAAAGGAATATTAGAACTGCTCAACGTATGGCTAAAACTGA
TATACCGGACGAAATCAAGACAGAAGTTACAGCTAACATAAGAGACTACCAAAGAGAACT
AACGCGAGCCAAATCGATGGCTCAACGTTGGCGTGAACATAAAGTTAATATTGATGCAGA
CGCTAGCAAAGTAAAACAAGTCATATCGTTTGTTAAAGCAGAACTATCGAATATCAGACG
TAAAAAAGTTGAAATTGACGGCGACGCAAGCGGATTAAAAAGAAATGTTGCGACTTCTAA
AGCAATGTTAGCTGGTTGGCGCAAACACACTGTTAAATTAGATTTTGATACAACCGGAAT
GACGAAAATGCAAGTAGCATTGACTGCAGGTAAAA-GAGCATTAGATCAGTATCAATCAA
CAATGGATGGCATCGCATCAAATATTAGAACTTTCGGTACTATCTTTGCGCAACAAGTCA
AAGGTTTAATGATTGCTAGTATACAAGCGTTAATACCAGTAATTGCTGGATTAGTTCCAG
CTATTATGGCAGTACTTAATGCCGTTGGTGTATTAGGCGGTGGCGTCATCGGGTTAGCTG
GTGCATTCTCTGTAGCTGGTGTTGGAGCGGTTGGCTTCGGTGCAATGGCTATTACTGCAC
TAAAAATGGTAAAAGATGGCACATTGGCAGTAACAAAAGAAGTACAAAACTTTAGAGATG
CGAGCGATCAGTTAAAAACTACATAGGCAAGGCATTGTAAAAGAGAATCAAGCAAGTATC
TTTAATGCGATGTCAGCGGGTATCAGAGGCGTTACAAGTGCGATGTCTCAATTAAAACCA
TTCTTATCCGAAGTATCTATGCTGGTTGAAGCAAACGCACGCGAGTTTGAGAATTGGGTT
AAACATTCTGAAACAGCTAAGAAAGCATTTGAAGCATTGAATAGCATAGGTGGCGCAATA
TTCGGAGATTTATTGAACGCTGCAGGACGATTTGGCGACGGATTAGTTAACATTTTCACT
CAATTAATGCCGTTGTTCAAATTTGTCTCTCAAGGACTACAGAACATGTCTATAGCTTTC
CAAAATTGGGCTAACAGTGTAGCTGGTCAGAATGCCATTAAAGCTTTTATTGACTACACT
ACTACCAACTTACCTAAGATTGGTCAGATATTTGGCAATGTATTTGCTGGTATTGGTAAT
TTAATGATTGCTTTTGCTCAAAACAGTTCTAATATTTTTGATTGGTTGGTTAAATTAACT
TCTCAATTTAGAGCGTGGTCAGAACAAGTAGGACAATCACAAGGCTTCAAAGACTTTATA
AGTTACGTTCAAGAGAATGGTCCTACTATCATGCAATTAATCGGCAACATCATAAAAGCA
TTAGTAGCATTTGGCACTGCAATGGCTCCTATAGCTAGTAAATTGTTAGACTTTATCACT
AATCTAGCTGGTTTTATCGCTAAGCTATTCGAGACACACCCAGCTATAGCACAAGTTGCT
GGTGTTATGGGTATTTTAGGTGGTGTATTTTGGGCTTTAATGGCTCCGATTGTTGCTATA
AGTAGTGTGCTTACAAATGTGTTTGGCTTGAGTTTATTCAGTGTCGTCGAAAAGATTTTA
GAATTCGTTAGAACATCAAGTTTAGTTACTGGAGCTTTGGAAGCATTAACAGGTGTTTTT
GGAACGATTTCAGCACCTATTTTAGCGGTAATTGCAGTAATTGGCGCATTCATCGGTGTT
CTCG--TTTATTTATGGAAAACAAACGAGAACTTTAGAAATACTATTACTGAAGCATGGA
ACGGCGTTAAAACGGCGGTTTCTGGTGCGATTCAAGGTGTGGTTGGCTGGTTAACTGAAT
TGTGGGGCAAAATCCAATCTACCTTACAACCGATAATGCCTATATTGCAAGTATTAGGAC
AAATATTCATGCAAGTCTTAGGTGTTTTAGTAATAGGCATTATTACAAATGTTATGAATA
TCATACAAGGTTTGTGGACTTTAATTACAATTGCGTTCCAAGCCATAGGAACAGTGATAT
CCGTAGCAGTCCAAATCATAGTAGGTTTGTTCACTGCTTTAATTCAGTTGCTTACTGGCG
ACTTCTCAGGTGCTTGGGAGACTATTAAAACTACGGTTACCAATGTACTTGATACGATTT
GGCAATACATGCAATCAGTTTGGGAGTCAATTATCGGCTTTTTAACTGGCGTAATGAATC
GAACGCTTTCTATGTTTGGTACAAGTTGGTCACAGATATGGAGTACAATCACTAATTTTG
TTAGCAGTATTTGGAACACTGTTACAAGTTGGTTCAGTCGAGTGGCTTCGAGTGTAGCTG
AAAAAATGGGGCAAGCACTAAACTTTATTATCACAAAAGGTTCCGAATGGGTTTCTAATA
TTTGGAACACAGTTACAAGTTTTGCTAGTAAAGTAGCTGATGGATTTAAAAGAGTTGTCT
CAAATGTAGGCGACGGCATGAAAAACGCGCTTGATAAGATTAAAAGCTTTTTCAGCGATT
TTTTAAATGCCGGAGCAGAATTAATAGGCAAAGTAGCAGAAGGTGTAGCTAACGCTGCGC
ACAAAGTAGTAAGCGCGGTAGGTGATGCGATTTCATCAGCTTGGGACTCTGTAACTTCAT
TTGTAAGTGGACACGGTGGAGGTAGTGGTTTAGGTAAAGGTTTAGCGGTATCACAAGCTA
AAGTAATGGCTACTAGCTTCGGTAAAACATTTACAAGTGAGTTAGGTTCAACGTTAACAG
ATGGCTTCAACGATAGTTTGACACCAAGTGTTGATGGTCATATGACAAACGATGTGCAAC
ATAGCATGAAAGAAAATAACAGACCTATTGTTAATGTAACTGTTAGGAATGAGGGCGATC
TTAACATGATTAAATCACACATTGACGATATGGATGCAAAAGATGGTAGTTTCAACTTAA
TGTAAGGGAGGTTTGTTTATTGATAGCCCATGATGTAGAAATTGTAAAAAACGGTGTAAC
TTATAGAATCAGTGACAATCCTCTCACTTACAAACATTTGAGAGTGCTTGATTACAATGT
TATCGGTTCGGGTTACAAAAGGAATTATTCGCCTTTAGATGGTGTTGATGGACGTTTCCA
CAATTACGCTAAAGAAGAATATAAAAAAGTTGAATTAATATTGAGGTATGAAGTACCTAA
AATTGCTTATGCCTCACATCTTAAATCAGACATTCAAACATTGTTTTATGGTCGCTTTTA
CCTAAGA---GAATTGGCAACGCCGGATAACACTATCAAATTTGAAAATATGTTCGAACC
ATTAGAACAAGAATTTGAATTAGATTATGTTGACGGTAGACAACTATTCGTTGGATTAGT
TAGCGAAGTATCTTTTGACACAACTAAGACATCAGGAGAAATCACGTTGACTTTTGAGAC
AACAGAATTACCTTTCTTTGAAAGTATCGGCTATAGCACTGATTTAGAAAGTGATAACGA
TTTAGAAAAATGGTCAGTTCCGGACAGAATAGCATTAAATGAAAATGATAGAAGTAGACA
AATGACATTCTATAATACGAGTTCTGGAGATGTTTATTACAACGGAGATGTGGCATTAAC
ACAATTCAACCAATTCAATGTAGTTGAAATTGAATTGGCCGAAGATGTTAAAGCTGATGA
TAAAGACGGTTTCACTTTCTATATGGATAAAGGAAACATCTCAGTAATTAAAGATGTCGA
TTTAAAGGCAGGCGATAAAATCATTTTTGATAACAAGCACACATATAGAGGCAATTTAAA
TATTGACCTATACAACAAGACGTTAGAACAACCGGTGTTGTATCCTGGTTGGAATCATTT
TAAAGCCAACAGACTTATGAAAAAGATAGTCTTTAGACACAAATTATATTACAGATAAGG
AGTAGCATATGCCGGTATTATTAAAAAGTTTGCAAGGCGTCGGTCATGCGATTCATGTTA
ATACAAAATTAAACGAAAAATTGAACGAAGATAGCACGTTAGACATTGATATGATAGAAA
ATGCCAGCACTTTCGACGCAATCGGCGCTATTACAAAGATGTGGACTATCACAAATATAA
AGGGGGAAGATGACCTCAACGAATATGTAATAGTAATGCTTGATAAATCAACAATCGGAA
ACAAAATCAAACTTAGTATCAAAGCGAGACAAAAAGAATTAGATGATCTAAACAATTCTA
GGATTTACCAAGAATATAACGAAAGTTTCACAGGCGTAGAGTTTTTTAACACTGTATTTA
AAGGAACTAGTTATAAGTACGTATTGCACACTAAGGTTGACGCATCAAAGTTCGAGGGAT
TAGGTAAAGGAGACACAAGACTTGAGATATTCAAAAAAGGACTTGAACGCTATCATCTCG
AATATGAGTACGACGCTAAAACAAAAACATTTCACTTGTATGACGAATTATCTAAAGTAG
CAAATTACTATATTAAATCAGGTGTAAATGCTGATAACGTCAAAATTCAAGAAGATGCTT
CTAAATGCTACACATATATAAGAGGTTATGGCGACTTTGACGGTCAGCAAACTTTTACAG
AGGCTGGATTACAATTCGAATTCACACACCCATTAGCACAACTGATTGGTAAAAGGGAAG
CGCCTCCGTTAATAGATGGACGTATAAAAAAAGAAGATGTTTTGAAAAAATCAATGGAGC
TAGTGATAAAGAAAAGTGTCACTGCTTCTATTTCTTTGGACTTCGTAGCACAGCCTGAGC
ATTTTCCAGAGGCTAAACCTAGAATTGGCGATGTCGTAAGAGTGGCTGAACCAACTATAG
GCTATAACGACTTAGTAAGAATAGTCGAGATTACTACACATAGAGATGCATATAACAACA
TCATCAAACAAGATGTAGTATTAGGCGATTTTACAATGCGTGACAGATATAGAAAAGCTA
TCCATGAAGCTACGAACTATGTTAAGAATGTAAAAACAACTAAGTCAGACCCAGCTAAGT
ACTTGAGAGAACTAAACGCTAAAGTTAATGCTAGTTTATCTATAAATAACGAATTAGTTA
AGCAGAATGAAAAAATAAACGCAAAAGTCGATAAGATGAGTACTAAAACAGTCACAACTG
CGAATGGCACGATTATGTACGACTTTACGAGTCAATCAAGTATAAGAAATATCAAATCTA
TTGGAACGATTGGCGATTCAGTAGCTAGAGGATCGCACGCAAAAACTAATTTCACAGAAA
TGTTAGGCAAGAAGTTAAAAGCTAAAACGA-CCAACCTTGCAAGAGGTGGCGCAACAATG
GCAACAGTTCCAATAGGTAAAGAAGCGGTAGAAAACAGCATTTTTAGGCAAGCAGAGCAA
ATAAGAGGCGACCTAATCATATTACAAGGTACAGATGATGACTGGTTGCATGATTATTGG
GCGGGCGTACCGATAGGCACTGATAAAACGGACACTAAAACGTTTTACGGTGCCTTTTGT
TCTGCAATTGAAGTTATTAGAAAGAATAATCCAGATTCAAAAATACTAGTGATGACAGCT
ACAAGACAATGCCCTATGAGTGGTACAACAATACGCCGTAAAGACACGGACAAAAACAAA
CTAGGGTTAACACTTGAGGACTATGTAAACGCTCAAATATTAGCTTGTAGTGAGTTAGAT
GTACCAGTGTTTGACGCATATCACACAGATTACTTTAAGCCATACAATCCAGCTTTTAGG
AAAGCGAGCATGGAGGACGGCTTACACCCTAACGAAAAAGGTCACGAGGTTATTATGTAC
GAGTTAATCAAGGATTATTACAGTTTTTACGACTAAAGGAGGCAACCAATGGCTTACGGA
TTAATAACAAGTTTGCATTCTATCACTGGCAAAAAAGTAGTTGCTCAGCACGAGTACAAC
TATCGATTACTTGATAATGGAATGAGCAAACTTGAGAAAATGTTTATATATCATCAAAAA
GAAGAAATATACGCACACTCAGCGAAACAAATTAAATACTTGAATGACAGTGTTGAAGAT
TATTTAACGTATTTAAATGGCCGTTTTAGCAACATGATAATAGGTCATAACGGCGACGGT
ATCAACGAGGTAAAAGACGCGCGTGTTGATAATACTGGTTATGATCATAAGACATTGCAA
GATCGTTTGTATCATGATTATTCAACACTAGATGCTTTCACTAAAAAGGTTGAGAAAGCT
GTAGATGAACACTATAAAGAATATCAAGCGACAGAATACCGATTTGAACCAAAAGAGCAA
GAACCGGAATTCATCACAGATTTATCGCCATATACTAACGCAGTAATGCAATCATTTTGG
GTAGACCCTAGAACGAAAATTATTTATATGACGCAAGCTCGTCCAGGTAATCATTACATG
TTATCTAGATTGAAGCCCAACGGACAATTTATTGATAGATTGCTTGTTAAAAACGGCGGT
CACGGTACACACAATGCGTATAGATACATTGATGGAGAATTATGGATTTATTCAGCTGTA
TTGGACAGTAACAAAAACAACAAGTTTGTACGTTTCCAATATAGAACTGGAGAAATAACT
TATGGTAATGAAATGCAAGATGTCATGCCGAATATATTTAACGACAGATATACGTCAGCG
ATTTATAATCCGGTAGAAAATTTAATGATTTTTAGACGTGAATATAAACCCACTGAAAGA
CAACTTAAGAATTCGTTGAACTTTGTTGAAGTTAGAAGTGCTGACGATATTGATAAAGGT
ATAGACAAAGTATTGTATCAAATGGATATACCTATGGAATACACTTCAGATACACAACCT
ATGCAAGGTATCACTTATGATGCAGGTATCTTATATTGGTACACTGGTGATTCAAAACCA
GCGAACCCTAACTACTTACAAGGCTTCGATATCAAAACAAAAGAGTTATTATTTAAACGT
CGTATCGATATAGGCGGTGTGAATAACAACTTTAAAGGAGATTTCCAAGAGGCTGAAGGT
CTAGATATGTATTACGATCTAGAAACAGGACGCAAAGCGCTTTTAATAGGGGTAACTATT
GGACCTGGTAACAACAGACATCACTCAATTTATTCTATCGGTCAAAGAGGTGTAAACCAA
TTCTTAAAAAACATTGCGCCTCAGGTATCGATGACTGATTCAGGCGGACGTGTTAAACCG
TTACCAATACAGAACCCAGCATATCTAAGTGATATTACGGAAGTTGGTCATTACTATATC
TATACGCAAGACACACAAAATGCGTTAGATTTCCCGTTACCGAAAGCATTTAGAGATGCA
GGTTGGTTCTTGGATGTACTGCCTGGACACTATAATGGTGCTCTAAGACAAGTACTTACC
AGAAACAGCACAGGTAGAAATATGCTTAAATTCGAACGTGTCATTGACATTTTCAATAAG
AAAAACAACGGAGCATGGAATTTCTGTCCGCAAAACGCCGGTTATTGGGAACATATCCCT
AAGAGTATTACAAAATTATCAGATTTAAAAATCGTTGGTTTAGATTTCTATATCACTACT
GAAGAATCAAAACGATTTACTGATTTTCCTAAAGACTTTAAAGGTATTGCAGGTTGGATA
TTAGAAATAAAATCGAATACACCAGGTAACACAACACAAGTATTAAGACGTAATAACTTC
CCGTCTGCGCATCAATTTTTAGTTAGAAACTTTGGTACTGGTGGCGTTGGTAAATGGAGT
TTATTCGAGGGAAAGGTGGTTGAATAATGGTAGTAGATAATTTTTCGAAAGACGATAACT
TAATCGAGTTACAAACAACATCACAATATAATCCAATTATTGACACAAACATCAGTTTCT
ATGAATCAGATAGAGGAACTGGTGTTTTAAATTTTGCAGTAACTAAGAATAACAGACCGT
TATCTATAAGTTCTGAACATGTTAAAACATCTATCGTGTTAAAAACCGATGATTATAACG
TAGATAGAGGCGCTTATATTTCAGACGAATTAACGATAGTAGATGCAATTAATGGGCGTT
TGCAGTATGTGATACCGAATGAATTTTTAAAACATTCAGGCAAGGTGCATGCTCAGGCAT
TCTTTACACAAAACGGGAGTAATAATGTTGTTGTTGAACGTCAATTTAGCTTCAATATTG
AAAATGATTTAGTTAGTGGATTTGATGGTATAACAAAGCTTGTTTATATCAAATCTATTC
AAGATACTATCGAAGCTGTCGGTAAAGACTTTAACCAATTAAAGCAAAATATGGCTGATA
CACAAACGTTAATAGCAAAAGTGAATGATAGTGCGACAAAAGGCATTCAACAAATCGAAA
TCAAGCAAAACGAAGCTATACAAGCTATTACTGCGACGCAAACTAGTGCAACACAAGCTG
TTACAGCTGAATTCGATAAAATAGTTGAAAAAGAGCAAGCGATTTTTGAACGTGTTAACG
AAGTTGAACAACAAATCAATGGCGCTGACCTTGTTAAAGGTAATTCAACAACAAATTGGC
AAAAGTCTAAACTTACAGATGATTACGGTAAAGCAATCGAATCGTCTGAGCAGTCCATAG
ATAGCGTTTTAAGCACAGTTAACACATCTAGGATTATTCATATCACTAGCGCGACAGATG
CGCCCTCATTTAAAGATATAGGTACTGTCGATACACCTAAAGAAGATGGCGTTGACGATG
GTTCAGATATTCCGGTAGCTCCTAACACTTTAGGAAAATCAGGCGTGTTAGTTGTCTATG
TTGTTGATGATAGTACGGCACGTGCAACATGGTATCCAGATGATTCAAACGACGAATATA
CAAAATATAAAATTAGTGGCACATGGTACCCGTTTTATAAAAAAAATGACGGCGATTTAA
CTAAGCAATTCGTCGAAGAAACATCAAACAACGCTTTAAATCAAGCCAAGCAGTATGTAG
ATAATAAATTCGGAACAACGAGTTGGCAACAACATAAGTTAACTGAGCCTAACGGCCAAT
CAATACAAGTTAACTTGAATAATGCACAAGGCGATTTGGGTTATCTAACCGCAGGTAATT
ACTATGCAACAAGAGTGCCGGATTTACCAGGTAGCGTTGAAAGTTATGAGGGTTATTTAT
CGGTATTCGTTAAAGATGATACAAACAAGCTATTTAACTTCACGCCTTATAACTCTAAAA
AGATTTACACACGATCAATCACAAACGGCAGACTTGAGCAACAGTGGACAGTTCCTAATG
AACATAAATCAACGGTATTGTTCGACGGTGGCGCAAATGGTGTAGGTACAACAATCAATC
TAACTGCAAACCGTACACAAACTATTCTATTTTGTTGGTAAGTGGAACTTATCCAGGTGG
CGTTATTGAGGGATTCGGACTAACCGCATTACCTAATGCAATTCAATTAAGCAAAGCGAA
TGTAGTTGACTCAGACGGTAACGGTGGCGGTATTTATGAGTGTTTACTATCAAAAACAAG
TAGTACCACTTTAAGAATAGACAACGATGTGTATTTCGATTTAGGCAAAACATCAGGTTC
TGGAACGAATGCCAACAAAGTTACTATAACTAAAATTATGGGGTGGAAATAATGAAAATA
ACAGTAAACGATAAAAACGAAGTTATCGGATACGTTAATACTGGCGGTTTACGCAATAGT
TTAGATGTAGATGATAACAATGTGCCTATCAAATTCAAAGAAGAGTTTGAACCTAGAAAG
TTTGTTTTCACTAACGGCGAAATTAAATATAACAGCAATTTTGAAAAAGAAGACGTACCG
AATGCATCAAGCCAACAAAGTGAATCAGATTTGAGTGATGAAGAACTTCGCGGAATGGTT
GCGAGTATGCAAATGCAGGTGGCACAAGTAAACGTATTAACAATGGAATTAGCTCAACAA
AACGCTATGTTAACACAACAGTTGACTGAACTGAAAACTAACAAAACAAGTACTGAGGGG
GACGTTTAATGATGAAGATGATTTATCCGACTTTTAAAGACATCAAAACTTTTTATGTTT
GGGGTTACTATAAAAACGAGCAAATTAAGTGGTACGTAGACAAGGGTTTAATCGATAAAG
AAGAATACGCTTTAATCACTGGAGAAAAATATCCAGAAACAAAAGATGAAAAGTCACAGG
TGTAATGCTTGTGGCTTTTTAATTTAACAAAAAGTAGGTGGCGTAATGTTTGGTTTTACC
AAACGACATGAACAAGATTGGCGTTTAACGCGATTAGAAGAAAATGATAAGACTATGTTT
GAAAAATTCGACAGAATAGAAGATAGTCTTAGAGCGCAAGAAAAGATTTATGACAAATTA
GATAGATAGAAATTTTGAAGAATTAAAGCGCGACAAGGTAGAAGATGAAAAGAATAAAGA
AAAGAATGCCAAGAATATTAGAGACATAAAAATGTGGATTCTCGGTTTGATAGGGACTAT
CTTCAGTACGATTGTCATAGCTTTACTAAGAACTATTTTTGGTATTTAAAGGAGGTGATT
ACCATGCTTAAAGGGATTTTAGGATATAGCTTCTGGGCGTGCTTCTGGTTTGGTAAATGT
AAATAACAGTTAAGAGTCAGTGCTTCGGCACTGGCTTTTTATTTTGATTGAAATGAGGTG
CATACATGGGATTACCTAATCCAAAGACTAGAAAGCCTACAGCTAGTGAAGTGGTGGAGT
GGGCAAAGTCGAATATTGGTAAGAGGATTAATATAGATAATTATCGGGGCAGTCAATGTT
GGGATACACCTAACTTTATTTTTAAAAGATATTGGGGTTTTGTAACATGGGGCAATGCTA
AGGATATGGCTAATTACAGATATCCTAAGGGTTTCCGATTCTATCGTTATTCATCTGGAT
TTGTTCCGGAACCCGGAGACATAGCAGTTTGGCACCCTGGCAACGGAATAGGTTCGGACG
GACACACCGCAATAGTAGTAGGACCATCTAATAAAAGTTATTTTTATAGCGTTGACCAAA
ACTGGGTTAATTCTAATAGTTGGACAGGTTCTCCAGGAAGATTAGTAAGACACCCTTATG
TAAGTGTTACAGGCTTTGTTAGGCCTCCGTACTCAAAAGATACTAGCAAACCTAGTAGTA
CTGATACAAGTTCAGCATCAAAAGCCAATGACTCAACAATTACTGGCGAAGCGAAGAAAC
CGAAATTTAAAGAAGTTAAAACAGTAAAGTACACTGCTTACAGCAATGTTTTAGATAAAG
AAGAGCACTTCATTGATCATATAGTTGTAATGGGTGATGAACGCTCAGATATTCAAGGAT
TATATATAAAAGAATCAATGCATATGCGTTCTGTAGACGAACTTTATACGCAAAGAAATA
AGTTTATAAGCGATTATGAAATACCGCATTTATATGTCGATAGAGAGGCTACATGGCTTG
CTAGACCAACCAATTTTGATGACCCGCGTCACCCTAATTGGCTAGTTATTGAAGTATGTG
GTGGTCAAACAGATAGTAAGCGTCAATTCTTAATGAACCAAATACAAGCTTTAATACGGG
GTGTATGGTTGTTATCAGGAACAGATAAAGAATTATCTGAAACGACGTTAAAGGTAGACC
CTAATATTTGGCGTAGTATGAAAGATTTAATTAATTACGACTTGATTAAGCAAGGTATAC
CGGATGACGCAAAGTATGAGCAAGTCAAAAAGAAAATGCTTGAGACGTACATCAAACGAG
ATATATTGACACGAGAAAATATTAAAGAAGTAACTACAAAAACAACAATAAGAATTAGTG
ATAAAACATCGGTTGACAGTGCGTCAACAAGAGGACCCACTGCATCAGACGAAAAA----
CCAAGCATCGTTACTGAAAAAAGTCCATTCACGTTCCAGCAAGCACTGGATAGACAAATG
TCTAGGGGTAACCCGAAAAAATCTCATACATGGGGCTGGGCTAATGCAACACGAGCACAA
ACGAGCTCAGCAATGAATGTTAAGCGTATATGGGAAAGTAACACACAATGCTATCAAATG
CTTAATTTAGGCAAGTATCAAGGCGTTTCAGTTAGCGCGCTTAATAAGATACTCAAAGGA
AAAGGAACGCTAGACGGACAAGGCAAAGCATTTGCAGAAGCCTGTAAGAAAAACAACATT
AACGAAATCTATTTGATCGCGCATGCTTTCTTAGAAAGTGGATACGGAACAAGTAACTTC
GCTAGTGGTAGATACGGTGCATATAATTACTTCGGTATTGGTGCATTCGACAACGACCCT
GATTATGCAATGAAATTTGCTAAGAATAAAGGTTGGACAACTCCAGCAAAAGCAATCATG
GGCGGTGCTAGCTTCGTAAGAAAGGATTACATCAACAAAGGGCAGAATACACTGTACAGA
ATCAGATGGAATCCTAAGAATCCAGCTACGCACCAATACGCTACTGCTATAGAGTGGTGC
CAACATCAAGCTAGTACAATCGCTAAGCTATATAAACAAATCGGCTTAAAAGGTATCTAC
TTTATAAGAGATAAATATAAATAAAGAGGTGTATAAATGTACAAAATAAAAGATGTTGAA
ACGAGAATAAAAAATGATGGTGTTGATTTAGGTGACATTGGCTGTCGATTTTACACTGAA
GATGAAAATACAGCATCTATAAGAATAGGTATCAATGACAAACAAGGTCGTATCGATCTA
AAAGCACATGGCTTAACACCTAGATTACATTTGTTTATGGAAGATGGCTCTATATTCAAA
AATGAGCCCCTTATTATCGACGATGTTGTAAAAGGGTTCATTACCTACAAGATACCTAAA
AAGGTTATCAAACACGCTGGTTATGTTCGTTGTAAGCTGT--TTTTAGAGAAAGAAGAAG
AAAAAATACATGTCGCGAACTTTTCTTTCAATATCGTTGATAGTGGTATTGAATCTGCTG
TAGCAAAAGAAATCGATGTTAAATTGGTAGATTATGCTATTACGAGAATCTTAAAAGATA
ACGCGACAGATTTATTGAGCAAAGACTTTAAAGAGAAAATAGATAAAGATGTTATTTCTT
ACATCGAAAAGAATGAAAGTAGATTTAAAGGTGCGAAAGGTGATAAAGGCGAACCGGGAC
AACCTGGTGCGAAAGGTGATACAGGTAAAAAGGGAGAACAAGGCGCACCCGGTAAAAACG
GTACTGTAGTATCAATCAATCCTGACACTAAAATGTGGCAAATTGATGGTAAAGATACAG
ATATCAAAGCAGAACCTGAGTTGTTGGATAAAATCAATATCGCAAATGTTGAAGGGTTAG
AAGATAAATTGCAAGAAGTTGAAAAAATCAAAGATACAACTCTCAACGACTCTAAAACGT
ATACGGATTCAAAAATTGCTGAACTAGTTGATAGCGCGCCTGAATCTATGAATACATTAA
GAGAATTAGCAGAAGCAATACAAAACAACTCTATTTCAGAAAGTGTATTGCAACAGATTG
GCTCAAAAGTTAGTACAGAAGATTTTGAGGGATTCAAGCAATCATTAAACAGTTTGTATG
CAGATAAAAATCATAGTCATACAATCAAACAGATTGAAGGATTAGAAAATGCTTTATCAA
AAAAATCAGACATAAATCACAGTCATGATGAACGTTATCTTTTATCATCAAATGCTTTTA
CAAAAGAGGAAGCAGATAAACTTTATCAACCTATCGGTTCTTCGCAGCCGTCACTGAATA
TTTGGACAGGCAGTGAAACAGAATATAATTATTTGTATCAAAAAGACCCTAATACACTTT
ATTTAATTAAGGGGTGATTTTTATGGAAGGTAATTTTAAAAATGTAAAGAAGCTTATTTA
CGAATAAGCGAAGGCGAAGCATATACAAAA-GTATATGCTGGAAATATCCAAATATGGAA
AAAGCCTTCATCTTTTGTAATAAAACCCTTACCTAAAAATAAATATCCGGATAGCATAGA
AGATTCAACAGCAAAATGGACAATAAATGGAGTTGAACCTAATAAAAGTTATCAGGTGAC
AATAGAAAATGTACGTAGCGGTATAATGAGGATTTCGCAAACTAATTTAGGGTCAAGTGA
ATTAGGAATATCAGGAGTCAATAGCGGAGTTGCAAGTAAAAATATCAACTTTAGTAATCC
TTCAGGGATGTTGTATGTCACTATAAGTGATGTTTATTCAGGATCTCCGACATTGACCAT
TGAATAATTTTAAACGACTAATTTTTTAGTCGTTTTTTATTTTGGATAAAAGGAGTAAAC
AAATGGATATCGGTACAATCGTAAGAACAATTTTATTAATAGTCGCATGGATCAATCAGT
TTTTAGCAATCAAACATATTTCTCCAATCCCAGTTGACGAAGTGTTTATAAGCACAGTCG
TTACTGGGATTGTTTCAATTTGGACGTGGTGGAAGAATAACAACTTTACTCACGCATCTA
AGAAAGGGCAACAAAAAATTTATGAAGTAAAAGCTGGCATTCAGTCAACTGGTGGCGCAC
CTAAAGTGAACGGAGATGATAACAATGCCGTCGGTTAGGACATACAGTCAAGCTATTAGT
TATCTTAAAAGTTTAGAGGGTAAGGCGTGGAATCCAGACAATGCATTTGGATGTCAATGC
TTCGATACTGCTAACCAATATTGGCTTTACTTATTTAATCACAGGTTGAAAGGTGTGGGC
GCTGCGGACATTCCTACATGGAATGATTTCACTAACGAAGCAACCGTTTACGAAAATACT
GTGTCGTTTCAAGCATTGCCGGGCGACGTCGTTATTTTTAACCGTAATTATGGCGGTGGT
TATGGTCATGTAGGTATTGTAATAAGCGCTACGTTAGATTCTATAACTATTTTAGAGCAG
AACTGGCTAGGCGGTGCTTACTGGAGTCCACCAGAAGTTACTACAAGACGCACACACGGC
TACGACTTCCCTATGTGGTTTATCCGTCCATTCTACGCAAAAGAAACGACCGCTAATAAG
CTAAGAAGCGCAGTGAAGCCAGTTAAACAAGATAAGTTATCAAAAGGTAAAAAAATCATG
CTTGTGGCTGGTCATGGTATTGGTGCATACTCTAACGACCCAGGTGCCGTTGCGAATGGA
GAAAACGAAAGAGATTTTAACCGTAAAAATATTATACCTAGAGTGAAAAAGTATCTTGAG
TCAGTAGGCAACACAGTATTGTTATACGGTGGCAACTCAATGAATCAAGATTTATATCAA
GATACGTTATACGGTCAACGTGTTGGAAACTATAAAGATTATGGCATGTACTGGATTAAA
AACGAAGTCAAACCGGATGCAATCATAGAGTTTCATTTAGATTCTGCTAGTCCACAAGCA
AGTGGCGGGCATGTAATCATTAGCGACCGTTTCCCAGCTGATGACATTGACAAGGCATTA
AGTAGCGCATTAGATAAAACAGTAGGAAAAATAAGAGGTGTGACACCTAGAGGGGATTTA
TTGAACGCTAACGTGTCCGCTGAACTTAATCTTAATTATCGTTTAATCGAATTAGGTTTT
ATCACATCAATGAAAGATTTAAACTACATTAAAAATAATTTAGACAGCTTCACGAAGCGG
ATTGCTGAAGCCATTAACGGCAGACAAATTGATGCGCCAAGTAGTAAGCCAAGCGCTGAC
AAAATCACATGGAATTGGAAAGGCGTATTTTATCCTAATCCAGAAAAAGCTATAAGAGTC
AGAAAAACACCCGGATTAACCGGCACAGTCGTTGAAGAAGATTCATGGCTATACACAAAA
GATGATTGGGTAAAATTCGATCAAGTAATTAAAAAAGATGGCTACTGGTGGATTAGATTC
AAATATCAACGTGAGGGCTCTAGTACTAACGATTTTTTTTGTGCAGTATGTAGAATCACT
GACAAGGAACAAAAGATTAAAAATGAAAAATATTGGGGAACTATTGAGTGGAATTAACAA
ACGCATTTAATGTTTAGTTAATTAAAAGTTAATAAAAAATAATTTGTTTTGCAATAGAAA
CGTTATATAATTTTTAATGTATTCGAATACATTAAAAAACACAAATGTTAGGATGATTAA
TAATGAATAATAGTAAAATTATTTCTAAAGTTTTATTGTCTTTATCTCTATTTACTGTAG
GAGCTAGTGCATTTGTTATTCAAGACGAACTGATGCAAAAAAACCATGCAAAAGCAGAAG
TTTCAGCAGAAGAAATAAAAAAACATGAAGAGAAATGGAATAAGTACTATGGTGTCAATG
CATTTAATTTACCAAAAGAGCTTTTTAGTAAAGTTGATGAAAAAGATAGACAAAAGTATC
CATATAATACTATAGGTAATGTTTTTGTAAAAGGACAAACAAGTGCAACTGGTGTGTTAA
TTGGAAAAAA-TACAGTTCTAACAAATAGACATATCGCTAAATTTGCTAATGGAGATCCA
TCTAAAGTATCTTTTAGACCTTCTATAAATACAGATGATAACGGTAATACTGAAACACCA
TATGGAGAGTATGAAGTCAAAGAAATATTACAAGAACCATTTGGTGCAGGTGTTGATTTA
GCATTAATCAGATTAAAACCAGATCAAAACGGTGTTTCATTAGGCGATAAAATATCGCCA
GCAAAAATAGGGACATCTAATGATTTAAAAGATGGAGACAAACTCGAATTAATAGGCTAT
CCATTCGATCATAAAGTTAACCAAATGCACAGAAGTGAAATTGAGTTAACAACTTTATCA
AGAGGATTAAGATACTATGGATTTACAGTTCCGGGAAATTCTGGATCAGGTATATTTAAT
TCAAATGGAGAATTAGTTGGTATACATTCTAGCAAAGTGTCTCATCTTGATAGAGAGCAT
CAAATAAATTATGGTGTTGGTATTGGGAATTATGTCAAGCGCATTATAAACGA-----GA
AAAATGAGTAATAAATAAAATAAAAATCCGTGGATGTTTTATACAAAACTTATATTTTAT
AGCAGTAAGAAGCTGACTGCATATTTAAACCACCCATACTAGTTACTGGGTGGTTGTTTT
TTTATGTTATATTATAAATGATCAAACTACACCACCTATTAATTTAGGAGTGTGGTTATT
TTAATATGCGAAGCTAAAATAACTACAAATGATACCATTTTTGATACCAAAAAATAATAA
CCTCAAAATTTCGAGAGAAAAAACTTCATTTTAAATCGCATTAAATCAACGTTTCTATAA
AAATAAGACCTTAAAAATTAGTTTTTTCAATCGAAATGGAAGGTAGTATTGGATAGCTTT
AAACCGCGTTGTTAAGCCATTCTTAACTTCCAGAAATGGCCATTGATACCATTTTGATAC
CAT
>

>phi-int6(sufB)_SARLGA251_07760_(site-specific integrase, lysogeny module)
TTACTTGTCAAAAATGGCTATTGCATCGTGTTTTTTCTGAGTATATAAATGGCTGTAAGT
GCCCATCGTTTCAGTGATTTGAGCATGTCTCATGAGTGACTGTAAAACGAAAATATCTAC
ACCATTATTTGCAAGATAAGATGCATAAGAATGTCTTAACGCGTGAATGTTATAATGGGG
GAAAGCTTTTTGGAATTTCTTTTGAACATGACTGTAATGTTTGGGAGCCATTCCTCCGAA
AATAAAATAACTACGTTCATCAAAATATTTGTTTAACTCTTTTTCACGTTGGTGTCGTTC
AGTTAACATTGTATTGATGAATTTAGGTAAAGGAACAATATCCTCTGAACTATCTGTTTT
TGGTCTCGGATATATAGTTCTATTAGAGATGTCCATTGTTTTATTTATGGATATCTCTTT
TTTGTATTTATTGTAGTCTGTCCAAACAAGAGCCATAGCTTCGCCAATCCTTAAACCTGT
ATAAAACATTAATGTAAATAACTCTCTGTAATCTTGCTCTTCAATGTCTTTGATTCTTTC
TTCAAATTCTTCACGCATCATAAACTTAGGTTTTGGCTTTACACGCGGAATAGGTTTAAT
TGATATTGTTGGATCTGTACGTAATCCAAAGTATTTTTTGGCATAATTAATTACAACTTT
AAAACCTGACCAAATTGTACGAGCAGAATTTGTTGACGCTACATTCTCTATTAGATATTT
ACGAAACTCTTGGCATTGATTTTGCGTTATCTTATTCATTTTTATGTGCCCGAACTTAGC
TTTAAAGTGTTTATGATATTCATTTTGTTTGCGTCGTTTTGTTTTAGGTCTCAAATCGCT
ATTTTCTAAATAGTGATGAAAAACATAATCAAATGTTTTTGAATCGCTATATCCTTCGTT
TACATCATTCAAAAAGATAGCCTCTGCACTCTTAGCTTCACGCTTAGTTGAAAAACCGCG
TTGCATCTTACGTTTGTTATTACCGTATACATCTTTATATCTAATGGAAAAATACCATTT
ACCTGTATTATCATCCTTATATACTGGCAT
>phi-D2N8G3_(putative protein/DUF5067 domain-containing protein)
~~~~~~~~~~~~~~~~~~~~~~~~~~~~~~~~~~~~~~~~~~~~~~~~~~~~~~~~~~~~
~~~~~~~~~~~~~~~~~~~~~~~~~~~~~~~~~~~~~~~~~~~~~~~~~~~~~~~~~~~~
~~~~~~~~~~~~~~~~~~~~~~~~~~~~~~~~~~~~~~~~~~~~~~~~~~~~~~~~~~~~
~~~~~~~~~~~~~~~~~~~~~~~~~~~~~~~~~~~~~~~~~~~~~~~~~~~~~~~~~~~~
~~~~~~~~~~~~~~~~~~~~~~~~~~~~~~~~~~~~~~~~~~~~~~~~~~~~~~~~~~~~
~~~~~~~~~~~~~~~~~~~~~~~~~~~~~~~~~~~~~~~~~~~~~~~~~~~~~~~~~~~~
~~~~~~~~~~~~~~~~~~~~~~~~~~~~~~~~~~~~~~~~~~~~~~~~~~~~~~~~~~~~
~~~~~~~~~~~~~~~~~~~~~~~~~~~~~~~~~~~~~~~~~~~~~~~~~~~~~~~~~~~~
~~~~~~~~~~~~~~~~~~~~~~~~~~~~~~~~~~~~~~~~~~~~~~~~~~~~~~~~~~~~
~~~~~~~~~~~~~~~~~~~~~~~~~~~~~~~~~~~~~~~~~~~~~~~~~~~~~~~~~~~~
~~~~~~~~~~~~~~~~~~~~~~~~~~~~~~~~~~~~~~~~~~~~~~~~~~~~~~~~~~~~
~~~~~~~~~~~~~~~~~~~~~~~~~~~~~~~~~~~~~~~~~~~~~~~~~~~~~~~~~~~~
~~~~~~~~~~~~~~~~~~~~~~~~~~~~~~~~~~~~~~~~~~~~~~~~~~~~~~~~~~~~
~~~~~~~~~~~~~~~~~~~~~~~~~~~~~~~~~~~~~~~~~~~~~~~~~~~~~~~~~~~~
~~~~~~~~~~~~~~~~~~~~~~~~~~~~~~~~~~~~~~~~~~~~~~~~~~~~~~~~~~~~
~~~~~~~~~~~~~~~~~~~~~~~~~~~~~~~~~~~~~~~~~~~~~~~~~~~~~~~~~~~~
~~~~~~~~~~~~~~~~~~~~~~~~~~~~~~~~~~~~~~~~~~~~~~~~~~~~~~~~~~~~
~~~~~~~~~~~~~~~~~~~~~~~~~~~~~~~~~~~~~~~~~~~~~~~~~~~~~~~~~~~~
~~~~~~~~~~~~~~~~~~~~~~~~~~~~~~~TTATTATCGTATTACTTCTGCTTCGCTTC
TTGCTTTTCCTACTTCTTTTCTAAAACTATCATATGACTGATTAGGGTGTGTTAACGACA
TTCCTGGCCCACCTCCAGCATGTTGGTTTTTGTCCGGATTATTTTCCATTTCTTCAGTGG
CTCTTTTAGCATTTAAATATTCTTCGTAACTAGGTTCGTTTGGGTCGCGTGGTTGTGCTT
GTTGTCCATTATTGGTAGCTGGAAGATTCTTCTGTACCTGTTGCTTAGATGTGTTATTGG
TTTGTTGATTGTTGTTAATGTTTGTGTTGTTCTCGTTGTTTACTTGATTATTGTTATCGT
TTTGATTAGCATTTTCTTTTTTAGCTTCTGCTTTTTCTTTAGTTTCTTTCTTTTTATCTT
TGTTCTCTTTCTTTGTTT~CTGTTTTTTTACTTTCTTCTTTTTTGTCTGTATCATTACTA
CCACATGCGCCTAACACCAACGTACTTGCTAATATTAAACCTAATAATCTTTTCAT
>phi-DUF0955_KMD47_gp05_(putative metallo-protease, lysogeny module )
~~~~~~~~~~~~~~~~~~~~~~~~~~~~~~~~~~~~~~~~~~~~~~~~~~~~~~~~~~~~
~~~~~~~~~~~~~~~~~~~~~~~~~~~~~~~~~~~~~~~~~~~~~~~~~~~~~~~~~~~~
~~~~~~~~~~~~~~~~~~~~~~~~~~~~~~~~~~~~~~~~~~~~~~~~~~~~~~~~~~~~
~~~~~~~~~~~~~~~~~~~~~~~~~~~~~~~~~~~~~~~~~~~~~~~~~~~~~~~~~~~~
~~~~~~~~~~~~~~~~~~~~~~~~~~~~~~~~~~~~~~~~~~~~~~~~~~~~~~~~~~~~
~~~~~~~~~~~~~~~~~~~~~~~~~~~~~~~~~~~~~~~~~~~~~~~~~~~~~~~~~~~~
~~~~~~~~~~~~~~~~~~~~~~~~~~~~~~~~~~~~~~~~~~~~~~~~~~~~~~~~~~~~
~~~~~~~~~~~~~~~~~~~~~~~~~~~~~~~~~~~~~~~~~~~~~~~~~~~~~~~~~~~~
~~~~~~~~~~~~~~~~~~~~~~~~~~~~~~~~~~~~~~~~~~~~~~~~~~~~~~~~~~~~
~~~~~~~~~~~~~~~~~~~~~~~~~~~~~~~~~~~~~~~~~~~~~~~~~~~~~~~~~~~~
~~~~~~~~~~~~~~~~~~~~~~~~~~~~~~~~~~~~~~~~~~~~~~~~~~~~~~~~~~~~
~~~~~~~~~~~~~~~~~~~~~~~~~~~~~~~~~~~~~~~~~~~~~~~~~~~~~~~~~~~~
~~~~~~~~~~~~~~~~~~~~~~~~~~~~~~~~~~~~~~~~~~~~~~~~~~~~~~~~~~~~
~~~~~~~~~~~~~~~~~~~~~~~~~~~~~~~~~~~~~~~~~~~~~~~~~~~~~~~~~~~~
~~~~~~~~~~~~~~~~~~~~~~~~~~~~~~~~~~~~~~~~~~~~~~~~~~~~~~~~~~~~
~~~~~~~~~~~~~~~~~~~~~~~~~~~~~~~~~~~~~~~~~~~~~~~~~~~~~~~~~~~~
~~~~~~~~~~~~~~~~~~~~~~~~~~~~~~~~~~~~~~~~~~~~~~~~~~~~~~~~~~~~
~~~~~~~~~~~~~~~~~~~~~~~~~~~~~~~~~~~~~~~~~~~~~~~~~~~~~~~~~~~~
~~~~~~~~~~~~~~~~~~~~~~~~~~~~~~~~~~~~~~~~~~~~~~~~~~~~~~~~~~~~
~~~~~~~~~~~~~~~~~~~~~~~~~~~~~~~~~~~~~~~~~~~~~~~~~~~~~~~~~~~~
~~~~~~~~~~~~~~~~~~~~~~~~~~~~~~~~~~~~~~~~~~~~~~~~~~~~~~~~~~~~
~~~~~~~~~~~~~~~~~~~~~~~~~~~~~~~~~~~~~~~~~~~~~~~~~~~~~~~~~~~~
~~~~~~~~~~~~~~~~~~~~~~~~~~~~~~~~~~~~~~~~~~~~~~~~~~~~~~~~~~~~
~~~~~~~~~~~~~~~~~~~~~~~~~~~~~~~~~~~~~~~~~~~~~~~~~~~~~~~~~~~~
~~~~~~~~~~~~~~~~~~~~~~~~~~~~~~~~~~~~~~~~~~~~~~~~~~~~~~~~~~~~
~~~~~~~~~~~~~~~~~~~~~~~~~~~~~~~~~~~~~~~~~~~~~~~~~~~~~~~~~~~~
~~~~~~~~~~~~~~~~~~~~~~~~~~~~~~~~~~~~~~~~~~~~~~~~~~~~~~~~~~~~
~~~~~~~~~~~~TTATATTTCTTTATATTTAAAAACTCTCAACGGCTCAAATGTAATCGA
ATACTCGCCATAGTGAGTTCCAATACCATATATCTTTTTATATTGTTCTATCGCTTCTAA
TATGTATTCTTCGCTTAATTGTAGATACTCAGACAACTCATACAAGTTACGTACGCCATA
ATTATAAGCTTCTACAATTTCACGTAATGGAACAGCTGAGATAAAGCCGTGTCTACGTGC
GTAATTTTCGAACTTGCGATTGTTGAACTTCGACTGATCTAAAATGTTGCCATACGTCAA
CTTGTGATGAGCAAGTTCCTCATATAACACTTCTAATTTGTTCCTTTCGGATAGGGAAGG
TCTAATAAAAATTTCTCCTTCTTGATACCAACCATCGAATCCTCGAGGTACTCTTTGTGT
TTCTTTCACTTCAACTTCACATTTCATAAGCAATTCTTCGTATTTTCCCAT
>phi-repC_phi-96-ORF047_(XRE family regulatory protein/helix-turn-helix transcriptional repressor, lysogeny module)
~~~~~~~~~~~~~~~~~~~~~~~~~~~~~~~~~~~~~~~~~~~~~~~~~~~~~~~~~~~~
~~~~~~~~~~~~~~~~~~~~~~~~~~~~~~~~~~~~~~~~~~~~~~~~~~~~~~~~~~~~
~~~~~~~~~~~~~~~~~~~~~~~~~~~~~~~~~~~~~~~~~~~~~~~~~~~~~~~~~~~~
~~~~~~~~~~~~~~~~~~~~~~~~~~~~~~~~~~~~~~~~~~~~~~~~~~~~~~~~~~~~
~~~~~~~~~~~~~~~~~~~~~~~~~~~~~~~~~~~~~~~~~~~~~~~~~~~~~~~~~~~~
~~~~~~~~~~~~~~~~~~~~~~~~~~~~~~~~~~~~~~~~~~~~~~~~~~~~~~~~~~~~
~~~~~~~~~~~~~~~~~~~~~~~~~~~~~~~~~~~~~~~~~~~~~~~~~~~~~~~~~~~~
~~~~~~~~~~~~~~~~~~~~~~~~~~~~~~~~~~~~~~~~~~~~~~~~~~~~~~~~~~~~
~~~~~~~~~~~~~~~~~~~~~~~~~~~~~~~~~~~~~~~~~~~~~~~~~~~~~~~~~~~~
~~~~~~~~~~~~~~~~~~~~~~~~~~~~~~~~~~~~~~~~~~~~~~~~~~~~~~~~~~~~
~~~~~~~~~~~~~~~~~~~~~~~~~~~~~~~~~~~~~~~~~~~~~~~~~~~~~~~~~~~~
~~~~~~~~~~~~~~~~~~~~~~~~~~~~~~~~~~~~~~~~~~~~~~~~~~~~~~~~~~~~
~~~~~~~~~~~~~~~~~~~~~~~~~~~~~~~~~~~~~~~~~~~~~~~~~~~~~~~~~~~~
~~~~~~~~~~~~~~~~~~~~~~~~~~~~~~~~~~~~~~~~~~~~~~~~~~~~~~~~~~~~
~~~~~~~~~~~~~~~~~~~~~~~~~~~~~~~~~~~~~~~~~~~~~~~~~~~~~~~~~~~~
~~~~~~~~~~~~~~~~~~~~~~~~~~~~~~~~~~~~~~~~~~~~~~~~~~~~~~~~~~~~
~~~~~~~~~~~~~~~~~~~~~~~~~~~~~~~~~~~~~~~~~~~~~~~~~~~~~~~~~~~~
~~~~~~~~~~~~~~~~~~~~~~~~~~~~~~~~~~~~~~~~~~~~~~~~~~~~~~~~~~~~
~~~~~~~~~~~~~~~~~~~~~~~~~~~~~~~~~~~~~~~~~~~~~~~~~~~~~~~~~~~~
~~~~~~~~~~~~~~~~~~~~~~~~~~~~~~~~~~~~~~~~~~~~~~~~~~~~~~~~~~~~
~~~~~~~~~~~~~~~~~~~~~~~~~~~~~~~~~~~~~~~~~~~~~~~~~~~~~~~~~~~~
~~~~~~~~~~~~~~~~~~~~~~~~~~~~~~~~~~~~~~~~~~~~~~~~~~~~~~~~~~~~
~~~~~~~~~~~~~~~~~~~~~~~~~~~~~~~~~~~~~~~~~~~~~~~~~~~~~~~~~~~~
~~~~~~~~~~~~~~~~~~~~~~~~~~~~~~~~~~~~~~~~~~~~~~~~~~~~~~~~~~~~
~~~~~~~~~~~~~~~~~~~~~~~~~~~~~~~~~~~~~~~~~~~~~~~~~~~~~~~~~~~~
~~~~~~~~~~~~~~~~~~~~~~~~~~~~~~~~~~~~~~~~~~~~~~~~~~~~~~~~~~~~
~~~~~~~~~~~~~~~~~~~~~~~~~~~~~~~~~~~~~~~~~~~~~~~~~~~~~~~~~~~~
~~~~~~~~~~~~~~~~~~~~~~~~~~~~~~~~~~~~~~~~~~~~~~~~~~~~~~~~~~~~
~~~~~~~~~~~~~~~~~~~~~~~~~~~~~~~~~~~~~~~~~~~~~~~~~~~~~~~~~~~~
~~~~~~~~~~~~~~~~~~~~~~~~~~~~~~~~~~~~~~~~~~~~~~~~~~~~~~~~~~~~
~~~~~~~~~~~~~~~~~~~~~~~~~~~~~~~~~~~~~~~~~~~~~~~~~~~~~~~~~~~~
~~~~~~~~~~~~~~~~~~~~~~~~~~~~~~~~~~~~~~~~~~~~~~~~~~~~~~~~~~~~
~~~~~~~~~~~~~~~~~~~~~~~~~~~~~~~~~~~~~~~~~~~~~~~~~~~~~~~~~~~~
~~~~~~~~~~~~~~~~~~~~~~~~~~~~~~~~~~~~~~~~~~~~~~~~~~~~~~~~~~~~
~~~~~~~~~~~~~~~~~~~~~~~~~~~~~~~~~~~~~~~~~~~~~~~~~~~~~~~~~~~~
~~~~~~~~~~~~TTATTTCTTTCTATCTCTAACCCATTGCATAAAGTTTTCGATTTCTTC
CCATTCTTCGGGAGTAAATTCATCTTTATTTGCATGACCGGCTATAGTTTCTTGATGAAT
ACTTCTTTCTTCTGTAATTCTCGATTTAGGTACATTAAAGTAATCTGCTAATTGTTGGAC
TTTTGATATTCTAGGATATTTAAGTTCTTTAAGCCAGTTAGAGATTGTTGATTGACTTAC
CCCGATTGCTTCAGACAATTCTACTTGAGTAATGTTGTTCTCTTTCATAAGTTGTTCTAA
GTTCTCTGATAAAATTTTTCTAGCACTCTTATATTCCAT
>phi-dbp/xrep_RU53_587_(XRE family regulatory protein/helix-turn-helix transcriptional repressor, lysogeny module)
~~~~~~~~~~~~~~~~~~~~~~~~~~~~~~~~~~~~~~~~~~~~~~~~~~~~~~~~~~~~
~~~~~~~~~~~~~~~~~~~~~~~~~~~~~~~~~~~~~~~~~~~~~~~~~~~~~~~~~~~~
~~~~~~~~~~~~~~~~~~~~~~~~~~~~~~~~~~~~~~~~~~~~~~~~~~~~~~~~~~~~
~~~~~~~~~~~~~~~~~~~~~~~~~~~~~~~~~~~~~~~~~~~~~~~~~~~~~~~~~~~~
~~~~~~~~~~~~~~~~~~~~~~~~~~~~~~~~~~~~~~~~~~~~~~~~~~~~~~~~~~~~
~~~~~~~~~~~~~~~~~~~~~~~~~~~~~~~~~~~~~~~~~~~~~~~~~~~~~~~~~~~~
~~~~~~~~~~~~~~~~~~~~~~~~~~~~~~~~~~~~~~~~~~~~~~~~~~~~~~~~~~~~
~~~~~~~~~~~~~~~~~~~~~~~~~~~~~~~~~~~~~~~~~~~~~~~~~~~~~~~~~~~~
~~~~~~~~~~~~~~~~~~~~~~~~~~~~~~~~~~~~~~~~~~~~~~~~~~~~~~~~~~~~
~~~~~~~~~~~~~~~~~~~~~~~~~~~~~~~~~~~~~~~~~~~~~~~~~~~~~~~~~~~~
~~~~~~~~~~~~~~~~~~~~~~~~~~~~~~~~~~~~~~~~~~~~~~~~~~~~~~~~~~~~
~~~~~~~~~~~~~~~~~~~~~~~~~~~~~~~~~~~~~~~~~~~~~~~~~~~~~~~~~~~~
~~~~~~~~~~~~~~~~~~~~~~~~~~~~~~~~~~~~~~~~~~~~~~~~~~~~~~~~~~~~
~~~~~~~~~~~~~~~~~~~~~~~~~~~~~~~~~~~~~~~~~~~~~~~~~~~~~~~~~~~~
~~~~~~~~~~~~~~~~~~~~~~~~~~~~~~~~~~~~~~~~~~~~~~~~~~~~~~~~~~~~
~~~~~~~~~~~~~~~~~~~~~~~~~~~~~~~~~~~~~~~~~~~~~~~~~~~~~~~~~~~~
~~~~~~~~~~~~~~~~~~~~~~~~~~~~~~~~~~~~~~~~~~~~~~~~~~~~~~~~~~~~
~~~~~~~~~~~~~~~~~~~~~~~~~~~~~~~~~~~~~~~~~~~~~~~~~~~~~~~~~~~~
~~~~~~~~~~~~~~~~~~~~~~~~~~~~~~~~~~~~~~~~~~~~~~~~~~~~~~~~~~~~
~~~~~~~~~~~~~~~~~~~~~~~~~~~~~~~~~~~~~~~~~~~~~~~~~~~~~~~~~~~~
~~~~~~~~~~~~~~~~~~~~~~~~~~~~~~~~~~~~~~~~~~~~~~~~~~~~~~~~~~~~
~~~~~~~~~~~~~~~~~~~~~~~~~~~~~~~~~~~~~~~~~~~~~~~~~~~~~~~~~~~~
~~~~~~~~~~~~~~~~~~~~~~~~~~~~~~~~~~~~~~~~~~~~~~~~~~~~~~~~~~~~
~~~~~~~~~~~~~~~~~~~~~~~~~~~~~~~~~~~~~~~~~~~~~~~~~~~~~~~~~~~~
~~~~~~~~~~~~~~~~~~~~~~~~~~~~~~~~~~~~~~~~~~~~~~~~~~~~~~~~~~~~
~~~~~~~~~~~~~~~~~~~~~~~~~~~~~~~~~~~~~~~~~~~~~~~~~~~~~~~~~~~~
~~~~~~~~~~~~~~~~~~~~~~~~~~~~~~~~~~~~~~~~~~~~~~~~~~~~~~~~~~~~
~~~~~~~~~~~~~~~~~~~~~~~~~~~~~~~~~~~~~~~~~~~~~~~~~~~~~~~~~~~~
~~~~~~~~~~~~~~~~~~~~~~~~~~~~~~~~~~~~~~~~~~~~~~~~~~~~~~~~~~~~
~~~~~~~~~~~~~~~~~~~~~~~~~~~~~~~~~~~~~~~~~~~~~~~~~~~~~~~~~~~~
~~~~~~~~~~~~~~~~~~~~~~~~~~~~~~~~~~~~~~~~~~~~~~~~~~~~~~~~~~~~
~~~~~~~~~~~~~~~~~~~~~~~~~~~~~~~~~~~~~~~~~~~~~~~~~~~~~~~~~~~~
~~~~~~~~~~~~~~~~~~~~~~~~~~~~~~~~~~~~~~~~~~~~~~~~~~~~~~~~~~~~
~~~~~~~~~~~~~~~~~~~~~~~~~~~~~~~~~~~~~~~~~~~~~~~~~~~~~~~~~~~~
~~~~~~~~~~~~~~~~~~~~~~~~~~~~~~~~~~~~~~~~~~~~~~~~~~~~~~~~~~~~
~~~~~~~~~~~~~~~~~~~~~~~~~~~~~~~~~~~~~~~~~~~~~~~~~~~~~~~~~~~~
~~~~~~~~~~~~~~~~~~~~~~~~~~~~~~~~~~~~~~~~~~~~~~~~~~~~~~~~~~~~
~~~~~~~~~~~~~~~~~~~~~~~~~~~~~~~~~~~~~~~~~~~~~~~~~~~~~~~~~~~~
~~~~~~~~~~~~~~~~~~~~~~~~~~~~~~~~~~~~~~~~~~~~~~~~~~~~~~~~~~~~
~~~~~~~~~~~~~~~~~~~~~~~~~~~~~~~~~~~~~~~~~~~~~~~~~~~~~~~~~~~~
~~~~~~~~~~~~~~~~~~~~~~~~~~~~~~~~~~~~~~~~~~~~~~~~~~~~~~~~~~~~
~~~~~~~~~~~~~~~~~~~~~~~~~~~~~~~~~~~~~~~~~~~~~~~~~~~~~~~~~~~~
~~~~~~~~~~~~~~~~~~~~~~~~~~~~~~~~~~~~~~~~~~~~~~~~~~~~~~~~~~~~
~~~~~~~~~~~~~~~~~~~~~ATGCCGGAAGATTTCAAAGAATTCTCAGTGAAAGTTTGG
AGGACTAATTCAAATATGACACAACAGGATGTTGCTGATAAATTAGGCGTCACTAAGCAA
TCTGTCATAAGATGGGAAAAAGATAGTACAGAGTTAAAAGGTTTACAGTTATACGCTTTA
GCCAAATTATTCAACACTGAAGTTGATTACATAAAGGCTAAAAAAATTTAA
>phi-nuc=parB_phi-85-ORF013_(ParB N-terminal domain-containing protein/ParB-like-nuclease)
~~~~~~~~~~~~~~~~~~~~~~~~~~~~~~~~~~~~~~~~~~~~~~~~~~~~~~~~~~~~
~~~~~~~~~~~~~~~~~~~~~~~~~~~~~~~~~~~~~~~~~~~~~~~~~~~~~~~~~~~~
~~~~~~~~~~~~~~~~~~~~~~~~~~~~~~~~~~~~~~~~~~~~~~~~~~~~~~~~~~~~
~~~~~~~~~~~~~~~~~~~~~~~~~~~~~~~~~~~~~~~~~~~~~~~~~~~~~~~~~~~~
~~~~~~~~~~~~~~~~~~~~~~~~~~~~~~~~~~~~~~~~~~~~~~~~~~~~~~~~~~~~
~~~~~~~~~~~~~~~~~~~~~~~~~~~~~~~~~~~~~~~~~~~~~~~~~~~~~~~~~~~~
~~~~~~~~~~~~~~~~~~~~~~~~~~~~~~~~~~~~~~~~~~~~~~~~~~~~~~~~~~~~
~~~~~~~~~~~~~~~~~~~~~~~~~~~~~~~~~~~~~~~~~~~~~~~~~~~~~~~~~~~~
~~~~~~~~~~~~~~~~~~~~~~~~~~~~~~~~~~~~~~~~~~~~~~~~~~~~~~~~~~~~
~~~~~~~~~~~~~~~~~~~~~~~~~~~~~~~~~~~~~~~~~~~~~~~~~~~~~~~~~~~~
~~~~~~~~~~~~~~~~~~~~~~~~~~~~~~~~~~~~~~~~~~~~~~~~~~~~~~~~~~~~
~~~~~~~~~~~~~~~~~~~~~~~~~~~~~~~~~~~~~~~~~~~~~~~~~~~~~~~~~~~~
~~~~~~~~~~~~~~~~~~~~~~~~~~~~~~~~~~~~~~~~~~~~~~~~~~~~~~~~~~~~
~~~~~~~~~~~~~~~~~~~~~~~~~~~~~~~~~~~~~~~~~~~~~~~~~~~~~~~~~~~~
~~~~~~~~~~~~~~~~~~~~~~~~~~~~~~~~~~~~~~~~~~~~~~~~~~~~~~~~~~~~
~~~~~~~~~~~~~~~~~~~~~~~~~~~~~~~~~~~~~~~~~~~~~~~~~~~~~~~~~~~~
~~~~~~~~~~~~~~~~~~~~~~~~~~~~~~~~~~~~~~~~~~~~~~~~~~~~~~~~~~~~
~~~~~~~~~~~~~~~~~~~~~~~~~~~~~~~~~~~~~~~~~~~~~~~~~~~~~~~~~~~~
~~~~~~~~~~~~~~~~~~~~~~~~~~~~~~~~~~~~~~~~~~~~~~~~~~~~~~~~~~~~
~~~~~~~~~~~~~~~~~~~~~~~~~~~~~~~~~~~~~~~~~~~~~~~~~~~~~~~~~~~~
~~~~~~~~~~~~~~~~~~~~~~~~~~~~~~~~~~~~~~~~~~~~~~~~~~~~~~~~~~~~
~~~~~~~~~~~~~~~~~~~~~~~~~~~~~~~~~~~~~~~~~~~~~~~~~~~~~~~~~~~~
~~~~~~~~~~~~~~~~~~~~~~~~~~~~~~~~~~~~~~~~~~~~~~~~~~~~~~~~~~~~
~~~~~~~~~~~~~~~~~~~~~~~~~~~~~~~~~~~~~~~~~~~~~~~~~~~~~~~~~~~~
~~~~~~~~~~~~~~~~~~~~~~~~~~~~~~~~~~~~~~~~~~~~~~~~~~~~~~~~~~~~
~~~~~~~~~~~~~~~~~~~~~~~~~~~~~~~~~~~~~~~~~~~~~~~~~~~~~~~~~~~~
~~~~~~~~~~~~~~~~~~~~~~~~~~~~~~~~~~~~~~~~~~~~~~~~~~~~~~~~~~~~
~~~~~~~~~~~~~~~~~~~~~~~~~~~~~~~~~~~~~~~~~~~~~~~~~~~~~~~~~~~~
~~~~~~~~~~~~~~~~~~~~~~~~~~~~~~~~~~~~~~~~~~~~~~~~~~~~~~~~~~~~
~~~~~~~~~~~~~~~~~~~~~~~~~~~~~~~~~~~~~~~~~~~~~~~~~~~~~~~~~~~~
~~~~~~~~~~~~~~~~~~~~~~~~~~~~~~~~~~~~~~~~~~~~~~~~~~~~~~~~~~~~
~~~~~~~~~~~~~~~~~~~~~~~~~~~~~~~~~~~~~~~~~~~~~~~~~~~~~~~~~~~~
~~~~~~~~~~~~~~~~~~~~~~~~~~~~~~~~~~~~~~~~~~~~~~~~~~~~~~~~~~~~
~~~~~~~~~~~~~~~~~~~~~~~~~~~~~~~~~~~~~~~~~~~~~~~~~~~~~~~~~~~~
~~~~~~~~~~~~~~~~~~~~~~~~~~~~~~~~~~~~~~~~~~~~~~~~~~~~~~~~~~~~
~~~~~~~~~~~~~~~~~~~~~~~~~~~~~~~~~~~~~~~~~~~~~~~~~~~~~~~~~~~~
~~~~~~~~~~~~~~~~~~~~~~~~~~~~~~~~~~~~~~~~~~~~~~~~~~~~~~~~~~~~
~~~~~~~~~~~~~~~~~~~~~~~~~~~~~~~~~~~~~~~~~~~~~~~~~~~~~~~~~~~~
~~~~~~~~~~~~~~~~~~~~~~~~~~~~~~~~~~~~~~~~~~~~~~~~~~~~~~~~~~~~
~~~~~~~~~~~~~~~~~~~~~~~~~~~~~~~~~~~~~~~~~~~~~~~~~~~~~~~~~~~~
~~~~~~~~~~~~~~~~~~~~~~~~~~~~~~~~~~~~~~~~~~~~~~~~~~~~~~~~~~~~
~~~~~~~~~~~~~~~~~~~~~~~~~~~~~~~~~~~~~~~~~~~~~~~~~~~~~~~~~~~~
~~~~~~~~~~~~~~~~~~~~~~~~~~~~~~~~~~~~~~~~~~~~~~~~~~~~~~~~~~~~
~~~~~~~~~~~~~~~~~~~~~~~~~~~~~~~~~~~~~~~~~~~~~~~~~~~~~~~~~~~~
~~~~~~~~~~~~~~~~~~~~~~~~~~~~~~~~~~~~~~~~~~~~~~~~~~~~~~~~~~~~
~~~~~~~~~~~~~~~~~~~~~~~~~~~~~~~~~~~~~~~~~~~~~~~~~~~~~~~~~~~~
~~~~~~~~~~~~~~~~~~~~~~~~~~~~~~~~~~~~~~~~~~~~~~~~~~~~~~~~~~~~
~~~~~~~~~~~~~~~~~~~~~~~~~~~~~~ATGCTTATAGATATCAATAAGGTAACTGTC
GGCAAACGCATAAGAAAAGATTACGGAGATATAACATCACTTGCTGATGATATTGAAGAC
AGGGGTTTAATTAATCCGCCGGTTGTCACGCCGGATTATGAATTAATAGCTGGAGAACGA
AGATTAAAAGCTATGAAGAAACTTGATTATAGGCAAATAGAAGTGAGGGTTATGTCCGTA
GAAGATTATGAACATCAACTCAAAATAGAAATTAGTGAAAATGAAGAGCGAAAAGCTTTT
ACTTATTCAGAAAGAATGGATTACGCGAAACAATTAGAAAGAATTGAAGCTAAAAAAGCT
AAAGATAGAAAGACTTCTAAGCTAAAACAAAACAAAGACACCGTTACGGACCAAGGACCG
GAACGGAAAGGAGAAACTCGAGATATCGTCGGTAAGGCTTCTGGTTTTGGCAGTGGACGA
ACATATGCAAGAGCTAAATACATCTATGAAAACGCAGACGAAGAAACTATAAAAGAAGTT
GATGAAGGTAAAAAAAGTATTCGCAAAGCGCATGATGAACTTCGTGCTAAAGAAAAGCAA
AATGAGGCAAATAAAGTGAAAGTGACAACAAAAGAAAAACCTCAAACGACAGTAGTAGAT
CGAAGGGAACGGATGAACGCAGAAGTTGAAGCTATGAGTGAAACAGAAACAAATTTAGCT
TTGTCTGAAGCTGCAGCTGCAAACATAGTAAATGTCTGTTCTAACTTATTATACGCGATA
AACAACATTGAAGATTTAGAGTTAACTTTGAATTTCTTGAAATCAAGAGATGCTGAAGAA
TTATCAAAAGTTGTTAAGGCTTCTAAAGCTTTAAACAAAATTATAGAAAAAGGAGATTTT
ATAAATGTATAA
>hypothet-phage-protein_phi85-ORF051_(hypothet phage protein)
~~~~~~~~~~~~~~~~~~~~~~~~~~~~~~~~~~~~~~~~~~~~~~~~~~~~~~~~~~~~
~~~~~~~~~~~~~~~~~~~~~~~~~~~~~~~~~~~~~~~~~~~~~~~~~~~~~~~~~~~~
~~~~~~~~~~~~~~~~~~~~~~~~~~~~~~~~~~~~~~~~~~~~~~~~~~~~~~~~~~~~
~~~~~~~~~~~~~~~~~~~~~~~~~~~~~~~~~~~~~~~~~~~~~~~~~~~~~~~~~~~~
~~~~~~~~~~~~~~~~~~~~~~~~~~~~~~~~~~~~~~~~~~~~~~~~~~~~~~~~~~~~
~~~~~~~~~~~~~~~~~~~~~~~~~~~~~~~~~~~~~~~~~~~~~~~~~~~~~~~~~~~~
~~~~~~~~~~~~~~~~~~~~~~~~~~~~~~~~~~~~~~~~~~~~~~~~~~~~~~~~~~~~
~~~~~~~~~~~~~~~~~~~~~~~~~~~~~~~~~~~~~~~~~~~~~~~~~~~~~~~~~~~~
~~~~~~~~~~~~~~~~~~~~~~~~~~~~~~~~~~~~~~~~~~~~~~~~~~~~~~~~~~~~
~~~~~~~~~~~~~~~~~~~~~~~~~~~~~~~~~~~~~~~~~~~~~~~~~~~~~~~~~~~~
~~~~~~~~~~~~~~~~~~~~~~~~~~~~~~~~~~~~~~~~~~~~~~~~~~~~~~~~~~~~
~~~~~~~~~~~~~~~~~~~~~~~~~~~~~~~~~~~~~~~~~~~~~~~~~~~~~~~~~~~~
~~~~~~~~~~~~~~~~~~~~~~~~~~~~~~~~~~~~~~~~~~~~~~~~~~~~~~~~~~~~
~~~~~~~~~~~~~~~~~~~~~~~~~~~~~~~~~~~~~~~~~~~~~~~~~~~~~~~~~~~~
~~~~~~~~~~~~~~~~~~~~~~~~~~~~~~~~~~~~~~~~~~~~~~~~~~~~~~~~~~~~
~~~~~~~~~~~~~~~~~~~~~~~~~~~~~~~~~~~~~~~~~~~~~~~~~~~~~~~~~~~~
~~~~~~~~~~~~~~~~~~~~~~~~~~~~~~~~~~~~~~~~~~~~~~~~~~~~~~~~~~~~
~~~~~~~~~~~~~~~~~~~~~~~~~~~~~~~~~~~~~~~~~~~~~~~~~~~~~~~~~~~~
~~~~~~~~~~~~~~~~~~~~~~~~~~~~~~~~~~~~~~~~~~~~~~~~~~~~~~~~~~~~
~~~~~~~~~~~~~~~~~~~~~~~~~~~~~~~~~~~~~~~~~~~~~~~~~~~~~~~~~~~~
~~~~~~~~~~~~~~~~~~~~~~~~~~~~~~~~~~~~~~~~~~~~~~~~~~~~~~~~~~~~
~~~~~~~~~~~~~~~~~~~~~~~~~~~~~~~~~~~~~~~~~~~~~~~~~~~~~~~~~~~~
~~~~~~~~~~~~~~~~~~~~~~~~~~~~~~~~~~~~~~~~~~~~~~~~~~~~~~~~~~~~
~~~~~~~~~~~~~~~~~~~~~~~~~~~~~~~~~~~~~~~~~~~~~~~~~~~~~~~~~~~~
~~~~~~~~~~~~~~~~~~~~~~~~~~~~~~~~~~~~~~~~~~~~~~~~~~~~~~~~~~~~
~~~~~~~~~~~~~~~~~~~~~~~~~~~~~~~~~~~~~~~~~~~~~~~~~~~~~~~~~~~~
~~~~~~~~~~~~~~~~~~~~~~~~~~~~~~~~~~~~~~~~~~~~~~~~~~~~~~~~~~~~
~~~~~~~~~~~~~~~~~~~~~~~~~~~~~~~~~~~~~~~~~~~~~~~~~~~~~~~~~~~~
~~~~~~~~~~~~~~~~~~~~~~~~~~~~~~~~~~~~~~~~~~~~~~~~~~~~~~~~~~~~
~~~~~~~~~~~~~~~~~~~~~~~~~~~~~~~~~~~~~~~~~~~~~~~~~~~~~~~~~~~~
~~~~~~~~~~~~~~~~~~~~~~~~~~~~~~~~~~~~~~~~~~~~~~~~~~~~~~~~~~~~
~~~~~~~~~~~~~~~~~~~~~~~~~~~~~~~~~~~~~~~~~~~~~~~~~~~~~~~~~~~~
~~~~~~~~~~~~~~~~~~~~~~~~~~~~~~~~~~~~~~~~~~~~~~~~~~~~~~~~~~~~
~~~~~~~~~~~~~~~~~~~~~~~~~~~~~~~~~~~~~~~~~~~~~~~~~~~~~~~~~~~~
~~~~~~~~~~~~~~~~~~~~~~~~~~~~~~~~~~~~~~~~~~~~~~~~~~~~~~~~~~~~
~~~~~~~~~~~~~~~~~~~~~~~~~~~~~~~~~~~~~~~~~~~~~~~~~~~~~~~~~~~~
~~~~~~~~~~~~~~~~~~~~~~~~~~~~~~~~~~~~~~~~~~~~~~~~~~~~~~~~~~~~
~~~~~~~~~~~~~~~~~~~~~~~~~~~~~~~~~~~~~~~~~~~~~~~~~~~~~~~~~~~~
~~~~~~~~~~~~~~~~~~~~~~~~~~~~~~~~~~~~~~~~~~~~~~~~~~~~~~~~~~~~
~~~~~~~~~~~~~~~~~~~~~~~~~~~~~~~~~~~~~~~~~~~~~~~~~~~~~~~~~~~~
~~~~~~~~~~~~~~~~~~~~~~~~~~~~~~~~~~~~~~~~~~~~~~~~~~~~~~~~~~~~
~~~~~~~~~~~~~~~~~~~~~~~~~~~~~~~~~~~~~~~~~~~~~~~~~~~~~~~~~~~~
~~~~~~~~~~~~~~~~~~~~~~~~~~~~~~~~~~~~~~~~~~~~~~~~~~~~~~~~~~~~
~~~~~~~~~~~~~~~~~~~~~~~~~~~~~~~~~~~~~~~~~~~~~~~~~~~~~~~~~~~~
~~~~~~~~~~~~~~~~~~~~~~~~~~~~~~~~~~~~~~~~~~~~~~~~~~~~~~~~~~~~
~~~~~~~~~~~~~~~~~~~~~~~~~~~~~~~~~~~~~~~~~~~~~~~~~~~~~~~~~~~~
~~~~~~~~~~~~~~~~~~~~~~~~~~~~~~~~~~~~~~~~~~~~~~~~~~~~~~~~~~~~
~~~~~~~~~~~~~~~~~~~~~~~~~~~~~~~~~~~~~~~~~~~~~~~~~~~~~~~~~~~~
~~~~~~~~~~~~~~~~~~~~~~~~~~~~~~~~~~~~~~~~~~~~~~~~~~~~~~~~~~~~
~~~~~~~~~~~~~~~~~~~~~~~~~~~~~~~~~~~~~~~~~~~~~~~~~~~~~~~~~~~~
~~~~~~~~~~~~~~~~~~~~~~~~~~~~~~~~~~~~~~~~~~~~~~~~~~~~~~~~~~~~
~~~~~~~~~~~~~~~~~~~~~~~~~~~~~~~~~~~~~~~~~~~~~~~~~~~~~~~~~~~~
~~~~~~~~~~~~~~~~~~~~~~~~~~~~~~~~~~~~~~~~~~~~~~~~~~~~~~~~~~~~
~~~~~~~~~~~~~~~~~~~~~~~~~~~~~~~~~~~~~~~~~~~~~~~~~~~~~~~~~~~~
~~~~~~~~~~~~~~~~~~~~~~~~~~~~~~~~~~~~~~~~~~~~~~~~~~~~~~~~~~~~
~~~~~~~~~~~~~~~~~~~~~~~~~~~~~~~~~~~~~~~~~~~~~~~~~~~~~~~~~~~~
~~~~~~~~~~~~~~~~~~~~~~~~~~~~~~~~~~~~~~~~~~~~~~~~~~~~~~~~~~~~
~~~~~~~~~~~~~~~~~~~~~~~~~~~~~~~~~~~~~~~~~TCAAACGACAGTAGTAGAT
CGAAGGGAACGGATGAACGCAGAAGTTGAAGCTATGAGTGAAACAGAAACAAATTTAGCT
TTGTCTGAAGCTGCAGCTGCAAACATAGTAAATGTCTGTTCTAACTTATTATACGCGATA
AACAACATTGAAGATTTAGAGTTAACTTTGAATTTCTTGAAATCAAGAGATGCTGAAGAA
TTATCAAAAGTTGTTAAGGCTTCTAAAGCTTTAAACAAAATTATAGAAAAAGGAGATTTT
ATAAATGTATAACCAGCAATTACCAGTTCACAGATTACAGACAGATATGAGTTATCAATC
AC
>hypothet-phage-protein_phi_85-ORF016_(hypothet phage protein)
~~~~~~~~~~~~~~~~~~~~~~~~~~~~~~~~~~~~~~~~~~~~~~~~~~~~~~~~~~~~
~~~~~~~~~~~~~~~~~~~~~~~~~~~~~~~~~~~~~~~~~~~~~~~~~~~~~~~~~~~~
~~~~~~~~~~~~~~~~~~~~~~~~~~~~~~~~~~~~~~~~~~~~~~~~~~~~~~~~~~~~
~~~~~~~~~~~~~~~~~~~~~~~~~~~~~~~~~~~~~~~~~~~~~~~~~~~~~~~~~~~~
~~~~~~~~~~~~~~~~~~~~~~~~~~~~~~~~~~~~~~~~~~~~~~~~~~~~~~~~~~~~
~~~~~~~~~~~~~~~~~~~~~~~~~~~~~~~~~~~~~~~~~~~~~~~~~~~~~~~~~~~~
~~~~~~~~~~~~~~~~~~~~~~~~~~~~~~~~~~~~~~~~~~~~~~~~~~~~~~~~~~~~
~~~~~~~~~~~~~~~~~~~~~~~~~~~~~~~~~~~~~~~~~~~~~~~~~~~~~~~~~~~~
~~~~~~~~~~~~~~~~~~~~~~~~~~~~~~~~~~~~~~~~~~~~~~~~~~~~~~~~~~~~
~~~~~~~~~~~~~~~~~~~~~~~~~~~~~~~~~~~~~~~~~~~~~~~~~~~~~~~~~~~~
~~~~~~~~~~~~~~~~~~~~~~~~~~~~~~~~~~~~~~~~~~~~~~~~~~~~~~~~~~~~
~~~~~~~~~~~~~~~~~~~~~~~~~~~~~~~~~~~~~~~~~~~~~~~~~~~~~~~~~~~~
~~~~~~~~~~~~~~~~~~~~~~~~~~~~~~~~~~~~~~~~~~~~~~~~~~~~~~~~~~~~
~~~~~~~~~~~~~~~~~~~~~~~~~~~~~~~~~~~~~~~~~~~~~~~~~~~~~~~~~~~~
~~~~~~~~~~~~~~~~~~~~~~~~~~~~~~~~~~~~~~~~~~~~~~~~~~~~~~~~~~~~
~~~~~~~~~~~~~~~~~~~~~~~~~~~~~~~~~~~~~~~~~~~~~~~~~~~~~~~~~~~~
~~~~~~~~~~~~~~~~~~~~~~~~~~~~~~~~~~~~~~~~~~~~~~~~~~~~~~~~~~~~
~~~~~~~~~~~~~~~~~~~~~~~~~~~~~~~~~~~~~~~~~~~~~~~~~~~~~~~~~~~~
~~~~~~~~~~~~~~~~~~~~~~~~~~~~~~~~~~~~~~~~~~~~~~~~~~~~~~~~~~~~
~~~~~~~~~~~~~~~~~~~~~~~~~~~~~~~~~~~~~~~~~~~~~~~~~~~~~~~~~~~~
~~~~~~~~~~~~~~~~~~~~~~~~~~~~~~~~~~~~~~~~~~~~~~~~~~~~~~~~~~~~
~~~~~~~~~~~~~~~~~~~~~~~~~~~~~~~~~~~~~~~~~~~~~~~~~~~~~~~~~~~~
~~~~~~~~~~~~~~~~~~~~~~~~~~~~~~~~~~~~~~~~~~~~~~~~~~~~~~~~~~~~
~~~~~~~~~~~~~~~~~~~~~~~~~~~~~~~~~~~~~~~~~~~~~~~~~~~~~~~~~~~~
~~~~~~~~~~~~~~~~~~~~~~~~~~~~~~~~~~~~~~~~~~~~~~~~~~~~~~~~~~~~
~~~~~~~~~~~~~~~~~~~~~~~~~~~~~~~~~~~~~~~~~~~~~~~~~~~~~~~~~~~~
~~~~~~~~~~~~~~~~~~~~~~~~~~~~~~~~~~~~~~~~~~~~~~~~~~~~~~~~~~~~
~~~~~~~~~~~~~~~~~~~~~~~~~~~~~~~~~~~~~~~~~~~~~~~~~~~~~~~~~~~~
~~~~~~~~~~~~~~~~~~~~~~~~~~~~~~~~~~~~~~~~~~~~~~~~~~~~~~~~~~~~
~~~~~~~~~~~~~~~~~~~~~~~~~~~~~~~~~~~~~~~~~~~~~~~~~~~~~~~~~~~~
~~~~~~~~~~~~~~~~~~~~~~~~~~~~~~~~~~~~~~~~~~~~~~~~~~~~~~~~~~~~
~~~~~~~~~~~~~~~~~~~~~~~~~~~~~~~~~~~~~~~~~~~~~~~~~~~~~~~~~~~~
~~~~~~~~~~~~~~~~~~~~~~~~~~~~~~~~~~~~~~~~~~~~~~~~~~~~~~~~~~~~
~~~~~~~~~~~~~~~~~~~~~~~~~~~~~~~~~~~~~~~~~~~~~~~~~~~~~~~~~~~~
~~~~~~~~~~~~~~~~~~~~~~~~~~~~~~~~~~~~~~~~~~~~~~~~~~~~~~~~~~~~
~~~~~~~~~~~~~~~~~~~~~~~~~~~~~~~~~~~~~~~~~~~~~~~~~~~~~~~~~~~~
~~~~~~~~~~~~~~~~~~~~~~~~~~~~~~~~~~~~~~~~~~~~~~~~~~~~~~~~~~~~
~~~~~~~~~~~~~~~~~~~~~~~~~~~~~~~~~~~~~~~~~~~~~~~~~~~~~~~~~~~~
~~~~~~~~~~~~~~~~~~~~~~~~~~~~~~~~~~~~~~~~~~~~~~~~~~~~~~~~~~~~
~~~~~~~~~~~~~~~~~~~~~~~~~~~~~~~~~~~~~~~~~~~~~~~~~~~~~~~~~~~~
~~~~~~~~~~~~~~~~~~~~~~~~~~~~~~~~~~~~~~~~~~~~~~~~~~~~~~~~~~~~
~~~~~~~~~~~~~~~~~~~~~~~~~~~~~~~~~~~~~~~~~~~~~~~~~~~~~~~~~~~~
~~~~~~~~~~~~~~~~~~~~~~~~~~~~~~~~~~~~~~~~~~~~~~~~~~~~~~~~~~~~
~~~~~~~~~~~~~~~~~~~~~~~~~~~~~~~~~~~~~~~~~~~~~~~~~~~~~~~~~~~~
~~~~~~~~~~~~~~~~~~~~~~~~~~~~~~~~~~~~~~~~~~~~~~~~~~~~~~~~~~~~
~~~~~~~~~~~~~~~~~~~~~~~~~~~~~~~~~~~~~~~~~~~~~~~~~~~~~~~~~~~~
~~~~~~~~~~~~~~~~~~~~~~~~~~~~~~~~~~~~~~~~~~~~~~~~~~~~~~~~~~~~
~~~~~~~~~~~~~~~~~~~~~~~~~~~~~~~~~~~~~~~~~~~~~~~~~~~~~~~~~~~~
~~~~~~~~~~~~~~~~~~~~~~~~~~~~~~~~~~~~~~~~~~~~~~~~~~~~~~~~~~~~
~~~~~~~~~~~~~~~~~~~~~~~~~~~~~~~~~~~~~~~~~~~~~~~~~~~~~~~~~~~~
~~~~~~~~~~~~~~~~~~~~~~~~~~~~~~~~~~~~~~~~~~~~~~~~~~~~~~~~~~~~
~~~~~~~~~~~~~~~~~~~~~~~~~~~~~~~~~~~~~~~~~~~~~~~~~~~~~~~~~~~~
~~~~~~~~~~~~~~~~~~~~~~~~~~~~~~~~~~~~~~~~~~~~~~~~~~~~~~~~~~~~
~~~~~~~~~~~~~~~~~~~~~~~~~~~~~~~~~~~~~~~~~~~~~~~~~~~~~~~~~~~~
~~~~~~~~~~~~~~~~~~~~~~~~~~~~~~~~~~~~~~~~~~~~~~~~~~~~~~~~~~~~
~~~~~~~~~~~~~~~~~~~~~~~~~~~~~~~~~~~~~~~~~~~~~~~~~~~~~~~~~~~~
~~~~~~~~~~~~~~~~~~~~~~~~~~~~~~~~~~~~~~~~~~~~~~~~~~~~~~~~~~~~
~~~~~~~~~~~~~~~~~~~~~~~~~~~~~~~~~~~~~~~~~~~~~~~~~~~~~~~~~~~~
~~~~~~~~~~~~~~~~~~~~~~~~~~~~~~~~~~~~~~~~~~~~~~~~~~~~~~~~~~~~
~~~~~~~~~~~~~~~~~~~~~~~~~~~~~~~~~~~~~~~~~~~~~~~~~~~~~~~~~~~~
~~~~~~~~~~~~~~~~~~~~~~~~~~~~~~~~~~~~~~~~~~~~~~~~~~~~~~~~~~~~
~~~~~~~~~~~~~~~~~~~~~~~~~~~~~~~~~~~~~~~~~~~~~~~~~~~~~~~~~~~~
~~~~ATGTATAACCAGCAATTACCAGTTCACAGATTACAGACAGATATGAGTTATCAATC
ACCGGTGCAAGAAAGACAAGTAAGAAAGATAGTTAATAAATTTGATTCAAAAAAATTACA
CACAATTGTAGTTAGTAAAAGAAAAGATGGGTCATTTTATATCATCGATGGTCAACATAG
GGTGGAAGCGTTGAAAGAATTGAACATTTCATTTATAGAAGCGACAGTGCACGAAAACTT
AACTATTGAAGAAGAAGCTGAGATGTATTACGGAGTTAATGATAGACCTTCGAAAAACGC
AAACTCTAAAGGTAAATCACGACTTAGATTTAAAGAGCCGGTAGCTGTAGCTATAGACGA
AACGGTAAAAAGTGTCGGGTTGGAAATTGATTATGAAAAAAGCGCACCAACAAAAGGGTA
CATCAAAGCTTATGATGCACTGCAATCAATATACAAAGGAAATGGTGCTAATCACTTAGG
TTTAGTTTTGGAAATAATCAAAGATTCTTTTGGAGAGGATACAAGGAATTACCAATCTTT
TATTTTGAGAGGTTTCTCTAAATTGTTGAAAGTATATCTGCATGAAGTGGATTTAAATTT
TTTAGTTAAAAAACTTCAAAACATTGGTTACGAAGGCTTCATTTTAGAGATTAATAAGAA
GCATGCTGGATTTAAGACAAAAAAAGAATGCCTACCATTTGTAGTAGTAGACATTTACAA
CAAAAATCGTCGTCAAAAAAATCAATTGGACAAAATGAAATTGCATGTTTAA
>hypothet-phage-protein_MW1930_(conserved putative phage protein)
~~~~~~~~~~~~~~~~~~~~~~~~~~~~~~~~~~~~~~~~~~~~~~~~~~~~~~~~~~~~
~~~~~~~~~~~~~~~~~~~~~~~~~~~~~~~~~~~~~~~~~~~~~~~~~~~~~~~~~~~~
~~~~~~~~~~~~~~~~~~~~~~~~~~~~~~~~~~~~~~~~~~~~~~~~~~~~~~~~~~~~
~~~~~~~~~~~~~~~~~~~~~~~~~~~~~~~~~~~~~~~~~~~~~~~~~~~~~~~~~~~~
~~~~~~~~~~~~~~~~~~~~~~~~~~~~~~~~~~~~~~~~~~~~~~~~~~~~~~~~~~~~
~~~~~~~~~~~~~~~~~~~~~~~~~~~~~~~~~~~~~~~~~~~~~~~~~~~~~~~~~~~~
~~~~~~~~~~~~~~~~~~~~~~~~~~~~~~~~~~~~~~~~~~~~~~~~~~~~~~~~~~~~
~~~~~~~~~~~~~~~~~~~~~~~~~~~~~~~~~~~~~~~~~~~~~~~~~~~~~~~~~~~~
~~~~~~~~~~~~~~~~~~~~~~~~~~~~~~~~~~~~~~~~~~~~~~~~~~~~~~~~~~~~
~~~~~~~~~~~~~~~~~~~~~~~~~~~~~~~~~~~~~~~~~~~~~~~~~~~~~~~~~~~~
~~~~~~~~~~~~~~~~~~~~~~~~~~~~~~~~~~~~~~~~~~~~~~~~~~~~~~~~~~~~
~~~~~~~~~~~~~~~~~~~~~~~~~~~~~~~~~~~~~~~~~~~~~~~~~~~~~~~~~~~~
~~~~~~~~~~~~~~~~~~~~~~~~~~~~~~~~~~~~~~~~~~~~~~~~~~~~~~~~~~~~
~~~~~~~~~~~~~~~~~~~~~~~~~~~~~~~~~~~~~~~~~~~~~~~~~~~~~~~~~~~~
~~~~~~~~~~~~~~~~~~~~~~~~~~~~~~~~~~~~~~~~~~~~~~~~~~~~~~~~~~~~
~~~~~~~~~~~~~~~~~~~~~~~~~~~~~~~~~~~~~~~~~~~~~~~~~~~~~~~~~~~~
~~~~~~~~~~~~~~~~~~~~~~~~~~~~~~~~~~~~~~~~~~~~~~~~~~~~~~~~~~~~
~~~~~~~~~~~~~~~~~~~~~~~~~~~~~~~~~~~~~~~~~~~~~~~~~~~~~~~~~~~~
~~~~~~~~~~~~~~~~~~~~~~~~~~~~~~~~~~~~~~~~~~~~~~~~~~~~~~~~~~~~
~~~~~~~~~~~~~~~~~~~~~~~~~~~~~~~~~~~~~~~~~~~~~~~~~~~~~~~~~~~~
~~~~~~~~~~~~~~~~~~~~~~~~~~~~~~~~~~~~~~~~~~~~~~~~~~~~~~~~~~~~
~~~~~~~~~~~~~~~~~~~~~~~~~~~~~~~~~~~~~~~~~~~~~~~~~~~~~~~~~~~~
~~~~~~~~~~~~~~~~~~~~~~~~~~~~~~~~~~~~~~~~~~~~~~~~~~~~~~~~~~~~
~~~~~~~~~~~~~~~~~~~~~~~~~~~~~~~~~~~~~~~~~~~~~~~~~~~~~~~~~~~~
~~~~~~~~~~~~~~~~~~~~~~~~~~~~~~~~~~~~~~~~~~~~~~~~~~~~~~~~~~~~
~~~~~~~~~~~~~~~~~~~~~~~~~~~~~~~~~~~~~~~~~~~~~~~~~~~~~~~~~~~~
~~~~~~~~~~~~~~~~~~~~~~~~~~~~~~~~~~~~~~~~~~~~~~~~~~~~~~~~~~~~
~~~~~~~~~~~~~~~~~~~~~~~~~~~~~~~~~~~~~~~~~~~~~~~~~~~~~~~~~~~~
~~~~~~~~~~~~~~~~~~~~~~~~~~~~~~~~~~~~~~~~~~~~~~~~~~~~~~~~~~~~
~~~~~~~~~~~~~~~~~~~~~~~~~~~~~~~~~~~~~~~~~~~~~~~~~~~~~~~~~~~~
~~~~~~~~~~~~~~~~~~~~~~~~~~~~~~~~~~~~~~~~~~~~~~~~~~~~~~~~~~~~
~~~~~~~~~~~~~~~~~~~~~~~~~~~~~~~~~~~~~~~~~~~~~~~~~~~~~~~~~~~~
~~~~~~~~~~~~~~~~~~~~~~~~~~~~~~~~~~~~~~~~~~~~~~~~~~~~~~~~~~~~
~~~~~~~~~~~~~~~~~~~~~~~~~~~~~~~~~~~~~~~~~~~~~~~~~~~~~~~~~~~~
~~~~~~~~~~~~~~~~~~~~~~~~~~~~~~~~~~~~~~~~~~~~~~~~~~~~~~~~~~~~
~~~~~~~~~~~~~~~~~~~~~~~~~~~~~~~~~~~~~~~~~~~~~~~~~~~~~~~~~~~~
~~~~~~~~~~~~~~~~~~~~~~~~~~~~~~~~~~~~~~~~~~~~~~~~~~~~~~~~~~~~
~~~~~~~~~~~~~~~~~~~~~~~~~~~~~~~~~~~~~~~~~~~~~~~~~~~~~~~~~~~~
~~~~~~~~~~~~~~~~~~~~~~~~~~~~~~~~~~~~~~~~~~~~~~~~~~~~~~~~~~~~
~~~~~~~~~~~~~~~~~~~~~~~~~~~~~~~~~~~~~~~~~~~~~~~~~~~~~~~~~~~~
~~~~~~~~~~~~~~~~~~~~~~~~~~~~~~~~~~~~~~~~~~~~~~~~~~~~~~~~~~~~
~~~~~~~~~~~~~~~~~~~~~~~~~~~~~~~~~~~~~~~~~~~~~~~~~~~~~~~~~~~~
~~~~~~~~~~~~~~~~~~~~~~~~~~~~~~~~~~~~~~~~~~~~~~~~~~~~~~~~~~~~
~~~~~~~~~~~~~~~~~~~~~~~~~~~~~~~~~~~~~~~~~~~~~~~~~~~~~~~~~~~~
~~~~~~~~~~~~~~~~~~~~~~~~~~~~~~~~~~~~~~~~~~~~~~~~~~~~~~~~~~~~
~~~~~~~~~~~~~~~~~~~~~~~~~~~~~~~~~~~~~~~~~~~~~~~~~~~~~~~~~~~~
~~~~~~~~~~~~~~~~~~~~~~~~~~~~~~~~~~~~~~~~~~~~~~~~~~~~~~~~~~~~
~~~~~~~~~~~~~~~~~~~~~~~~~~~~~~~~~~~~~~~~~~~~~~~~~~~~~~~~~~~~
~~~~~~~~~~~~~~~~~~~~~~~~~~~~~~~~~~~~~~~~~~~~~~~~~~~~~~~~~~~~
~~~~~~~~~~~~~~~~~~~~~~~~~~~~~~~~~~~~~~~~~~~~~~~~~~~~~~~~~~~~
~~~~~~~~~~~~~~~~~~~~~~~~~~~~~~~~~~~~~~~~~~~~~~~~~~~~~~~~~~~~
~~~~~~~~~~~~~~~~~~~~~~~~~~~~~~~~~~~~~~~~~~~~~~~~~~~~~~~~~~~~
~~~~~~~~~~~~~~~~~~~~~~~~~~~~~~~~~~~~~~~~~~~~~~~~~~~~~~~~~~~~
~~~~~~~~~~~~~~~~~~~~~~~~~~~~~~~~~~~~~~~~~~~~~~~~~~~~~~~~~~~~
~~~~~~~~~~~~~~~~~~~~~~~~~~~~~~~~~~~~~~~~~~~~~~~~~~~~~~~~~~~~
~~~~~~~~~~~~~~~~~~~~~~~~~~~~~~~~~~~~~~~~~~~~~~~~~~~~~~~~~~~~
~~~~~~~~~~~~~~~~~~~~~~~~~~~~~~~~~~~~~~~~~~~~~~~~~~~~~~~~~~~~
~~~~~~~~~~~~~~~~~~~~~~~~~~~~~~~~~~~~~~~~~~~~~~~~~~~~~~~~~~~~
~~~~~~~~~~~~~~~~~~~~~~~~~~~~~~~~~~~~~~~~~~~~~~~~~~~~~~~~~~~~
~~~~~~~~~~~~~~~~~~~~~~~~~~~~~~~~~~~~~~~~~~~~~~~~~~~~~~~~~~~~
~~~~~~~~~~~~~~~~~~~~~~~~~~~~~~~~~~~~~~~~~~~~~~~~~~~~~~~~~~~~
~~~~~~~~~~~~~~~~~~~~~~~~~~~~~~~~~~~~~~~~~~~~~~~~~~~~~~~~~~~~
~~~~~~~~~~~~~~~~~~~~~~~~~~~~~~~~~~~~~~~~~~~~~~~~~~~~~~~~~~~~
~~~~~~~~~~~~~~~~~~~~~~~~~~~~~~~~~~~~~~~~~~~~~~~~~~~~~~~~~~~~
~~~~~~~~~~~~~~~~~~~~~~~~~~~~~~~~~~~~~~~~~~~~~~~~~~~~~~~~~~~~
~~~~~~~~~~~~~~~~~~~~~~~~~~~~~~~~~~~~~~~~~~~~~~~~~~~~~~~~~~~~
~~~~~~~~~~~~~~~~~~~~~~~~~~~~~~~~~~~~~~~~~~~~~~~~~~~~~~~~~~~~
~~~~~~~~~~~~~~~~~~~~~~~~~~~~~~~~~~~~~~~~~~~~~~~~~~~~~~~~~~~~
~~~~~~~~~~~~~~~~~~~~~~~~~~~~~~~~~~~~~~~~~~~~~~~~~~~~~~~~~~~~
~~~~~~~~~~~~~~~~~~~~~~~~~~~~~~~~~~~~~~~~~~~~~~~~~~~~~~~~~~~~
~~~~~~~~~~~~~~~~~~~~~~~~~~~~~~~~~~~~~~~~~~~~~~~~~~~~~~~~~~~~
~~~~~~~~~~~~~~~~~~~~~~~~~~~~~~~~~~~~~~~~~~~~~~~~~~~~~~~~~~~~
~~~~~~~~~~~~~~~~~~~~~~~~~~~~~~~~~~~~~~~~~~~~~~~~~~~~~~~~~~~~
~~~~~~~~~~~~~~~~~~~~~~~~~~~~~~~~~~~~~~~~~~~~~~~~~~~~~~~~~~~~
~~~~~~~~~~~~~~~~~~~~~~~~~~~~~~~~~~~~~~~~~~~~~~~~~~~~~~~~~~~~
~~~~~~~~~~~~~~~~~~~~~~~~~~~~~~~~~~~~~~~~~~~~~~~~~~~~~~~~~~~~
~~ATGTTACAAAAATTTAGAATCGCTAAAGAAAGAAGTAAATTAAAACTCAATTTACTAA
AACATGCAAACAGTAATTTAGAAACAAGAAACAACCCTGAACTGTTGCGAGCAGTTGCAG
AGTTGCTTAAAGAGATTAATCGATAA
>Q932B4_(putative phage-related protein)
~~~~~~~~~~~~~~~~~~~~~~~~~~~~~~~~~~~~~~~~~~~~~~~~~~~~~~~~~~~~
~~~~~~~~~~~~~~~~~~~~~~~~~~~~~~~~~~~~~~~~~~~~~~~~~~~~~~~~~~~~
~~~~~~~~~~~~~~~~~~~~~~~~~~~~~~~~~~~~~~~~~~~~~~~~~~~~~~~~~~~~
~~~~~~~~~~~~~~~~~~~~~~~~~~~~~~~~~~~~~~~~~~~~~~~~~~~~~~~~~~~~
~~~~~~~~~~~~~~~~~~~~~~~~~~~~~~~~~~~~~~~~~~~~~~~~~~~~~~~~~~~~
~~~~~~~~~~~~~~~~~~~~~~~~~~~~~~~~~~~~~~~~~~~~~~~~~~~~~~~~~~~~
~~~~~~~~~~~~~~~~~~~~~~~~~~~~~~~~~~~~~~~~~~~~~~~~~~~~~~~~~~~~
~~~~~~~~~~~~~~~~~~~~~~~~~~~~~~~~~~~~~~~~~~~~~~~~~~~~~~~~~~~~
~~~~~~~~~~~~~~~~~~~~~~~~~~~~~~~~~~~~~~~~~~~~~~~~~~~~~~~~~~~~
~~~~~~~~~~~~~~~~~~~~~~~~~~~~~~~~~~~~~~~~~~~~~~~~~~~~~~~~~~~~
~~~~~~~~~~~~~~~~~~~~~~~~~~~~~~~~~~~~~~~~~~~~~~~~~~~~~~~~~~~~
~~~~~~~~~~~~~~~~~~~~~~~~~~~~~~~~~~~~~~~~~~~~~~~~~~~~~~~~~~~~
~~~~~~~~~~~~~~~~~~~~~~~~~~~~~~~~~~~~~~~~~~~~~~~~~~~~~~~~~~~~
~~~~~~~~~~~~~~~~~~~~~~~~~~~~~~~~~~~~~~~~~~~~~~~~~~~~~~~~~~~~
~~~~~~~~~~~~~~~~~~~~~~~~~~~~~~~~~~~~~~~~~~~~~~~~~~~~~~~~~~~~
~~~~~~~~~~~~~~~~~~~~~~~~~~~~~~~~~~~~~~~~~~~~~~~~~~~~~~~~~~~~
~~~~~~~~~~~~~~~~~~~~~~~~~~~~~~~~~~~~~~~~~~~~~~~~~~~~~~~~~~~~
~~~~~~~~~~~~~~~~~~~~~~~~~~~~~~~~~~~~~~~~~~~~~~~~~~~~~~~~~~~~
~~~~~~~~~~~~~~~~~~~~~~~~~~~~~~~~~~~~~~~~~~~~~~~~~~~~~~~~~~~~
~~~~~~~~~~~~~~~~~~~~~~~~~~~~~~~~~~~~~~~~~~~~~~~~~~~~~~~~~~~~
~~~~~~~~~~~~~~~~~~~~~~~~~~~~~~~~~~~~~~~~~~~~~~~~~~~~~~~~~~~~
~~~~~~~~~~~~~~~~~~~~~~~~~~~~~~~~~~~~~~~~~~~~~~~~~~~~~~~~~~~~
~~~~~~~~~~~~~~~~~~~~~~~~~~~~~~~~~~~~~~~~~~~~~~~~~~~~~~~~~~~~
~~~~~~~~~~~~~~~~~~~~~~~~~~~~~~~~~~~~~~~~~~~~~~~~~~~~~~~~~~~~
~~~~~~~~~~~~~~~~~~~~~~~~~~~~~~~~~~~~~~~~~~~~~~~~~~~~~~~~~~~~
~~~~~~~~~~~~~~~~~~~~~~~~~~~~~~~~~~~~~~~~~~~~~~~~~~~~~~~~~~~~
~~~~~~~~~~~~~~~~~~~~~~~~~~~~~~~~~~~~~~~~~~~~~~~~~~~~~~~~~~~~
~~~~~~~~~~~~~~~~~~~~~~~~~~~~~~~~~~~~~~~~~~~~~~~~~~~~~~~~~~~~
~~~~~~~~~~~~~~~~~~~~~~~~~~~~~~~~~~~~~~~~~~~~~~~~~~~~~~~~~~~~
~~~~~~~~~~~~~~~~~~~~~~~~~~~~~~~~~~~~~~~~~~~~~~~~~~~~~~~~~~~~
~~~~~~~~~~~~~~~~~~~~~~~~~~~~~~~~~~~~~~~~~~~~~~~~~~~~~~~~~~~~
~~~~~~~~~~~~~~~~~~~~~~~~~~~~~~~~~~~~~~~~~~~~~~~~~~~~~~~~~~~~
~~~~~~~~~~~~~~~~~~~~~~~~~~~~~~~~~~~~~~~~~~~~~~~~~~~~~~~~~~~~
~~~~~~~~~~~~~~~~~~~~~~~~~~~~~~~~~~~~~~~~~~~~~~~~~~~~~~~~~~~~
~~~~~~~~~~~~~~~~~~~~~~~~~~~~~~~~~~~~~~~~~~~~~~~~~~~~~~~~~~~~
~~~~~~~~~~~~~~~~~~~~~~~~~~~~~~~~~~~~~~~~~~~~~~~~~~~~~~~~~~~~
~~~~~~~~~~~~~~~~~~~~~~~~~~~~~~~~~~~~~~~~~~~~~~~~~~~~~~~~~~~~
~~~~~~~~~~~~~~~~~~~~~~~~~~~~~~~~~~~~~~~~~~~~~~~~~~~~~~~~~~~~
~~~~~~~~~~~~~~~~~~~~~~~~~~~~~~~~~~~~~~~~~~~~~~~~~~~~~~~~~~~~
~~~~~~~~~~~~~~~~~~~~~~~~~~~~~~~~~~~~~~~~~~~~~~~~~~~~~~~~~~~~
~~~~~~~~~~~~~~~~~~~~~~~~~~~~~~~~~~~~~~~~~~~~~~~~~~~~~~~~~~~~
~~~~~~~~~~~~~~~~~~~~~~~~~~~~~~~~~~~~~~~~~~~~~~~~~~~~~~~~~~~~
~~~~~~~~~~~~~~~~~~~~~~~~~~~~~~~~~~~~~~~~~~~~~~~~~~~~~~~~~~~~
~~~~~~~~~~~~~~~~~~~~~~~~~~~~~~~~~~~~~~~~~~~~~~~~~~~~~~~~~~~~
~~~~~~~~~~~~~~~~~~~~~~~~~~~~~~~~~~~~~~~~~~~~~~~~~~~~~~~~~~~~
~~~~~~~~~~~~~~~~~~~~~~~~~~~~~~~~~~~~~~~~~~~~~~~~~~~~~~~~~~~~
~~~~~~~~~~~~~~~~~~~~~~~~~~~~~~~~~~~~~~~~~~~~~~~~~~~~~~~~~~~~
~~~~~~~~~~~~~~~~~~~~~~~~~~~~~~~~~~~~~~~~~~~~~~~~~~~~~~~~~~~~
~~~~~~~~~~~~~~~~~~~~~~~~~~~~~~~~~~~~~~~~~~~~~~~~~~~~~~~~~~~~
~~~~~~~~~~~~~~~~~~~~~~~~~~~~~~~~~~~~~~~~~~~~~~~~~~~~~~~~~~~~
~~~~~~~~~~~~~~~~~~~~~~~~~~~~~~~~~~~~~~~~~~~~~~~~~~~~~~~~~~~~
~~~~~~~~~~~~~~~~~~~~~~~~~~~~~~~~~~~~~~~~~~~~~~~~~~~~~~~~~~~~
~~~~~~~~~~~~~~~~~~~~~~~~~~~~~~~~~~~~~~~~~~~~~~~~~~~~~~~~~~~~
~~~~~~~~~~~~~~~~~~~~~~~~~~~~~~~~~~~~~~~~~~~~~~~~~~~~~~~~~~~~
~~~~~~~~~~~~~~~~~~~~~~~~~~~~~~~~~~~~~~~~~~~~~~~~~~~~~~~~~~~~
~~~~~~~~~~~~~~~~~~~~~~~~~~~~~~~~~~~~~~~~~~~~~~~~~~~~~~~~~~~~
~~~~~~~~~~~~~~~~~~~~~~~~~~~~~~~~~~~~~~~~~~~~~~~~~~~~~~~~~~~~
~~~~~~~~~~~~~~~~~~~~~~~~~~~~~~~~~~~~~~~~~~~~~~~~~~~~~~~~~~~~
~~~~~~~~~~~~~~~~~~~~~~~~~~~~~~~~~~~~~~~~~~~~~~~~~~~~~~~~~~~~
~~~~~~~~~~~~~~~~~~~~~~~~~~~~~~~~~~~~~~~~~~~~~~~~~~~~~~~~~~~~
~~~~~~~~~~~~~~~~~~~~~~~~~~~~~~~~~~~~~~~~~~~~~~~~~~~~~~~~~~~~
~~~~~~~~~~~~~~~~~~~~~~~~~~~~~~~~~~~~~~~~~~~~~~~~~~~~~~~~~~~~
~~~~~~~~~~~~~~~~~~~~~~~~~~~~~~~~~~~~~~~~~~~~~~~~~~~~~~~~~~~~
~~~~~~~~~~~~~~~~~~~~~~~~~~~~~~~~~~~~~~~~~~~~~~~~~~~~~~~~~~~~
~~~~~~~~~~~~~~~~~~~~~~~~~~~~~~~~~~~~~~~~~~~~~~~~~~~~~~~~~~~~
~~~~~~~~~~~~~~~~~~~~~~~~~~~~~~~~~~~~~~~~~~~~~~~~~~~~~~~~~~~~
~~~~~~~~~~~~~~~~~~~~~~~~~~~~~~~~~~~~~~~~~~~~~~~~~~~~~~~~~~~~
~~~~~~~~~~~~~~~~~~~~~~~~~~~~~~~~~~~~~~~~~~~~~~~~~~~~~~~~~~~~
~~~~~~~~~~~~~~~~~~~~~~~~~~~~~~~~~~~~~~~~~~~~~~~~~~~~~~~~~~~~
~~~~~~~~~~~~~~~~~~~~~~~~~~~~~~~~~~~~~~~~~~~~~~~~~~~~~~~~~~~~
~~~~~~~~~~~~~~~~~~~~~~~~~~~~~~~~~~~~~~~~~~~~~~~~~~~~~~~~~~~~
~~~~~~~~~~~~~~~~~~~~~~~~~~~~~~~~~~~~~~~~~~~~~~~~~~~~~~~~~~~~
~~~~~~~~~~~~~~~~~~~~~~~~~~~~~~~~~~~~~~~~~~~~~~~~~~~~~~~~~~~~
~~~~~~~~~~~~~~~~~~~~~~~~~~~~~~~~~~~~~~~~~~~~~~~~~~~~~~~~~~~~
~~~~~~~~~~~~~~~~~~~~~~~~~~~~~~~~~~~~~~~~~~~~~~~~~~~~~~~~~~~~
~~~~~~~~~~~~~~~~~~~~~~~~~~~~~~~~~~~~~~~~~~~~~~~~~~~~~~~~~~~~
~~~~~~~~~~~~~~~~~~~~~~~~~~~~~~~~~~~~~~~~~~~~~~~~~~~~~~~~~~~~
~~~~~~~~~~~~~~~~~~~~~~~~~~~~~~~~~~~~~~~~~~~~~~~~~~~~~~~~~~~~
~~~~~~~~~~~~~~~~~~~~~~~~~~~~~~~~~~~CTAATCATCATTTGAATTTGAAAAA
CTGGTTAATAGATAGCAAAAATACGCTATAAAAAGTACCGAAATATAAAAAGGAGTATTT
ATTGGTTCGTTATTAATAAACTTTAATAAAAAGTCCCAAATAGCATTACCGCTTACACCT
ACAGAACTAGCATTAATAAAACCTAAACTGGAGTGATTAATATGCATTATGTCGACAATT
TTTTTACCGCTGTAATTATTGCTTTGATGTTGTTTTTGCTCTACTGGATGGGCAGGATTG
ATGGATTTAATAAAGGTAGAACTATTAGCTACATCGACATTCAAATTTCTAAGAGCATAA
GACATTTTCAAAATATCGTTTTTAGGAATGCTCGTAGATTTTATAAAACTATTAAGAACC
TCATTAGAAAATAAATTAGATTTGAACATTGGATGATTCTTAGTTACTTGATGCATATAG
GAAGCCCAATTAGATAATTTCGATTGGTTAATTCTAATGCTATTCATAACATTATTAACC
GTCGATTGAATTTCCAGAGCGTTCATAACATACGAATTATTCATAGTATTTGCGGCTTTA
GCGTAAGCTTCGACAGGCAATTTAGACAAGATAGCTTGATTTTTCTTTATTAAATCTAAC
TGTCGTTGAGTGAGATTTATATTATTCAT
>hypothet-phage-protein_phi-47-ORF071_(hypothet phage protein)
~~~~~~~~~~~~~~~~~~~~~~~~~~~~~~~~~~~~~~~~~~~~~~~~~~~~~~~~~~~~
~~~~~~~~~~~~~~~~~~~~~~~~~~~~~~~~~~~~~~~~~~~~~~~~~~~~~~~~~~~~
~~~~~~~~~~~~~~~~~~~~~~~~~~~~~~~~~~~~~~~~~~~~~~~~~~~~~~~~~~~~
~~~~~~~~~~~~~~~~~~~~~~~~~~~~~~~~~~~~~~~~~~~~~~~~~~~~~~~~~~~~
~~~~~~~~~~~~~~~~~~~~~~~~~~~~~~~~~~~~~~~~~~~~~~~~~~~~~~~~~~~~
~~~~~~~~~~~~~~~~~~~~~~~~~~~~~~~~~~~~~~~~~~~~~~~~~~~~~~~~~~~~
~~~~~~~~~~~~~~~~~~~~~~~~~~~~~~~~~~~~~~~~~~~~~~~~~~~~~~~~~~~~
~~~~~~~~~~~~~~~~~~~~~~~~~~~~~~~~~~~~~~~~~~~~~~~~~~~~~~~~~~~~
~~~~~~~~~~~~~~~~~~~~~~~~~~~~~~~~~~~~~~~~~~~~~~~~~~~~~~~~~~~~
~~~~~~~~~~~~~~~~~~~~~~~~~~~~~~~~~~~~~~~~~~~~~~~~~~~~~~~~~~~~
~~~~~~~~~~~~~~~~~~~~~~~~~~~~~~~~~~~~~~~~~~~~~~~~~~~~~~~~~~~~
~~~~~~~~~~~~~~~~~~~~~~~~~~~~~~~~~~~~~~~~~~~~~~~~~~~~~~~~~~~~
~~~~~~~~~~~~~~~~~~~~~~~~~~~~~~~~~~~~~~~~~~~~~~~~~~~~~~~~~~~~
~~~~~~~~~~~~~~~~~~~~~~~~~~~~~~~~~~~~~~~~~~~~~~~~~~~~~~~~~~~~
~~~~~~~~~~~~~~~~~~~~~~~~~~~~~~~~~~~~~~~~~~~~~~~~~~~~~~~~~~~~
~~~~~~~~~~~~~~~~~~~~~~~~~~~~~~~~~~~~~~~~~~~~~~~~~~~~~~~~~~~~
~~~~~~~~~~~~~~~~~~~~~~~~~~~~~~~~~~~~~~~~~~~~~~~~~~~~~~~~~~~~
~~~~~~~~~~~~~~~~~~~~~~~~~~~~~~~~~~~~~~~~~~~~~~~~~~~~~~~~~~~~
~~~~~~~~~~~~~~~~~~~~~~~~~~~~~~~~~~~~~~~~~~~~~~~~~~~~~~~~~~~~
~~~~~~~~~~~~~~~~~~~~~~~~~~~~~~~~~~~~~~~~~~~~~~~~~~~~~~~~~~~~
~~~~~~~~~~~~~~~~~~~~~~~~~~~~~~~~~~~~~~~~~~~~~~~~~~~~~~~~~~~~
~~~~~~~~~~~~~~~~~~~~~~~~~~~~~~~~~~~~~~~~~~~~~~~~~~~~~~~~~~~~
~~~~~~~~~~~~~~~~~~~~~~~~~~~~~~~~~~~~~~~~~~~~~~~~~~~~~~~~~~~~
~~~~~~~~~~~~~~~~~~~~~~~~~~~~~~~~~~~~~~~~~~~~~~~~~~~~~~~~~~~~
~~~~~~~~~~~~~~~~~~~~~~~~~~~~~~~~~~~~~~~~~~~~~~~~~~~~~~~~~~~~
~~~~~~~~~~~~~~~~~~~~~~~~~~~~~~~~~~~~~~~~~~~~~~~~~~~~~~~~~~~~
~~~~~~~~~~~~~~~~~~~~~~~~~~~~~~~~~~~~~~~~~~~~~~~~~~~~~~~~~~~~
~~~~~~~~~~~~~~~~~~~~~~~~~~~~~~~~~~~~~~~~~~~~~~~~~~~~~~~~~~~~
~~~~~~~~~~~~~~~~~~~~~~~~~~~~~~~~~~~~~~~~~~~~~~~~~~~~~~~~~~~~
~~~~~~~~~~~~~~~~~~~~~~~~~~~~~~~~~~~~~~~~~~~~~~~~~~~~~~~~~~~~
~~~~~~~~~~~~~~~~~~~~~~~~~~~~~~~~~~~~~~~~~~~~~~~~~~~~~~~~~~~~
~~~~~~~~~~~~~~~~~~~~~~~~~~~~~~~~~~~~~~~~~~~~~~~~~~~~~~~~~~~~
~~~~~~~~~~~~~~~~~~~~~~~~~~~~~~~~~~~~~~~~~~~~~~~~~~~~~~~~~~~~
~~~~~~~~~~~~~~~~~~~~~~~~~~~~~~~~~~~~~~~~~~~~~~~~~~~~~~~~~~~~
~~~~~~~~~~~~~~~~~~~~~~~~~~~~~~~~~~~~~~~~~~~~~~~~~~~~~~~~~~~~
~~~~~~~~~~~~~~~~~~~~~~~~~~~~~~~~~~~~~~~~~~~~~~~~~~~~~~~~~~~~
~~~~~~~~~~~~~~~~~~~~~~~~~~~~~~~~~~~~~~~~~~~~~~~~~~~~~~~~~~~~
~~~~~~~~~~~~~~~~~~~~~~~~~~~~~~~~~~~~~~~~~~~~~~~~~~~~~~~~~~~~
~~~~~~~~~~~~~~~~~~~~~~~~~~~~~~~~~~~~~~~~~~~~~~~~~~~~~~~~~~~~
~~~~~~~~~~~~~~~~~~~~~~~~~~~~~~~~~~~~~~~~~~~~~~~~~~~~~~~~~~~~
~~~~~~~~~~~~~~~~~~~~~~~~~~~~~~~~~~~~~~~~~~~~~~~~~~~~~~~~~~~~
~~~~~~~~~~~~~~~~~~~~~~~~~~~~~~~~~~~~~~~~~~~~~~~~~~~~~~~~~~~~
~~~~~~~~~~~~~~~~~~~~~~~~~~~~~~~~~~~~~~~~~~~~~~~~~~~~~~~~~~~~
~~~~~~~~~~~~~~~~~~~~~~~~~~~~~~~~~~~~~~~~~~~~~~~~~~~~~~~~~~~~
~~~~~~~~~~~~~~~~~~~~~~~~~~~~~~~~~~~~~~~~~~~~~~~~~~~~~~~~~~~~
~~~~~~~~~~~~~~~~~~~~~~~~~~~~~~~~~~~~~~~~~~~~~~~~~~~~~~~~~~~~
~~~~~~~~~~~~~~~~~~~~~~~~~~~~~~~~~~~~~~~~~~~~~~~~~~~~~~~~~~~~
~~~~~~~~~~~~~~~~~~~~~~~~~~~~~~~~~~~~~~~~~~~~~~~~~~~~~~~~~~~~
~~~~~~~~~~~~~~~~~~~~~~~~~~~~~~~~~~~~~~~~~~~~~~~~~~~~~~~~~~~~
~~~~~~~~~~~~~~~~~~~~~~~~~~~~~~~~~~~~~~~~~~~~~~~~~~~~~~~~~~~~
~~~~~~~~~~~~~~~~~~~~~~~~~~~~~~~~~~~~~~~~~~~~~~~~~~~~~~~~~~~~
~~~~~~~~~~~~~~~~~~~~~~~~~~~~~~~~~~~~~~~~~~~~~~~~~~~~~~~~~~~~
~~~~~~~~~~~~~~~~~~~~~~~~~~~~~~~~~~~~~~~~~~~~~~~~~~~~~~~~~~~~
~~~~~~~~~~~~~~~~~~~~~~~~~~~~~~~~~~~~~~~~~~~~~~~~~~~~~~~~~~~~
~~~~~~~~~~~~~~~~~~~~~~~~~~~~~~~~~~~~~~~~~~~~~~~~~~~~~~~~~~~~
~~~~~~~~~~~~~~~~~~~~~~~~~~~~~~~~~~~~~~~~~~~~~~~~~~~~~~~~~~~~
~~~~~~~~~~~~~~~~~~~~~~~~~~~~~~~~~~~~~~~~~~~~~~~~~~~~~~~~~~~~
~~~~~~~~~~~~~~~~~~~~~~~~~~~~~~~~~~~~~~~~~~~~~~~~~~~~~~~~~~~~
~~~~~~~~~~~~~~~~~~~~~~~~~~~~~~~~~~~~~~~~~~~~~~~~~~~~~~~~~~~~
~~~~~~~~~~~~~~~~~~~~~~~~~~~~~~~~~~~~~~~~~~~~~~~~~~~~~~~~~~~~
~~~~~~~~~~~~~~~~~~~~~~~~~~~~~~~~~~~~~~~~~~~~~~~~~~~~~~~~~~~~
~~~~~~~~~~~~~~~~~~~~~~~~~~~~~~~~~~~~~~~~~~~~~~~~~~~~~~~~~~~~
~~~~~~~~~~~~~~~~~~~~~~~~~~~~~~~~~~~~~~~~~~~~~~~~~~~~~~~~~~~~
~~~~~~~~~~~~~~~~~~~~~~~~~~~~~~~~~~~~~~~~~~~~~~~~~~~~~~~~~~~~
~~~~~~~~~~~~~~~~~~~~~~~~~~~~~~~~~~~~~~~~~~~~~~~~~~~~~~~~~~~~
~~~~~~~~~~~~~~~~~~~~~~~~~~~~~~~~~~~~~~~~~~~~~~~~~~~~~~~~~~~~
~~~~~~~~~~~~~~~~~~~~~~~~~~~~~~~~~~~~~~~~~~~~~~~~~~~~~~~~~~~~
~~~~~~~~~~~~~~~~~~~~~~~~~~~~~~~~~~~~~~~~~~~~~~~~~~~~~~~~~~~~
~~~~~~~~~~~~~~~~~~~~~~~~~~~~~~~~~~~~~~~~~~~~~~~~~~~~~~~~~~~~
~~~~~~~~~~~~~~~~~~~~~~~~~~~~~~~~~~~~~~~~~~~~~~~~~~~~~~~~~~~~
~~~~~~~~~~~~~~~~~~~~~~~~~~~~~~~~~~~~~~~~~~~~~~~~~~~~~~~~~~~~
~~~~~~~~~~~~~~~~~~~~~~~~~~~~~~~~~~~~~~~~~~~~~~~~~~~~~~~~~~~~
~~~~~~~~~~~~~~~~~~~~~~~~~~~~~~~~~~~~~~~~~~~~~~~~~~~~~~~~~~~~
~~~~~~~~~~~~~~~~~~~~~~~~~~~~~~~~~~~~~~~~~~~~~~~~~~~~~~~~~~~~
~~~~~~~~~~~~~~~~~~~~~~~~~~~~~~~~~~~~~~~~~~~~~~~~~~~~~~~~~~~~
~~~~~~~~~~~~~~~~~~~~~~~~~~~~~~~~~~~~~~~~~~~~~~~~~~~~~~~~~~~~
~~~~~~~~~~~~~~~~~~~~~~~~~~~~~~~~~~~~~~~~~~~~~~~~~~~~~~~~~~~~
~~~~~~~~~~~~~~~~~~~~~~~~~~~~~~~~~~~~~~~~~~~~~~~~~~~~~~~~~~~~
~~~~~~~~~~~~~~~~~~~~~~~~~~~~~~~~~~~~~~~~~~~~~~~~~~~~~~~~~~~~
~~~~~~~~~~~~~~~~~~~~~~~~~~~~~~~~~~~~~~~~~~~~~~~~~~~~~~~~~~~~
~~~~~~~~~~~~~~~~~~~~~~~~~~~~~~~~~~~~~~~~~~~~~~~~~~~~~~~~~~~~
~~~~~~~~~~~~~~~~~~~~~~~~~~~~~~~~~~~~~~~~~ATGCATTATGTCGACAATT
TTTTTACCGCTGTAATTATTGCTTTGATGTTGTTTTTGCTCTACTGGATGGGCAGGATTG
ATGGATTTAATAAAGGTAGAACTATTAGCTACATCGACATTCAAATTTCTAAGAGCATAA
GACATTTTCAAAATATCGTTTTTAGGAATGCTCGTAGATTTTATAAAACTATTAAGAACC
TCATTAGAAAATAA
>phi-treG_CA347_1950_(hypothet phage protein/hypothet-transcriptional_regulator)
~~~~~~~~~~~~~~~~~~~~~~~~~~~~~~~~~~~~~~~~~~~~~~~~~~~~~~~~~~~~
~~~~~~~~~~~~~~~~~~~~~~~~~~~~~~~~~~~~~~~~~~~~~~~~~~~~~~~~~~~~
~~~~~~~~~~~~~~~~~~~~~~~~~~~~~~~~~~~~~~~~~~~~~~~~~~~~~~~~~~~~
~~~~~~~~~~~~~~~~~~~~~~~~~~~~~~~~~~~~~~~~~~~~~~~~~~~~~~~~~~~~
~~~~~~~~~~~~~~~~~~~~~~~~~~~~~~~~~~~~~~~~~~~~~~~~~~~~~~~~~~~~
~~~~~~~~~~~~~~~~~~~~~~~~~~~~~~~~~~~~~~~~~~~~~~~~~~~~~~~~~~~~
~~~~~~~~~~~~~~~~~~~~~~~~~~~~~~~~~~~~~~~~~~~~~~~~~~~~~~~~~~~~
~~~~~~~~~~~~~~~~~~~~~~~~~~~~~~~~~~~~~~~~~~~~~~~~~~~~~~~~~~~~
~~~~~~~~~~~~~~~~~~~~~~~~~~~~~~~~~~~~~~~~~~~~~~~~~~~~~~~~~~~~
~~~~~~~~~~~~~~~~~~~~~~~~~~~~~~~~~~~~~~~~~~~~~~~~~~~~~~~~~~~~
~~~~~~~~~~~~~~~~~~~~~~~~~~~~~~~~~~~~~~~~~~~~~~~~~~~~~~~~~~~~
~~~~~~~~~~~~~~~~~~~~~~~~~~~~~~~~~~~~~~~~~~~~~~~~~~~~~~~~~~~~
~~~~~~~~~~~~~~~~~~~~~~~~~~~~~~~~~~~~~~~~~~~~~~~~~~~~~~~~~~~~
~~~~~~~~~~~~~~~~~~~~~~~~~~~~~~~~~~~~~~~~~~~~~~~~~~~~~~~~~~~~
~~~~~~~~~~~~~~~~~~~~~~~~~~~~~~~~~~~~~~~~~~~~~~~~~~~~~~~~~~~~
~~~~~~~~~~~~~~~~~~~~~~~~~~~~~~~~~~~~~~~~~~~~~~~~~~~~~~~~~~~~
~~~~~~~~~~~~~~~~~~~~~~~~~~~~~~~~~~~~~~~~~~~~~~~~~~~~~~~~~~~~
~~~~~~~~~~~~~~~~~~~~~~~~~~~~~~~~~~~~~~~~~~~~~~~~~~~~~~~~~~~~
~~~~~~~~~~~~~~~~~~~~~~~~~~~~~~~~~~~~~~~~~~~~~~~~~~~~~~~~~~~~
~~~~~~~~~~~~~~~~~~~~~~~~~~~~~~~~~~~~~~~~~~~~~~~~~~~~~~~~~~~~
~~~~~~~~~~~~~~~~~~~~~~~~~~~~~~~~~~~~~~~~~~~~~~~~~~~~~~~~~~~~
~~~~~~~~~~~~~~~~~~~~~~~~~~~~~~~~~~~~~~~~~~~~~~~~~~~~~~~~~~~~
~~~~~~~~~~~~~~~~~~~~~~~~~~~~~~~~~~~~~~~~~~~~~~~~~~~~~~~~~~~~
~~~~~~~~~~~~~~~~~~~~~~~~~~~~~~~~~~~~~~~~~~~~~~~~~~~~~~~~~~~~
~~~~~~~~~~~~~~~~~~~~~~~~~~~~~~~~~~~~~~~~~~~~~~~~~~~~~~~~~~~~
~~~~~~~~~~~~~~~~~~~~~~~~~~~~~~~~~~~~~~~~~~~~~~~~~~~~~~~~~~~~
~~~~~~~~~~~~~~~~~~~~~~~~~~~~~~~~~~~~~~~~~~~~~~~~~~~~~~~~~~~~
~~~~~~~~~~~~~~~~~~~~~~~~~~~~~~~~~~~~~~~~~~~~~~~~~~~~~~~~~~~~
~~~~~~~~~~~~~~~~~~~~~~~~~~~~~~~~~~~~~~~~~~~~~~~~~~~~~~~~~~~~
~~~~~~~~~~~~~~~~~~~~~~~~~~~~~~~~~~~~~~~~~~~~~~~~~~~~~~~~~~~~
~~~~~~~~~~~~~~~~~~~~~~~~~~~~~~~~~~~~~~~~~~~~~~~~~~~~~~~~~~~~
~~~~~~~~~~~~~~~~~~~~~~~~~~~~~~~~~~~~~~~~~~~~~~~~~~~~~~~~~~~~
~~~~~~~~~~~~~~~~~~~~~~~~~~~~~~~~~~~~~~~~~~~~~~~~~~~~~~~~~~~~
~~~~~~~~~~~~~~~~~~~~~~~~~~~~~~~~~~~~~~~~~~~~~~~~~~~~~~~~~~~~
~~~~~~~~~~~~~~~~~~~~~~~~~~~~~~~~~~~~~~~~~~~~~~~~~~~~~~~~~~~~
~~~~~~~~~~~~~~~~~~~~~~~~~~~~~~~~~~~~~~~~~~~~~~~~~~~~~~~~~~~~
~~~~~~~~~~~~~~~~~~~~~~~~~~~~~~~~~~~~~~~~~~~~~~~~~~~~~~~~~~~~
~~~~~~~~~~~~~~~~~~~~~~~~~~~~~~~~~~~~~~~~~~~~~~~~~~~~~~~~~~~~
~~~~~~~~~~~~~~~~~~~~~~~~~~~~~~~~~~~~~~~~~~~~~~~~~~~~~~~~~~~~
~~~~~~~~~~~~~~~~~~~~~~~~~~~~~~~~~~~~~~~~~~~~~~~~~~~~~~~~~~~~
~~~~~~~~~~~~~~~~~~~~~~~~~~~~~~~~~~~~~~~~~~~~~~~~~~~~~~~~~~~~
~~~~~~~~~~~~~~~~~~~~~~~~~~~~~~~~~~~~~~~~~~~~~~~~~~~~~~~~~~~~
~~~~~~~~~~~~~~~~~~~~~~~~~~~~~~~~~~~~~~~~~~~~~~~~~~~~~~~~~~~~
~~~~~~~~~~~~~~~~~~~~~~~~~~~~~~~~~~~~~~~~~~~~~~~~~~~~~~~~~~~~
~~~~~~~~~~~~~~~~~~~~~~~~~~~~~~~~~~~~~~~~~~~~~~~~~~~~~~~~~~~~
~~~~~~~~~~~~~~~~~~~~~~~~~~~~~~~~~~~~~~~~~~~~~~~~~~~~~~~~~~~~
~~~~~~~~~~~~~~~~~~~~~~~~~~~~~~~~~~~~~~~~~~~~~~~~~~~~~~~~~~~~
~~~~~~~~~~~~~~~~~~~~~~~~~~~~~~~~~~~~~~~~~~~~~~~~~~~~~~~~~~~~
~~~~~~~~~~~~~~~~~~~~~~~~~~~~~~~~~~~~~~~~~~~~~~~~~~~~~~~~~~~~
~~~~~~~~~~~~~~~~~~~~~~~~~~~~~~~~~~~~~~~~~~~~~~~~~~~~~~~~~~~~
~~~~~~~~~~~~~~~~~~~~~~~~~~~~~~~~~~~~~~~~~~~~~~~~~~~~~~~~~~~~
~~~~~~~~~~~~~~~~~~~~~~~~~~~~~~~~~~~~~~~~~~~~~~~~~~~~~~~~~~~~
~~~~~~~~~~~~~~~~~~~~~~~~~~~~~~~~~~~~~~~~~~~~~~~~~~~~~~~~~~~~
~~~~~~~~~~~~~~~~~~~~~~~~~~~~~~~~~~~~~~~~~~~~~~~~~~~~~~~~~~~~
~~~~~~~~~~~~~~~~~~~~~~~~~~~~~~~~~~~~~~~~~~~~~~~~~~~~~~~~~~~~
~~~~~~~~~~~~~~~~~~~~~~~~~~~~~~~~~~~~~~~~~~~~~~~~~~~~~~~~~~~~
~~~~~~~~~~~~~~~~~~~~~~~~~~~~~~~~~~~~~~~~~~~~~~~~~~~~~~~~~~~~
~~~~~~~~~~~~~~~~~~~~~~~~~~~~~~~~~~~~~~~~~~~~~~~~~~~~~~~~~~~~
~~~~~~~~~~~~~~~~~~~~~~~~~~~~~~~~~~~~~~~~~~~~~~~~~~~~~~~~~~~~
~~~~~~~~~~~~~~~~~~~~~~~~~~~~~~~~~~~~~~~~~~~~~~~~~~~~~~~~~~~~
~~~~~~~~~~~~~~~~~~~~~~~~~~~~~~~~~~~~~~~~~~~~~~~~~~~~~~~~~~~~
~~~~~~~~~~~~~~~~~~~~~~~~~~~~~~~~~~~~~~~~~~~~~~~~~~~~~~~~~~~~
~~~~~~~~~~~~~~~~~~~~~~~~~~~~~~~~~~~~~~~~~~~~~~~~~~~~~~~~~~~~
~~~~~~~~~~~~~~~~~~~~~~~~~~~~~~~~~~~~~~~~~~~~~~~~~~~~~~~~~~~~
~~~~~~~~~~~~~~~~~~~~~~~~~~~~~~~~~~~~~~~~~~~~~~~~~~~~~~~~~~~~
~~~~~~~~~~~~~~~~~~~~~~~~~~~~~~~~~~~~~~~~~~~~~~~~~~~~~~~~~~~~
~~~~~~~~~~~~~~~~~~~~~~~~~~~~~~~~~~~~~~~~~~~~~~~~~~~~~~~~~~~~
~~~~~~~~~~~~~~~~~~~~~~~~~~~~~~~~~~~~~~~~~~~~~~~~~~~~~~~~~~~~
~~~~~~~~~~~~~~~~~~~~~~~~~~~~~~~~~~~~~~~~~~~~~~~~~~~~~~~~~~~~
~~~~~~~~~~~~~~~~~~~~~~~~~~~~~~~~~~~~~~~~~~~~~~~~~~~~~~~~~~~~
~~~~~~~~~~~~~~~~~~~~~~~~~~~~~~~~~~~~~~~~~~~~~~~~~~~~~~~~~~~~
~~~~~~~~~~~~~~~~~~~~~~~~~~~~~~~~~~~~~~~~~~~~~~~~~~~~~~~~~~~~
~~~~~~~~~~~~~~~~~~~~~~~~~~~~~~~~~~~~~~~~~~~~~~~~~~~~~~~~~~~~
~~~~~~~~~~~~~~~~~~~~~~~~~~~~~~~~~~~~~~~~~~~~~~~~~~~~~~~~~~~~
~~~~~~~~~~~~~~~~~~~~~~~~~~~~~~~~~~~~~~~~~~~~~~~~~~~~~~~~~~~~
~~~~~~~~~~~~~~~~~~~~~~~~~~~~~~~~~~~~~~~~~~~~~~~~~~~~~~~~~~~~
~~~~~~~~~~~~~~~~~~~~~~~~~~~~~~~~~~~~~~~~~~~~~~~~~~~~~~~~~~~~
~~~~~~~~~~~~~~~~~~~~~~~~~~~~~~~~~~~~~~~~~~~~~~~~~~~~~~~~~~~~
~~~~~~~~~~~~~~~~~~~~~~~~~~~~~~~~~~~~~~~~~~~~~~~~~~~~~~~~~~~~
~~~~~~~~~~~~~~~~~~~~~~~~~~~~~~~~~~~~~~~~~~~~~~~~~~~~~~~~~~~~
~~~~~~~~~~~~~~~~~~~~~~~~~~~~~~~~~~~~~~~~~~~~~~~~~~~~~~~~~~~~
~~~~~~~~~~~~~~~~~~~~~~~~~~~~~~~~~~~~~~~~~~~~~~~~~~~~~~~~~~~~
~~~~~~~~~~~~~~~~~~~~~~~~~~~~~~~~~~~~~~~~~~~~~~~~~~~~~~~~~~~~
~~~~~~~~~~~~~~~~~~~~~~~~~~~~~~~~~~~~~~~~~~~~~~~~~~~~~~~~~~~~
~~~~~~~~~~~~~~~~~~~~~~~~~~~~~~~~~~~~~~~~~~~~~~~~~~~~~~~~~~~~
~~~~~~~~~~~~~~~~~~~~~~~~~~~~~~~~~~~~~~~~~~~~~~~~~~~~~~~~~~~~
~~~~~~~~~~~~~~~~~~~~~~~~~~~~~~~~~~~~~~~~~~~~~~~~~~~~~~~~~~~~
~~~~~~~~~~~~~~~~~~~~~~~~~~~~~~~~~~~~~~~~~~~~~~~~~~~~~~~~~~~~
~~~~~~~~~~~~~~~~~~~~~~~~~~~~~~~~~~~~~~~~~~~~~~~~~~~~~~~~~~~~
~~~~~~~~~~~~~~~~~~~~~~~~~~~~~~~~~~~~~~~~~~~~~~~~~~~~~~~~~~~~
~~~~~~~~~~~~~~~~~~~~~~~~~~~~~~~~~~~~~~~ATGATAAAAAATAGTTTGCAA
GCTAAAGAACTTGCGGTAATTTTATCTGTTTCAAAATCCAAAGCAGGACAAATAATAAGA
GAACTGAATAAAGAGCTTGAAGATGAAGGATACATTGCGATACGAGGCAGAATACCAGTC
CAATTAGCTAGGAAAAAATTCCCTTATCACGACTTATCAGACGAGAGAATAATGGAGGAG
TTGAAAAAAGAAAATGAGTAA
>phi-DUF1270_SAS063_(DUF1270 family protein, replication or lysogeny module)
~~~~~~~~~~~~~~~~~~~~~~~~~~~~~~~~~~~~~~~~~~~~~~~~~~~~~~~~~~~~
~~~~~~~~~~~~~~~~~~~~~~~~~~~~~~~~~~~~~~~~~~~~~~~~~~~~~~~~~~~~
~~~~~~~~~~~~~~~~~~~~~~~~~~~~~~~~~~~~~~~~~~~~~~~~~~~~~~~~~~~~
~~~~~~~~~~~~~~~~~~~~~~~~~~~~~~~~~~~~~~~~~~~~~~~~~~~~~~~~~~~~
~~~~~~~~~~~~~~~~~~~~~~~~~~~~~~~~~~~~~~~~~~~~~~~~~~~~~~~~~~~~
~~~~~~~~~~~~~~~~~~~~~~~~~~~~~~~~~~~~~~~~~~~~~~~~~~~~~~~~~~~~
~~~~~~~~~~~~~~~~~~~~~~~~~~~~~~~~~~~~~~~~~~~~~~~~~~~~~~~~~~~~
~~~~~~~~~~~~~~~~~~~~~~~~~~~~~~~~~~~~~~~~~~~~~~~~~~~~~~~~~~~~
~~~~~~~~~~~~~~~~~~~~~~~~~~~~~~~~~~~~~~~~~~~~~~~~~~~~~~~~~~~~
~~~~~~~~~~~~~~~~~~~~~~~~~~~~~~~~~~~~~~~~~~~~~~~~~~~~~~~~~~~~
~~~~~~~~~~~~~~~~~~~~~~~~~~~~~~~~~~~~~~~~~~~~~~~~~~~~~~~~~~~~
~~~~~~~~~~~~~~~~~~~~~~~~~~~~~~~~~~~~~~~~~~~~~~~~~~~~~~~~~~~~
~~~~~~~~~~~~~~~~~~~~~~~~~~~~~~~~~~~~~~~~~~~~~~~~~~~~~~~~~~~~
~~~~~~~~~~~~~~~~~~~~~~~~~~~~~~~~~~~~~~~~~~~~~~~~~~~~~~~~~~~~
~~~~~~~~~~~~~~~~~~~~~~~~~~~~~~~~~~~~~~~~~~~~~~~~~~~~~~~~~~~~
~~~~~~~~~~~~~~~~~~~~~~~~~~~~~~~~~~~~~~~~~~~~~~~~~~~~~~~~~~~~
~~~~~~~~~~~~~~~~~~~~~~~~~~~~~~~~~~~~~~~~~~~~~~~~~~~~~~~~~~~~
~~~~~~~~~~~~~~~~~~~~~~~~~~~~~~~~~~~~~~~~~~~~~~~~~~~~~~~~~~~~
~~~~~~~~~~~~~~~~~~~~~~~~~~~~~~~~~~~~~~~~~~~~~~~~~~~~~~~~~~~~
~~~~~~~~~~~~~~~~~~~~~~~~~~~~~~~~~~~~~~~~~~~~~~~~~~~~~~~~~~~~
~~~~~~~~~~~~~~~~~~~~~~~~~~~~~~~~~~~~~~~~~~~~~~~~~~~~~~~~~~~~
~~~~~~~~~~~~~~~~~~~~~~~~~~~~~~~~~~~~~~~~~~~~~~~~~~~~~~~~~~~~
~~~~~~~~~~~~~~~~~~~~~~~~~~~~~~~~~~~~~~~~~~~~~~~~~~~~~~~~~~~~
~~~~~~~~~~~~~~~~~~~~~~~~~~~~~~~~~~~~~~~~~~~~~~~~~~~~~~~~~~~~
~~~~~~~~~~~~~~~~~~~~~~~~~~~~~~~~~~~~~~~~~~~~~~~~~~~~~~~~~~~~
~~~~~~~~~~~~~~~~~~~~~~~~~~~~~~~~~~~~~~~~~~~~~~~~~~~~~~~~~~~~
~~~~~~~~~~~~~~~~~~~~~~~~~~~~~~~~~~~~~~~~~~~~~~~~~~~~~~~~~~~~
~~~~~~~~~~~~~~~~~~~~~~~~~~~~~~~~~~~~~~~~~~~~~~~~~~~~~~~~~~~~
~~~~~~~~~~~~~~~~~~~~~~~~~~~~~~~~~~~~~~~~~~~~~~~~~~~~~~~~~~~~
~~~~~~~~~~~~~~~~~~~~~~~~~~~~~~~~~~~~~~~~~~~~~~~~~~~~~~~~~~~~
~~~~~~~~~~~~~~~~~~~~~~~~~~~~~~~~~~~~~~~~~~~~~~~~~~~~~~~~~~~~
~~~~~~~~~~~~~~~~~~~~~~~~~~~~~~~~~~~~~~~~~~~~~~~~~~~~~~~~~~~~
~~~~~~~~~~~~~~~~~~~~~~~~~~~~~~~~~~~~~~~~~~~~~~~~~~~~~~~~~~~~
~~~~~~~~~~~~~~~~~~~~~~~~~~~~~~~~~~~~~~~~~~~~~~~~~~~~~~~~~~~~
~~~~~~~~~~~~~~~~~~~~~~~~~~~~~~~~~~~~~~~~~~~~~~~~~~~~~~~~~~~~
~~~~~~~~~~~~~~~~~~~~~~~~~~~~~~~~~~~~~~~~~~~~~~~~~~~~~~~~~~~~
~~~~~~~~~~~~~~~~~~~~~~~~~~~~~~~~~~~~~~~~~~~~~~~~~~~~~~~~~~~~
~~~~~~~~~~~~~~~~~~~~~~~~~~~~~~~~~~~~~~~~~~~~~~~~~~~~~~~~~~~~
~~~~~~~~~~~~~~~~~~~~~~~~~~~~~~~~~~~~~~~~~~~~~~~~~~~~~~~~~~~~
~~~~~~~~~~~~~~~~~~~~~~~~~~~~~~~~~~~~~~~~~~~~~~~~~~~~~~~~~~~~
~~~~~~~~~~~~~~~~~~~~~~~~~~~~~~~~~~~~~~~~~~~~~~~~~~~~~~~~~~~~
~~~~~~~~~~~~~~~~~~~~~~~~~~~~~~~~~~~~~~~~~~~~~~~~~~~~~~~~~~~~
~~~~~~~~~~~~~~~~~~~~~~~~~~~~~~~~~~~~~~~~~~~~~~~~~~~~~~~~~~~~
~~~~~~~~~~~~~~~~~~~~~~~~~~~~~~~~~~~~~~~~~~~~~~~~~~~~~~~~~~~~
~~~~~~~~~~~~~~~~~~~~~~~~~~~~~~~~~~~~~~~~~~~~~~~~~~~~~~~~~~~~
~~~~~~~~~~~~~~~~~~~~~~~~~~~~~~~~~~~~~~~~~~~~~~~~~~~~~~~~~~~~
~~~~~~~~~~~~~~~~~~~~~~~~~~~~~~~~~~~~~~~~~~~~~~~~~~~~~~~~~~~~
~~~~~~~~~~~~~~~~~~~~~~~~~~~~~~~~~~~~~~~~~~~~~~~~~~~~~~~~~~~~
~~~~~~~~~~~~~~~~~~~~~~~~~~~~~~~~~~~~~~~~~~~~~~~~~~~~~~~~~~~~
~~~~~~~~~~~~~~~~~~~~~~~~~~~~~~~~~~~~~~~~~~~~~~~~~~~~~~~~~~~~
~~~~~~~~~~~~~~~~~~~~~~~~~~~~~~~~~~~~~~~~~~~~~~~~~~~~~~~~~~~~
~~~~~~~~~~~~~~~~~~~~~~~~~~~~~~~~~~~~~~~~~~~~~~~~~~~~~~~~~~~~
~~~~~~~~~~~~~~~~~~~~~~~~~~~~~~~~~~~~~~~~~~~~~~~~~~~~~~~~~~~~
~~~~~~~~~~~~~~~~~~~~~~~~~~~~~~~~~~~~~~~~~~~~~~~~~~~~~~~~~~~~
~~~~~~~~~~~~~~~~~~~~~~~~~~~~~~~~~~~~~~~~~~~~~~~~~~~~~~~~~~~~
~~~~~~~~~~~~~~~~~~~~~~~~~~~~~~~~~~~~~~~~~~~~~~~~~~~~~~~~~~~~
~~~~~~~~~~~~~~~~~~~~~~~~~~~~~~~~~~~~~~~~~~~~~~~~~~~~~~~~~~~~
~~~~~~~~~~~~~~~~~~~~~~~~~~~~~~~~~~~~~~~~~~~~~~~~~~~~~~~~~~~~
~~~~~~~~~~~~~~~~~~~~~~~~~~~~~~~~~~~~~~~~~~~~~~~~~~~~~~~~~~~~
~~~~~~~~~~~~~~~~~~~~~~~~~~~~~~~~~~~~~~~~~~~~~~~~~~~~~~~~~~~~
~~~~~~~~~~~~~~~~~~~~~~~~~~~~~~~~~~~~~~~~~~~~~~~~~~~~~~~~~~~~
~~~~~~~~~~~~~~~~~~~~~~~~~~~~~~~~~~~~~~~~~~~~~~~~~~~~~~~~~~~~
~~~~~~~~~~~~~~~~~~~~~~~~~~~~~~~~~~~~~~~~~~~~~~~~~~~~~~~~~~~~
~~~~~~~~~~~~~~~~~~~~~~~~~~~~~~~~~~~~~~~~~~~~~~~~~~~~~~~~~~~~
~~~~~~~~~~~~~~~~~~~~~~~~~~~~~~~~~~~~~~~~~~~~~~~~~~~~~~~~~~~~
~~~~~~~~~~~~~~~~~~~~~~~~~~~~~~~~~~~~~~~~~~~~~~~~~~~~~~~~~~~~
~~~~~~~~~~~~~~~~~~~~~~~~~~~~~~~~~~~~~~~~~~~~~~~~~~~~~~~~~~~~
~~~~~~~~~~~~~~~~~~~~~~~~~~~~~~~~~~~~~~~~~~~~~~~~~~~~~~~~~~~~
~~~~~~~~~~~~~~~~~~~~~~~~~~~~~~~~~~~~~~~~~~~~~~~~~~~~~~~~~~~~
~~~~~~~~~~~~~~~~~~~~~~~~~~~~~~~~~~~~~~~~~~~~~~~~~~~~~~~~~~~~
~~~~~~~~~~~~~~~~~~~~~~~~~~~~~~~~~~~~~~~~~~~~~~~~~~~~~~~~~~~~
~~~~~~~~~~~~~~~~~~~~~~~~~~~~~~~~~~~~~~~~~~~~~~~~~~~~~~~~~~~~
~~~~~~~~~~~~~~~~~~~~~~~~~~~~~~~~~~~~~~~~~~~~~~~~~~~~~~~~~~~~
~~~~~~~~~~~~~~~~~~~~~~~~~~~~~~~~~~~~~~~~~~~~~~~~~~~~~~~~~~~~
~~~~~~~~~~~~~~~~~~~~~~~~~~~~~~~~~~~~~~~~~~~~~~~~~~~~~~~~~~~~
~~~~~~~~~~~~~~~~~~~~~~~~~~~~~~~~~~~~~~~~~~~~~~~~~~~~~~~~~~~~
~~~~~~~~~~~~~~~~~~~~~~~~~~~~~~~~~~~~~~~~~~~~~~~~~~~~~~~~~~~~
~~~~~~~~~~~~~~~~~~~~~~~~~~~~~~~~~~~~~~~~~~~~~~~~~~~~~~~~~~~~
~~~~~~~~~~~~~~~~~~~~~~~~~~~~~~~~~~~~~~~~~~~~~~~~~~~~~~~~~~~~
~~~~~~~~~~~~~~~~~~~~~~~~~~~~~~~~~~~~~~~~~~~~~~~~~~~~~~~~~~~~
~~~~~~~~~~~~~~~~~~~~~~~~~~~~~~~~~~~~~~~~~~~~~~~~~~~~~~~~~~~~
~~~~~~~~~~~~~~~~~~~~~~~~~~~~~~~~~~~~~~~~~~~~~~~~~~~~~~~~~~~~
~~~~~~~~~~~~~~~~~~~~~~~~~~~~~~~~~~~~~~~~~~~~~~~~~~~~~~~~~~~~
~~~~~~~~~~~~~~~~~~~~~~~~~~~~~~~~~~~~~~~~~~~~~~~~~~~~~~~~~~~~
~~~~~~~~~~~~~~~~~~~~~~~~~~~~~~~~~~~~~~~~~~~~~~~~~~~~~~~~~~~~
~~~~~~~~~~~~~~~~~~~~~~~~~~~~~~~~~~~~~~~~~~~~~~~~~~~~~~~~~~~~
~~~~~~~~~~~~~~~~~~~~~~~~~~~~~~~~~~~~~~~~~~~~~~~~~~~~~~~~~~~~
~~~~~~~~~~~~~~~~~~~~~~~~~~~~~~~~~~~~~~~~~~~~~~~~~~~~~~~~~~~~
~~~~~~~~~~~~~~~~~~~~~~~~~~~~~~~~~~~~~~~~~~~~~~~~~~~~~~~~~~~~
~~~~~~~~~~~~~~~~~~~~~~~~~~~~~~~~~~~~~~~~~~~~~~~~~~~~~~~~~~~~
~~~~~~~~~~~~~~~~~~~~~~~~~~~~~~~~~~~~~~~~~~~~~~~~~~~~~~~~~~~~
~~~~~~~~~~~~~~~~~~~~~~~~~~~~~~~~~~~~~~~~~~~~~~~~~~~~~~~~~~~~
~~~~~~~~~~~~~~~~~~~~~~~~~~~~~~~~~~~~~~~~~~~~~~~~~~~~~~~~~~~~
~~~~~~~~~~~~~~~~~~~~~~~~~~~~~~~~~~~~~~~~~~~~~~~~~~~~~~~~~~~~
~~~~~~~~~~~~~ATGAGTAAAACTTATAAAAGCCACCTATTAGCAGTATTGTGCTTCAC
AGTCTTAGCGATTGTACTCATGCCGTTTCTATACTTCACCACAGCGTGGTCAATTGCAGG
ATTCGCAAGCATAGCGACATTCATATTTTATAAGGAATACTTTTATGAAGAATAA
>phi-DUF1108_MW1926_(lysogeny-assoc. DUF1108 family protein, between lysogeny and repl modules)
~~~~~~~~~~~~~~~~~~~~~~~~~~~~~~~~~~~~~~~~~~~~~~~~~~~~~~~~~~~~
~~~~~~~~~~~~~~~~~~~~~~~~~~~~~~~~~~~~~~~~~~~~~~~~~~~~~~~~~~~~
~~~~~~~~~~~~~~~~~~~~~~~~~~~~~~~~~~~~~~~~~~~~~~~~~~~~~~~~~~~~
~~~~~~~~~~~~~~~~~~~~~~~~~~~~~~~~~~~~~~~~~~~~~~~~~~~~~~~~~~~~
~~~~~~~~~~~~~~~~~~~~~~~~~~~~~~~~~~~~~~~~~~~~~~~~~~~~~~~~~~~~
~~~~~~~~~~~~~~~~~~~~~~~~~~~~~~~~~~~~~~~~~~~~~~~~~~~~~~~~~~~~
~~~~~~~~~~~~~~~~~~~~~~~~~~~~~~~~~~~~~~~~~~~~~~~~~~~~~~~~~~~~
~~~~~~~~~~~~~~~~~~~~~~~~~~~~~~~~~~~~~~~~~~~~~~~~~~~~~~~~~~~~
~~~~~~~~~~~~~~~~~~~~~~~~~~~~~~~~~~~~~~~~~~~~~~~~~~~~~~~~~~~~
~~~~~~~~~~~~~~~~~~~~~~~~~~~~~~~~~~~~~~~~~~~~~~~~~~~~~~~~~~~~
~~~~~~~~~~~~~~~~~~~~~~~~~~~~~~~~~~~~~~~~~~~~~~~~~~~~~~~~~~~~
~~~~~~~~~~~~~~~~~~~~~~~~~~~~~~~~~~~~~~~~~~~~~~~~~~~~~~~~~~~~
~~~~~~~~~~~~~~~~~~~~~~~~~~~~~~~~~~~~~~~~~~~~~~~~~~~~~~~~~~~~
~~~~~~~~~~~~~~~~~~~~~~~~~~~~~~~~~~~~~~~~~~~~~~~~~~~~~~~~~~~~
~~~~~~~~~~~~~~~~~~~~~~~~~~~~~~~~~~~~~~~~~~~~~~~~~~~~~~~~~~~~
~~~~~~~~~~~~~~~~~~~~~~~~~~~~~~~~~~~~~~~~~~~~~~~~~~~~~~~~~~~~
~~~~~~~~~~~~~~~~~~~~~~~~~~~~~~~~~~~~~~~~~~~~~~~~~~~~~~~~~~~~
~~~~~~~~~~~~~~~~~~~~~~~~~~~~~~~~~~~~~~~~~~~~~~~~~~~~~~~~~~~~
~~~~~~~~~~~~~~~~~~~~~~~~~~~~~~~~~~~~~~~~~~~~~~~~~~~~~~~~~~~~
~~~~~~~~~~~~~~~~~~~~~~~~~~~~~~~~~~~~~~~~~~~~~~~~~~~~~~~~~~~~
~~~~~~~~~~~~~~~~~~~~~~~~~~~~~~~~~~~~~~~~~~~~~~~~~~~~~~~~~~~~
~~~~~~~~~~~~~~~~~~~~~~~~~~~~~~~~~~~~~~~~~~~~~~~~~~~~~~~~~~~~
~~~~~~~~~~~~~~~~~~~~~~~~~~~~~~~~~~~~~~~~~~~~~~~~~~~~~~~~~~~~
~~~~~~~~~~~~~~~~~~~~~~~~~~~~~~~~~~~~~~~~~~~~~~~~~~~~~~~~~~~~
~~~~~~~~~~~~~~~~~~~~~~~~~~~~~~~~~~~~~~~~~~~~~~~~~~~~~~~~~~~~
~~~~~~~~~~~~~~~~~~~~~~~~~~~~~~~~~~~~~~~~~~~~~~~~~~~~~~~~~~~~
~~~~~~~~~~~~~~~~~~~~~~~~~~~~~~~~~~~~~~~~~~~~~~~~~~~~~~~~~~~~
~~~~~~~~~~~~~~~~~~~~~~~~~~~~~~~~~~~~~~~~~~~~~~~~~~~~~~~~~~~~
~~~~~~~~~~~~~~~~~~~~~~~~~~~~~~~~~~~~~~~~~~~~~~~~~~~~~~~~~~~~
~~~~~~~~~~~~~~~~~~~~~~~~~~~~~~~~~~~~~~~~~~~~~~~~~~~~~~~~~~~~
~~~~~~~~~~~~~~~~~~~~~~~~~~~~~~~~~~~~~~~~~~~~~~~~~~~~~~~~~~~~
~~~~~~~~~~~~~~~~~~~~~~~~~~~~~~~~~~~~~~~~~~~~~~~~~~~~~~~~~~~~
~~~~~~~~~~~~~~~~~~~~~~~~~~~~~~~~~~~~~~~~~~~~~~~~~~~~~~~~~~~~
~~~~~~~~~~~~~~~~~~~~~~~~~~~~~~~~~~~~~~~~~~~~~~~~~~~~~~~~~~~~
~~~~~~~~~~~~~~~~~~~~~~~~~~~~~~~~~~~~~~~~~~~~~~~~~~~~~~~~~~~~
~~~~~~~~~~~~~~~~~~~~~~~~~~~~~~~~~~~~~~~~~~~~~~~~~~~~~~~~~~~~
~~~~~~~~~~~~~~~~~~~~~~~~~~~~~~~~~~~~~~~~~~~~~~~~~~~~~~~~~~~~
~~~~~~~~~~~~~~~~~~~~~~~~~~~~~~~~~~~~~~~~~~~~~~~~~~~~~~~~~~~~
~~~~~~~~~~~~~~~~~~~~~~~~~~~~~~~~~~~~~~~~~~~~~~~~~~~~~~~~~~~~
~~~~~~~~~~~~~~~~~~~~~~~~~~~~~~~~~~~~~~~~~~~~~~~~~~~~~~~~~~~~
~~~~~~~~~~~~~~~~~~~~~~~~~~~~~~~~~~~~~~~~~~~~~~~~~~~~~~~~~~~~
~~~~~~~~~~~~~~~~~~~~~~~~~~~~~~~~~~~~~~~~~~~~~~~~~~~~~~~~~~~~
~~~~~~~~~~~~~~~~~~~~~~~~~~~~~~~~~~~~~~~~~~~~~~~~~~~~~~~~~~~~
~~~~~~~~~~~~~~~~~~~~~~~~~~~~~~~~~~~~~~~~~~~~~~~~~~~~~~~~~~~~
~~~~~~~~~~~~~~~~~~~~~~~~~~~~~~~~~~~~~~~~~~~~~~~~~~~~~~~~~~~~
~~~~~~~~~~~~~~~~~~~~~~~~~~~~~~~~~~~~~~~~~~~~~~~~~~~~~~~~~~~~
~~~~~~~~~~~~~~~~~~~~~~~~~~~~~~~~~~~~~~~~~~~~~~~~~~~~~~~~~~~~
~~~~~~~~~~~~~~~~~~~~~~~~~~~~~~~~~~~~~~~~~~~~~~~~~~~~~~~~~~~~
~~~~~~~~~~~~~~~~~~~~~~~~~~~~~~~~~~~~~~~~~~~~~~~~~~~~~~~~~~~~
~~~~~~~~~~~~~~~~~~~~~~~~~~~~~~~~~~~~~~~~~~~~~~~~~~~~~~~~~~~~
~~~~~~~~~~~~~~~~~~~~~~~~~~~~~~~~~~~~~~~~~~~~~~~~~~~~~~~~~~~~
~~~~~~~~~~~~~~~~~~~~~~~~~~~~~~~~~~~~~~~~~~~~~~~~~~~~~~~~~~~~
~~~~~~~~~~~~~~~~~~~~~~~~~~~~~~~~~~~~~~~~~~~~~~~~~~~~~~~~~~~~
~~~~~~~~~~~~~~~~~~~~~~~~~~~~~~~~~~~~~~~~~~~~~~~~~~~~~~~~~~~~
~~~~~~~~~~~~~~~~~~~~~~~~~~~~~~~~~~~~~~~~~~~~~~~~~~~~~~~~~~~~
~~~~~~~~~~~~~~~~~~~~~~~~~~~~~~~~~~~~~~~~~~~~~~~~~~~~~~~~~~~~
~~~~~~~~~~~~~~~~~~~~~~~~~~~~~~~~~~~~~~~~~~~~~~~~~~~~~~~~~~~~
~~~~~~~~~~~~~~~~~~~~~~~~~~~~~~~~~~~~~~~~~~~~~~~~~~~~~~~~~~~~
~~~~~~~~~~~~~~~~~~~~~~~~~~~~~~~~~~~~~~~~~~~~~~~~~~~~~~~~~~~~
~~~~~~~~~~~~~~~~~~~~~~~~~~~~~~~~~~~~~~~~~~~~~~~~~~~~~~~~~~~~
~~~~~~~~~~~~~~~~~~~~~~~~~~~~~~~~~~~~~~~~~~~~~~~~~~~~~~~~~~~~
~~~~~~~~~~~~~~~~~~~~~~~~~~~~~~~~~~~~~~~~~~~~~~~~~~~~~~~~~~~~
~~~~~~~~~~~~~~~~~~~~~~~~~~~~~~~~~~~~~~~~~~~~~~~~~~~~~~~~~~~~
~~~~~~~~~~~~~~~~~~~~~~~~~~~~~~~~~~~~~~~~~~~~~~~~~~~~~~~~~~~~
~~~~~~~~~~~~~~~~~~~~~~~~~~~~~~~~~~~~~~~~~~~~~~~~~~~~~~~~~~~~
~~~~~~~~~~~~~~~~~~~~~~~~~~~~~~~~~~~~~~~~~~~~~~~~~~~~~~~~~~~~
~~~~~~~~~~~~~~~~~~~~~~~~~~~~~~~~~~~~~~~~~~~~~~~~~~~~~~~~~~~~
~~~~~~~~~~~~~~~~~~~~~~~~~~~~~~~~~~~~~~~~~~~~~~~~~~~~~~~~~~~~
~~~~~~~~~~~~~~~~~~~~~~~~~~~~~~~~~~~~~~~~~~~~~~~~~~~~~~~~~~~~
~~~~~~~~~~~~~~~~~~~~~~~~~~~~~~~~~~~~~~~~~~~~~~~~~~~~~~~~~~~~
~~~~~~~~~~~~~~~~~~~~~~~~~~~~~~~~~~~~~~~~~~~~~~~~~~~~~~~~~~~~
~~~~~~~~~~~~~~~~~~~~~~~~~~~~~~~~~~~~~~~~~~~~~~~~~~~~~~~~~~~~
~~~~~~~~~~~~~~~~~~~~~~~~~~~~~~~~~~~~~~~~~~~~~~~~~~~~~~~~~~~~
~~~~~~~~~~~~~~~~~~~~~~~~~~~~~~~~~~~~~~~~~~~~~~~~~~~~~~~~~~~~
~~~~~~~~~~~~~~~~~~~~~~~~~~~~~~~~~~~~~~~~~~~~~~~~~~~~~~~~~~~~
~~~~~~~~~~~~~~~~~~~~~~~~~~~~~~~~~~~~~~~~~~~~~~~~~~~~~~~~~~~~
~~~~~~~~~~~~~~~~~~~~~~~~~~~~~~~~~~~~~~~~~~~~~~~~~~~~~~~~~~~~
~~~~~~~~~~~~~~~~~~~~~~~~~~~~~~~~~~~~~~~~~~~~~~~~~~~~~~~~~~~~
~~~~~~~~~~~~~~~~~~~~~~~~~~~~~~~~~~~~~~~~~~~~~~~~~~~~~~~~~~~~
~~~~~~~~~~~~~~~~~~~~~~~~~~~~~~~~~~~~~~~~~~~~~~~~~~~~~~~~~~~~
~~~~~~~~~~~~~~~~~~~~~~~~~~~~~~~~~~~~~~~~~~~~~~~~~~~~~~~~~~~~
~~~~~~~~~~~~~~~~~~~~~~~~~~~~~~~~~~~~~~~~~~~~~~~~~~~~~~~~~~~~
~~~~~~~~~~~~~~~~~~~~~~~~~~~~~~~~~~~~~~~~~~~~~~~~~~~~~~~~~~~~
~~~~~~~~~~~~~~~~~~~~~~~~~~~~~~~~~~~~~~~~~~~~~~~~~~~~~~~~~~~~
~~~~~~~~~~~~~~~~~~~~~~~~~~~~~~~~~~~~~~~~~~~~~~~~~~~~~~~~~~~~
~~~~~~~~~~~~~~~~~~~~~~~~~~~~~~~~~~~~~~~~~~~~~~~~~~~~~~~~~~~~
~~~~~~~~~~~~~~~~~~~~~~~~~~~~~~~~~~~~~~~~~~~~~~~~~~~~~~~~~~~~
~~~~~~~~~~~~~~~~~~~~~~~~~~~~~~~~~~~~~~~~~~~~~~~~~~~~~~~~~~~~
~~~~~~~~~~~~~~~~~~~~~~~~~~~~~~~~~~~~~~~~~~~~~~~~~~~~~~~~~~~~
~~~~~~~~~~~~~~~~~~~~~~~~~~~~~~~~~~~~~~~~~~~~~~~~~~~~~~~~~~~~
~~~~~~~~~~~~~~~~~~~~~~~~~~~~~~~~~~~~~~~~~~~~~~~~~~~~~~~~~~~~
~~~~~~~~~~~~~~~~~~~~~~~~~~~~~~~~~~~~~~~~~~~~~~~~~~~~~~~~~~~~
~~~~~~~~~~~~~~~~~~~~~~~~~~~~~~~~~~~~~~~~~~~~~~~~~~~~~~~~~~~~
~~~~~~~~~~~~~~~~~~~~~~~~~~~~~~~~~~~~~~~~~~~~~~~~~~~~~~~~~~~~
~~~~~~~~~~~~~~~~~~~~~~~~~~~~~~~~~~~~~~~~~~~~~~~~~~~~~~~~~~~~
~~~~~~~~~~~~~~~~~~~~~~~~~~~~~~~~~~~~~~~~~~~~~~~~~~~~~~~~~~~~
~~~~~~~~~~~~~~~~~~~~~~~~~~~~~~~~~~~~~~~~~~~~~~~~~~~~~~~~~~~~
~~~~~~~~~~~~~~~~~~~~~~~~~~~~~~~~~~~~~~~~~~~~~~~~~~~~~~~~~~~~
~~~~~~~~~~~~~~~~~~~~~~~~~~~~ATGTATTACGAAATAGGCGAAATCATACGCAA
AAATATTCATGTTAACGGATTCGATTTTAAAATATTCATTTTAAAAGGTCATATGGGCAT
ATCAATACAAGTTAAAGATATGAACAACGTACCAATTAAACATGCTTATGTCGTAGATGA
GAATGACTTAGATATGGCATCAGACTTATTCAACCAAGCAATAGATGAATGGATTGAAGA
GAACACAGACGAACAGGACAGACTAATTAACTTAGTCATGAGATGGTAG
>phi-DUF2483_SACOL0337_(lysogeny-assoc. DUF2483 family protein fromSiphoviridae, replication module)
~~~~~~~~~~~~~~~~~~~~~~~~~~~~~~~~~~~~~~~~~~~~~~~~~~~~~~~~~~~~
~~~~~~~~~~~~~~~~~~~~~~~~~~~~~~~~~~~~~~~~~~~~~~~~~~~~~~~~~~~~
~~~~~~~~~~~~~~~~~~~~~~~~~~~~~~~~~~~~~~~~~~~~~~~~~~~~~~~~~~~~
~~~~~~~~~~~~~~~~~~~~~~~~~~~~~~~~~~~~~~~~~~~~~~~~~~~~~~~~~~~~
~~~~~~~~~~~~~~~~~~~~~~~~~~~~~~~~~~~~~~~~~~~~~~~~~~~~~~~~~~~~
~~~~~~~~~~~~~~~~~~~~~~~~~~~~~~~~~~~~~~~~~~~~~~~~~~~~~~~~~~~~
~~~~~~~~~~~~~~~~~~~~~~~~~~~~~~~~~~~~~~~~~~~~~~~~~~~~~~~~~~~~
~~~~~~~~~~~~~~~~~~~~~~~~~~~~~~~~~~~~~~~~~~~~~~~~~~~~~~~~~~~~
~~~~~~~~~~~~~~~~~~~~~~~~~~~~~~~~~~~~~~~~~~~~~~~~~~~~~~~~~~~~
~~~~~~~~~~~~~~~~~~~~~~~~~~~~~~~~~~~~~~~~~~~~~~~~~~~~~~~~~~~~
~~~~~~~~~~~~~~~~~~~~~~~~~~~~~~~~~~~~~~~~~~~~~~~~~~~~~~~~~~~~
~~~~~~~~~~~~~~~~~~~~~~~~~~~~~~~~~~~~~~~~~~~~~~~~~~~~~~~~~~~~
~~~~~~~~~~~~~~~~~~~~~~~~~~~~~~~~~~~~~~~~~~~~~~~~~~~~~~~~~~~~
~~~~~~~~~~~~~~~~~~~~~~~~~~~~~~~~~~~~~~~~~~~~~~~~~~~~~~~~~~~~
~~~~~~~~~~~~~~~~~~~~~~~~~~~~~~~~~~~~~~~~~~~~~~~~~~~~~~~~~~~~
~~~~~~~~~~~~~~~~~~~~~~~~~~~~~~~~~~~~~~~~~~~~~~~~~~~~~~~~~~~~
~~~~~~~~~~~~~~~~~~~~~~~~~~~~~~~~~~~~~~~~~~~~~~~~~~~~~~~~~~~~
~~~~~~~~~~~~~~~~~~~~~~~~~~~~~~~~~~~~~~~~~~~~~~~~~~~~~~~~~~~~
~~~~~~~~~~~~~~~~~~~~~~~~~~~~~~~~~~~~~~~~~~~~~~~~~~~~~~~~~~~~
~~~~~~~~~~~~~~~~~~~~~~~~~~~~~~~~~~~~~~~~~~~~~~~~~~~~~~~~~~~~
~~~~~~~~~~~~~~~~~~~~~~~~~~~~~~~~~~~~~~~~~~~~~~~~~~~~~~~~~~~~
~~~~~~~~~~~~~~~~~~~~~~~~~~~~~~~~~~~~~~~~~~~~~~~~~~~~~~~~~~~~
~~~~~~~~~~~~~~~~~~~~~~~~~~~~~~~~~~~~~~~~~~~~~~~~~~~~~~~~~~~~
~~~~~~~~~~~~~~~~~~~~~~~~~~~~~~~~~~~~~~~~~~~~~~~~~~~~~~~~~~~~
~~~~~~~~~~~~~~~~~~~~~~~~~~~~~~~~~~~~~~~~~~~~~~~~~~~~~~~~~~~~
~~~~~~~~~~~~~~~~~~~~~~~~~~~~~~~~~~~~~~~~~~~~~~~~~~~~~~~~~~~~
~~~~~~~~~~~~~~~~~~~~~~~~~~~~~~~~~~~~~~~~~~~~~~~~~~~~~~~~~~~~
~~~~~~~~~~~~~~~~~~~~~~~~~~~~~~~~~~~~~~~~~~~~~~~~~~~~~~~~~~~~
~~~~~~~~~~~~~~~~~~~~~~~~~~~~~~~~~~~~~~~~~~~~~~~~~~~~~~~~~~~~
~~~~~~~~~~~~~~~~~~~~~~~~~~~~~~~~~~~~~~~~~~~~~~~~~~~~~~~~~~~~
~~~~~~~~~~~~~~~~~~~~~~~~~~~~~~~~~~~~~~~~~~~~~~~~~~~~~~~~~~~~
~~~~~~~~~~~~~~~~~~~~~~~~~~~~~~~~~~~~~~~~~~~~~~~~~~~~~~~~~~~~
~~~~~~~~~~~~~~~~~~~~~~~~~~~~~~~~~~~~~~~~~~~~~~~~~~~~~~~~~~~~
~~~~~~~~~~~~~~~~~~~~~~~~~~~~~~~~~~~~~~~~~~~~~~~~~~~~~~~~~~~~
~~~~~~~~~~~~~~~~~~~~~~~~~~~~~~~~~~~~~~~~~~~~~~~~~~~~~~~~~~~~
~~~~~~~~~~~~~~~~~~~~~~~~~~~~~~~~~~~~~~~~~~~~~~~~~~~~~~~~~~~~
~~~~~~~~~~~~~~~~~~~~~~~~~~~~~~~~~~~~~~~~~~~~~~~~~~~~~~~~~~~~
~~~~~~~~~~~~~~~~~~~~~~~~~~~~~~~~~~~~~~~~~~~~~~~~~~~~~~~~~~~~
~~~~~~~~~~~~~~~~~~~~~~~~~~~~~~~~~~~~~~~~~~~~~~~~~~~~~~~~~~~~
~~~~~~~~~~~~~~~~~~~~~~~~~~~~~~~~~~~~~~~~~~~~~~~~~~~~~~~~~~~~
~~~~~~~~~~~~~~~~~~~~~~~~~~~~~~~~~~~~~~~~~~~~~~~~~~~~~~~~~~~~
~~~~~~~~~~~~~~~~~~~~~~~~~~~~~~~~~~~~~~~~~~~~~~~~~~~~~~~~~~~~
~~~~~~~~~~~~~~~~~~~~~~~~~~~~~~~~~~~~~~~~~~~~~~~~~~~~~~~~~~~~
~~~~~~~~~~~~~~~~~~~~~~~~~~~~~~~~~~~~~~~~~~~~~~~~~~~~~~~~~~~~
~~~~~~~~~~~~~~~~~~~~~~~~~~~~~~~~~~~~~~~~~~~~~~~~~~~~~~~~~~~~
~~~~~~~~~~~~~~~~~~~~~~~~~~~~~~~~~~~~~~~~~~~~~~~~~~~~~~~~~~~~
~~~~~~~~~~~~~~~~~~~~~~~~~~~~~~~~~~~~~~~~~~~~~~~~~~~~~~~~~~~~
~~~~~~~~~~~~~~~~~~~~~~~~~~~~~~~~~~~~~~~~~~~~~~~~~~~~~~~~~~~~
~~~~~~~~~~~~~~~~~~~~~~~~~~~~~~~~~~~~~~~~~~~~~~~~~~~~~~~~~~~~
~~~~~~~~~~~~~~~~~~~~~~~~~~~~~~~~~~~~~~~~~~~~~~~~~~~~~~~~~~~~
~~~~~~~~~~~~~~~~~~~~~~~~~~~~~~~~~~~~~~~~~~~~~~~~~~~~~~~~~~~~
~~~~~~~~~~~~~~~~~~~~~~~~~~~~~~~~~~~~~~~~~~~~~~~~~~~~~~~~~~~~
~~~~~~~~~~~~~~~~~~~~~~~~~~~~~~~~~~~~~~~~~~~~~~~~~~~~~~~~~~~~
~~~~~~~~~~~~~~~~~~~~~~~~~~~~~~~~~~~~~~~~~~~~~~~~~~~~~~~~~~~~
~~~~~~~~~~~~~~~~~~~~~~~~~~~~~~~~~~~~~~~~~~~~~~~~~~~~~~~~~~~~
~~~~~~~~~~~~~~~~~~~~~~~~~~~~~~~~~~~~~~~~~~~~~~~~~~~~~~~~~~~~
~~~~~~~~~~~~~~~~~~~~~~~~~~~~~~~~~~~~~~~~~~~~~~~~~~~~~~~~~~~~
~~~~~~~~~~~~~~~~~~~~~~~~~~~~~~~~~~~~~~~~~~~~~~~~~~~~~~~~~~~~
~~~~~~~~~~~~~~~~~~~~~~~~~~~~~~~~~~~~~~~~~~~~~~~~~~~~~~~~~~~~
~~~~~~~~~~~~~~~~~~~~~~~~~~~~~~~~~~~~~~~~~~~~~~~~~~~~~~~~~~~~
~~~~~~~~~~~~~~~~~~~~~~~~~~~~~~~~~~~~~~~~~~~~~~~~~~~~~~~~~~~~
~~~~~~~~~~~~~~~~~~~~~~~~~~~~~~~~~~~~~~~~~~~~~~~~~~~~~~~~~~~~
~~~~~~~~~~~~~~~~~~~~~~~~~~~~~~~~~~~~~~~~~~~~~~~~~~~~~~~~~~~~
~~~~~~~~~~~~~~~~~~~~~~~~~~~~~~~~~~~~~~~~~~~~~~~~~~~~~~~~~~~~
~~~~~~~~~~~~~~~~~~~~~~~~~~~~~~~~~~~~~~~~~~~~~~~~~~~~~~~~~~~~
~~~~~~~~~~~~~~~~~~~~~~~~~~~~~~~~~~~~~~~~~~~~~~~~~~~~~~~~~~~~
~~~~~~~~~~~~~~~~~~~~~~~~~~~~~~~~~~~~~~~~~~~~~~~~~~~~~~~~~~~~
~~~~~~~~~~~~~~~~~~~~~~~~~~~~~~~~~~~~~~~~~~~~~~~~~~~~~~~~~~~~
~~~~~~~~~~~~~~~~~~~~~~~~~~~~~~~~~~~~~~~~~~~~~~~~~~~~~~~~~~~~
~~~~~~~~~~~~~~~~~~~~~~~~~~~~~~~~~~~~~~~~~~~~~~~~~~~~~~~~~~~~
~~~~~~~~~~~~~~~~~~~~~~~~~~~~~~~~~~~~~~~~~~~~~~~~~~~~~~~~~~~~
~~~~~~~~~~~~~~~~~~~~~~~~~~~~~~~~~~~~~~~~~~~~~~~~~~~~~~~~~~~~
~~~~~~~~~~~~~~~~~~~~~~~~~~~~~~~~~~~~~~~~~~~~~~~~~~~~~~~~~~~~
~~~~~~~~~~~~~~~~~~~~~~~~~~~~~~~~~~~~~~~~~~~~~~~~~~~~~~~~~~~~
~~~~~~~~~~~~~~~~~~~~~~~~~~~~~~~~~~~~~~~~~~~~~~~~~~~~~~~~~~~~
~~~~~~~~~~~~~~~~~~~~~~~~~~~~~~~~~~~~~~~~~~~~~~~~~~~~~~~~~~~~
~~~~~~~~~~~~~~~~~~~~~~~~~~~~~~~~~~~~~~~~~~~~~~~~~~~~~~~~~~~~
~~~~~~~~~~~~~~~~~~~~~~~~~~~~~~~~~~~~~~~~~~~~~~~~~~~~~~~~~~~~
~~~~~~~~~~~~~~~~~~~~~~~~~~~~~~~~~~~~~~~~~~~~~~~~~~~~~~~~~~~~
~~~~~~~~~~~~~~~~~~~~~~~~~~~~~~~~~~~~~~~~~~~~~~~~~~~~~~~~~~~~
~~~~~~~~~~~~~~~~~~~~~~~~~~~~~~~~~~~~~~~~~~~~~~~~~~~~~~~~~~~~
~~~~~~~~~~~~~~~~~~~~~~~~~~~~~~~~~~~~~~~~~~~~~~~~~~~~~~~~~~~~
~~~~~~~~~~~~~~~~~~~~~~~~~~~~~~~~~~~~~~~~~~~~~~~~~~~~~~~~~~~~
~~~~~~~~~~~~~~~~~~~~~~~~~~~~~~~~~~~~~~~~~~~~~~~~~~~~~~~~~~~~
~~~~~~~~~~~~~~~~~~~~~~~~~~~~~~~~~~~~~~~~~~~~~~~~~~~~~~~~~~~~
~~~~~~~~~~~~~~~~~~~~~~~~~~~~~~~~~~~~~~~~~~~~~~~~~~~~~~~~~~~~
~~~~~~~~~~~~~~~~~~~~~~~~~~~~~~~~~~~~~~~~~~~~~~~~~~~~~~~~~~~~
~~~~~~~~~~~~~~~~~~~~~~~~~~~~~~~~~~~~~~~~~~~~~~~~~~~~~~~~~~~~
~~~~~~~~~~~~~~~~~~~~~~~~~~~~~~~~~~~~~~~~~~~~~~~~~~~~~~~~~~~~
~~~~~~~~~~~~~~~~~~~~~~~~~~~~~~~~~~~~~~~~~~~~~~~~~~~~~~~~~~~~
~~~~~~~~~~~~~~~~~~~~~~~~~~~~~~~~~~~~~~~~~~~~~~~~~~~~~~~~~~~~
~~~~~~~~~~~~~~~~~~~~~~~~~~~~~~~~~~~~~~~~~~~~~~~~~~~~~~~~~~~~
~~~~~~~~~~~~~~~~~~~~~~~~~~~~~~~~~~~~~~~~~~~~~~~~~~~~~~~~~~~~
~~~~~~~~~~~~~~~~~~~~~~~~~~~~~~~~~~~~~~~~~~~~~~~~~~~~~~~~~~~~
~~~~~~~~~~~~~~~~~~~~~~~~~~~~~~~~~~~~~~~~~~~~~~~~~~~~~~~~~~~~
~~~~~~~~~~~~~~~~~~~~~~~~~~~~~~~~~~~~~~~~~~~~~~~~~~~~~~~~~~~~
~~~~~~~~~~~~~~~~~~~~~~~~~~~~~~~~~~~~~~~~~~~~~~~~~~~~~~~~~~~~
~~~~~~~~~~~~~~~~~~~~~~~~~~~~~~~~~~~~~~~~~~~~~~~~~~~~~~~~~~~~
~~~~~~~~~~~~~~~~~~~~~~~~~~~~~~~~~~~~~~~~~~~~~~~~~~~~~~~~~~~~
~~~~~~~~~~~~~~~~~~~~~~~~~~~~~~~~~~~~~~~~~~~~~~~~~~~~~~~~~~~~
~~~~~~~~~~~~~~~~~~~~~~~~~~~~~~~~~~~~~~~~~~~~~~~~~~~~~~~~~~~~
~~~~~~~~~~~~~~~~~~~~~~~~~~~~~~~~~~~~~~~~~~~~~~~~~~~~~~~~~~~~
~~~~~~~~~~~~~~~~~~~~~~~~~~~~~~~~~~~~~~~~~~~~~~~~~~~~~~~~~~AT
GAAGCAGACTGTAACTTATCTAATCAAGCATAAAGATGAAAATCTATTTATTACAAACCG
ACCAACCGAAGTGAACGACACAGTGAAGTATTCAACTGATATGCGAGACGCAAGAGAATT
CGACGGACTAGACAAAACTGTTATTGATATGTCTAAGCACAAAGCAATCAAGAAAACAGT
GACAGAAACAATTGAGTATGAGGAGGTAGAACATGACTGA
>phi-ssaP_DUF1071_SACOL0338_(DUF1071 domain-containing single-strand annealing protein/putative sak protein, replication module)
~~~~~~~~~~~~~~~~~~~~~~~~~~~~~~~~~~~~~~~~~~~~~~~~~~~~~~~~~~~~
~~~~~~~~~~~~~~~~~~~~~~~~~~~~~~~~~~~~~~~~~~~~~~~~~~~~~~~~~~~~
~~~~~~~~~~~~~~~~~~~~~~~~~~~~~~~~~~~~~~~~~~~~~~~~~~~~~~~~~~~~
~~~~~~~~~~~~~~~~~~~~~~~~~~~~~~~~~~~~~~~~~~~~~~~~~~~~~~~~~~~~
~~~~~~~~~~~~~~~~~~~~~~~~~~~~~~~~~~~~~~~~~~~~~~~~~~~~~~~~~~~~
~~~~~~~~~~~~~~~~~~~~~~~~~~~~~~~~~~~~~~~~~~~~~~~~~~~~~~~~~~~~
~~~~~~~~~~~~~~~~~~~~~~~~~~~~~~~~~~~~~~~~~~~~~~~~~~~~~~~~~~~~
~~~~~~~~~~~~~~~~~~~~~~~~~~~~~~~~~~~~~~~~~~~~~~~~~~~~~~~~~~~~
~~~~~~~~~~~~~~~~~~~~~~~~~~~~~~~~~~~~~~~~~~~~~~~~~~~~~~~~~~~~
~~~~~~~~~~~~~~~~~~~~~~~~~~~~~~~~~~~~~~~~~~~~~~~~~~~~~~~~~~~~
~~~~~~~~~~~~~~~~~~~~~~~~~~~~~~~~~~~~~~~~~~~~~~~~~~~~~~~~~~~~
~~~~~~~~~~~~~~~~~~~~~~~~~~~~~~~~~~~~~~~~~~~~~~~~~~~~~~~~~~~~
~~~~~~~~~~~~~~~~~~~~~~~~~~~~~~~~~~~~~~~~~~~~~~~~~~~~~~~~~~~~
~~~~~~~~~~~~~~~~~~~~~~~~~~~~~~~~~~~~~~~~~~~~~~~~~~~~~~~~~~~~
~~~~~~~~~~~~~~~~~~~~~~~~~~~~~~~~~~~~~~~~~~~~~~~~~~~~~~~~~~~~
~~~~~~~~~~~~~~~~~~~~~~~~~~~~~~~~~~~~~~~~~~~~~~~~~~~~~~~~~~~~
~~~~~~~~~~~~~~~~~~~~~~~~~~~~~~~~~~~~~~~~~~~~~~~~~~~~~~~~~~~~
~~~~~~~~~~~~~~~~~~~~~~~~~~~~~~~~~~~~~~~~~~~~~~~~~~~~~~~~~~~~
~~~~~~~~~~~~~~~~~~~~~~~~~~~~~~~~~~~~~~~~~~~~~~~~~~~~~~~~~~~~
~~~~~~~~~~~~~~~~~~~~~~~~~~~~~~~~~~~~~~~~~~~~~~~~~~~~~~~~~~~~
~~~~~~~~~~~~~~~~~~~~~~~~~~~~~~~~~~~~~~~~~~~~~~~~~~~~~~~~~~~~
~~~~~~~~~~~~~~~~~~~~~~~~~~~~~~~~~~~~~~~~~~~~~~~~~~~~~~~~~~~~
~~~~~~~~~~~~~~~~~~~~~~~~~~~~~~~~~~~~~~~~~~~~~~~~~~~~~~~~~~~~
~~~~~~~~~~~~~~~~~~~~~~~~~~~~~~~~~~~~~~~~~~~~~~~~~~~~~~~~~~~~
~~~~~~~~~~~~~~~~~~~~~~~~~~~~~~~~~~~~~~~~~~~~~~~~~~~~~~~~~~~~
~~~~~~~~~~~~~~~~~~~~~~~~~~~~~~~~~~~~~~~~~~~~~~~~~~~~~~~~~~~~
~~~~~~~~~~~~~~~~~~~~~~~~~~~~~~~~~~~~~~~~~~~~~~~~~~~~~~~~~~~~
~~~~~~~~~~~~~~~~~~~~~~~~~~~~~~~~~~~~~~~~~~~~~~~~~~~~~~~~~~~~
~~~~~~~~~~~~~~~~~~~~~~~~~~~~~~~~~~~~~~~~~~~~~~~~~~~~~~~~~~~~
~~~~~~~~~~~~~~~~~~~~~~~~~~~~~~~~~~~~~~~~~~~~~~~~~~~~~~~~~~~~
~~~~~~~~~~~~~~~~~~~~~~~~~~~~~~~~~~~~~~~~~~~~~~~~~~~~~~~~~~~~
~~~~~~~~~~~~~~~~~~~~~~~~~~~~~~~~~~~~~~~~~~~~~~~~~~~~~~~~~~~~
~~~~~~~~~~~~~~~~~~~~~~~~~~~~~~~~~~~~~~~~~~~~~~~~~~~~~~~~~~~~
~~~~~~~~~~~~~~~~~~~~~~~~~~~~~~~~~~~~~~~~~~~~~~~~~~~~~~~~~~~~
~~~~~~~~~~~~~~~~~~~~~~~~~~~~~~~~~~~~~~~~~~~~~~~~~~~~~~~~~~~~
~~~~~~~~~~~~~~~~~~~~~~~~~~~~~~~~~~~~~~~~~~~~~~~~~~~~~~~~~~~~
~~~~~~~~~~~~~~~~~~~~~~~~~~~~~~~~~~~~~~~~~~~~~~~~~~~~~~~~~~~~
~~~~~~~~~~~~~~~~~~~~~~~~~~~~~~~~~~~~~~~~~~~~~~~~~~~~~~~~~~~~
~~~~~~~~~~~~~~~~~~~~~~~~~~~~~~~~~~~~~~~~~~~~~~~~~~~~~~~~~~~~
~~~~~~~~~~~~~~~~~~~~~~~~~~~~~~~~~~~~~~~~~~~~~~~~~~~~~~~~~~~~
~~~~~~~~~~~~~~~~~~~~~~~~~~~~~~~~~~~~~~~~~~~~~~~~~~~~~~~~~~~~
~~~~~~~~~~~~~~~~~~~~~~~~~~~~~~~~~~~~~~~~~~~~~~~~~~~~~~~~~~~~
~~~~~~~~~~~~~~~~~~~~~~~~~~~~~~~~~~~~~~~~~~~~~~~~~~~~~~~~~~~~
~~~~~~~~~~~~~~~~~~~~~~~~~~~~~~~~~~~~~~~~~~~~~~~~~~~~~~~~~~~~
~~~~~~~~~~~~~~~~~~~~~~~~~~~~~~~~~~~~~~~~~~~~~~~~~~~~~~~~~~~~
~~~~~~~~~~~~~~~~~~~~~~~~~~~~~~~~~~~~~~~~~~~~~~~~~~~~~~~~~~~~
~~~~~~~~~~~~~~~~~~~~~~~~~~~~~~~~~~~~~~~~~~~~~~~~~~~~~~~~~~~~
~~~~~~~~~~~~~~~~~~~~~~~~~~~~~~~~~~~~~~~~~~~~~~~~~~~~~~~~~~~~
~~~~~~~~~~~~~~~~~~~~~~~~~~~~~~~~~~~~~~~~~~~~~~~~~~~~~~~~~~~~
~~~~~~~~~~~~~~~~~~~~~~~~~~~~~~~~~~~~~~~~~~~~~~~~~~~~~~~~~~~~
~~~~~~~~~~~~~~~~~~~~~~~~~~~~~~~~~~~~~~~~~~~~~~~~~~~~~~~~~~~~
~~~~~~~~~~~~~~~~~~~~~~~~~~~~~~~~~~~~~~~~~~~~~~~~~~~~~~~~~~~~
~~~~~~~~~~~~~~~~~~~~~~~~~~~~~~~~~~~~~~~~~~~~~~~~~~~~~~~~~~~~
~~~~~~~~~~~~~~~~~~~~~~~~~~~~~~~~~~~~~~~~~~~~~~~~~~~~~~~~~~~~
~~~~~~~~~~~~~~~~~~~~~~~~~~~~~~~~~~~~~~~~~~~~~~~~~~~~~~~~~~~~
~~~~~~~~~~~~~~~~~~~~~~~~~~~~~~~~~~~~~~~~~~~~~~~~~~~~~~~~~~~~
~~~~~~~~~~~~~~~~~~~~~~~~~~~~~~~~~~~~~~~~~~~~~~~~~~~~~~~~~~~~
~~~~~~~~~~~~~~~~~~~~~~~~~~~~~~~~~~~~~~~~~~~~~~~~~~~~~~~~~~~~
~~~~~~~~~~~~~~~~~~~~~~~~~~~~~~~~~~~~~~~~~~~~~~~~~~~~~~~~~~~~
~~~~~~~~~~~~~~~~~~~~~~~~~~~~~~~~~~~~~~~~~~~~~~~~~~~~~~~~~~~~
~~~~~~~~~~~~~~~~~~~~~~~~~~~~~~~~~~~~~~~~~~~~~~~~~~~~~~~~~~~~
~~~~~~~~~~~~~~~~~~~~~~~~~~~~~~~~~~~~~~~~~~~~~~~~~~~~~~~~~~~~
~~~~~~~~~~~~~~~~~~~~~~~~~~~~~~~~~~~~~~~~~~~~~~~~~~~~~~~~~~~~
~~~~~~~~~~~~~~~~~~~~~~~~~~~~~~~~~~~~~~~~~~~~~~~~~~~~~~~~~~~~
~~~~~~~~~~~~~~~~~~~~~~~~~~~~~~~~~~~~~~~~~~~~~~~~~~~~~~~~~~~~
~~~~~~~~~~~~~~~~~~~~~~~~~~~~~~~~~~~~~~~~~~~~~~~~~~~~~~~~~~~~
~~~~~~~~~~~~~~~~~~~~~~~~~~~~~~~~~~~~~~~~~~~~~~~~~~~~~~~~~~~~
~~~~~~~~~~~~~~~~~~~~~~~~~~~~~~~~~~~~~~~~~~~~~~~~~~~~~~~~~~~~
~~~~~~~~~~~~~~~~~~~~~~~~~~~~~~~~~~~~~~~~~~~~~~~~~~~~~~~~~~~~
~~~~~~~~~~~~~~~~~~~~~~~~~~~~~~~~~~~~~~~~~~~~~~~~~~~~~~~~~~~~
~~~~~~~~~~~~~~~~~~~~~~~~~~~~~~~~~~~~~~~~~~~~~~~~~~~~~~~~~~~~
~~~~~~~~~~~~~~~~~~~~~~~~~~~~~~~~~~~~~~~~~~~~~~~~~~~~~~~~~~~~
~~~~~~~~~~~~~~~~~~~~~~~~~~~~~~~~~~~~~~~~~~~~~~~~~~~~~~~~~~~~
~~~~~~~~~~~~~~~~~~~~~~~~~~~~~~~~~~~~~~~~~~~~~~~~~~~~~~~~~~~~
~~~~~~~~~~~~~~~~~~~~~~~~~~~~~~~~~~~~~~~~~~~~~~~~~~~~~~~~~~~~
~~~~~~~~~~~~~~~~~~~~~~~~~~~~~~~~~~~~~~~~~~~~~~~~~~~~~~~~~~~~
~~~~~~~~~~~~~~~~~~~~~~~~~~~~~~~~~~~~~~~~~~~~~~~~~~~~~~~~~~~~
~~~~~~~~~~~~~~~~~~~~~~~~~~~~~~~~~~~~~~~~~~~~~~~~~~~~~~~~~~~~
~~~~~~~~~~~~~~~~~~~~~~~~~~~~~~~~~~~~~~~~~~~~~~~~~~~~~~~~~~~~
~~~~~~~~~~~~~~~~~~~~~~~~~~~~~~~~~~~~~~~~~~~~~~~~~~~~~~~~~~~~
~~~~~~~~~~~~~~~~~~~~~~~~~~~~~~~~~~~~~~~~~~~~~~~~~~~~~~~~~~~~
~~~~~~~~~~~~~~~~~~~~~~~~~~~~~~~~~~~~~~~~~~~~~~~~~~~~~~~~~~~~
~~~~~~~~~~~~~~~~~~~~~~~~~~~~~~~~~~~~~~~~~~~~~~~~~~~~~~~~~~~~
~~~~~~~~~~~~~~~~~~~~~~~~~~~~~~~~~~~~~~~~~~~~~~~~~~~~~~~~~~~~
~~~~~~~~~~~~~~~~~~~~~~~~~~~~~~~~~~~~~~~~~~~~~~~~~~~~~~~~~~~~
~~~~~~~~~~~~~~~~~~~~~~~~~~~~~~~~~~~~~~~~~~~~~~~~~~~~~~~~~~~~
~~~~~~~~~~~~~~~~~~~~~~~~~~~~~~~~~~~~~~~~~~~~~~~~~~~~~~~~~~~~
~~~~~~~~~~~~~~~~~~~~~~~~~~~~~~~~~~~~~~~~~~~~~~~~~~~~~~~~~~~~
~~~~~~~~~~~~~~~~~~~~~~~~~~~~~~~~~~~~~~~~~~~~~~~~~~~~~~~~~~~~
~~~~~~~~~~~~~~~~~~~~~~~~~~~~~~~~~~~~~~~~~~~~~~~~~~~~~~~~~~~~
~~~~~~~~~~~~~~~~~~~~~~~~~~~~~~~~~~~~~~~~~~~~~~~~~~~~~~~~~~~~
~~~~~~~~~~~~~~~~~~~~~~~~~~~~~~~~~~~~~~~~~~~~~~~~~~~~~~~~~~~~
~~~~~~~~~~~~~~~~~~~~~~~~~~~~~~~~~~~~~~~~~~~~~~~~~~~~~~~~~~~~
~~~~~~~~~~~~~~~~~~~~~~~~~~~~~~~~~~~~~~~~~~~~~~~~~~~~~~~~~~~~
~~~~~~~~~~~~~~~~~~~~~~~~~~~~~~~~~~~~~~~~~~~~~~~~~~~~~~~~~~~~
~~~~~~~~~~~~~~~~~~~~~~~~~~~~~~~~~~~~~~~~~~~~~~~~~~~~~~~~~~~~
~~~~~~~~~~~~~~~~~~~~~~~~~~~~~~~~~~~~~~~~~~~~~~~~~~~~~~~~~~~~
~~~~~~~~~~~~~~~~~~~~~~~~~~~~~~~~~~~~~~~~~~~~~~~~~~~~~~~~~~~~
~~~~~~~~~~~~~~~~~~~~~~~~~~~~~~~~~~~~~~~~~~~~~~~~~~~~~~~~~~~~
~~~~~~~~~~~~~~~~~~~~~~~~~~~~~~~~~~~~~~~~~~~~~~~~~~~~~~~~~~~~
~~~~~~~~~~~~~~~~~~~~~~~~~~~~~~~~~~~~~~~~~~~~~~~~~~~~~~~~~~~~
~~~~~~~~~~~~~~~~~~~~~~~~~~~~~~~~~~~~~~~~~~~~~~~~~~~~~~~~~~~~
~~~~~~~~~~~~~~~~~~~~~~~~~~~~~~~~~~~~~~~~~~~~~~~~~~~~~~~~~~~~
~~~~~~~~~~~~~~~~~~~~~~~~~~~~~~~~~~~~~~~~~~~~~~~~~~~~~~~~~~~~
~~~~~~~~~~~~~~~~~~~~~~~~~~~~~~~~~~~~~~~~~~~~~~~~~~~~~~~~~~~~
~~~~~~~~~~~~~~~~~~~~~~~~~~~~~~~~~~~~~~~~~~~~~~~~~~~~~~~~~~~~
~~~~~~~~~~~~~~~~~~~~~~~~~~~~~~~~ATGACTGAACAAACATTATTTGAACAGT
TGAACAGTAAAAACGTGAATGATCATACAGAACAAAAAAATGGATTAACTTATCTAGCAT
GGTCATATGCACACCAAGAGCTGAAAAAGATTGACCCAAA~CTACACAGTAAAAGTACAC
GAGTTTCCACATCCAGATATTAACACAGAAAATTATTTTGTACCTTATTTGGCTACACCA
GAAGGCTATTTTGTACAGGTATCTGTGACTGTGAAAGATAGTACAGAGACTGAGTGGCTT
CCAGTATTGGACTTTAGAAATAAATCGCTTGCTAAAGGTAGTGCAACAACTTTTGATATC
AACAAAGCGCAAAAACGATGTTTCGTTAAAGCTTCGGCTTTGCATGGTCTAGGCTTATAT
ATTTACAACGGCGAAGAACTACCAAGTGCAAGTGACAACGATATTACAGAATTAGAAGAG
CGTATAAATCAGTTTGTGAACTTATCTCAGGAAAAAGGGCGAGATGCAACTATCGATAAA
ACGATGAGATGGCTAAAAATCTCTAACATTAATAAATTGAGTCAAAAACAAATCGCAGAA
GCACACCAAAAATTAGATGCAGGATTAAAACAATTGGATAGTGAGGAGAAACAATAA
>phi-ssbP2_C9J86_00295_(single-stranded DNA-binding protein, replication module)
~~~~~~~~~~~~~~~~~~~~~~~~~~~~~~~~~~~~~~~~~~~~~~~~~~~~~~~~~~~~
~~~~~~~~~~~~~~~~~~~~~~~~~~~~~~~~~~~~~~~~~~~~~~~~~~~~~~~~~~~~
~~~~~~~~~~~~~~~~~~~~~~~~~~~~~~~~~~~~~~~~~~~~~~~~~~~~~~~~~~~~
~~~~~~~~~~~~~~~~~~~~~~~~~~~~~~~~~~~~~~~~~~~~~~~~~~~~~~~~~~~~
~~~~~~~~~~~~~~~~~~~~~~~~~~~~~~~~~~~~~~~~~~~~~~~~~~~~~~~~~~~~
~~~~~~~~~~~~~~~~~~~~~~~~~~~~~~~~~~~~~~~~~~~~~~~~~~~~~~~~~~~~
~~~~~~~~~~~~~~~~~~~~~~~~~~~~~~~~~~~~~~~~~~~~~~~~~~~~~~~~~~~~
~~~~~~~~~~~~~~~~~~~~~~~~~~~~~~~~~~~~~~~~~~~~~~~~~~~~~~~~~~~~
~~~~~~~~~~~~~~~~~~~~~~~~~~~~~~~~~~~~~~~~~~~~~~~~~~~~~~~~~~~~
~~~~~~~~~~~~~~~~~~~~~~~~~~~~~~~~~~~~~~~~~~~~~~~~~~~~~~~~~~~~
~~~~~~~~~~~~~~~~~~~~~~~~~~~~~~~~~~~~~~~~~~~~~~~~~~~~~~~~~~~~
~~~~~~~~~~~~~~~~~~~~~~~~~~~~~~~~~~~~~~~~~~~~~~~~~~~~~~~~~~~~
~~~~~~~~~~~~~~~~~~~~~~~~~~~~~~~~~~~~~~~~~~~~~~~~~~~~~~~~~~~~
~~~~~~~~~~~~~~~~~~~~~~~~~~~~~~~~~~~~~~~~~~~~~~~~~~~~~~~~~~~~
~~~~~~~~~~~~~~~~~~~~~~~~~~~~~~~~~~~~~~~~~~~~~~~~~~~~~~~~~~~~
~~~~~~~~~~~~~~~~~~~~~~~~~~~~~~~~~~~~~~~~~~~~~~~~~~~~~~~~~~~~
~~~~~~~~~~~~~~~~~~~~~~~~~~~~~~~~~~~~~~~~~~~~~~~~~~~~~~~~~~~~
~~~~~~~~~~~~~~~~~~~~~~~~~~~~~~~~~~~~~~~~~~~~~~~~~~~~~~~~~~~~
~~~~~~~~~~~~~~~~~~~~~~~~~~~~~~~~~~~~~~~~~~~~~~~~~~~~~~~~~~~~
~~~~~~~~~~~~~~~~~~~~~~~~~~~~~~~~~~~~~~~~~~~~~~~~~~~~~~~~~~~~
~~~~~~~~~~~~~~~~~~~~~~~~~~~~~~~~~~~~~~~~~~~~~~~~~~~~~~~~~~~~
~~~~~~~~~~~~~~~~~~~~~~~~~~~~~~~~~~~~~~~~~~~~~~~~~~~~~~~~~~~~
~~~~~~~~~~~~~~~~~~~~~~~~~~~~~~~~~~~~~~~~~~~~~~~~~~~~~~~~~~~~
~~~~~~~~~~~~~~~~~~~~~~~~~~~~~~~~~~~~~~~~~~~~~~~~~~~~~~~~~~~~
~~~~~~~~~~~~~~~~~~~~~~~~~~~~~~~~~~~~~~~~~~~~~~~~~~~~~~~~~~~~
~~~~~~~~~~~~~~~~~~~~~~~~~~~~~~~~~~~~~~~~~~~~~~~~~~~~~~~~~~~~
~~~~~~~~~~~~~~~~~~~~~~~~~~~~~~~~~~~~~~~~~~~~~~~~~~~~~~~~~~~~
~~~~~~~~~~~~~~~~~~~~~~~~~~~~~~~~~~~~~~~~~~~~~~~~~~~~~~~~~~~~
~~~~~~~~~~~~~~~~~~~~~~~~~~~~~~~~~~~~~~~~~~~~~~~~~~~~~~~~~~~~
~~~~~~~~~~~~~~~~~~~~~~~~~~~~~~~~~~~~~~~~~~~~~~~~~~~~~~~~~~~~
~~~~~~~~~~~~~~~~~~~~~~~~~~~~~~~~~~~~~~~~~~~~~~~~~~~~~~~~~~~~
~~~~~~~~~~~~~~~~~~~~~~~~~~~~~~~~~~~~~~~~~~~~~~~~~~~~~~~~~~~~
~~~~~~~~~~~~~~~~~~~~~~~~~~~~~~~~~~~~~~~~~~~~~~~~~~~~~~~~~~~~
~~~~~~~~~~~~~~~~~~~~~~~~~~~~~~~~~~~~~~~~~~~~~~~~~~~~~~~~~~~~
~~~~~~~~~~~~~~~~~~~~~~~~~~~~~~~~~~~~~~~~~~~~~~~~~~~~~~~~~~~~
~~~~~~~~~~~~~~~~~~~~~~~~~~~~~~~~~~~~~~~~~~~~~~~~~~~~~~~~~~~~
~~~~~~~~~~~~~~~~~~~~~~~~~~~~~~~~~~~~~~~~~~~~~~~~~~~~~~~~~~~~
~~~~~~~~~~~~~~~~~~~~~~~~~~~~~~~~~~~~~~~~~~~~~~~~~~~~~~~~~~~~
~~~~~~~~~~~~~~~~~~~~~~~~~~~~~~~~~~~~~~~~~~~~~~~~~~~~~~~~~~~~
~~~~~~~~~~~~~~~~~~~~~~~~~~~~~~~~~~~~~~~~~~~~~~~~~~~~~~~~~~~~
~~~~~~~~~~~~~~~~~~~~~~~~~~~~~~~~~~~~~~~~~~~~~~~~~~~~~~~~~~~~
~~~~~~~~~~~~~~~~~~~~~~~~~~~~~~~~~~~~~~~~~~~~~~~~~~~~~~~~~~~~
~~~~~~~~~~~~~~~~~~~~~~~~~~~~~~~~~~~~~~~~~~~~~~~~~~~~~~~~~~~~
~~~~~~~~~~~~~~~~~~~~~~~~~~~~~~~~~~~~~~~~~~~~~~~~~~~~~~~~~~~~
~~~~~~~~~~~~~~~~~~~~~~~~~~~~~~~~~~~~~~~~~~~~~~~~~~~~~~~~~~~~
~~~~~~~~~~~~~~~~~~~~~~~~~~~~~~~~~~~~~~~~~~~~~~~~~~~~~~~~~~~~
~~~~~~~~~~~~~~~~~~~~~~~~~~~~~~~~~~~~~~~~~~~~~~~~~~~~~~~~~~~~
~~~~~~~~~~~~~~~~~~~~~~~~~~~~~~~~~~~~~~~~~~~~~~~~~~~~~~~~~~~~
~~~~~~~~~~~~~~~~~~~~~~~~~~~~~~~~~~~~~~~~~~~~~~~~~~~~~~~~~~~~
~~~~~~~~~~~~~~~~~~~~~~~~~~~~~~~~~~~~~~~~~~~~~~~~~~~~~~~~~~~~
~~~~~~~~~~~~~~~~~~~~~~~~~~~~~~~~~~~~~~~~~~~~~~~~~~~~~~~~~~~~
~~~~~~~~~~~~~~~~~~~~~~~~~~~~~~~~~~~~~~~~~~~~~~~~~~~~~~~~~~~~
~~~~~~~~~~~~~~~~~~~~~~~~~~~~~~~~~~~~~~~~~~~~~~~~~~~~~~~~~~~~
~~~~~~~~~~~~~~~~~~~~~~~~~~~~~~~~~~~~~~~~~~~~~~~~~~~~~~~~~~~~
~~~~~~~~~~~~~~~~~~~~~~~~~~~~~~~~~~~~~~~~~~~~~~~~~~~~~~~~~~~~
~~~~~~~~~~~~~~~~~~~~~~~~~~~~~~~~~~~~~~~~~~~~~~~~~~~~~~~~~~~~
~~~~~~~~~~~~~~~~~~~~~~~~~~~~~~~~~~~~~~~~~~~~~~~~~~~~~~~~~~~~
~~~~~~~~~~~~~~~~~~~~~~~~~~~~~~~~~~~~~~~~~~~~~~~~~~~~~~~~~~~~
~~~~~~~~~~~~~~~~~~~~~~~~~~~~~~~~~~~~~~~~~~~~~~~~~~~~~~~~~~~~
~~~~~~~~~~~~~~~~~~~~~~~~~~~~~~~~~~~~~~~~~~~~~~~~~~~~~~~~~~~~
~~~~~~~~~~~~~~~~~~~~~~~~~~~~~~~~~~~~~~~~~~~~~~~~~~~~~~~~~~~~
~~~~~~~~~~~~~~~~~~~~~~~~~~~~~~~~~~~~~~~~~~~~~~~~~~~~~~~~~~~~
~~~~~~~~~~~~~~~~~~~~~~~~~~~~~~~~~~~~~~~~~~~~~~~~~~~~~~~~~~~~
~~~~~~~~~~~~~~~~~~~~~~~~~~~~~~~~~~~~~~~~~~~~~~~~~~~~~~~~~~~~
~~~~~~~~~~~~~~~~~~~~~~~~~~~~~~~~~~~~~~~~~~~~~~~~~~~~~~~~~~~~
~~~~~~~~~~~~~~~~~~~~~~~~~~~~~~~~~~~~~~~~~~~~~~~~~~~~~~~~~~~~
~~~~~~~~~~~~~~~~~~~~~~~~~~~~~~~~~~~~~~~~~~~~~~~~~~~~~~~~~~~~
~~~~~~~~~~~~~~~~~~~~~~~~~~~~~~~~~~~~~~~~~~~~~~~~~~~~~~~~~~~~
~~~~~~~~~~~~~~~~~~~~~~~~~~~~~~~~~~~~~~~~~~~~~~~~~~~~~~~~~~~~
~~~~~~~~~~~~~~~~~~~~~~~~~~~~~~~~~~~~~~~~~~~~~~~~~~~~~~~~~~~~
~~~~~~~~~~~~~~~~~~~~~~~~~~~~~~~~~~~~~~~~~~~~~~~~~~~~~~~~~~~~
~~~~~~~~~~~~~~~~~~~~~~~~~~~~~~~~~~~~~~~~~~~~~~~~~~~~~~~~~~~~
~~~~~~~~~~~~~~~~~~~~~~~~~~~~~~~~~~~~~~~~~~~~~~~~~~~~~~~~~~~~
~~~~~~~~~~~~~~~~~~~~~~~~~~~~~~~~~~~~~~~~~~~~~~~~~~~~~~~~~~~~
~~~~~~~~~~~~~~~~~~~~~~~~~~~~~~~~~~~~~~~~~~~~~~~~~~~~~~~~~~~~
~~~~~~~~~~~~~~~~~~~~~~~~~~~~~~~~~~~~~~~~~~~~~~~~~~~~~~~~~~~~
~~~~~~~~~~~~~~~~~~~~~~~~~~~~~~~~~~~~~~~~~~~~~~~~~~~~~~~~~~~~
~~~~~~~~~~~~~~~~~~~~~~~~~~~~~~~~~~~~~~~~~~~~~~~~~~~~~~~~~~~~
~~~~~~~~~~~~~~~~~~~~~~~~~~~~~~~~~~~~~~~~~~~~~~~~~~~~~~~~~~~~
~~~~~~~~~~~~~~~~~~~~~~~~~~~~~~~~~~~~~~~~~~~~~~~~~~~~~~~~~~~~
~~~~~~~~~~~~~~~~~~~~~~~~~~~~~~~~~~~~~~~~~~~~~~~~~~~~~~~~~~~~
~~~~~~~~~~~~~~~~~~~~~~~~~~~~~~~~~~~~~~~~~~~~~~~~~~~~~~~~~~~~
~~~~~~~~~~~~~~~~~~~~~~~~~~~~~~~~~~~~~~~~~~~~~~~~~~~~~~~~~~~~
~~~~~~~~~~~~~~~~~~~~~~~~~~~~~~~~~~~~~~~~~~~~~~~~~~~~~~~~~~~~
~~~~~~~~~~~~~~~~~~~~~~~~~~~~~~~~~~~~~~~~~~~~~~~~~~~~~~~~~~~~
~~~~~~~~~~~~~~~~~~~~~~~~~~~~~~~~~~~~~~~~~~~~~~~~~~~~~~~~~~~~
~~~~~~~~~~~~~~~~~~~~~~~~~~~~~~~~~~~~~~~~~~~~~~~~~~~~~~~~~~~~
~~~~~~~~~~~~~~~~~~~~~~~~~~~~~~~~~~~~~~~~~~~~~~~~~~~~~~~~~~~~
~~~~~~~~~~~~~~~~~~~~~~~~~~~~~~~~~~~~~~~~~~~~~~~~~~~~~~~~~~~~
~~~~~~~~~~~~~~~~~~~~~~~~~~~~~~~~~~~~~~~~~~~~~~~~~~~~~~~~~~~~
~~~~~~~~~~~~~~~~~~~~~~~~~~~~~~~~~~~~~~~~~~~~~~~~~~~~~~~~~~~~
~~~~~~~~~~~~~~~~~~~~~~~~~~~~~~~~~~~~~~~~~~~~~~~~~~~~~~~~~~~~
~~~~~~~~~~~~~~~~~~~~~~~~~~~~~~~~~~~~~~~~~~~~~~~~~~~~~~~~~~~~
~~~~~~~~~~~~~~~~~~~~~~~~~~~~~~~~~~~~~~~~~~~~~~~~~~~~~~~~~~~~
~~~~~~~~~~~~~~~~~~~~~~~~~~~~~~~~~~~~~~~~~~~~~~~~~~~~~~~~~~~~
~~~~~~~~~~~~~~~~~~~~~~~~~~~~~~~~~~~~~~~~~~~~~~~~~~~~~~~~~~~~
~~~~~~~~~~~~~~~~~~~~~~~~~~~~~~~~~~~~~~~~~~~~~~~~~~~~~~~~~~~~
~~~~~~~~~~~~~~~~~~~~~~~~~~~~~~~~~~~~~~~~~~~~~~~~~~~~~~~~~~~~
~~~~~~~~~~~~~~~~~~~~~~~~~~~~~~~~~~~~~~~~~~~~~~~~~~~~~~~~~~~~
~~~~~~~~~~~~~~~~~~~~~~~~~~~~~~~~~~~~~~~~~~~~~~~~~~~~~~~~~~~~
~~~~~~~~~~~~~~~~~~~~~~~~~~~~~~~~~~~~~~~~~~~~~~~~~~~~~~~~~~~~
~~~~~~~~~~~~~~~~~~~~~~~~~~~~~~~~~~~~~~~~~~~~~~~~~~~~~~~~~~~~
~~~~~~~~~~~~~~~~~~~~~~~~~~~~~~~~~~~~~~~~~~~~~~~~~~~~~~~~~~~~
~~~~~~~~~~~~~~~~~~~~~~~~~~~~~~~~~~~~~~~~~~~~~~~~~~~~~~~~~~~~
~~~~~~~~~~~~~~~~~~~~~~~~~~~~~~~~~~~~~~~~~~~~~~~~~~~~~~~~~~~~
~~~~~~~~~~~~~~~~~~~~~~~~~~~~~~~~~~~~~~~~~~~~~~~~~~~~~~~~~~~~
~~~~~~~~~~~~~~~~~~~~~~~~~~~~~~~~~~~~~~~~~~~~~~~~~~~~~~~~~~~~
~~~~~~~~~~~~~~~~~~~~~~~~~~~~~~~~~~~~~~~~~~~~~~~~~~~~~~~~~~~~
~~~~~~~~~~~~~~~~~~~~~~~~~~~~~~~~~~~~~~~~~~~~~~~~~~~~~~~~~~~~
~~~~~~~~~~~~~~~~~~~~~~~~~~~~~~~~~~~~~~~~~~~~~~~~~~~~~~~~~~~~
~~~~~~~~~~~~~~~~~~~~~~~~~~~~~~~~~~~~~~~~~~~~~~~~~~~~~~~~~~~~
~~~~~~~~~~~~~~~~~~~~~~~~~~~~~~~~~~~~~~~~~~~~~~~~~~~~~~~~~~~~
~~~~~~~~~~~~~~~~~~~~~~~~~~~~~~~~~~~~~~~~~~~~~~~~~~~~~~~~~~~~
~~~~~~~~~~~~~~~~~~~~~~~~~~~~~~~~~~~~~~~~~~~~~~~~~~~~~~~~~~~~
~~~~~~~~~~~~~~~~~~~~~~~~~~~~~~~~~~~~~~~~~~~~~~~~~~~~~~~~~~~~
~~~~~~~~~~~~~~~~~~~~~~~~~~~~~~~~~~~~~~~~~~~~~~~~~~~~~~~~~~~~
~~~~~~~~~~~~~~~~~~~~~~~~~~~~~~~~~~~~~~~~~~~~~~~~~~~~~~~~ATGT
TAAACAGAGCAGTATTAGTAGGACGCTTAACAAAAGACCCAGAATTAAGAAGCGCGCCAA
ATGGCGTAAATGTAGGTACATTCACATTGGCAGTAAACAGAACATTCACGAATGCTCAAG
GCGAGCGTGAAGCAGATTTTATAAACGTAGTAGTGTTCAAGAAACAAGCTGAAAATGTTA
AAAACTACCTTTCTAAAGGGTCGCTGGCAGGTGTAGACGGGCGACTACAAACACGTAGCT
ACGAAAATAAAGTCGGGCAACGTGTATTTGTGACAGAAGTAGTAGCGGACAGTGTTCAAT
TCTTAGAACCGAAGAATAACAACCAACAACCAAACAACAATTATCATCAACAAAGACAAA
CTCAAACTGGTAATAATCCTTTTGATAATACCATTGCGATTACTGATGATGACTTACCGT
TCTGA
>phi-hnhN=DUF0968_phi88-ORF020_(putative HNHc nuclease/replication-assoc. DUF968 domain-containing protein/conserved putative phage protein)
~~~~~~~~~~~~~~~~~~~~~~~~~~~~~~~~~~~~~~~~~~~~~~~~~~~~~~~~~~~~
~~~~~~~~~~~~~~~~~~~~~~~~~~~~~~~~~~~~~~~~~~~~~~~~~~~~~~~~~~~~
~~~~~~~~~~~~~~~~~~~~~~~~~~~~~~~~~~~~~~~~~~~~~~~~~~~~~~~~~~~~
~~~~~~~~~~~~~~~~~~~~~~~~~~~~~~~~~~~~~~~~~~~~~~~~~~~~~~~~~~~~
~~~~~~~~~~~~~~~~~~~~~~~~~~~~~~~~~~~~~~~~~~~~~~~~~~~~~~~~~~~~
~~~~~~~~~~~~~~~~~~~~~~~~~~~~~~~~~~~~~~~~~~~~~~~~~~~~~~~~~~~~
~~~~~~~~~~~~~~~~~~~~~~~~~~~~~~~~~~~~~~~~~~~~~~~~~~~~~~~~~~~~
~~~~~~~~~~~~~~~~~~~~~~~~~~~~~~~~~~~~~~~~~~~~~~~~~~~~~~~~~~~~
~~~~~~~~~~~~~~~~~~~~~~~~~~~~~~~~~~~~~~~~~~~~~~~~~~~~~~~~~~~~
~~~~~~~~~~~~~~~~~~~~~~~~~~~~~~~~~~~~~~~~~~~~~~~~~~~~~~~~~~~~
~~~~~~~~~~~~~~~~~~~~~~~~~~~~~~~~~~~~~~~~~~~~~~~~~~~~~~~~~~~~
~~~~~~~~~~~~~~~~~~~~~~~~~~~~~~~~~~~~~~~~~~~~~~~~~~~~~~~~~~~~
~~~~~~~~~~~~~~~~~~~~~~~~~~~~~~~~~~~~~~~~~~~~~~~~~~~~~~~~~~~~
~~~~~~~~~~~~~~~~~~~~~~~~~~~~~~~~~~~~~~~~~~~~~~~~~~~~~~~~~~~~
~~~~~~~~~~~~~~~~~~~~~~~~~~~~~~~~~~~~~~~~~~~~~~~~~~~~~~~~~~~~
~~~~~~~~~~~~~~~~~~~~~~~~~~~~~~~~~~~~~~~~~~~~~~~~~~~~~~~~~~~~
~~~~~~~~~~~~~~~~~~~~~~~~~~~~~~~~~~~~~~~~~~~~~~~~~~~~~~~~~~~~
~~~~~~~~~~~~~~~~~~~~~~~~~~~~~~~~~~~~~~~~~~~~~~~~~~~~~~~~~~~~
~~~~~~~~~~~~~~~~~~~~~~~~~~~~~~~~~~~~~~~~~~~~~~~~~~~~~~~~~~~~
~~~~~~~~~~~~~~~~~~~~~~~~~~~~~~~~~~~~~~~~~~~~~~~~~~~~~~~~~~~~
~~~~~~~~~~~~~~~~~~~~~~~~~~~~~~~~~~~~~~~~~~~~~~~~~~~~~~~~~~~~
~~~~~~~~~~~~~~~~~~~~~~~~~~~~~~~~~~~~~~~~~~~~~~~~~~~~~~~~~~~~
~~~~~~~~~~~~~~~~~~~~~~~~~~~~~~~~~~~~~~~~~~~~~~~~~~~~~~~~~~~~
~~~~~~~~~~~~~~~~~~~~~~~~~~~~~~~~~~~~~~~~~~~~~~~~~~~~~~~~~~~~
~~~~~~~~~~~~~~~~~~~~~~~~~~~~~~~~~~~~~~~~~~~~~~~~~~~~~~~~~~~~
~~~~~~~~~~~~~~~~~~~~~~~~~~~~~~~~~~~~~~~~~~~~~~~~~~~~~~~~~~~~
~~~~~~~~~~~~~~~~~~~~~~~~~~~~~~~~~~~~~~~~~~~~~~~~~~~~~~~~~~~~
~~~~~~~~~~~~~~~~~~~~~~~~~~~~~~~~~~~~~~~~~~~~~~~~~~~~~~~~~~~~
~~~~~~~~~~~~~~~~~~~~~~~~~~~~~~~~~~~~~~~~~~~~~~~~~~~~~~~~~~~~
~~~~~~~~~~~~~~~~~~~~~~~~~~~~~~~~~~~~~~~~~~~~~~~~~~~~~~~~~~~~
~~~~~~~~~~~~~~~~~~~~~~~~~~~~~~~~~~~~~~~~~~~~~~~~~~~~~~~~~~~~
~~~~~~~~~~~~~~~~~~~~~~~~~~~~~~~~~~~~~~~~~~~~~~~~~~~~~~~~~~~~
~~~~~~~~~~~~~~~~~~~~~~~~~~~~~~~~~~~~~~~~~~~~~~~~~~~~~~~~~~~~
~~~~~~~~~~~~~~~~~~~~~~~~~~~~~~~~~~~~~~~~~~~~~~~~~~~~~~~~~~~~
~~~~~~~~~~~~~~~~~~~~~~~~~~~~~~~~~~~~~~~~~~~~~~~~~~~~~~~~~~~~
~~~~~~~~~~~~~~~~~~~~~~~~~~~~~~~~~~~~~~~~~~~~~~~~~~~~~~~~~~~~
~~~~~~~~~~~~~~~~~~~~~~~~~~~~~~~~~~~~~~~~~~~~~~~~~~~~~~~~~~~~
~~~~~~~~~~~~~~~~~~~~~~~~~~~~~~~~~~~~~~~~~~~~~~~~~~~~~~~~~~~~
~~~~~~~~~~~~~~~~~~~~~~~~~~~~~~~~~~~~~~~~~~~~~~~~~~~~~~~~~~~~
~~~~~~~~~~~~~~~~~~~~~~~~~~~~~~~~~~~~~~~~~~~~~~~~~~~~~~~~~~~~
~~~~~~~~~~~~~~~~~~~~~~~~~~~~~~~~~~~~~~~~~~~~~~~~~~~~~~~~~~~~
~~~~~~~~~~~~~~~~~~~~~~~~~~~~~~~~~~~~~~~~~~~~~~~~~~~~~~~~~~~~
~~~~~~~~~~~~~~~~~~~~~~~~~~~~~~~~~~~~~~~~~~~~~~~~~~~~~~~~~~~~
~~~~~~~~~~~~~~~~~~~~~~~~~~~~~~~~~~~~~~~~~~~~~~~~~~~~~~~~~~~~
~~~~~~~~~~~~~~~~~~~~~~~~~~~~~~~~~~~~~~~~~~~~~~~~~~~~~~~~~~~~
~~~~~~~~~~~~~~~~~~~~~~~~~~~~~~~~~~~~~~~~~~~~~~~~~~~~~~~~~~~~
~~~~~~~~~~~~~~~~~~~~~~~~~~~~~~~~~~~~~~~~~~~~~~~~~~~~~~~~~~~~
~~~~~~~~~~~~~~~~~~~~~~~~~~~~~~~~~~~~~~~~~~~~~~~~~~~~~~~~~~~~
~~~~~~~~~~~~~~~~~~~~~~~~~~~~~~~~~~~~~~~~~~~~~~~~~~~~~~~~~~~~
~~~~~~~~~~~~~~~~~~~~~~~~~~~~~~~~~~~~~~~~~~~~~~~~~~~~~~~~~~~~
~~~~~~~~~~~~~~~~~~~~~~~~~~~~~~~~~~~~~~~~~~~~~~~~~~~~~~~~~~~~
~~~~~~~~~~~~~~~~~~~~~~~~~~~~~~~~~~~~~~~~~~~~~~~~~~~~~~~~~~~~
~~~~~~~~~~~~~~~~~~~~~~~~~~~~~~~~~~~~~~~~~~~~~~~~~~~~~~~~~~~~
~~~~~~~~~~~~~~~~~~~~~~~~~~~~~~~~~~~~~~~~~~~~~~~~~~~~~~~~~~~~
~~~~~~~~~~~~~~~~~~~~~~~~~~~~~~~~~~~~~~~~~~~~~~~~~~~~~~~~~~~~
~~~~~~~~~~~~~~~~~~~~~~~~~~~~~~~~~~~~~~~~~~~~~~~~~~~~~~~~~~~~
~~~~~~~~~~~~~~~~~~~~~~~~~~~~~~~~~~~~~~~~~~~~~~~~~~~~~~~~~~~~
~~~~~~~~~~~~~~~~~~~~~~~~~~~~~~~~~~~~~~~~~~~~~~~~~~~~~~~~~~~~
~~~~~~~~~~~~~~~~~~~~~~~~~~~~~~~~~~~~~~~~~~~~~~~~~~~~~~~~~~~~
~~~~~~~~~~~~~~~~~~~~~~~~~~~~~~~~~~~~~~~~~~~~~~~~~~~~~~~~~~~~
~~~~~~~~~~~~~~~~~~~~~~~~~~~~~~~~~~~~~~~~~~~~~~~~~~~~~~~~~~~~
~~~~~~~~~~~~~~~~~~~~~~~~~~~~~~~~~~~~~~~~~~~~~~~~~~~~~~~~~~~~
~~~~~~~~~~~~~~~~~~~~~~~~~~~~~~~~~~~~~~~~~~~~~~~~~~~~~~~~~~~~
~~~~~~~~~~~~~~~~~~~~~~~~~~~~~~~~~~~~~~~~~~~~~~~~~~~~~~~~~~~~
~~~~~~~~~~~~~~~~~~~~~~~~~~~~~~~~~~~~~~~~~~~~~~~~~~~~~~~~~~~~
~~~~~~~~~~~~~~~~~~~~~~~~~~~~~~~~~~~~~~~~~~~~~~~~~~~~~~~~~~~~
~~~~~~~~~~~~~~~~~~~~~~~~~~~~~~~~~~~~~~~~~~~~~~~~~~~~~~~~~~~~
~~~~~~~~~~~~~~~~~~~~~~~~~~~~~~~~~~~~~~~~~~~~~~~~~~~~~~~~~~~~
~~~~~~~~~~~~~~~~~~~~~~~~~~~~~~~~~~~~~~~~~~~~~~~~~~~~~~~~~~~~
~~~~~~~~~~~~~~~~~~~~~~~~~~~~~~~~~~~~~~~~~~~~~~~~~~~~~~~~~~~~
~~~~~~~~~~~~~~~~~~~~~~~~~~~~~~~~~~~~~~~~~~~~~~~~~~~~~~~~~~~~
~~~~~~~~~~~~~~~~~~~~~~~~~~~~~~~~~~~~~~~~~~~~~~~~~~~~~~~~~~~~
~~~~~~~~~~~~~~~~~~~~~~~~~~~~~~~~~~~~~~~~~~~~~~~~~~~~~~~~~~~~
~~~~~~~~~~~~~~~~~~~~~~~~~~~~~~~~~~~~~~~~~~~~~~~~~~~~~~~~~~~~
~~~~~~~~~~~~~~~~~~~~~~~~~~~~~~~~~~~~~~~~~~~~~~~~~~~~~~~~~~~~
~~~~~~~~~~~~~~~~~~~~~~~~~~~~~~~~~~~~~~~~~~~~~~~~~~~~~~~~~~~~
~~~~~~~~~~~~~~~~~~~~~~~~~~~~~~~~~~~~~~~~~~~~~~~~~~~~~~~~~~~~
~~~~~~~~~~~~~~~~~~~~~~~~~~~~~~~~~~~~~~~~~~~~~~~~~~~~~~~~~~~~
~~~~~~~~~~~~~~~~~~~~~~~~~~~~~~~~~~~~~~~~~~~~~~~~~~~~~~~~~~~~
~~~~~~~~~~~~~~~~~~~~~~~~~~~~~~~~~~~~~~~~~~~~~~~~~~~~~~~~~~~~
~~~~~~~~~~~~~~~~~~~~~~~~~~~~~~~~~~~~~~~~~~~~~~~~~~~~~~~~~~~~
~~~~~~~~~~~~~~~~~~~~~~~~~~~~~~~~~~~~~~~~~~~~~~~~~~~~~~~~~~~~
~~~~~~~~~~~~~~~~~~~~~~~~~~~~~~~~~~~~~~~~~~~~~~~~~~~~~~~~~~~~
~~~~~~~~~~~~~~~~~~~~~~~~~~~~~~~~~~~~~~~~~~~~~~~~~~~~~~~~~~~~
~~~~~~~~~~~~~~~~~~~~~~~~~~~~~~~~~~~~~~~~~~~~~~~~~~~~~~~~~~~~
~~~~~~~~~~~~~~~~~~~~~~~~~~~~~~~~~~~~~~~~~~~~~~~~~~~~~~~~~~~~
~~~~~~~~~~~~~~~~~~~~~~~~~~~~~~~~~~~~~~~~~~~~~~~~~~~~~~~~~~~~
~~~~~~~~~~~~~~~~~~~~~~~~~~~~~~~~~~~~~~~~~~~~~~~~~~~~~~~~~~~~
~~~~~~~~~~~~~~~~~~~~~~~~~~~~~~~~~~~~~~~~~~~~~~~~~~~~~~~~~~~~
~~~~~~~~~~~~~~~~~~~~~~~~~~~~~~~~~~~~~~~~~~~~~~~~~~~~~~~~~~~~
~~~~~~~~~~~~~~~~~~~~~~~~~~~~~~~~~~~~~~~~~~~~~~~~~~~~~~~~~~~~
~~~~~~~~~~~~~~~~~~~~~~~~~~~~~~~~~~~~~~~~~~~~~~~~~~~~~~~~~~~~
~~~~~~~~~~~~~~~~~~~~~~~~~~~~~~~~~~~~~~~~~~~~~~~~~~~~~~~~~~~~
~~~~~~~~~~~~~~~~~~~~~~~~~~~~~~~~~~~~~~~~~~~~~~~~~~~~~~~~~~~~
~~~~~~~~~~~~~~~~~~~~~~~~~~~~~~~~~~~~~~~~~~~~~~~~~~~~~~~~~~~~
~~~~~~~~~~~~~~~~~~~~~~~~~~~~~~~~~~~~~~~~~~~~~~~~~~~~~~~~~~~~
~~~~~~~~~~~~~~~~~~~~~~~~~~~~~~~~~~~~~~~~~~~~~~~~~~~~~~~~~~~~
~~~~~~~~~~~~~~~~~~~~~~~~~~~~~~~~~~~~~~~~~~~~~~~~~~~~~~~~~~~~
~~~~~~~~~~~~~~~~~~~~~~~~~~~~~~~~~~~~~~~~~~~~~~~~~~~~~~~~~~~~
~~~~~~~~~~~~~~~~~~~~~~~~~~~~~~~~~~~~~~~~~~~~~~~~~~~~~~~~~~~~
~~~~~~~~~~~~~~~~~~~~~~~~~~~~~~~~~~~~~~~~~~~~~~~~~~~~~~~~~~~~
~~~~~~~~~~~~~~~~~~~~~~~~~~~~~~~~~~~~~~~~~~~~~~~~~~~~~~~~~~~~
~~~~~~~~~~~~~~~~~~~~~~~~~~~~~~~~~~~~~~~~~~~~~~~~~~~~~~~~~~~~
~~~~~~~~~~~~~~~~~~~~~~~~~~~~~~~~~~~~~~~~~~~~~~~~~~~~~~~~~~~~
~~~~~~~~~~~~~~~~~~~~~~~~~~~~~~~~~~~~~~~~~~~~~~~~~~~~~~~~~~~~
~~~~~~~~~~~~~~~~~~~~~~~~~~~~~~~~~~~~~~~~~~~~~~~~~~~~~~~~~~~~
~~~~~~~~~~~~~~~~~~~~~~~~~~~~~~~~~~~~~~~~~~~~~~~~~~~~~~~~~~~~
~~~~~~~~~~~~~~~~~~~~~~~~~~~~~~~~~~~~~~~~~~~~~~~~~~~~~~~~~~~~
~~~~~~~~~~~~~~~~~~~~~~~~~~~~~~~~~~~~~~~~~~~~~~~~~~~~~~~~~~~~
~~~~~~~~~~~~~~~~~~~~~~~~~~~~~~~~~~~~~~~~~~~~~~~~~~~~~~~~~~~~
~~~~~~~~~~~~~~~~~~~~~~~~~~~~~~~~~~~~~~~~~~~~~~~~~~~~~~~~~~~~
~~~~~~~~~~~~~~~~~~~~~~~~~~~~~~~~~~~~~~~~~~~~~~~~~~~~~~~~~~~~
~~~~~~~~~~~~~~~~~~~~~~~~~~~~~~~~~~~~~~~~~~~~~~~~~~~~~~~~~~~~
~~~~~~~~~~~~~~~~~~~~~~~~~~~~~~~~~~~~~~~~~~~~~~~~~~~~~~~~~~~~
~~~~~~~~~~~~~~~~~~~~~~~~~~~~~~~~~~~~~~~~~~~~~~~~~~~~~~~~~~~~
~~~~~~~~~~~~~~~~~~~~~~~~~~~~~~~~~~~~~~~~~~~~~~~~~~~~~~~~~~~~
~~~~~~~~~~~~~~~~~~~~~~~~~~~~~~~~~~~~~~~~~~~~~~~~~~~~~~~~~~~~
~~~~~~~~~~~~~~~~~~~~~~~~~~~~~~~~~~~~~~~~~~~~~~~~~~~~~~~~~~~~
~~~~~~~~~~~~~~~~~~~~~~~~~~~~~~~~~~~~~~~~~~~~~~~~~~~~~~~~~~~~
~~~~~~~~~~~~~~~~~~~~~~~~~~~~~~~~~~~~~~~~~~~~~~~~~~~~~~~~~~~~
~~~~~~~~~~~~~~~~~~~~~~~~~~~~~~~~~~~~~~~~~~~~~~~~~~~~~~~~~~~~
~~~~~~~~~~~~~~~~~~~~~~~~~~~~~~~~~~~~~~~~~~~~~~~~~~~~~~~~~~~~
~~~~~~~~~~~~~~~~~~~~~~~~~~~~~~~~~~~~~~~~~~~~~~~~~~~~~~~~~~~~
~~~~~~~~~~~~~~~~~~~~~~~~~~~~~~~~~~~~~~~~~~~~~~~~~~~~~~~~~~~~
~~~~~~~~~~~~~~~~~~ATGCCGAAAATTACTAGTTATATCACTCAAGACGACGGCACA
ACAACAGTTGTCATCTCGGATGTTGAATTAGGCAATAAAGAAACATTAC~TACTTGATAA
CGGGTTTGATGTAGAAGTAGATGTAAACGTTATAGATCCGTTTCAAATTACCGGCAAGCA
ACGACGAAAAATATTCGCGCTTGTCAAAGACATAGAAGAATATACAGGTCAACCAATGGA
CTATATGCGACATATGTTCATCGAGTATGTAAGGACTTACTACGGCTATGATGAACGTAT
TTCACTAAGTAATTGTACGAGAACACAAGCAAGTCAAATCATTGAAGCAACGCTTGACTG
GACGTTCTACAATGACATACCACTTAGCTACAAAACGAGTAATCTACTGAAACAAGATAA
ATCATTCTTATACTGGTCAACTGTTAACCGCAACTGTGTAATATGCGGAAAGCCTCACGC
TGACCTAGCACATTATGAAGCAGTTGGCAGAGGCATGAACAGAAATAAGATGAATCACTA
TGACAAACATGTATTAGCGTTATGTCGCGAACATCATAACGAGCAACATGCGATTGGCGT
TAAGTCGTTTAATGATAAATACCACTTGCATGACTCGTGGATAAAAGTTGATGAGAGGCT
CAATAAAATGCTGAAAGGAGAGAAAAAGGAATGA
>hypothet-phage-protein_phi53-ORF162/RU53_1566_(hypothetical protein, locus_tag=phiSLTp20, replication module)
~~~~~~~~~~~~~~~~~~~~~~~~~~~~~~~~~~~~~~~~~~~~~~~~~~~~~~~~~~~~
~~~~~~~~~~~~~~~~~~~~~~~~~~~~~~~~~~~~~~~~~~~~~~~~~~~~~~~~~~~~
~~~~~~~~~~~~~~~~~~~~~~~~~~~~~~~~~~~~~~~~~~~~~~~~~~~~~~~~~~~~
~~~~~~~~~~~~~~~~~~~~~~~~~~~~~~~~~~~~~~~~~~~~~~~~~~~~~~~~~~~~
~~~~~~~~~~~~~~~~~~~~~~~~~~~~~~~~~~~~~~~~~~~~~~~~~~~~~~~~~~~~
~~~~~~~~~~~~~~~~~~~~~~~~~~~~~~~~~~~~~~~~~~~~~~~~~~~~~~~~~~~~
~~~~~~~~~~~~~~~~~~~~~~~~~~~~~~~~~~~~~~~~~~~~~~~~~~~~~~~~~~~~
~~~~~~~~~~~~~~~~~~~~~~~~~~~~~~~~~~~~~~~~~~~~~~~~~~~~~~~~~~~~
~~~~~~~~~~~~~~~~~~~~~~~~~~~~~~~~~~~~~~~~~~~~~~~~~~~~~~~~~~~~
~~~~~~~~~~~~~~~~~~~~~~~~~~~~~~~~~~~~~~~~~~~~~~~~~~~~~~~~~~~~
~~~~~~~~~~~~~~~~~~~~~~~~~~~~~~~~~~~~~~~~~~~~~~~~~~~~~~~~~~~~
~~~~~~~~~~~~~~~~~~~~~~~~~~~~~~~~~~~~~~~~~~~~~~~~~~~~~~~~~~~~
~~~~~~~~~~~~~~~~~~~~~~~~~~~~~~~~~~~~~~~~~~~~~~~~~~~~~~~~~~~~
~~~~~~~~~~~~~~~~~~~~~~~~~~~~~~~~~~~~~~~~~~~~~~~~~~~~~~~~~~~~
~~~~~~~~~~~~~~~~~~~~~~~~~~~~~~~~~~~~~~~~~~~~~~~~~~~~~~~~~~~~
~~~~~~~~~~~~~~~~~~~~~~~~~~~~~~~~~~~~~~~~~~~~~~~~~~~~~~~~~~~~
~~~~~~~~~~~~~~~~~~~~~~~~~~~~~~~~~~~~~~~~~~~~~~~~~~~~~~~~~~~~
~~~~~~~~~~~~~~~~~~~~~~~~~~~~~~~~~~~~~~~~~~~~~~~~~~~~~~~~~~~~
~~~~~~~~~~~~~~~~~~~~~~~~~~~~~~~~~~~~~~~~~~~~~~~~~~~~~~~~~~~~
~~~~~~~~~~~~~~~~~~~~~~~~~~~~~~~~~~~~~~~~~~~~~~~~~~~~~~~~~~~~
~~~~~~~~~~~~~~~~~~~~~~~~~~~~~~~~~~~~~~~~~~~~~~~~~~~~~~~~~~~~
~~~~~~~~~~~~~~~~~~~~~~~~~~~~~~~~~~~~~~~~~~~~~~~~~~~~~~~~~~~~
~~~~~~~~~~~~~~~~~~~~~~~~~~~~~~~~~~~~~~~~~~~~~~~~~~~~~~~~~~~~
~~~~~~~~~~~~~~~~~~~~~~~~~~~~~~~~~~~~~~~~~~~~~~~~~~~~~~~~~~~~
~~~~~~~~~~~~~~~~~~~~~~~~~~~~~~~~~~~~~~~~~~~~~~~~~~~~~~~~~~~~
~~~~~~~~~~~~~~~~~~~~~~~~~~~~~~~~~~~~~~~~~~~~~~~~~~~~~~~~~~~~
~~~~~~~~~~~~~~~~~~~~~~~~~~~~~~~~~~~~~~~~~~~~~~~~~~~~~~~~~~~~
~~~~~~~~~~~~~~~~~~~~~~~~~~~~~~~~~~~~~~~~~~~~~~~~~~~~~~~~~~~~
~~~~~~~~~~~~~~~~~~~~~~~~~~~~~~~~~~~~~~~~~~~~~~~~~~~~~~~~~~~~
~~~~~~~~~~~~~~~~~~~~~~~~~~~~~~~~~~~~~~~~~~~~~~~~~~~~~~~~~~~~
~~~~~~~~~~~~~~~~~~~~~~~~~~~~~~~~~~~~~~~~~~~~~~~~~~~~~~~~~~~~
~~~~~~~~~~~~~~~~~~~~~~~~~~~~~~~~~~~~~~~~~~~~~~~~~~~~~~~~~~~~
~~~~~~~~~~~~~~~~~~~~~~~~~~~~~~~~~~~~~~~~~~~~~~~~~~~~~~~~~~~~
~~~~~~~~~~~~~~~~~~~~~~~~~~~~~~~~~~~~~~~~~~~~~~~~~~~~~~~~~~~~
~~~~~~~~~~~~~~~~~~~~~~~~~~~~~~~~~~~~~~~~~~~~~~~~~~~~~~~~~~~~
~~~~~~~~~~~~~~~~~~~~~~~~~~~~~~~~~~~~~~~~~~~~~~~~~~~~~~~~~~~~
~~~~~~~~~~~~~~~~~~~~~~~~~~~~~~~~~~~~~~~~~~~~~~~~~~~~~~~~~~~~
~~~~~~~~~~~~~~~~~~~~~~~~~~~~~~~~~~~~~~~~~~~~~~~~~~~~~~~~~~~~
~~~~~~~~~~~~~~~~~~~~~~~~~~~~~~~~~~~~~~~~~~~~~~~~~~~~~~~~~~~~
~~~~~~~~~~~~~~~~~~~~~~~~~~~~~~~~~~~~~~~~~~~~~~~~~~~~~~~~~~~~
~~~~~~~~~~~~~~~~~~~~~~~~~~~~~~~~~~~~~~~~~~~~~~~~~~~~~~~~~~~~
~~~~~~~~~~~~~~~~~~~~~~~~~~~~~~~~~~~~~~~~~~~~~~~~~~~~~~~~~~~~
~~~~~~~~~~~~~~~~~~~~~~~~~~~~~~~~~~~~~~~~~~~~~~~~~~~~~~~~~~~~
~~~~~~~~~~~~~~~~~~~~~~~~~~~~~~~~~~~~~~~~~~~~~~~~~~~~~~~~~~~~
~~~~~~~~~~~~~~~~~~~~~~~~~~~~~~~~~~~~~~~~~~~~~~~~~~~~~~~~~~~~
~~~~~~~~~~~~~~~~~~~~~~~~~~~~~~~~~~~~~~~~~~~~~~~~~~~~~~~~~~~~
~~~~~~~~~~~~~~~~~~~~~~~~~~~~~~~~~~~~~~~~~~~~~~~~~~~~~~~~~~~~
~~~~~~~~~~~~~~~~~~~~~~~~~~~~~~~~~~~~~~~~~~~~~~~~~~~~~~~~~~~~
~~~~~~~~~~~~~~~~~~~~~~~~~~~~~~~~~~~~~~~~~~~~~~~~~~~~~~~~~~~~
~~~~~~~~~~~~~~~~~~~~~~~~~~~~~~~~~~~~~~~~~~~~~~~~~~~~~~~~~~~~
~~~~~~~~~~~~~~~~~~~~~~~~~~~~~~~~~~~~~~~~~~~~~~~~~~~~~~~~~~~~
~~~~~~~~~~~~~~~~~~~~~~~~~~~~~~~~~~~~~~~~~~~~~~~~~~~~~~~~~~~~
~~~~~~~~~~~~~~~~~~~~~~~~~~~~~~~~~~~~~~~~~~~~~~~~~~~~~~~~~~~~
~~~~~~~~~~~~~~~~~~~~~~~~~~~~~~~~~~~~~~~~~~~~~~~~~~~~~~~~~~~~
~~~~~~~~~~~~~~~~~~~~~~~~~~~~~~~~~~~~~~~~~~~~~~~~~~~~~~~~~~~~
~~~~~~~~~~~~~~~~~~~~~~~~~~~~~~~~~~~~~~~~~~~~~~~~~~~~~~~~~~~~
~~~~~~~~~~~~~~~~~~~~~~~~~~~~~~~~~~~~~~~~~~~~~~~~~~~~~~~~~~~~
~~~~~~~~~~~~~~~~~~~~~~~~~~~~~~~~~~~~~~~~~~~~~~~~~~~~~~~~~~~~
~~~~~~~~~~~~~~~~~~~~~~~~~~~~~~~~~~~~~~~~~~~~~~~~~~~~~~~~~~~~
~~~~~~~~~~~~~~~~~~~~~~~~~~~~~~~~~~~~~~~~~~~~~~~~~~~~~~~~~~~~
~~~~~~~~~~~~~~~~~~~~~~~~~~~~~~~~~~~~~~~~~~~~~~~~~~~~~~~~~~~~
~~~~~~~~~~~~~~~~~~~~~~~~~~~~~~~~~~~~~~~~~~~~~~~~~~~~~~~~~~~~
~~~~~~~~~~~~~~~~~~~~~~~~~~~~~~~~~~~~~~~~~~~~~~~~~~~~~~~~~~~~
~~~~~~~~~~~~~~~~~~~~~~~~~~~~~~~~~~~~~~~~~~~~~~~~~~~~~~~~~~~~
~~~~~~~~~~~~~~~~~~~~~~~~~~~~~~~~~~~~~~~~~~~~~~~~~~~~~~~~~~~~
~~~~~~~~~~~~~~~~~~~~~~~~~~~~~~~~~~~~~~~~~~~~~~~~~~~~~~~~~~~~
~~~~~~~~~~~~~~~~~~~~~~~~~~~~~~~~~~~~~~~~~~~~~~~~~~~~~~~~~~~~
~~~~~~~~~~~~~~~~~~~~~~~~~~~~~~~~~~~~~~~~~~~~~~~~~~~~~~~~~~~~
~~~~~~~~~~~~~~~~~~~~~~~~~~~~~~~~~~~~~~~~~~~~~~~~~~~~~~~~~~~~
~~~~~~~~~~~~~~~~~~~~~~~~~~~~~~~~~~~~~~~~~~~~~~~~~~~~~~~~~~~~
~~~~~~~~~~~~~~~~~~~~~~~~~~~~~~~~~~~~~~~~~~~~~~~~~~~~~~~~~~~~
~~~~~~~~~~~~~~~~~~~~~~~~~~~~~~~~~~~~~~~~~~~~~~~~~~~~~~~~~~~~
~~~~~~~~~~~~~~~~~~~~~~~~~~~~~~~~~~~~~~~~~~~~~~~~~~~~~~~~~~~~
~~~~~~~~~~~~~~~~~~~~~~~~~~~~~~~~~~~~~~~~~~~~~~~~~~~~~~~~~~~~
~~~~~~~~~~~~~~~~~~~~~~~~~~~~~~~~~~~~~~~~~~~~~~~~~~~~~~~~~~~~
~~~~~~~~~~~~~~~~~~~~~~~~~~~~~~~~~~~~~~~~~~~~~~~~~~~~~~~~~~~~
~~~~~~~~~~~~~~~~~~~~~~~~~~~~~~~~~~~~~~~~~~~~~~~~~~~~~~~~~~~~
~~~~~~~~~~~~~~~~~~~~~~~~~~~~~~~~~~~~~~~~~~~~~~~~~~~~~~~~~~~~
~~~~~~~~~~~~~~~~~~~~~~~~~~~~~~~~~~~~~~~~~~~~~~~~~~~~~~~~~~~~
~~~~~~~~~~~~~~~~~~~~~~~~~~~~~~~~~~~~~~~~~~~~~~~~~~~~~~~~~~~~
~~~~~~~~~~~~~~~~~~~~~~~~~~~~~~~~~~~~~~~~~~~~~~~~~~~~~~~~~~~~
~~~~~~~~~~~~~~~~~~~~~~~~~~~~~~~~~~~~~~~~~~~~~~~~~~~~~~~~~~~~
~~~~~~~~~~~~~~~~~~~~~~~~~~~~~~~~~~~~~~~~~~~~~~~~~~~~~~~~~~~~
~~~~~~~~~~~~~~~~~~~~~~~~~~~~~~~~~~~~~~~~~~~~~~~~~~~~~~~~~~~~
~~~~~~~~~~~~~~~~~~~~~~~~~~~~~~~~~~~~~~~~~~~~~~~~~~~~~~~~~~~~
~~~~~~~~~~~~~~~~~~~~~~~~~~~~~~~~~~~~~~~~~~~~~~~~~~~~~~~~~~~~
~~~~~~~~~~~~~~~~~~~~~~~~~~~~~~~~~~~~~~~~~~~~~~~~~~~~~~~~~~~~
~~~~~~~~~~~~~~~~~~~~~~~~~~~~~~~~~~~~~~~~~~~~~~~~~~~~~~~~~~~~
~~~~~~~~~~~~~~~~~~~~~~~~~~~~~~~~~~~~~~~~~~~~~~~~~~~~~~~~~~~~
~~~~~~~~~~~~~~~~~~~~~~~~~~~~~~~~~~~~~~~~~~~~~~~~~~~~~~~~~~~~
~~~~~~~~~~~~~~~~~~~~~~~~~~~~~~~~~~~~~~~~~~~~~~~~~~~~~~~~~~~~
~~~~~~~~~~~~~~~~~~~~~~~~~~~~~~~~~~~~~~~~~~~~~~~~~~~~~~~~~~~~
~~~~~~~~~~~~~~~~~~~~~~~~~~~~~~~~~~~~~~~~~~~~~~~~~~~~~~~~~~~~
~~~~~~~~~~~~~~~~~~~~~~~~~~~~~~~~~~~~~~~~~~~~~~~~~~~~~~~~~~~~
~~~~~~~~~~~~~~~~~~~~~~~~~~~~~~~~~~~~~~~~~~~~~~~~~~~~~~~~~~~~
~~~~~~~~~~~~~~~~~~~~~~~~~~~~~~~~~~~~~~~~~~~~~~~~~~~~~~~~~~~~
~~~~~~~~~~~~~~~~~~~~~~~~~~~~~~~~~~~~~~~~~~~~~~~~~~~~~~~~~~~~
~~~~~~~~~~~~~~~~~~~~~~~~~~~~~~~~~~~~~~~~~~~~~~~~~~~~~~~~~~~~
~~~~~~~~~~~~~~~~~~~~~~~~~~~~~~~~~~~~~~~~~~~~~~~~~~~~~~~~~~~~
~~~~~~~~~~~~~~~~~~~~~~~~~~~~~~~~~~~~~~~~~~~~~~~~~~~~~~~~~~~~
~~~~~~~~~~~~~~~~~~~~~~~~~~~~~~~~~~~~~~~~~~~~~~~~~~~~~~~~~~~~
~~~~~~~~~~~~~~~~~~~~~~~~~~~~~~~~~~~~~~~~~~~~~~~~~~~~~~~~~~~~
~~~~~~~~~~~~~~~~~~~~~~~~~~~~~~~~~~~~~~~~~~~~~~~~~~~~~~~~~~~~
~~~~~~~~~~~~~~~~~~~~~~~~~~~~~~~~~~~~~~~~~~~~~~~~~~~~~~~~~~~~
~~~~~~~~~~~~~~~~~~~~~~~~~~~~~~~~~~~~~~~~~~~~~~~~~~~~~~~~~~~~
~~~~~~~~~~~~~~~~~~~~~~~~~~~~~~~~~~~~~~~~~~~~~~~~~~~~~~~~~~~~
~~~~~~~~~~~~~~~~~~~~~~~~~~~~~~~~~~~~~~~~~~~~~~~~~~~~~~~~~~~~
~~~~~~~~~~~~~~~~~~~~~~~~~~~~~~~~~~~~~~~~~~~~~~~~~~~~~~~~~~~~
~~~~~~~~~~~~~~~~~~~~~~~~~~~~~~~~~~~~~~~~~~~~~~~~~~~~~~~~~~~~
~~~~~~~~~~~~~~~~~~~~~~~~~~~~~~~~~~~~~~~~~~~~~~~~~~~~~~~~~~~~
~~~~~~~~~~~~~~~~~~~~~~~~~~~~~~~~~~~~~~~~~~~~~~~~~~~~~~~~~~~~
~~~~~~~~~~~~~~~~~~~~~~~~~~~~~~~~~~~~~~~~~~~~~~~~~~~~~~~~~~~~
~~~~~~~~~~~~~~~~~~~~~~~~~~~~~~~~~~~~~~~~~~~~~~~~~~~~~~~~~~~~
~~~~~~~~~~~~~~~~~~~~~~~~~~~~~~~~~~~~~~~~~~~~~~~~~~~~~~~~~~~~
~~~~~~~~~~~~~~~~~~~~~~~~~~~~~~~~~~~~~~~~~~~~~~~~~~~~~~~~~~~~
~~~~~~~~~~~~~~~~~~~~~~~~~~~~~~~~~~~~~~~~~~~~~~~~~~~~~~~~~~~~
~~~~~~~~~~~~~~~~~~~~~~~~~~~~~~~~~~~~~~~~~~~~~~~~~~~~~~~~~~~~
~~~~~~~~~~~~~~~~~~~~~~~~~~~~~~~~~~~~~~~~~~~~~~~~~~~~~~~~~~~~
~~~~~~~~~~~~~~~~~~~~~~~~~~~~~~~~~~~~~~~~~~~~~~~~~~~~~~~~~~~~
~~~~~~~~~~~~~~~~~~~~~~~~~~~~~~~~~~~~~~~~~~~~~~~~~~~~~~~~~~~~
~~~~~~~~~~~~~~~~~~~~~~~~~~~~~~~~~~~~~~~~~~~~~~~~~~~~~~~~~~~~
~~~~~~~~~~~~~~~~~~~~~~~~~~~~~~~~~~~~~~~~~~~~~~~~~~~~~~~~~~~~
~~~~~~~~~~~~~~~~~~~~~~~~~~~~~~~~~~~~~~~~~~~~~~~~~~~~~~~~~~~~
~~~~~~~~~~~~~~~~~~~~~~~~~~~~~~~~~~~~~~~~~~~~~~~~~~~~~~~~~~~~
~~~~~~~~~~~~~~~~~~~~~~~~~~~~~~~~~~~~~~~~~~~~~~~~~~~~~~~~~~~~
~~~~~~~~~~~~~~~~~~~~~~~~~~~~~~~~~~~~~~~~~~~~~~~~~~~~~~~~~~~~
~~~~~~~~~~~~~~~~~~~~~~~~~~~~~~~~~~~~~~~~~~~~~~~~~~~~~~~~~~~~
~~~~~~~~~~~~~~~~~~~~~~~~~~~~~~~~~~~~~~~~~~~~~~~~~~~~~~~~~~~~
~~~~~~~~~~~~~~~~~~~~~~~~~~~~~~~~~~~~~~~~~~~~~~~~~~~~~~~~~~~~
~~~~~~~~~~~~~~~~~~~~~~~~~~~~~~~~~~~~~~~~~~~~~~~~~~~~~~~~~~~~
~~~~~~~~~~~~~~~~~~~~~~~~~~~~~~~~~~~~~~~~~~~~~~~~~~~~~~~~~~~~
~~~~~~~~~~~~~~~~~~~~~~~~~~~~~~~~~~~~~~~~~~~~~~~~~~~~~~~~~~~~
~~~~~~~~~~~~~~~~~~~~~~~~~~~~~~~~~~~~~~~~~~~~~~~~~~~~~~~~~~~~
~~~~~~~~~~~~~~~~~~~~~~~~~~~~~~~~~~~~~~~~~~~~~~~~~~~~~~~~~~~~
~~~~~~~~~~~~~~~~~~~~~~~~~~~~~~~~~~~~~~~~~~~~~~~~~~~~~~~~~~~~
~~~~~~~~~~~~~~~~~~~~~~~~~~~~~~ATGAATAGACTAAGAATAATAAAAATAGCA
CTCCTAATCGTCATCTTGGCGGAAGAGATTAGAAGCGCTAAAAAAATTAAAAAATTTACC
CCTGAGGATTCTAAAGGTTTTCCTGATATAACAAAAGATTCAATAAAAGAACCTAAATAA

>hypothet-phage-protein_RU53_1565_(putative protein)
~~~~~~~~~~~~~~~~~~~~~~~~~~~~~~~~~~~~~~~~~~~~~~~~~~~~~~~~~~~~
~~~~~~~~~~~~~~~~~~~~~~~~~~~~~~~~~~~~~~~~~~~~~~~~~~~~~~~~~~~~
~~~~~~~~~~~~~~~~~~~~~~~~~~~~~~~~~~~~~~~~~~~~~~~~~~~~~~~~~~~~
~~~~~~~~~~~~~~~~~~~~~~~~~~~~~~~~~~~~~~~~~~~~~~~~~~~~~~~~~~~~
~~~~~~~~~~~~~~~~~~~~~~~~~~~~~~~~~~~~~~~~~~~~~~~~~~~~~~~~~~~~
~~~~~~~~~~~~~~~~~~~~~~~~~~~~~~~~~~~~~~~~~~~~~~~~~~~~~~~~~~~~
~~~~~~~~~~~~~~~~~~~~~~~~~~~~~~~~~~~~~~~~~~~~~~~~~~~~~~~~~~~~
~~~~~~~~~~~~~~~~~~~~~~~~~~~~~~~~~~~~~~~~~~~~~~~~~~~~~~~~~~~~
~~~~~~~~~~~~~~~~~~~~~~~~~~~~~~~~~~~~~~~~~~~~~~~~~~~~~~~~~~~~
~~~~~~~~~~~~~~~~~~~~~~~~~~~~~~~~~~~~~~~~~~~~~~~~~~~~~~~~~~~~
~~~~~~~~~~~~~~~~~~~~~~~~~~~~~~~~~~~~~~~~~~~~~~~~~~~~~~~~~~~~
~~~~~~~~~~~~~~~~~~~~~~~~~~~~~~~~~~~~~~~~~~~~~~~~~~~~~~~~~~~~
~~~~~~~~~~~~~~~~~~~~~~~~~~~~~~~~~~~~~~~~~~~~~~~~~~~~~~~~~~~~
~~~~~~~~~~~~~~~~~~~~~~~~~~~~~~~~~~~~~~~~~~~~~~~~~~~~~~~~~~~~
~~~~~~~~~~~~~~~~~~~~~~~~~~~~~~~~~~~~~~~~~~~~~~~~~~~~~~~~~~~~
~~~~~~~~~~~~~~~~~~~~~~~~~~~~~~~~~~~~~~~~~~~~~~~~~~~~~~~~~~~~
~~~~~~~~~~~~~~~~~~~~~~~~~~~~~~~~~~~~~~~~~~~~~~~~~~~~~~~~~~~~
~~~~~~~~~~~~~~~~~~~~~~~~~~~~~~~~~~~~~~~~~~~~~~~~~~~~~~~~~~~~
~~~~~~~~~~~~~~~~~~~~~~~~~~~~~~~~~~~~~~~~~~~~~~~~~~~~~~~~~~~~
~~~~~~~~~~~~~~~~~~~~~~~~~~~~~~~~~~~~~~~~~~~~~~~~~~~~~~~~~~~~
~~~~~~~~~~~~~~~~~~~~~~~~~~~~~~~~~~~~~~~~~~~~~~~~~~~~~~~~~~~~
~~~~~~~~~~~~~~~~~~~~~~~~~~~~~~~~~~~~~~~~~~~~~~~~~~~~~~~~~~~~
~~~~~~~~~~~~~~~~~~~~~~~~~~~~~~~~~~~~~~~~~~~~~~~~~~~~~~~~~~~~
~~~~~~~~~~~~~~~~~~~~~~~~~~~~~~~~~~~~~~~~~~~~~~~~~~~~~~~~~~~~
~~~~~~~~~~~~~~~~~~~~~~~~~~~~~~~~~~~~~~~~~~~~~~~~~~~~~~~~~~~~
~~~~~~~~~~~~~~~~~~~~~~~~~~~~~~~~~~~~~~~~~~~~~~~~~~~~~~~~~~~~
~~~~~~~~~~~~~~~~~~~~~~~~~~~~~~~~~~~~~~~~~~~~~~~~~~~~~~~~~~~~
~~~~~~~~~~~~~~~~~~~~~~~~~~~~~~~~~~~~~~~~~~~~~~~~~~~~~~~~~~~~
~~~~~~~~~~~~~~~~~~~~~~~~~~~~~~~~~~~~~~~~~~~~~~~~~~~~~~~~~~~~
~~~~~~~~~~~~~~~~~~~~~~~~~~~~~~~~~~~~~~~~~~~~~~~~~~~~~~~~~~~~
~~~~~~~~~~~~~~~~~~~~~~~~~~~~~~~~~~~~~~~~~~~~~~~~~~~~~~~~~~~~
~~~~~~~~~~~~~~~~~~~~~~~~~~~~~~~~~~~~~~~~~~~~~~~~~~~~~~~~~~~~
~~~~~~~~~~~~~~~~~~~~~~~~~~~~~~~~~~~~~~~~~~~~~~~~~~~~~~~~~~~~
~~~~~~~~~~~~~~~~~~~~~~~~~~~~~~~~~~~~~~~~~~~~~~~~~~~~~~~~~~~~
~~~~~~~~~~~~~~~~~~~~~~~~~~~~~~~~~~~~~~~~~~~~~~~~~~~~~~~~~~~~
~~~~~~~~~~~~~~~~~~~~~~~~~~~~~~~~~~~~~~~~~~~~~~~~~~~~~~~~~~~~
~~~~~~~~~~~~~~~~~~~~~~~~~~~~~~~~~~~~~~~~~~~~~~~~~~~~~~~~~~~~
~~~~~~~~~~~~~~~~~~~~~~~~~~~~~~~~~~~~~~~~~~~~~~~~~~~~~~~~~~~~
~~~~~~~~~~~~~~~~~~~~~~~~~~~~~~~~~~~~~~~~~~~~~~~~~~~~~~~~~~~~
~~~~~~~~~~~~~~~~~~~~~~~~~~~~~~~~~~~~~~~~~~~~~~~~~~~~~~~~~~~~
~~~~~~~~~~~~~~~~~~~~~~~~~~~~~~~~~~~~~~~~~~~~~~~~~~~~~~~~~~~~
~~~~~~~~~~~~~~~~~~~~~~~~~~~~~~~~~~~~~~~~~~~~~~~~~~~~~~~~~~~~
~~~~~~~~~~~~~~~~~~~~~~~~~~~~~~~~~~~~~~~~~~~~~~~~~~~~~~~~~~~~
~~~~~~~~~~~~~~~~~~~~~~~~~~~~~~~~~~~~~~~~~~~~~~~~~~~~~~~~~~~~
~~~~~~~~~~~~~~~~~~~~~~~~~~~~~~~~~~~~~~~~~~~~~~~~~~~~~~~~~~~~
~~~~~~~~~~~~~~~~~~~~~~~~~~~~~~~~~~~~~~~~~~~~~~~~~~~~~~~~~~~~
~~~~~~~~~~~~~~~~~~~~~~~~~~~~~~~~~~~~~~~~~~~~~~~~~~~~~~~~~~~~
~~~~~~~~~~~~~~~~~~~~~~~~~~~~~~~~~~~~~~~~~~~~~~~~~~~~~~~~~~~~
~~~~~~~~~~~~~~~~~~~~~~~~~~~~~~~~~~~~~~~~~~~~~~~~~~~~~~~~~~~~
~~~~~~~~~~~~~~~~~~~~~~~~~~~~~~~~~~~~~~~~~~~~~~~~~~~~~~~~~~~~
~~~~~~~~~~~~~~~~~~~~~~~~~~~~~~~~~~~~~~~~~~~~~~~~~~~~~~~~~~~~
~~~~~~~~~~~~~~~~~~~~~~~~~~~~~~~~~~~~~~~~~~~~~~~~~~~~~~~~~~~~
~~~~~~~~~~~~~~~~~~~~~~~~~~~~~~~~~~~~~~~~~~~~~~~~~~~~~~~~~~~~
~~~~~~~~~~~~~~~~~~~~~~~~~~~~~~~~~~~~~~~~~~~~~~~~~~~~~~~~~~~~
~~~~~~~~~~~~~~~~~~~~~~~~~~~~~~~~~~~~~~~~~~~~~~~~~~~~~~~~~~~~
~~~~~~~~~~~~~~~~~~~~~~~~~~~~~~~~~~~~~~~~~~~~~~~~~~~~~~~~~~~~
~~~~~~~~~~~~~~~~~~~~~~~~~~~~~~~~~~~~~~~~~~~~~~~~~~~~~~~~~~~~
~~~~~~~~~~~~~~~~~~~~~~~~~~~~~~~~~~~~~~~~~~~~~~~~~~~~~~~~~~~~
~~~~~~~~~~~~~~~~~~~~~~~~~~~~~~~~~~~~~~~~~~~~~~~~~~~~~~~~~~~~
~~~~~~~~~~~~~~~~~~~~~~~~~~~~~~~~~~~~~~~~~~~~~~~~~~~~~~~~~~~~
~~~~~~~~~~~~~~~~~~~~~~~~~~~~~~~~~~~~~~~~~~~~~~~~~~~~~~~~~~~~
~~~~~~~~~~~~~~~~~~~~~~~~~~~~~~~~~~~~~~~~~~~~~~~~~~~~~~~~~~~~
~~~~~~~~~~~~~~~~~~~~~~~~~~~~~~~~~~~~~~~~~~~~~~~~~~~~~~~~~~~~
~~~~~~~~~~~~~~~~~~~~~~~~~~~~~~~~~~~~~~~~~~~~~~~~~~~~~~~~~~~~
~~~~~~~~~~~~~~~~~~~~~~~~~~~~~~~~~~~~~~~~~~~~~~~~~~~~~~~~~~~~
~~~~~~~~~~~~~~~~~~~~~~~~~~~~~~~~~~~~~~~~~~~~~~~~~~~~~~~~~~~~
~~~~~~~~~~~~~~~~~~~~~~~~~~~~~~~~~~~~~~~~~~~~~~~~~~~~~~~~~~~~
~~~~~~~~~~~~~~~~~~~~~~~~~~~~~~~~~~~~~~~~~~~~~~~~~~~~~~~~~~~~
~~~~~~~~~~~~~~~~~~~~~~~~~~~~~~~~~~~~~~~~~~~~~~~~~~~~~~~~~~~~
~~~~~~~~~~~~~~~~~~~~~~~~~~~~~~~~~~~~~~~~~~~~~~~~~~~~~~~~~~~~
~~~~~~~~~~~~~~~~~~~~~~~~~~~~~~~~~~~~~~~~~~~~~~~~~~~~~~~~~~~~
~~~~~~~~~~~~~~~~~~~~~~~~~~~~~~~~~~~~~~~~~~~~~~~~~~~~~~~~~~~~
~~~~~~~~~~~~~~~~~~~~~~~~~~~~~~~~~~~~~~~~~~~~~~~~~~~~~~~~~~~~
~~~~~~~~~~~~~~~~~~~~~~~~~~~~~~~~~~~~~~~~~~~~~~~~~~~~~~~~~~~~
~~~~~~~~~~~~~~~~~~~~~~~~~~~~~~~~~~~~~~~~~~~~~~~~~~~~~~~~~~~~
~~~~~~~~~~~~~~~~~~~~~~~~~~~~~~~~~~~~~~~~~~~~~~~~~~~~~~~~~~~~
~~~~~~~~~~~~~~~~~~~~~~~~~~~~~~~~~~~~~~~~~~~~~~~~~~~~~~~~~~~~
~~~~~~~~~~~~~~~~~~~~~~~~~~~~~~~~~~~~~~~~~~~~~~~~~~~~~~~~~~~~
~~~~~~~~~~~~~~~~~~~~~~~~~~~~~~~~~~~~~~~~~~~~~~~~~~~~~~~~~~~~
~~~~~~~~~~~~~~~~~~~~~~~~~~~~~~~~~~~~~~~~~~~~~~~~~~~~~~~~~~~~
~~~~~~~~~~~~~~~~~~~~~~~~~~~~~~~~~~~~~~~~~~~~~~~~~~~~~~~~~~~~
~~~~~~~~~~~~~~~~~~~~~~~~~~~~~~~~~~~~~~~~~~~~~~~~~~~~~~~~~~~~
~~~~~~~~~~~~~~~~~~~~~~~~~~~~~~~~~~~~~~~~~~~~~~~~~~~~~~~~~~~~
~~~~~~~~~~~~~~~~~~~~~~~~~~~~~~~~~~~~~~~~~~~~~~~~~~~~~~~~~~~~
~~~~~~~~~~~~~~~~~~~~~~~~~~~~~~~~~~~~~~~~~~~~~~~~~~~~~~~~~~~~
~~~~~~~~~~~~~~~~~~~~~~~~~~~~~~~~~~~~~~~~~~~~~~~~~~~~~~~~~~~~
~~~~~~~~~~~~~~~~~~~~~~~~~~~~~~~~~~~~~~~~~~~~~~~~~~~~~~~~~~~~
~~~~~~~~~~~~~~~~~~~~~~~~~~~~~~~~~~~~~~~~~~~~~~~~~~~~~~~~~~~~
~~~~~~~~~~~~~~~~~~~~~~~~~~~~~~~~~~~~~~~~~~~~~~~~~~~~~~~~~~~~
~~~~~~~~~~~~~~~~~~~~~~~~~~~~~~~~~~~~~~~~~~~~~~~~~~~~~~~~~~~~
~~~~~~~~~~~~~~~~~~~~~~~~~~~~~~~~~~~~~~~~~~~~~~~~~~~~~~~~~~~~
~~~~~~~~~~~~~~~~~~~~~~~~~~~~~~~~~~~~~~~~~~~~~~~~~~~~~~~~~~~~
~~~~~~~~~~~~~~~~~~~~~~~~~~~~~~~~~~~~~~~~~~~~~~~~~~~~~~~~~~~~
~~~~~~~~~~~~~~~~~~~~~~~~~~~~~~~~~~~~~~~~~~~~~~~~~~~~~~~~~~~~
~~~~~~~~~~~~~~~~~~~~~~~~~~~~~~~~~~~~~~~~~~~~~~~~~~~~~~~~~~~~
~~~~~~~~~~~~~~~~~~~~~~~~~~~~~~~~~~~~~~~~~~~~~~~~~~~~~~~~~~~~
~~~~~~~~~~~~~~~~~~~~~~~~~~~~~~~~~~~~~~~~~~~~~~~~~~~~~~~~~~~~
~~~~~~~~~~~~~~~~~~~~~~~~~~~~~~~~~~~~~~~~~~~~~~~~~~~~~~~~~~~~
~~~~~~~~~~~~~~~~~~~~~~~~~~~~~~~~~~~~~~~~~~~~~~~~~~~~~~~~~~~~
~~~~~~~~~~~~~~~~~~~~~~~~~~~~~~~~~~~~~~~~~~~~~~~~~~~~~~~~~~~~
~~~~~~~~~~~~~~~~~~~~~~~~~~~~~~~~~~~~~~~~~~~~~~~~~~~~~~~~~~~~
~~~~~~~~~~~~~~~~~~~~~~~~~~~~~~~~~~~~~~~~~~~~~~~~~~~~~~~~~~~~
~~~~~~~~~~~~~~~~~~~~~~~~~~~~~~~~~~~~~~~~~~~~~~~~~~~~~~~~~~~~
~~~~~~~~~~~~~~~~~~~~~~~~~~~~~~~~~~~~~~~~~~~~~~~~~~~~~~~~~~~~
~~~~~~~~~~~~~~~~~~~~~~~~~~~~~~~~~~~~~~~~~~~~~~~~~~~~~~~~~~~~
~~~~~~~~~~~~~~~~~~~~~~~~~~~~~~~~~~~~~~~~~~~~~~~~~~~~~~~~~~~~
~~~~~~~~~~~~~~~~~~~~~~~~~~~~~~~~~~~~~~~~~~~~~~~~~~~~~~~~~~~~
~~~~~~~~~~~~~~~~~~~~~~~~~~~~~~~~~~~~~~~~~~~~~~~~~~~~~~~~~~~~
~~~~~~~~~~~~~~~~~~~~~~~~~~~~~~~~~~~~~~~~~~~~~~~~~~~~~~~~~~~~
~~~~~~~~~~~~~~~~~~~~~~~~~~~~~~~~~~~~~~~~~~~~~~~~~~~~~~~~~~~~
~~~~~~~~~~~~~~~~~~~~~~~~~~~~~~~~~~~~~~~~~~~~~~~~~~~~~~~~~~~~
~~~~~~~~~~~~~~~~~~~~~~~~~~~~~~~~~~~~~~~~~~~~~~~~~~~~~~~~~~~~
~~~~~~~~~~~~~~~~~~~~~~~~~~~~~~~~~~~~~~~~~~~~~~~~~~~~~~~~~~~~
~~~~~~~~~~~~~~~~~~~~~~~~~~~~~~~~~~~~~~~~~~~~~~~~~~~~~~~~~~~~
~~~~~~~~~~~~~~~~~~~~~~~~~~~~~~~~~~~~~~~~~~~~~~~~~~~~~~~~~~~~
~~~~~~~~~~~~~~~~~~~~~~~~~~~~~~~~~~~~~~~~~~~~~~~~~~~~~~~~~~~~
~~~~~~~~~~~~~~~~~~~~~~~~~~~~~~~~~~~~~~~~~~~~~~~~~~~~~~~~~~~~
~~~~~~~~~~~~~~~~~~~~~~~~~~~~~~~~~~~~~~~~~~~~~~~~~~~~~~~~~~~~
~~~~~~~~~~~~~~~~~~~~~~~~~~~~~~~~~~~~~~~~~~~~~~~~~~~~~~~~~~~~
~~~~~~~~~~~~~~~~~~~~~~~~~~~~~~~~~~~~~~~~~~~~~~~~~~~~~~~~~~~~
~~~~~~~~~~~~~~~~~~~~~~~~~~~~~~~~~~~~~~~~~~~~~~~~~~~~~~~~~~~~
~~~~~~~~~~~~~~~~~~~~~~~~~~~~~~~~~~~~~~~~~~~~~~~~~~~~~~~~~~~~
~~~~~~~~~~~~~~~~~~~~~~~~~~~~~~~~~~~~~~~~~~~~~~~~~~~~~~~~~~~~
~~~~~~~~~~~~~~~~~~~~~~~~~~~~~~~~~~~~~~~~~~~~~~~~~~~~~~~~~~~~
~~~~~~~~~~~~~~~~~~~~~~~~~~~~~~~~~~~~~~~~~~~~~~~~~~~~~~~~~~~~
~~~~~~~~~~~~~~~~~~~~~~~~~~~~~~~~~~~~~~~~~~~~~~~~~~~~~~~~~~~~
~~~~~~~~~~~~~~~~~~~~~~~~~~~~~~~~~~~~~~~~~~~~~~~~~~~~~~~~~~~~
~~~~~~~~~~~~~~~~~~~~~~~~~~~~~~~~~~~~~~~~~~~~~~~~~~~~~~~~~~~~
~~~~~~~~~~~~~~~~~~~~~~~~~~~~~~~~~~~~~~~~~~~~~~~~~~~~~~~~~~~~
~~~~~~~~~~~~~~~~~~~~~~~~~~~~~~~~~~~~~~~~~~~~~~~~~~~~~~~~~~~~
~~~~~~~~~~~~~~~~~~~~~~~~~~~~~~~~~~~~~~~~~~~~~~~~~~~~~~~~~~~~
~~~~~~~~~~~~~~~~~~~~~~~~~~~~~~~~~~~~~~~~~~~~~~~~~~~~~~~~~~~~
~~~~~~~~~~~~~~~~~~~~~~~~~~~~~~~~~~~~~~~~~~~~~~~~~~~~~~~~~~~~
~~~~~~~~~~~~~~~~~~~~~~~~~~~~~~~~~~~~~~~~~~~~~~~~~~~~~~~~~~~~
~~~~~~~~~~~~~~~~~~~~~~~~~~~~~~~~~~~~~~~~~~~~~~~~~~~~~~~~~~~~
~~~~~~~~~~~~~~~~~~~~~~~~~~~~~~~~~~~~~~~~~~~~~~~~~~~~~~~~~~~~
~~~~~~~~~~~~~~~~~~~~~~~~~~~~~~~~~~~~~~~~~~~~~~~~~~~~~~~~~~~~
~~~~~~~~~~~~~~~~~~~~~~~~~~~~~~~~~~~~~~~~~~~~~~~~~~~~CTAAATAA
AAATATTATGGTTGATAAAATCCCATTGTTCTTTTGTTAACCACCCTTGTTTGTTATTGA
CTATTTCTGTAACAAACAGCTTATCTCCAGAATCGAGATAAGGTTTCAACTTTTCTATCA
TTTCTGAAGTTGATAAAGAAGAACGGAATAAAAATGAAGATTTCCAATAATTGCAATGAC
CATTAGAAATTTCCTTTTTTATAACATTTCTCAATTCCTCATATTTTTGTCCGGGTGAGT
TTAAATCATATGTTAACATATAAGGTTTTTCCAT
>phi-dnaD2_phiSLTp21_(putative bacteriophagal protein/replisome-organizer, replication module)
~~~~~~~~~~~~~~~~~~~~~~~~~~~~~~~~~~~~~~~~~~~~~~~~~~~~~~~~~~~~
~~~~~~~~~~~~~~~~~~~~~~~~~~~~~~~~~~~~~~~~~~~~~~~~~~~~~~~~~~~~
~~~~~~~~~~~~~~~~~~~~~~~~~~~~~~~~~~~~~~~~~~~~~~~~~~~~~~~~~~~~
~~~~~~~~~~~~~~~~~~~~~~~~~~~~~~~~~~~~~~~~~~~~~~~~~~~~~~~~~~~~
~~~~~~~~~~~~~~~~~~~~~~~~~~~~~~~~~~~~~~~~~~~~~~~~~~~~~~~~~~~~
~~~~~~~~~~~~~~~~~~~~~~~~~~~~~~~~~~~~~~~~~~~~~~~~~~~~~~~~~~~~
~~~~~~~~~~~~~~~~~~~~~~~~~~~~~~~~~~~~~~~~~~~~~~~~~~~~~~~~~~~~
~~~~~~~~~~~~~~~~~~~~~~~~~~~~~~~~~~~~~~~~~~~~~~~~~~~~~~~~~~~~
~~~~~~~~~~~~~~~~~~~~~~~~~~~~~~~~~~~~~~~~~~~~~~~~~~~~~~~~~~~~
~~~~~~~~~~~~~~~~~~~~~~~~~~~~~~~~~~~~~~~~~~~~~~~~~~~~~~~~~~~~
~~~~~~~~~~~~~~~~~~~~~~~~~~~~~~~~~~~~~~~~~~~~~~~~~~~~~~~~~~~~
~~~~~~~~~~~~~~~~~~~~~~~~~~~~~~~~~~~~~~~~~~~~~~~~~~~~~~~~~~~~
~~~~~~~~~~~~~~~~~~~~~~~~~~~~~~~~~~~~~~~~~~~~~~~~~~~~~~~~~~~~
~~~~~~~~~~~~~~~~~~~~~~~~~~~~~~~~~~~~~~~~~~~~~~~~~~~~~~~~~~~~
~~~~~~~~~~~~~~~~~~~~~~~~~~~~~~~~~~~~~~~~~~~~~~~~~~~~~~~~~~~~
~~~~~~~~~~~~~~~~~~~~~~~~~~~~~~~~~~~~~~~~~~~~~~~~~~~~~~~~~~~~
~~~~~~~~~~~~~~~~~~~~~~~~~~~~~~~~~~~~~~~~~~~~~~~~~~~~~~~~~~~~
~~~~~~~~~~~~~~~~~~~~~~~~~~~~~~~~~~~~~~~~~~~~~~~~~~~~~~~~~~~~
~~~~~~~~~~~~~~~~~~~~~~~~~~~~~~~~~~~~~~~~~~~~~~~~~~~~~~~~~~~~
~~~~~~~~~~~~~~~~~~~~~~~~~~~~~~~~~~~~~~~~~~~~~~~~~~~~~~~~~~~~
~~~~~~~~~~~~~~~~~~~~~~~~~~~~~~~~~~~~~~~~~~~~~~~~~~~~~~~~~~~~
~~~~~~~~~~~~~~~~~~~~~~~~~~~~~~~~~~~~~~~~~~~~~~~~~~~~~~~~~~~~
~~~~~~~~~~~~~~~~~~~~~~~~~~~~~~~~~~~~~~~~~~~~~~~~~~~~~~~~~~~~
~~~~~~~~~~~~~~~~~~~~~~~~~~~~~~~~~~~~~~~~~~~~~~~~~~~~~~~~~~~~
~~~~~~~~~~~~~~~~~~~~~~~~~~~~~~~~~~~~~~~~~~~~~~~~~~~~~~~~~~~~
~~~~~~~~~~~~~~~~~~~~~~~~~~~~~~~~~~~~~~~~~~~~~~~~~~~~~~~~~~~~
~~~~~~~~~~~~~~~~~~~~~~~~~~~~~~~~~~~~~~~~~~~~~~~~~~~~~~~~~~~~
~~~~~~~~~~~~~~~~~~~~~~~~~~~~~~~~~~~~~~~~~~~~~~~~~~~~~~~~~~~~
~~~~~~~~~~~~~~~~~~~~~~~~~~~~~~~~~~~~~~~~~~~~~~~~~~~~~~~~~~~~
~~~~~~~~~~~~~~~~~~~~~~~~~~~~~~~~~~~~~~~~~~~~~~~~~~~~~~~~~~~~
~~~~~~~~~~~~~~~~~~~~~~~~~~~~~~~~~~~~~~~~~~~~~~~~~~~~~~~~~~~~
~~~~~~~~~~~~~~~~~~~~~~~~~~~~~~~~~~~~~~~~~~~~~~~~~~~~~~~~~~~~
~~~~~~~~~~~~~~~~~~~~~~~~~~~~~~~~~~~~~~~~~~~~~~~~~~~~~~~~~~~~
~~~~~~~~~~~~~~~~~~~~~~~~~~~~~~~~~~~~~~~~~~~~~~~~~~~~~~~~~~~~
~~~~~~~~~~~~~~~~~~~~~~~~~~~~~~~~~~~~~~~~~~~~~~~~~~~~~~~~~~~~
~~~~~~~~~~~~~~~~~~~~~~~~~~~~~~~~~~~~~~~~~~~~~~~~~~~~~~~~~~~~
~~~~~~~~~~~~~~~~~~~~~~~~~~~~~~~~~~~~~~~~~~~~~~~~~~~~~~~~~~~~
~~~~~~~~~~~~~~~~~~~~~~~~~~~~~~~~~~~~~~~~~~~~~~~~~~~~~~~~~~~~
~~~~~~~~~~~~~~~~~~~~~~~~~~~~~~~~~~~~~~~~~~~~~~~~~~~~~~~~~~~~
~~~~~~~~~~~~~~~~~~~~~~~~~~~~~~~~~~~~~~~~~~~~~~~~~~~~~~~~~~~~
~~~~~~~~~~~~~~~~~~~~~~~~~~~~~~~~~~~~~~~~~~~~~~~~~~~~~~~~~~~~
~~~~~~~~~~~~~~~~~~~~~~~~~~~~~~~~~~~~~~~~~~~~~~~~~~~~~~~~~~~~
~~~~~~~~~~~~~~~~~~~~~~~~~~~~~~~~~~~~~~~~~~~~~~~~~~~~~~~~~~~~
~~~~~~~~~~~~~~~~~~~~~~~~~~~~~~~~~~~~~~~~~~~~~~~~~~~~~~~~~~~~
~~~~~~~~~~~~~~~~~~~~~~~~~~~~~~~~~~~~~~~~~~~~~~~~~~~~~~~~~~~~
~~~~~~~~~~~~~~~~~~~~~~~~~~~~~~~~~~~~~~~~~~~~~~~~~~~~~~~~~~~~
~~~~~~~~~~~~~~~~~~~~~~~~~~~~~~~~~~~~~~~~~~~~~~~~~~~~~~~~~~~~
~~~~~~~~~~~~~~~~~~~~~~~~~~~~~~~~~~~~~~~~~~~~~~~~~~~~~~~~~~~~
~~~~~~~~~~~~~~~~~~~~~~~~~~~~~~~~~~~~~~~~~~~~~~~~~~~~~~~~~~~~
~~~~~~~~~~~~~~~~~~~~~~~~~~~~~~~~~~~~~~~~~~~~~~~~~~~~~~~~~~~~
~~~~~~~~~~~~~~~~~~~~~~~~~~~~~~~~~~~~~~~~~~~~~~~~~~~~~~~~~~~~
~~~~~~~~~~~~~~~~~~~~~~~~~~~~~~~~~~~~~~~~~~~~~~~~~~~~~~~~~~~~
~~~~~~~~~~~~~~~~~~~~~~~~~~~~~~~~~~~~~~~~~~~~~~~~~~~~~~~~~~~~
~~~~~~~~~~~~~~~~~~~~~~~~~~~~~~~~~~~~~~~~~~~~~~~~~~~~~~~~~~~~
~~~~~~~~~~~~~~~~~~~~~~~~~~~~~~~~~~~~~~~~~~~~~~~~~~~~~~~~~~~~
~~~~~~~~~~~~~~~~~~~~~~~~~~~~~~~~~~~~~~~~~~~~~~~~~~~~~~~~~~~~
~~~~~~~~~~~~~~~~~~~~~~~~~~~~~~~~~~~~~~~~~~~~~~~~~~~~~~~~~~~~
~~~~~~~~~~~~~~~~~~~~~~~~~~~~~~~~~~~~~~~~~~~~~~~~~~~~~~~~~~~~
~~~~~~~~~~~~~~~~~~~~~~~~~~~~~~~~~~~~~~~~~~~~~~~~~~~~~~~~~~~~
~~~~~~~~~~~~~~~~~~~~~~~~~~~~~~~~~~~~~~~~~~~~~~~~~~~~~~~~~~~~
~~~~~~~~~~~~~~~~~~~~~~~~~~~~~~~~~~~~~~~~~~~~~~~~~~~~~~~~~~~~
~~~~~~~~~~~~~~~~~~~~~~~~~~~~~~~~~~~~~~~~~~~~~~~~~~~~~~~~~~~~
~~~~~~~~~~~~~~~~~~~~~~~~~~~~~~~~~~~~~~~~~~~~~~~~~~~~~~~~~~~~
~~~~~~~~~~~~~~~~~~~~~~~~~~~~~~~~~~~~~~~~~~~~~~~~~~~~~~~~~~~~
~~~~~~~~~~~~~~~~~~~~~~~~~~~~~~~~~~~~~~~~~~~~~~~~~~~~~~~~~~~~
~~~~~~~~~~~~~~~~~~~~~~~~~~~~~~~~~~~~~~~~~~~~~~~~~~~~~~~~~~~~
~~~~~~~~~~~~~~~~~~~~~~~~~~~~~~~~~~~~~~~~~~~~~~~~~~~~~~~~~~~~
~~~~~~~~~~~~~~~~~~~~~~~~~~~~~~~~~~~~~~~~~~~~~~~~~~~~~~~~~~~~
~~~~~~~~~~~~~~~~~~~~~~~~~~~~~~~~~~~~~~~~~~~~~~~~~~~~~~~~~~~~
~~~~~~~~~~~~~~~~~~~~~~~~~~~~~~~~~~~~~~~~~~~~~~~~~~~~~~~~~~~~
~~~~~~~~~~~~~~~~~~~~~~~~~~~~~~~~~~~~~~~~~~~~~~~~~~~~~~~~~~~~
~~~~~~~~~~~~~~~~~~~~~~~~~~~~~~~~~~~~~~~~~~~~~~~~~~~~~~~~~~~~
~~~~~~~~~~~~~~~~~~~~~~~~~~~~~~~~~~~~~~~~~~~~~~~~~~~~~~~~~~~~
~~~~~~~~~~~~~~~~~~~~~~~~~~~~~~~~~~~~~~~~~~~~~~~~~~~~~~~~~~~~
~~~~~~~~~~~~~~~~~~~~~~~~~~~~~~~~~~~~~~~~~~~~~~~~~~~~~~~~~~~~
~~~~~~~~~~~~~~~~~~~~~~~~~~~~~~~~~~~~~~~~~~~~~~~~~~~~~~~~~~~~
~~~~~~~~~~~~~~~~~~~~~~~~~~~~~~~~~~~~~~~~~~~~~~~~~~~~~~~~~~~~
~~~~~~~~~~~~~~~~~~~~~~~~~~~~~~~~~~~~~~~~~~~~~~~~~~~~~~~~~~~~
~~~~~~~~~~~~~~~~~~~~~~~~~~~~~~~~~~~~~~~~~~~~~~~~~~~~~~~~~~~~
~~~~~~~~~~~~~~~~~~~~~~~~~~~~~~~~~~~~~~~~~~~~~~~~~~~~~~~~~~~~
~~~~~~~~~~~~~~~~~~~~~~~~~~~~~~~~~~~~~~~~~~~~~~~~~~~~~~~~~~~~
~~~~~~~~~~~~~~~~~~~~~~~~~~~~~~~~~~~~~~~~~~~~~~~~~~~~~~~~~~~~
~~~~~~~~~~~~~~~~~~~~~~~~~~~~~~~~~~~~~~~~~~~~~~~~~~~~~~~~~~~~
~~~~~~~~~~~~~~~~~~~~~~~~~~~~~~~~~~~~~~~~~~~~~~~~~~~~~~~~~~~~
~~~~~~~~~~~~~~~~~~~~~~~~~~~~~~~~~~~~~~~~~~~~~~~~~~~~~~~~~~~~
~~~~~~~~~~~~~~~~~~~~~~~~~~~~~~~~~~~~~~~~~~~~~~~~~~~~~~~~~~~~
~~~~~~~~~~~~~~~~~~~~~~~~~~~~~~~~~~~~~~~~~~~~~~~~~~~~~~~~~~~~
~~~~~~~~~~~~~~~~~~~~~~~~~~~~~~~~~~~~~~~~~~~~~~~~~~~~~~~~~~~~
~~~~~~~~~~~~~~~~~~~~~~~~~~~~~~~~~~~~~~~~~~~~~~~~~~~~~~~~~~~~
~~~~~~~~~~~~~~~~~~~~~~~~~~~~~~~~~~~~~~~~~~~~~~~~~~~~~~~~~~~~
~~~~~~~~~~~~~~~~~~~~~~~~~~~~~~~~~~~~~~~~~~~~~~~~~~~~~~~~~~~~
~~~~~~~~~~~~~~~~~~~~~~~~~~~~~~~~~~~~~~~~~~~~~~~~~~~~~~~~~~~~
~~~~~~~~~~~~~~~~~~~~~~~~~~~~~~~~~~~~~~~~~~~~~~~~~~~~~~~~~~~~
~~~~~~~~~~~~~~~~~~~~~~~~~~~~~~~~~~~~~~~~~~~~~~~~~~~~~~~~~~~~
~~~~~~~~~~~~~~~~~~~~~~~~~~~~~~~~~~~~~~~~~~~~~~~~~~~~~~~~~~~~
~~~~~~~~~~~~~~~~~~~~~~~~~~~~~~~~~~~~~~~~~~~~~~~~~~~~~~~~~~~~
~~~~~~~~~~~~~~~~~~~~~~~~~~~~~~~~~~~~~~~~~~~~~~~~~~~~~~~~~~~~
~~~~~~~~~~~~~~~~~~~~~~~~~~~~~~~~~~~~~~~~~~~~~~~~~~~~~~~~~~~~
~~~~~~~~~~~~~~~~~~~~~~~~~~~~~~~~~~~~~~~~~~~~~~~~~~~~~~~~~~~~
~~~~~~~~~~~~~~~~~~~~~~~~~~~~~~~~~~~~~~~~~~~~~~~~~~~~~~~~~~~~
~~~~~~~~~~~~~~~~~~~~~~~~~~~~~~~~~~~~~~~~~~~~~~~~~~~~~~~~~~~~
~~~~~~~~~~~~~~~~~~~~~~~~~~~~~~~~~~~~~~~~~~~~~~~~~~~~~~~~~~~~
~~~~~~~~~~~~~~~~~~~~~~~~~~~~~~~~~~~~~~~~~~~~~~~~~~~~~~~~~~~~
~~~~~~~~~~~~~~~~~~~~~~~~~~~~~~~~~~~~~~~~~~~~~~~~~~~~~~~~~~~~
~~~~~~~~~~~~~~~~~~~~~~~~~~~~~~~~~~~~~~~~~~~~~~~~~~~~~~~~~~~~
~~~~~~~~~~~~~~~~~~~~~~~~~~~~~~~~~~~~~~~~~~~~~~~~~~~~~~~~~~~~
~~~~~~~~~~~~~~~~~~~~~~~~~~~~~~~~~~~~~~~~~~~~~~~~~~~~~~~~~~~~
~~~~~~~~~~~~~~~~~~~~~~~~~~~~~~~~~~~~~~~~~~~~~~~~~~~~~~~~~~~~
~~~~~~~~~~~~~~~~~~~~~~~~~~~~~~~~~~~~~~~~~~~~~~~~~~~~~~~~~~~~
~~~~~~~~~~~~~~~~~~~~~~~~~~~~~~~~~~~~~~~~~~~~~~~~~~~~~~~~~~~~
~~~~~~~~~~~~~~~~~~~~~~~~~~~~~~~~~~~~~~~~~~~~~~~~~~~~~~~~~~~~
~~~~~~~~~~~~~~~~~~~~~~~~~~~~~~~~~~~~~~~~~~~~~~~~~~~~~~~~~~~~
~~~~~~~~~~~~~~~~~~~~~~~~~~~~~~~~~~~~~~~~~~~~~~~~~~~~~~~~~~~~
~~~~~~~~~~~~~~~~~~~~~~~~~~~~~~~~~~~~~~~~~~~~~~~~~~~~~~~~~~~~
~~~~~~~~~~~~~~~~~~~~~~~~~~~~~~~~~~~~~~~~~~~~~~~~~~~~~~~~~~~~
~~~~~~~~~~~~~~~~~~~~~~~~~~~~~~~~~~~~~~~~~~~~~~~~~~~~~~~~~~~~
~~~~~~~~~~~~~~~~~~~~~~~~~~~~~~~~~~~~~~~~~~~~~~~~~~~~~~~~~~~~
~~~~~~~~~~~~~~~~~~~~~~~~~~~~~~~~~~~~~~~~~~~~~~~~~~~~~~~~~~~~
~~~~~~~~~~~~~~~~~~~~~~~~~~~~~~~~~~~~~~~~~~~~~~~~~~~~~~~~~~~~
~~~~~~~~~~~~~~~~~~~~~~~~~~~~~~~~~~~~~~~~~~~~~~~~~~~~~~~~~~~~
~~~~~~~~~~~~~~~~~~~~~~~~~~~~~~~~~~~~~~~~~~~~~~~~~~~~~~~~~~~~
~~~~~~~~~~~~~~~~~~~~~~~~~~~~~~~~~~~~~~~~~~~~~~~~~~~~~~~~~~~~
~~~~~~~~~~~~~~~~~~~~~~~~~~~~~~~~~~~~~~~~~~~~~~~~~~~~~~~~~~~~
~~~~~~~~~~~~~~~~~~~~~~~~~~~~~~~~~~~~~~~~~~~~~~~~~~~~~~~~~~~~
~~~~~~~~~~~~~~~~~~~~~~~~~~~~~~~~~~~~~~~~~~~~~~~~~~~~~~~~~~~~
~~~~~~~~~~~~~~~~~~~~~~~~~~~~~~~~~~~~~~~~~~~~~~~~~~~~~~~~~~~~
~~~~~~~~~~~~~~~~~~~~~~~~~~~~~~~~~~~~~~~~~~~~~~~~~~~~~~~~~~~~
~~~~~~~~~~~~~~~~~~~~~~~~~~~~~~~~~~~~~~~~~~~~~~~~~~~~~~~~~~~~
~~~~~~~~~~~~~~~~~~~~~~~~~~~~~~~~~~~~~~~~~~~~~~~~~~~~~~~~~~~~
~~~~~~~~~~~~~~~~~~~~~~~~~~~~~~~~~~~~~~~~~~~~~~~~~~~~~~~~~~~~
~~~~~~~~~~~~~~~~~~~~~~~~~~~~~~~~~~~~~~~~~~~~~~~~~~~~~~~~~~~~
~~~~~~~~~~~~~~~~~~~~~~~~~~~~~~~~~~~~~~~~~~~~~~~~~~~~~~~~~~~~
~~~~~~~~~~~~~~~~~~~~~~~~~~~~~~~~~~~~~~~~~~~~~~~~~~~~~~~~~~~~
~~~~~~~~~~~~~~~~~~~~~~~~~~~~~~~~~~~~~~~~~~~~~~~~~~~~~~~~~~~~
~~~~~~~~~~~~~~~~~~~~~~~~~~~~~~~~~~~~~~~~~~~~~~~~~~~~~~~~~~~~
~~~~~~~~~~~~~~~~~~~~~~~~~~~~~~~~~~~~~~~~~~~~~~~~~~~~~~~~~~~~
~~~~~~~~~~~~~~~~~~~~~~~~~~~~~~~~~~~~~~~~~~~~~~~~~~~~~~~~~~~~
~~~~~~~~~~~~~~~~~~~~~~~~~~~~~~~~~~~~~~~~~~~~~~~~~~~~~~~~~~~~
~~~~~~~~~~~~~~~~~~~~~~~~~~~~~~~~~~~~~~~~~~~~~~~~~~~~~~~~~~~~
~~~~~~~~~~~~~~~~~~~~~~~~~~~~~~~~~~~~~~~~~~~~~~~~~~~~~~~~~~~~
~~~~~~~~~~~~~~~~~~~~~~~~~~~~~~~~~~~~~~~~~~~~~~~~~~~~~~~~~~~~
~~~~~~~~~~~~~~~~~~~~~~~~~~~~~~~~~~~~~~~~~~~~~~~~~~~~~~~~~~~~
~~~~~~~~~~~~~~~~~~~~~~~~~~~~~~~~~~~~~~~~~~~~~~~~~~~~~~~~~~~~
~~~~~~~~~~~~~~~~~~~~~~~~~~~~~~~~~~~~~~~ATGGCAACATTTAGAGTTTAC
AAAGAATCAGGTAACTTTGTCACAGTACACAAAGATTTTATACATGATTCTAATATAAGT
TGGAAGGCTAAAGGTATTCTACTTTATTTGTTAAGTCGACCTGATAACTGGCAAATTTAC
GAAACAGAACTAGAGCAACATTCAACTGATGGACTTAGCGGTTTAAAGAGTGGAATCAAG
GAACTGGAAGAAATTGGATACATTCAACGTAGTAGAAAACGTGATAAAAGTGGTAGGTTA
AATGGTTATGAGTACTTAGTATATGAGCAACCGCACCACATTCGATTTTCCAACGTTGGA
AAAACCGTTAACGGTAAAACCAACAATGGAAAAACCGTTAATGGTAAATCGCATACTACT
AATAATAATAGTACTAATAATGATTTAACTAATAATAACAATACTAATAATGAAGGAAGT
ATATTGTCGGGCAACCCGACGGTGTCTTCCATTCCCTATAAAGAAATTATCGAATACTTA
AATAAAAAAGCAGGAAAGCATTTTAAACATAATACAGCTAAAACAAAAGATTTTATTAAA
GCAAGATGGAATCAAGATTTTAGGTTGGAGGATTTTAAAAAGGTGATTGATATCAAAACA
GCTGAATGGTTAAACACGGATAGCGATAAATACCTTAGACCAGAAACACTTTTTGGCAGT
AAATTTGAGGGGTACCTCAATCAAAAAATACAACCAACTGGCACGGATCAATTGGAACGC
ATGAAGTACGACGAAAGTTATTGGGATTAG
>phi-dnaC1=istB1_SaO11_01747_(DNA replication protein/Helicase loader/Transposase-associated ATP/GTP binding protein, replication module, Kahankova dnaC1)
~~~~~~~~~~~~~~~~~~~~~~~~~~~~~~~~~~~~~~~~~~~~~~~~~~~~~~~~~~~~
~~~~~~~~~~~~~~~~~~~~~~~~~~~~~~~~~~~~~~~~~~~~~~~~~~~~~~~~~~~~
~~~~~~~~~~~~~~~~~~~~~~~~~~~~~~~~~~~~~~~~~~~~~~~~~~~~~~~~~~~~
~~~~~~~~~~~~~~~~~~~~~~~~~~~~~~~~~~~~~~~~~~~~~~~~~~~~~~~~~~~~
~~~~~~~~~~~~~~~~~~~~~~~~~~~~~~~~~~~~~~~~~~~~~~~~~~~~~~~~~~~~
~~~~~~~~~~~~~~~~~~~~~~~~~~~~~~~~~~~~~~~~~~~~~~~~~~~~~~~~~~~~
~~~~~~~~~~~~~~~~~~~~~~~~~~~~~~~~~~~~~~~~~~~~~~~~~~~~~~~~~~~~
~~~~~~~~~~~~~~~~~~~~~~~~~~~~~~~~~~~~~~~~~~~~~~~~~~~~~~~~~~~~
~~~~~~~~~~~~~~~~~~~~~~~~~~~~~~~~~~~~~~~~~~~~~~~~~~~~~~~~~~~~
~~~~~~~~~~~~~~~~~~~~~~~~~~~~~~~~~~~~~~~~~~~~~~~~~~~~~~~~~~~~
~~~~~~~~~~~~~~~~~~~~~~~~~~~~~~~~~~~~~~~~~~~~~~~~~~~~~~~~~~~~
~~~~~~~~~~~~~~~~~~~~~~~~~~~~~~~~~~~~~~~~~~~~~~~~~~~~~~~~~~~~
~~~~~~~~~~~~~~~~~~~~~~~~~~~~~~~~~~~~~~~~~~~~~~~~~~~~~~~~~~~~
~~~~~~~~~~~~~~~~~~~~~~~~~~~~~~~~~~~~~~~~~~~~~~~~~~~~~~~~~~~~
~~~~~~~~~~~~~~~~~~~~~~~~~~~~~~~~~~~~~~~~~~~~~~~~~~~~~~~~~~~~
~~~~~~~~~~~~~~~~~~~~~~~~~~~~~~~~~~~~~~~~~~~~~~~~~~~~~~~~~~~~
~~~~~~~~~~~~~~~~~~~~~~~~~~~~~~~~~~~~~~~~~~~~~~~~~~~~~~~~~~~~
~~~~~~~~~~~~~~~~~~~~~~~~~~~~~~~~~~~~~~~~~~~~~~~~~~~~~~~~~~~~
~~~~~~~~~~~~~~~~~~~~~~~~~~~~~~~~~~~~~~~~~~~~~~~~~~~~~~~~~~~~
~~~~~~~~~~~~~~~~~~~~~~~~~~~~~~~~~~~~~~~~~~~~~~~~~~~~~~~~~~~~
~~~~~~~~~~~~~~~~~~~~~~~~~~~~~~~~~~~~~~~~~~~~~~~~~~~~~~~~~~~~
~~~~~~~~~~~~~~~~~~~~~~~~~~~~~~~~~~~~~~~~~~~~~~~~~~~~~~~~~~~~
~~~~~~~~~~~~~~~~~~~~~~~~~~~~~~~~~~~~~~~~~~~~~~~~~~~~~~~~~~~~
~~~~~~~~~~~~~~~~~~~~~~~~~~~~~~~~~~~~~~~~~~~~~~~~~~~~~~~~~~~~
~~~~~~~~~~~~~~~~~~~~~~~~~~~~~~~~~~~~~~~~~~~~~~~~~~~~~~~~~~~~
~~~~~~~~~~~~~~~~~~~~~~~~~~~~~~~~~~~~~~~~~~~~~~~~~~~~~~~~~~~~
~~~~~~~~~~~~~~~~~~~~~~~~~~~~~~~~~~~~~~~~~~~~~~~~~~~~~~~~~~~~
~~~~~~~~~~~~~~~~~~~~~~~~~~~~~~~~~~~~~~~~~~~~~~~~~~~~~~~~~~~~
~~~~~~~~~~~~~~~~~~~~~~~~~~~~~~~~~~~~~~~~~~~~~~~~~~~~~~~~~~~~
~~~~~~~~~~~~~~~~~~~~~~~~~~~~~~~~~~~~~~~~~~~~~~~~~~~~~~~~~~~~
~~~~~~~~~~~~~~~~~~~~~~~~~~~~~~~~~~~~~~~~~~~~~~~~~~~~~~~~~~~~
~~~~~~~~~~~~~~~~~~~~~~~~~~~~~~~~~~~~~~~~~~~~~~~~~~~~~~~~~~~~
~~~~~~~~~~~~~~~~~~~~~~~~~~~~~~~~~~~~~~~~~~~~~~~~~~~~~~~~~~~~
~~~~~~~~~~~~~~~~~~~~~~~~~~~~~~~~~~~~~~~~~~~~~~~~~~~~~~~~~~~~
~~~~~~~~~~~~~~~~~~~~~~~~~~~~~~~~~~~~~~~~~~~~~~~~~~~~~~~~~~~~
~~~~~~~~~~~~~~~~~~~~~~~~~~~~~~~~~~~~~~~~~~~~~~~~~~~~~~~~~~~~
~~~~~~~~~~~~~~~~~~~~~~~~~~~~~~~~~~~~~~~~~~~~~~~~~~~~~~~~~~~~
~~~~~~~~~~~~~~~~~~~~~~~~~~~~~~~~~~~~~~~~~~~~~~~~~~~~~~~~~~~~
~~~~~~~~~~~~~~~~~~~~~~~~~~~~~~~~~~~~~~~~~~~~~~~~~~~~~~~~~~~~
~~~~~~~~~~~~~~~~~~~~~~~~~~~~~~~~~~~~~~~~~~~~~~~~~~~~~~~~~~~~
~~~~~~~~~~~~~~~~~~~~~~~~~~~~~~~~~~~~~~~~~~~~~~~~~~~~~~~~~~~~
~~~~~~~~~~~~~~~~~~~~~~~~~~~~~~~~~~~~~~~~~~~~~~~~~~~~~~~~~~~~
~~~~~~~~~~~~~~~~~~~~~~~~~~~~~~~~~~~~~~~~~~~~~~~~~~~~~~~~~~~~
~~~~~~~~~~~~~~~~~~~~~~~~~~~~~~~~~~~~~~~~~~~~~~~~~~~~~~~~~~~~
~~~~~~~~~~~~~~~~~~~~~~~~~~~~~~~~~~~~~~~~~~~~~~~~~~~~~~~~~~~~
~~~~~~~~~~~~~~~~~~~~~~~~~~~~~~~~~~~~~~~~~~~~~~~~~~~~~~~~~~~~
~~~~~~~~~~~~~~~~~~~~~~~~~~~~~~~~~~~~~~~~~~~~~~~~~~~~~~~~~~~~
~~~~~~~~~~~~~~~~~~~~~~~~~~~~~~~~~~~~~~~~~~~~~~~~~~~~~~~~~~~~
~~~~~~~~~~~~~~~~~~~~~~~~~~~~~~~~~~~~~~~~~~~~~~~~~~~~~~~~~~~~
~~~~~~~~~~~~~~~~~~~~~~~~~~~~~~~~~~~~~~~~~~~~~~~~~~~~~~~~~~~~
~~~~~~~~~~~~~~~~~~~~~~~~~~~~~~~~~~~~~~~~~~~~~~~~~~~~~~~~~~~~
~~~~~~~~~~~~~~~~~~~~~~~~~~~~~~~~~~~~~~~~~~~~~~~~~~~~~~~~~~~~
~~~~~~~~~~~~~~~~~~~~~~~~~~~~~~~~~~~~~~~~~~~~~~~~~~~~~~~~~~~~
~~~~~~~~~~~~~~~~~~~~~~~~~~~~~~~~~~~~~~~~~~~~~~~~~~~~~~~~~~~~
~~~~~~~~~~~~~~~~~~~~~~~~~~~~~~~~~~~~~~~~~~~~~~~~~~~~~~~~~~~~
~~~~~~~~~~~~~~~~~~~~~~~~~~~~~~~~~~~~~~~~~~~~~~~~~~~~~~~~~~~~
~~~~~~~~~~~~~~~~~~~~~~~~~~~~~~~~~~~~~~~~~~~~~~~~~~~~~~~~~~~~
~~~~~~~~~~~~~~~~~~~~~~~~~~~~~~~~~~~~~~~~~~~~~~~~~~~~~~~~~~~~
~~~~~~~~~~~~~~~~~~~~~~~~~~~~~~~~~~~~~~~~~~~~~~~~~~~~~~~~~~~~
~~~~~~~~~~~~~~~~~~~~~~~~~~~~~~~~~~~~~~~~~~~~~~~~~~~~~~~~~~~~
~~~~~~~~~~~~~~~~~~~~~~~~~~~~~~~~~~~~~~~~~~~~~~~~~~~~~~~~~~~~
~~~~~~~~~~~~~~~~~~~~~~~~~~~~~~~~~~~~~~~~~~~~~~~~~~~~~~~~~~~~
~~~~~~~~~~~~~~~~~~~~~~~~~~~~~~~~~~~~~~~~~~~~~~~~~~~~~~~~~~~~
~~~~~~~~~~~~~~~~~~~~~~~~~~~~~~~~~~~~~~~~~~~~~~~~~~~~~~~~~~~~
~~~~~~~~~~~~~~~~~~~~~~~~~~~~~~~~~~~~~~~~~~~~~~~~~~~~~~~~~~~~
~~~~~~~~~~~~~~~~~~~~~~~~~~~~~~~~~~~~~~~~~~~~~~~~~~~~~~~~~~~~
~~~~~~~~~~~~~~~~~~~~~~~~~~~~~~~~~~~~~~~~~~~~~~~~~~~~~~~~~~~~
~~~~~~~~~~~~~~~~~~~~~~~~~~~~~~~~~~~~~~~~~~~~~~~~~~~~~~~~~~~~
~~~~~~~~~~~~~~~~~~~~~~~~~~~~~~~~~~~~~~~~~~~~~~~~~~~~~~~~~~~~
~~~~~~~~~~~~~~~~~~~~~~~~~~~~~~~~~~~~~~~~~~~~~~~~~~~~~~~~~~~~
~~~~~~~~~~~~~~~~~~~~~~~~~~~~~~~~~~~~~~~~~~~~~~~~~~~~~~~~~~~~
~~~~~~~~~~~~~~~~~~~~~~~~~~~~~~~~~~~~~~~~~~~~~~~~~~~~~~~~~~~~
~~~~~~~~~~~~~~~~~~~~~~~~~~~~~~~~~~~~~~~~~~~~~~~~~~~~~~~~~~~~
~~~~~~~~~~~~~~~~~~~~~~~~~~~~~~~~~~~~~~~~~~~~~~~~~~~~~~~~~~~~
~~~~~~~~~~~~~~~~~~~~~~~~~~~~~~~~~~~~~~~~~~~~~~~~~~~~~~~~~~~~
~~~~~~~~~~~~~~~~~~~~~~~~~~~~~~~~~~~~~~~~~~~~~~~~~~~~~~~~~~~~
~~~~~~~~~~~~~~~~~~~~~~~~~~~~~~~~~~~~~~~~~~~~~~~~~~~~~~~~~~~~
~~~~~~~~~~~~~~~~~~~~~~~~~~~~~~~~~~~~~~~~~~~~~~~~~~~~~~~~~~~~
~~~~~~~~~~~~~~~~~~~~~~~~~~~~~~~~~~~~~~~~~~~~~~~~~~~~~~~~~~~~
~~~~~~~~~~~~~~~~~~~~~~~~~~~~~~~~~~~~~~~~~~~~~~~~~~~~~~~~~~~~
~~~~~~~~~~~~~~~~~~~~~~~~~~~~~~~~~~~~~~~~~~~~~~~~~~~~~~~~~~~~
~~~~~~~~~~~~~~~~~~~~~~~~~~~~~~~~~~~~~~~~~~~~~~~~~~~~~~~~~~~~
~~~~~~~~~~~~~~~~~~~~~~~~~~~~~~~~~~~~~~~~~~~~~~~~~~~~~~~~~~~~
~~~~~~~~~~~~~~~~~~~~~~~~~~~~~~~~~~~~~~~~~~~~~~~~~~~~~~~~~~~~
~~~~~~~~~~~~~~~~~~~~~~~~~~~~~~~~~~~~~~~~~~~~~~~~~~~~~~~~~~~~
~~~~~~~~~~~~~~~~~~~~~~~~~~~~~~~~~~~~~~~~~~~~~~~~~~~~~~~~~~~~
~~~~~~~~~~~~~~~~~~~~~~~~~~~~~~~~~~~~~~~~~~~~~~~~~~~~~~~~~~~~
~~~~~~~~~~~~~~~~~~~~~~~~~~~~~~~~~~~~~~~~~~~~~~~~~~~~~~~~~~~~
~~~~~~~~~~~~~~~~~~~~~~~~~~~~~~~~~~~~~~~~~~~~~~~~~~~~~~~~~~~~
~~~~~~~~~~~~~~~~~~~~~~~~~~~~~~~~~~~~~~~~~~~~~~~~~~~~~~~~~~~~
~~~~~~~~~~~~~~~~~~~~~~~~~~~~~~~~~~~~~~~~~~~~~~~~~~~~~~~~~~~~
~~~~~~~~~~~~~~~~~~~~~~~~~~~~~~~~~~~~~~~~~~~~~~~~~~~~~~~~~~~~
~~~~~~~~~~~~~~~~~~~~~~~~~~~~~~~~~~~~~~~~~~~~~~~~~~~~~~~~~~~~
~~~~~~~~~~~~~~~~~~~~~~~~~~~~~~~~~~~~~~~~~~~~~~~~~~~~~~~~~~~~
~~~~~~~~~~~~~~~~~~~~~~~~~~~~~~~~~~~~~~~~~~~~~~~~~~~~~~~~~~~~
~~~~~~~~~~~~~~~~~~~~~~~~~~~~~~~~~~~~~~~~~~~~~~~~~~~~~~~~~~~~
~~~~~~~~~~~~~~~~~~~~~~~~~~~~~~~~~~~~~~~~~~~~~~~~~~~~~~~~~~~~
~~~~~~~~~~~~~~~~~~~~~~~~~~~~~~~~~~~~~~~~~~~~~~~~~~~~~~~~~~~~
~~~~~~~~~~~~~~~~~~~~~~~~~~~~~~~~~~~~~~~~~~~~~~~~~~~~~~~~~~~~
~~~~~~~~~~~~~~~~~~~~~~~~~~~~~~~~~~~~~~~~~~~~~~~~~~~~~~~~~~~~
~~~~~~~~~~~~~~~~~~~~~~~~~~~~~~~~~~~~~~~~~~~~~~~~~~~~~~~~~~~~
~~~~~~~~~~~~~~~~~~~~~~~~~~~~~~~~~~~~~~~~~~~~~~~~~~~~~~~~~~~~
~~~~~~~~~~~~~~~~~~~~~~~~~~~~~~~~~~~~~~~~~~~~~~~~~~~~~~~~~~~~
~~~~~~~~~~~~~~~~~~~~~~~~~~~~~~~~~~~~~~~~~~~~~~~~~~~~~~~~~~~~
~~~~~~~~~~~~~~~~~~~~~~~~~~~~~~~~~~~~~~~~~~~~~~~~~~~~~~~~~~~~
~~~~~~~~~~~~~~~~~~~~~~~~~~~~~~~~~~~~~~~~~~~~~~~~~~~~~~~~~~~~
~~~~~~~~~~~~~~~~~~~~~~~~~~~~~~~~~~~~~~~~~~~~~~~~~~~~~~~~~~~~
~~~~~~~~~~~~~~~~~~~~~~~~~~~~~~~~~~~~~~~~~~~~~~~~~~~~~~~~~~~~
~~~~~~~~~~~~~~~~~~~~~~~~~~~~~~~~~~~~~~~~~~~~~~~~~~~~~~~~~~~~
~~~~~~~~~~~~~~~~~~~~~~~~~~~~~~~~~~~~~~~~~~~~~~~~~~~~~~~~~~~~
~~~~~~~~~~~~~~~~~~~~~~~~~~~~~~~~~~~~~~~~~~~~~~~~~~~~~~~~~~~~
~~~~~~~~~~~~~~~~~~~~~~~~~~~~~~~~~~~~~~~~~~~~~~~~~~~~~~~~~~~~
~~~~~~~~~~~~~~~~~~~~~~~~~~~~~~~~~~~~~~~~~~~~~~~~~~~~~~~~~~~~
~~~~~~~~~~~~~~~~~~~~~~~~~~~~~~~~~~~~~~~~~~~~~~~~~~~~~~~~~~~~
~~~~~~~~~~~~~~~~~~~~~~~~~~~~~~~~~~~~~~~~~~~~~~~~~~~~~~~~~~~~
~~~~~~~~~~~~~~~~~~~~~~~~~~~~~~~~~~~~~~~~~~~~~~~~~~~~~~~~~~~~
~~~~~~~~~~~~~~~~~~~~~~~~~~~~~~~~~~~~~~~~~~~~~~~~~~~~~~~~~~~~
~~~~~~~~~~~~~~~~~~~~~~~~~~~~~~~~~~~~~~~~~~~~~~~~~~~~~~~~~~~~
~~~~~~~~~~~~~~~~~~~~~~~~~~~~~~~~~~~~~~~~~~~~~~~~~~~~~~~~~~~~
~~~~~~~~~~~~~~~~~~~~~~~~~~~~~~~~~~~~~~~~~~~~~~~~~~~~~~~~~~~~
~~~~~~~~~~~~~~~~~~~~~~~~~~~~~~~~~~~~~~~~~~~~~~~~~~~~~~~~~~~~
~~~~~~~~~~~~~~~~~~~~~~~~~~~~~~~~~~~~~~~~~~~~~~~~~~~~~~~~~~~~
~~~~~~~~~~~~~~~~~~~~~~~~~~~~~~~~~~~~~~~~~~~~~~~~~~~~~~~~~~~~
~~~~~~~~~~~~~~~~~~~~~~~~~~~~~~~~~~~~~~~~~~~~~~~~~~~~~~~~~~~~
~~~~~~~~~~~~~~~~~~~~~~~~~~~~~~~~~~~~~~~~~~~~~~~~~~~~~~~~~~~~
~~~~~~~~~~~~~~~~~~~~~~~~~~~~~~~~~~~~~~~~~~~~~~~~~~~~~~~~~~~~
~~~~~~~~~~~~~~~~~~~~~~~~~~~~~~~~~~~~~~~~~~~~~~~~~~~~~~~~~~~~
~~~~~~~~~~~~~~~~~~~~~~~~~~~~~~~~~~~~~~~~~~~~~~~~~~~~~~~~~~~~
~~~~~~~~~~~~~~~~~~~~~~~~~~~~~~~~~~~~~~~~~~~~~~~~~~~~~~~~~~~~
~~~~~~~~~~~~~~~~~~~~~~~~~~~~~~~~~~~~~~~~~~~~~~~~~~~~~~~~~~~~
~~~~~~~~~~~~~~~~~~~~~~~~~~~~~~~~~~~~~~~~~~~~~~~~~~~~~~~~~~~~
~~~~~~~~~~~~~~~~~~~~~~~~~~~~~~~~~~~~~~~~~~~~~~~~~~~~~~~~~~~~
~~~~~~~~~~~~~~~~~~~~~~~~~~~~~~~~~~~~~~~~~~~~~~~~~~~~~~~~~~~~
~~~~~~~~~~~~~~~~~~~~~~~~~~~~~~~~~~~~~~~~~~~~~~~~~~~~~~~~~~~~
~~~~~~~~~~~~~~~~~~~~~~~~~~~~~~~~~~~~~~~~~~~~~~~~~~~~~~~~~~~~
~~~~~~~~~~~~~~~~~~~~~~~~~~~~~~~~~~~~~~~~~~~~~~~~~~~~~~~~~~~~
~~~~~~~~~~~~~~~~~~~~~~~~~~~~~~~~~~~~~~~~~~~~~~~~~~~~~~~~~~~~
~~~~~~~~~~~~~~~~~~~~~~~~~~~~~~~~~~~~~~~~~~~~~~~~~~~~~~~~~~~~
~~~~~~~~~~~~~~~~~~~~~~~~~~~~~~~~~~~~~~~~~~~~~~~~~~~~~~~~~~~~
~~~~~~~~~~~~~~~~~~~~~~~~~~~~~~~~~~~~~~~~~~~~~~~~~~~~~~~~~~~~
~~~~~~~~~~~~~~~~~~~~~~~~~~~~~~~~~~~~~~~~~~~~~~~~~~~~~~~~~~~~
~~~~~~~~~~~~~~~~~~~~~~~~~~~~~~~~~~~~~~~~~~~~~~~~~~~~~~~~~~~~
~~~~~~~~~~~~~~~~~~~~~~~~~~~~~~~~~~~~~~~~~~~~~~~~~~~~~~~~~~~~
~~~~~~~~~~~~~~~~~~~~~~~~~~~~~~~~~~~~~~~~~~~~~~~~~~~~~~~~~~~~
~~~~~~~~~~~~~~~~~~~~~~~~~~~~~~~~~~~~~~~~~~~~~~~~~~~~~~~~~~~~
~~~~~~~~~~~~~~~~~~~~~~~~~~~~~~~~~~~~~~~~~~~~~~~~~~~~~~~~~~~~
~~~~~~~~~~~~~~~~~~~~~~~~~~~~~~~~~~~~~~~~~~~~~~~~~~~~~~~~~~~~
~~~~~~~~~~~~~~~~~~~~~~~~~~~~~~~~~~~~~~~~~~~~~~~~~~~~~~~~~~~~
~~~~~~~~~~~~~~~~~~~~~~~~~~~~~~~~~~~~~~~~~~~~~~~~~~~~~~~~~~~~
~~~~~~~~~~~~~~~~~~~~~~~~~~~~~~~~~~~~~~~~~~~~~~~~~~~~~~~~~~~~
~~~~~~~~~~~~~~~~~~~~~~~~~~~~~~~~~~~~~~~~~~~~~~~~~~~~~~~~~~~~
~~~~~~~~~~~~~~~~~~~~~~~~~~~~~~~~~~~~~~~~~~~~~~~~~~~~~~~~~~~~
~~~~~~~~~~~~~~~~~~~~~~~~~~~~~~~~~~~~~~~~~~~~~~~~~~~~~~~~~~~~
~~~~~~~~~~~~~~~~~~~~~~~~~~~~~~~~~~~~~~~~~~~~~~~~~~~~~~~~~~~~
~~~~~~~~~~~~~~~~~~~~~~~~~~~~~~~~~~~~~~~~~~~~~~~~~~~~~~~~~~~~
~~~~~~~~~~~~~~~~~~~~~~~~~~~~~~~~~~~~~~~~~~~~~~~~~~~~~~~~~~~~
~~~~~~~~~~~~~~~~~~~~~~~~~~~~~~~~~~~~~~~ATGAAACCACTATTCAGCGAA
AAGATAAACGAAAGCTTGAAAAAATATCAACCTACTCATGTCGAAAAAGGATTGAAATGT
GAGAGATGTGGAAGTGAATACGACTTATATAAGTTTGCTCCTACTAAAAAACACCCGAAT
GGTTACGA~~GTATAAAGACGGTTGCAAATGTGAAATCTATGAGGAATATAAGCGAAACA
AGCAACGGAAGATAAACAACATATTCAATCAATCAAACGTTAATCCGTCTTTAAGAGATG
CAACAGTCAAAAACTACAAGCCACAAAATGAAAAACAAGTACACGCTAAACAAACAGCAA
TAGAGTACGTTCAAGGCTTCTCTACAAAAGAGCCAAAATCATTAATATTGCAAGGTTCAT
ACGGAACTGGTAAAAGCCACCTAGCATACGCTATCGCAAAAGCAGTTAAAGCTAAAGGGC
ATACGGTTGCTTTTATGCACATACCAATGTTGATGGATCGTATCAAAGCGACATACAACA
AAAATGCAGTAGAGACTACAGACGAGCTAGTCAGATTGCTAAGTGATATTGATTTACTTG
TACTAGATGATATGGGTGTAGAAAACACAGAGCACACTTTAAATAAACTTTTCAGCATTG
TTGATAACAGAGTAGGTAAAAACAACATCTTTACAACTAACTTTAGTGATAAAGAACTAA
ATCAAAATATGAACTGGCAACGTATCAATTCAAGAATGAAACACAATGCAAGAAAAGTAA
GAGTAATCGGAGACGATTTCAGGGAGCGAGACGCATGGTAA
>phi-sri_SAJRA307_03640_(staphylococcal replication inhibitor, replication module)
~~~~~~~~~~~~~~~~~~~~~~~~~~~~~~~~~~~~~~~~~~~~~~~~~~~~~~~~~~~~
~~~~~~~~~~~~~~~~~~~~~~~~~~~~~~~~~~~~~~~~~~~~~~~~~~~~~~~~~~~~
~~~~~~~~~~~~~~~~~~~~~~~~~~~~~~~~~~~~~~~~~~~~~~~~~~~~~~~~~~~~
~~~~~~~~~~~~~~~~~~~~~~~~~~~~~~~~~~~~~~~~~~~~~~~~~~~~~~~~~~~~
~~~~~~~~~~~~~~~~~~~~~~~~~~~~~~~~~~~~~~~~~~~~~~~~~~~~~~~~~~~~
~~~~~~~~~~~~~~~~~~~~~~~~~~~~~~~~~~~~~~~~~~~~~~~~~~~~~~~~~~~~
~~~~~~~~~~~~~~~~~~~~~~~~~~~~~~~~~~~~~~~~~~~~~~~~~~~~~~~~~~~~
~~~~~~~~~~~~~~~~~~~~~~~~~~~~~~~~~~~~~~~~~~~~~~~~~~~~~~~~~~~~
~~~~~~~~~~~~~~~~~~~~~~~~~~~~~~~~~~~~~~~~~~~~~~~~~~~~~~~~~~~~
~~~~~~~~~~~~~~~~~~~~~~~~~~~~~~~~~~~~~~~~~~~~~~~~~~~~~~~~~~~~
~~~~~~~~~~~~~~~~~~~~~~~~~~~~~~~~~~~~~~~~~~~~~~~~~~~~~~~~~~~~
~~~~~~~~~~~~~~~~~~~~~~~~~~~~~~~~~~~~~~~~~~~~~~~~~~~~~~~~~~~~
~~~~~~~~~~~~~~~~~~~~~~~~~~~~~~~~~~~~~~~~~~~~~~~~~~~~~~~~~~~~
~~~~~~~~~~~~~~~~~~~~~~~~~~~~~~~~~~~~~~~~~~~~~~~~~~~~~~~~~~~~
~~~~~~~~~~~~~~~~~~~~~~~~~~~~~~~~~~~~~~~~~~~~~~~~~~~~~~~~~~~~
~~~~~~~~~~~~~~~~~~~~~~~~~~~~~~~~~~~~~~~~~~~~~~~~~~~~~~~~~~~~
~~~~~~~~~~~~~~~~~~~~~~~~~~~~~~~~~~~~~~~~~~~~~~~~~~~~~~~~~~~~
~~~~~~~~~~~~~~~~~~~~~~~~~~~~~~~~~~~~~~~~~~~~~~~~~~~~~~~~~~~~
~~~~~~~~~~~~~~~~~~~~~~~~~~~~~~~~~~~~~~~~~~~~~~~~~~~~~~~~~~~~
~~~~~~~~~~~~~~~~~~~~~~~~~~~~~~~~~~~~~~~~~~~~~~~~~~~~~~~~~~~~
~~~~~~~~~~~~~~~~~~~~~~~~~~~~~~~~~~~~~~~~~~~~~~~~~~~~~~~~~~~~
~~~~~~~~~~~~~~~~~~~~~~~~~~~~~~~~~~~~~~~~~~~~~~~~~~~~~~~~~~~~
~~~~~~~~~~~~~~~~~~~~~~~~~~~~~~~~~~~~~~~~~~~~~~~~~~~~~~~~~~~~
~~~~~~~~~~~~~~~~~~~~~~~~~~~~~~~~~~~~~~~~~~~~~~~~~~~~~~~~~~~~
~~~~~~~~~~~~~~~~~~~~~~~~~~~~~~~~~~~~~~~~~~~~~~~~~~~~~~~~~~~~
~~~~~~~~~~~~~~~~~~~~~~~~~~~~~~~~~~~~~~~~~~~~~~~~~~~~~~~~~~~~
~~~~~~~~~~~~~~~~~~~~~~~~~~~~~~~~~~~~~~~~~~~~~~~~~~~~~~~~~~~~
~~~~~~~~~~~~~~~~~~~~~~~~~~~~~~~~~~~~~~~~~~~~~~~~~~~~~~~~~~~~
~~~~~~~~~~~~~~~~~~~~~~~~~~~~~~~~~~~~~~~~~~~~~~~~~~~~~~~~~~~~
~~~~~~~~~~~~~~~~~~~~~~~~~~~~~~~~~~~~~~~~~~~~~~~~~~~~~~~~~~~~
~~~~~~~~~~~~~~~~~~~~~~~~~~~~~~~~~~~~~~~~~~~~~~~~~~~~~~~~~~~~
~~~~~~~~~~~~~~~~~~~~~~~~~~~~~~~~~~~~~~~~~~~~~~~~~~~~~~~~~~~~
~~~~~~~~~~~~~~~~~~~~~~~~~~~~~~~~~~~~~~~~~~~~~~~~~~~~~~~~~~~~
~~~~~~~~~~~~~~~~~~~~~~~~~~~~~~~~~~~~~~~~~~~~~~~~~~~~~~~~~~~~
~~~~~~~~~~~~~~~~~~~~~~~~~~~~~~~~~~~~~~~~~~~~~~~~~~~~~~~~~~~~
~~~~~~~~~~~~~~~~~~~~~~~~~~~~~~~~~~~~~~~~~~~~~~~~~~~~~~~~~~~~
~~~~~~~~~~~~~~~~~~~~~~~~~~~~~~~~~~~~~~~~~~~~~~~~~~~~~~~~~~~~
~~~~~~~~~~~~~~~~~~~~~~~~~~~~~~~~~~~~~~~~~~~~~~~~~~~~~~~~~~~~
~~~~~~~~~~~~~~~~~~~~~~~~~~~~~~~~~~~~~~~~~~~~~~~~~~~~~~~~~~~~
~~~~~~~~~~~~~~~~~~~~~~~~~~~~~~~~~~~~~~~~~~~~~~~~~~~~~~~~~~~~
~~~~~~~~~~~~~~~~~~~~~~~~~~~~~~~~~~~~~~~~~~~~~~~~~~~~~~~~~~~~
~~~~~~~~~~~~~~~~~~~~~~~~~~~~~~~~~~~~~~~~~~~~~~~~~~~~~~~~~~~~
~~~~~~~~~~~~~~~~~~~~~~~~~~~~~~~~~~~~~~~~~~~~~~~~~~~~~~~~~~~~
~~~~~~~~~~~~~~~~~~~~~~~~~~~~~~~~~~~~~~~~~~~~~~~~~~~~~~~~~~~~
~~~~~~~~~~~~~~~~~~~~~~~~~~~~~~~~~~~~~~~~~~~~~~~~~~~~~~~~~~~~
~~~~~~~~~~~~~~~~~~~~~~~~~~~~~~~~~~~~~~~~~~~~~~~~~~~~~~~~~~~~
~~~~~~~~~~~~~~~~~~~~~~~~~~~~~~~~~~~~~~~~~~~~~~~~~~~~~~~~~~~~
~~~~~~~~~~~~~~~~~~~~~~~~~~~~~~~~~~~~~~~~~~~~~~~~~~~~~~~~~~~~
~~~~~~~~~~~~~~~~~~~~~~~~~~~~~~~~~~~~~~~~~~~~~~~~~~~~~~~~~~~~
~~~~~~~~~~~~~~~~~~~~~~~~~~~~~~~~~~~~~~~~~~~~~~~~~~~~~~~~~~~~
~~~~~~~~~~~~~~~~~~~~~~~~~~~~~~~~~~~~~~~~~~~~~~~~~~~~~~~~~~~~
~~~~~~~~~~~~~~~~~~~~~~~~~~~~~~~~~~~~~~~~~~~~~~~~~~~~~~~~~~~~
~~~~~~~~~~~~~~~~~~~~~~~~~~~~~~~~~~~~~~~~~~~~~~~~~~~~~~~~~~~~
~~~~~~~~~~~~~~~~~~~~~~~~~~~~~~~~~~~~~~~~~~~~~~~~~~~~~~~~~~~~
~~~~~~~~~~~~~~~~~~~~~~~~~~~~~~~~~~~~~~~~~~~~~~~~~~~~~~~~~~~~
~~~~~~~~~~~~~~~~~~~~~~~~~~~~~~~~~~~~~~~~~~~~~~~~~~~~~~~~~~~~
~~~~~~~~~~~~~~~~~~~~~~~~~~~~~~~~~~~~~~~~~~~~~~~~~~~~~~~~~~~~
~~~~~~~~~~~~~~~~~~~~~~~~~~~~~~~~~~~~~~~~~~~~~~~~~~~~~~~~~~~~
~~~~~~~~~~~~~~~~~~~~~~~~~~~~~~~~~~~~~~~~~~~~~~~~~~~~~~~~~~~~
~~~~~~~~~~~~~~~~~~~~~~~~~~~~~~~~~~~~~~~~~~~~~~~~~~~~~~~~~~~~
~~~~~~~~~~~~~~~~~~~~~~~~~~~~~~~~~~~~~~~~~~~~~~~~~~~~~~~~~~~~
~~~~~~~~~~~~~~~~~~~~~~~~~~~~~~~~~~~~~~~~~~~~~~~~~~~~~~~~~~~~
~~~~~~~~~~~~~~~~~~~~~~~~~~~~~~~~~~~~~~~~~~~~~~~~~~~~~~~~~~~~
~~~~~~~~~~~~~~~~~~~~~~~~~~~~~~~~~~~~~~~~~~~~~~~~~~~~~~~~~~~~
~~~~~~~~~~~~~~~~~~~~~~~~~~~~~~~~~~~~~~~~~~~~~~~~~~~~~~~~~~~~
~~~~~~~~~~~~~~~~~~~~~~~~~~~~~~~~~~~~~~~~~~~~~~~~~~~~~~~~~~~~
~~~~~~~~~~~~~~~~~~~~~~~~~~~~~~~~~~~~~~~~~~~~~~~~~~~~~~~~~~~~
~~~~~~~~~~~~~~~~~~~~~~~~~~~~~~~~~~~~~~~~~~~~~~~~~~~~~~~~~~~~
~~~~~~~~~~~~~~~~~~~~~~~~~~~~~~~~~~~~~~~~~~~~~~~~~~~~~~~~~~~~
~~~~~~~~~~~~~~~~~~~~~~~~~~~~~~~~~~~~~~~~~~~~~~~~~~~~~~~~~~~~
~~~~~~~~~~~~~~~~~~~~~~~~~~~~~~~~~~~~~~~~~~~~~~~~~~~~~~~~~~~~
~~~~~~~~~~~~~~~~~~~~~~~~~~~~~~~~~~~~~~~~~~~~~~~~~~~~~~~~~~~~
~~~~~~~~~~~~~~~~~~~~~~~~~~~~~~~~~~~~~~~~~~~~~~~~~~~~~~~~~~~~
~~~~~~~~~~~~~~~~~~~~~~~~~~~~~~~~~~~~~~~~~~~~~~~~~~~~~~~~~~~~
~~~~~~~~~~~~~~~~~~~~~~~~~~~~~~~~~~~~~~~~~~~~~~~~~~~~~~~~~~~~
~~~~~~~~~~~~~~~~~~~~~~~~~~~~~~~~~~~~~~~~~~~~~~~~~~~~~~~~~~~~
~~~~~~~~~~~~~~~~~~~~~~~~~~~~~~~~~~~~~~~~~~~~~~~~~~~~~~~~~~~~
~~~~~~~~~~~~~~~~~~~~~~~~~~~~~~~~~~~~~~~~~~~~~~~~~~~~~~~~~~~~
~~~~~~~~~~~~~~~~~~~~~~~~~~~~~~~~~~~~~~~~~~~~~~~~~~~~~~~~~~~~
~~~~~~~~~~~~~~~~~~~~~~~~~~~~~~~~~~~~~~~~~~~~~~~~~~~~~~~~~~~~
~~~~~~~~~~~~~~~~~~~~~~~~~~~~~~~~~~~~~~~~~~~~~~~~~~~~~~~~~~~~
~~~~~~~~~~~~~~~~~~~~~~~~~~~~~~~~~~~~~~~~~~~~~~~~~~~~~~~~~~~~
~~~~~~~~~~~~~~~~~~~~~~~~~~~~~~~~~~~~~~~~~~~~~~~~~~~~~~~~~~~~
~~~~~~~~~~~~~~~~~~~~~~~~~~~~~~~~~~~~~~~~~~~~~~~~~~~~~~~~~~~~
~~~~~~~~~~~~~~~~~~~~~~~~~~~~~~~~~~~~~~~~~~~~~~~~~~~~~~~~~~~~
~~~~~~~~~~~~~~~~~~~~~~~~~~~~~~~~~~~~~~~~~~~~~~~~~~~~~~~~~~~~
~~~~~~~~~~~~~~~~~~~~~~~~~~~~~~~~~~~~~~~~~~~~~~~~~~~~~~~~~~~~
~~~~~~~~~~~~~~~~~~~~~~~~~~~~~~~~~~~~~~~~~~~~~~~~~~~~~~~~~~~~
~~~~~~~~~~~~~~~~~~~~~~~~~~~~~~~~~~~~~~~~~~~~~~~~~~~~~~~~~~~~
~~~~~~~~~~~~~~~~~~~~~~~~~~~~~~~~~~~~~~~~~~~~~~~~~~~~~~~~~~~~
~~~~~~~~~~~~~~~~~~~~~~~~~~~~~~~~~~~~~~~~~~~~~~~~~~~~~~~~~~~~
~~~~~~~~~~~~~~~~~~~~~~~~~~~~~~~~~~~~~~~~~~~~~~~~~~~~~~~~~~~~
~~~~~~~~~~~~~~~~~~~~~~~~~~~~~~~~~~~~~~~~~~~~~~~~~~~~~~~~~~~~
~~~~~~~~~~~~~~~~~~~~~~~~~~~~~~~~~~~~~~~~~~~~~~~~~~~~~~~~~~~~
~~~~~~~~~~~~~~~~~~~~~~~~~~~~~~~~~~~~~~~~~~~~~~~~~~~~~~~~~~~~
~~~~~~~~~~~~~~~~~~~~~~~~~~~~~~~~~~~~~~~~~~~~~~~~~~~~~~~~~~~~
~~~~~~~~~~~~~~~~~~~~~~~~~~~~~~~~~~~~~~~~~~~~~~~~~~~~~~~~~~~~
~~~~~~~~~~~~~~~~~~~~~~~~~~~~~~~~~~~~~~~~~~~~~~~~~~~~~~~~~~~~
~~~~~~~~~~~~~~~~~~~~~~~~~~~~~~~~~~~~~~~~~~~~~~~~~~~~~~~~~~~~
~~~~~~~~~~~~~~~~~~~~~~~~~~~~~~~~~~~~~~~~~~~~~~~~~~~~~~~~~~~~
~~~~~~~~~~~~~~~~~~~~~~~~~~~~~~~~~~~~~~~~~~~~~~~~~~~~~~~~~~~~
~~~~~~~~~~~~~~~~~~~~~~~~~~~~~~~~~~~~~~~~~~~~~~~~~~~~~~~~~~~~
~~~~~~~~~~~~~~~~~~~~~~~~~~~~~~~~~~~~~~~~~~~~~~~~~~~~~~~~~~~~
~~~~~~~~~~~~~~~~~~~~~~~~~~~~~~~~~~~~~~~~~~~~~~~~~~~~~~~~~~~~
~~~~~~~~~~~~~~~~~~~~~~~~~~~~~~~~~~~~~~~~~~~~~~~~~~~~~~~~~~~~
~~~~~~~~~~~~~~~~~~~~~~~~~~~~~~~~~~~~~~~~~~~~~~~~~~~~~~~~~~~~
~~~~~~~~~~~~~~~~~~~~~~~~~~~~~~~~~~~~~~~~~~~~~~~~~~~~~~~~~~~~
~~~~~~~~~~~~~~~~~~~~~~~~~~~~~~~~~~~~~~~~~~~~~~~~~~~~~~~~~~~~
~~~~~~~~~~~~~~~~~~~~~~~~~~~~~~~~~~~~~~~~~~~~~~~~~~~~~~~~~~~~
~~~~~~~~~~~~~~~~~~~~~~~~~~~~~~~~~~~~~~~~~~~~~~~~~~~~~~~~~~~~
~~~~~~~~~~~~~~~~~~~~~~~~~~~~~~~~~~~~~~~~~~~~~~~~~~~~~~~~~~~~
~~~~~~~~~~~~~~~~~~~~~~~~~~~~~~~~~~~~~~~~~~~~~~~~~~~~~~~~~~~~
~~~~~~~~~~~~~~~~~~~~~~~~~~~~~~~~~~~~~~~~~~~~~~~~~~~~~~~~~~~~
~~~~~~~~~~~~~~~~~~~~~~~~~~~~~~~~~~~~~~~~~~~~~~~~~~~~~~~~~~~~
~~~~~~~~~~~~~~~~~~~~~~~~~~~~~~~~~~~~~~~~~~~~~~~~~~~~~~~~~~~~
~~~~~~~~~~~~~~~~~~~~~~~~~~~~~~~~~~~~~~~~~~~~~~~~~~~~~~~~~~~~
~~~~~~~~~~~~~~~~~~~~~~~~~~~~~~~~~~~~~~~~~~~~~~~~~~~~~~~~~~~~
~~~~~~~~~~~~~~~~~~~~~~~~~~~~~~~~~~~~~~~~~~~~~~~~~~~~~~~~~~~~
~~~~~~~~~~~~~~~~~~~~~~~~~~~~~~~~~~~~~~~~~~~~~~~~~~~~~~~~~~~~
~~~~~~~~~~~~~~~~~~~~~~~~~~~~~~~~~~~~~~~~~~~~~~~~~~~~~~~~~~~~
~~~~~~~~~~~~~~~~~~~~~~~~~~~~~~~~~~~~~~~~~~~~~~~~~~~~~~~~~~~~
~~~~~~~~~~~~~~~~~~~~~~~~~~~~~~~~~~~~~~~~~~~~~~~~~~~~~~~~~~~~
~~~~~~~~~~~~~~~~~~~~~~~~~~~~~~~~~~~~~~~~~~~~~~~~~~~~~~~~~~~~
~~~~~~~~~~~~~~~~~~~~~~~~~~~~~~~~~~~~~~~~~~~~~~~~~~~~~~~~~~~~
~~~~~~~~~~~~~~~~~~~~~~~~~~~~~~~~~~~~~~~~~~~~~~~~~~~~~~~~~~~~
~~~~~~~~~~~~~~~~~~~~~~~~~~~~~~~~~~~~~~~~~~~~~~~~~~~~~~~~~~~~
~~~~~~~~~~~~~~~~~~~~~~~~~~~~~~~~~~~~~~~~~~~~~~~~~~~~~~~~~~~~
~~~~~~~~~~~~~~~~~~~~~~~~~~~~~~~~~~~~~~~~~~~~~~~~~~~~~~~~~~~~
~~~~~~~~~~~~~~~~~~~~~~~~~~~~~~~~~~~~~~~~~~~~~~~~~~~~~~~~~~~~
~~~~~~~~~~~~~~~~~~~~~~~~~~~~~~~~~~~~~~~~~~~~~~~~~~~~~~~~~~~~
~~~~~~~~~~~~~~~~~~~~~~~~~~~~~~~~~~~~~~~~~~~~~~~~~~~~~~~~~~~~
~~~~~~~~~~~~~~~~~~~~~~~~~~~~~~~~~~~~~~~~~~~~~~~~~~~~~~~~~~~~
~~~~~~~~~~~~~~~~~~~~~~~~~~~~~~~~~~~~~~~~~~~~~~~~~~~~~~~~~~~~
~~~~~~~~~~~~~~~~~~~~~~~~~~~~~~~~~~~~~~~~~~~~~~~~~~~~~~~~~~~~
~~~~~~~~~~~~~~~~~~~~~~~~~~~~~~~~~~~~~~~~~~~~~~~~~~~~~~~~~~~~
~~~~~~~~~~~~~~~~~~~~~~~~~~~~~~~~~~~~~~~~~~~~~~~~~~~~~~~~~~~~
~~~~~~~~~~~~~~~~~~~~~~~~~~~~~~~~~~~~~~~~~~~~~~~~~~~~~~~~~~~~
~~~~~~~~~~~~~~~~~~~~~~~~~~~~~~~~~~~~~~~~~~~~~~~~~~~~~~~~~~~~
~~~~~~~~~~~~~~~~~~~~~~~~~~~~~~~~~~~~~~~~~~~~~~~~~~~~~~~~~~~~
~~~~~~~~~~~~~~~~~~~~~~~~~~~~~~~~~~~~~~~~~~~~~~~~~~~~~~~~~~~~
~~~~~~~~~~~~~~~~~~~~~~~~~~~~~~~~~~~~~~~~~~~~~~~~~~~~~~~~~~~~
~~~~~~~~~~~~~~~~~~~~~~~~~~~~~~~~~~~~~~~~~~~~~~~~~~~~~~~~~~~~
~~~~~~~~~~~~~~~~~~~~~~~~~~~~~~~~~~~~~~~~~~~~~~~~~~~~~~~~~~~~
~~~~~~~~~~~~~~~~~~~~~~~~~~~~~~~~~~~~~~~~~~~~~~~~~~~~~~~~~~~~
~~~~~~~~~~~~~~~~~~~~~~~~~~~~~~~~~~~~~~~~~~~~~~~~~~~~~~~~~~~~
~~~~~~~~~~~~~~~~~~~~~~~~~~~~~~~~~~~~~~~~~~~~~~~~~~~~~~~~~~~~
~~~~~~~~~~~~~~~~~~~~~~~~~~~~~~~~~~~~~~~~~~~~~~~~~~~~~~~~~~~~
~~~~~~~~~~~~~~~~~~~~~~~~~~~~~~~~~~~~~~~~~~~~~~~~~~~~~~~~~~~~
~~~~~~~~~~~~~~~~~~~~~~~~~~~~~~~~~~~~~~~~~~~~~~~~~~~~~~~~~~~~
~~~~~~~~~~~~~~~~~~~~~~~~~~~~~~~~~~~~~~~~~~~~~~~~~~~~~~~~~~~~
~~~~~~~~~~~~~~~~~~~~~~~~~~~~~~~~~~~~~~~~~~~~~~~~~~~~~~~~~~~~
~~~~~~~~~~~~~~~~~~~~~~~~~~~~~~~~~~~~~~~~~~~~~~~~~~~~~~~~~~~~
~~~~~~~~~~~~~~~~~~~~~~~~~~~~~~~~~~~~~~~~~~~~~~~~~~~~~~~~~~~~
~~~~~~~~~~~~~~~~~~~~~~~~~~~~~~~~~~~~~~~~~~~~~~~~~~~~~~~~~~~~
~~~~~~~~~~~~~~~~~~~~~~~~~~~~~~~~~~~~~~~~~~~~~~~~~~~~~~~~~~~~
~~~~~~~~~~~~~~~~~~~~~~~~~~~~~~~~~~~~~~~~~~~~~~~~~~~~~~~~~~~~
~~~~~~~~~~~~~~~~~~~~~~~~~~~~~~~~~~~~~~~~~~~~~~~~~~~~~~~~~~~~
~~~~~~~~~~~~~~~~~~~~~~~~~~~~~~~~~~~~~~~~~~~~~~~~~~~~~~~~~~~~
~~~~~~~~~~~~~~~~~~~~~~~~~~~~~~~~~~~~~~~~~~~~~~~~~~~~~~~~~~~~
~~~~~~~~~~~~~~~~~~~~~~~~~~~~~~~~~~~~~~~~~~~~~~~~~~~~~~~~~~~~
~~~~~~~~~~~~~~~~~~~~~~~~~~~~~~~~~~~~~~~~~~~~~~~~~~~~~~~~~~~~
~~~~~~~~~~~~~~~~~~~~~~~~~~~~~~~~~~~~~~~~~~~~~~~~~~~~~~~~~~~~
~~~~~~~~~~~~~~~~~~~~~~~~~~~~~~~~~~~~~~~~~~~~~~~~~~~~~~~~~~~~
~~~~~~~~~~~~~~~~~~~~~~~~~~~~~~~~~~~~~~~~~~~~~~~~~~~~~~~~~~~~
~~~~~~~~~~~~~~~~~~~~~~~~~~~~~~~~~~~~~~~~~~~~~~~~~~~~~~~~~~~~
~~~~~~~~~~~~~~~~~~~~~~~~~~~~~~~~~~~~~~~~~~~~~~~~~~~~~~~~~~~~
~~~~~~~~~~~~~~~~~~~~~~~~~~~~~~~~~~~~~~~~~~~~~~~~~~~~~~~~~~~~
~~~~~~~~~~~~~~~~~~~~~~~~~~~~~~~~~~~~~~~~~~~~~~~~~~~~~~~~~~~~
~~~~~~~~~~~~~~~~~~~~~~~~~~~~~~~~~~~~~~~~~~~~~~~~~~~~~~~~~~~~
~~~~~~~~~~~~~~~~~~~~~~~~~~~~~~~~~~ATGGTAACCAAAGAATTTTTGAAAAT
TAAACTTGAGTGTTCAGATATGTACGCTCAGAAACTCATAGACGAGGCACAGGGCGATGA
AAATAAGTTATATGACCTATTTATCCAAAAACTTGCAGAACGTCATACACGCCCCGCTAT
CGTCGAATATTAA
>phi-DUF3269_SACOL0345_(DUF3269 family protein,  replication module)
~~~~~~~~~~~~~~~~~~~~~~~~~~~~~~~~~~~~~~~~~~~~~~~~~~~~~~~~~~~~
~~~~~~~~~~~~~~~~~~~~~~~~~~~~~~~~~~~~~~~~~~~~~~~~~~~~~~~~~~~~
~~~~~~~~~~~~~~~~~~~~~~~~~~~~~~~~~~~~~~~~~~~~~~~~~~~~~~~~~~~~
~~~~~~~~~~~~~~~~~~~~~~~~~~~~~~~~~~~~~~~~~~~~~~~~~~~~~~~~~~~~
~~~~~~~~~~~~~~~~~~~~~~~~~~~~~~~~~~~~~~~~~~~~~~~~~~~~~~~~~~~~
~~~~~~~~~~~~~~~~~~~~~~~~~~~~~~~~~~~~~~~~~~~~~~~~~~~~~~~~~~~~
~~~~~~~~~~~~~~~~~~~~~~~~~~~~~~~~~~~~~~~~~~~~~~~~~~~~~~~~~~~~
~~~~~~~~~~~~~~~~~~~~~~~~~~~~~~~~~~~~~~~~~~~~~~~~~~~~~~~~~~~~
~~~~~~~~~~~~~~~~~~~~~~~~~~~~~~~~~~~~~~~~~~~~~~~~~~~~~~~~~~~~
~~~~~~~~~~~~~~~~~~~~~~~~~~~~~~~~~~~~~~~~~~~~~~~~~~~~~~~~~~~~
~~~~~~~~~~~~~~~~~~~~~~~~~~~~~~~~~~~~~~~~~~~~~~~~~~~~~~~~~~~~
~~~~~~~~~~~~~~~~~~~~~~~~~~~~~~~~~~~~~~~~~~~~~~~~~~~~~~~~~~~~
~~~~~~~~~~~~~~~~~~~~~~~~~~~~~~~~~~~~~~~~~~~~~~~~~~~~~~~~~~~~
~~~~~~~~~~~~~~~~~~~~~~~~~~~~~~~~~~~~~~~~~~~~~~~~~~~~~~~~~~~~
~~~~~~~~~~~~~~~~~~~~~~~~~~~~~~~~~~~~~~~~~~~~~~~~~~~~~~~~~~~~
~~~~~~~~~~~~~~~~~~~~~~~~~~~~~~~~~~~~~~~~~~~~~~~~~~~~~~~~~~~~
~~~~~~~~~~~~~~~~~~~~~~~~~~~~~~~~~~~~~~~~~~~~~~~~~~~~~~~~~~~~
~~~~~~~~~~~~~~~~~~~~~~~~~~~~~~~~~~~~~~~~~~~~~~~~~~~~~~~~~~~~
~~~~~~~~~~~~~~~~~~~~~~~~~~~~~~~~~~~~~~~~~~~~~~~~~~~~~~~~~~~~
~~~~~~~~~~~~~~~~~~~~~~~~~~~~~~~~~~~~~~~~~~~~~~~~~~~~~~~~~~~~
~~~~~~~~~~~~~~~~~~~~~~~~~~~~~~~~~~~~~~~~~~~~~~~~~~~~~~~~~~~~
~~~~~~~~~~~~~~~~~~~~~~~~~~~~~~~~~~~~~~~~~~~~~~~~~~~~~~~~~~~~
~~~~~~~~~~~~~~~~~~~~~~~~~~~~~~~~~~~~~~~~~~~~~~~~~~~~~~~~~~~~
~~~~~~~~~~~~~~~~~~~~~~~~~~~~~~~~~~~~~~~~~~~~~~~~~~~~~~~~~~~~
~~~~~~~~~~~~~~~~~~~~~~~~~~~~~~~~~~~~~~~~~~~~~~~~~~~~~~~~~~~~
~~~~~~~~~~~~~~~~~~~~~~~~~~~~~~~~~~~~~~~~~~~~~~~~~~~~~~~~~~~~
~~~~~~~~~~~~~~~~~~~~~~~~~~~~~~~~~~~~~~~~~~~~~~~~~~~~~~~~~~~~
~~~~~~~~~~~~~~~~~~~~~~~~~~~~~~~~~~~~~~~~~~~~~~~~~~~~~~~~~~~~
~~~~~~~~~~~~~~~~~~~~~~~~~~~~~~~~~~~~~~~~~~~~~~~~~~~~~~~~~~~~
~~~~~~~~~~~~~~~~~~~~~~~~~~~~~~~~~~~~~~~~~~~~~~~~~~~~~~~~~~~~
~~~~~~~~~~~~~~~~~~~~~~~~~~~~~~~~~~~~~~~~~~~~~~~~~~~~~~~~~~~~
~~~~~~~~~~~~~~~~~~~~~~~~~~~~~~~~~~~~~~~~~~~~~~~~~~~~~~~~~~~~
~~~~~~~~~~~~~~~~~~~~~~~~~~~~~~~~~~~~~~~~~~~~~~~~~~~~~~~~~~~~
~~~~~~~~~~~~~~~~~~~~~~~~~~~~~~~~~~~~~~~~~~~~~~~~~~~~~~~~~~~~
~~~~~~~~~~~~~~~~~~~~~~~~~~~~~~~~~~~~~~~~~~~~~~~~~~~~~~~~~~~~
~~~~~~~~~~~~~~~~~~~~~~~~~~~~~~~~~~~~~~~~~~~~~~~~~~~~~~~~~~~~
~~~~~~~~~~~~~~~~~~~~~~~~~~~~~~~~~~~~~~~~~~~~~~~~~~~~~~~~~~~~
~~~~~~~~~~~~~~~~~~~~~~~~~~~~~~~~~~~~~~~~~~~~~~~~~~~~~~~~~~~~
~~~~~~~~~~~~~~~~~~~~~~~~~~~~~~~~~~~~~~~~~~~~~~~~~~~~~~~~~~~~
~~~~~~~~~~~~~~~~~~~~~~~~~~~~~~~~~~~~~~~~~~~~~~~~~~~~~~~~~~~~
~~~~~~~~~~~~~~~~~~~~~~~~~~~~~~~~~~~~~~~~~~~~~~~~~~~~~~~~~~~~
~~~~~~~~~~~~~~~~~~~~~~~~~~~~~~~~~~~~~~~~~~~~~~~~~~~~~~~~~~~~
~~~~~~~~~~~~~~~~~~~~~~~~~~~~~~~~~~~~~~~~~~~~~~~~~~~~~~~~~~~~
~~~~~~~~~~~~~~~~~~~~~~~~~~~~~~~~~~~~~~~~~~~~~~~~~~~~~~~~~~~~
~~~~~~~~~~~~~~~~~~~~~~~~~~~~~~~~~~~~~~~~~~~~~~~~~~~~~~~~~~~~
~~~~~~~~~~~~~~~~~~~~~~~~~~~~~~~~~~~~~~~~~~~~~~~~~~~~~~~~~~~~
~~~~~~~~~~~~~~~~~~~~~~~~~~~~~~~~~~~~~~~~~~~~~~~~~~~~~~~~~~~~
~~~~~~~~~~~~~~~~~~~~~~~~~~~~~~~~~~~~~~~~~~~~~~~~~~~~~~~~~~~~
~~~~~~~~~~~~~~~~~~~~~~~~~~~~~~~~~~~~~~~~~~~~~~~~~~~~~~~~~~~~
~~~~~~~~~~~~~~~~~~~~~~~~~~~~~~~~~~~~~~~~~~~~~~~~~~~~~~~~~~~~
~~~~~~~~~~~~~~~~~~~~~~~~~~~~~~~~~~~~~~~~~~~~~~~~~~~~~~~~~~~~
~~~~~~~~~~~~~~~~~~~~~~~~~~~~~~~~~~~~~~~~~~~~~~~~~~~~~~~~~~~~
~~~~~~~~~~~~~~~~~~~~~~~~~~~~~~~~~~~~~~~~~~~~~~~~~~~~~~~~~~~~
~~~~~~~~~~~~~~~~~~~~~~~~~~~~~~~~~~~~~~~~~~~~~~~~~~~~~~~~~~~~
~~~~~~~~~~~~~~~~~~~~~~~~~~~~~~~~~~~~~~~~~~~~~~~~~~~~~~~~~~~~
~~~~~~~~~~~~~~~~~~~~~~~~~~~~~~~~~~~~~~~~~~~~~~~~~~~~~~~~~~~~
~~~~~~~~~~~~~~~~~~~~~~~~~~~~~~~~~~~~~~~~~~~~~~~~~~~~~~~~~~~~
~~~~~~~~~~~~~~~~~~~~~~~~~~~~~~~~~~~~~~~~~~~~~~~~~~~~~~~~~~~~
~~~~~~~~~~~~~~~~~~~~~~~~~~~~~~~~~~~~~~~~~~~~~~~~~~~~~~~~~~~~
~~~~~~~~~~~~~~~~~~~~~~~~~~~~~~~~~~~~~~~~~~~~~~~~~~~~~~~~~~~~
~~~~~~~~~~~~~~~~~~~~~~~~~~~~~~~~~~~~~~~~~~~~~~~~~~~~~~~~~~~~
~~~~~~~~~~~~~~~~~~~~~~~~~~~~~~~~~~~~~~~~~~~~~~~~~~~~~~~~~~~~
~~~~~~~~~~~~~~~~~~~~~~~~~~~~~~~~~~~~~~~~~~~~~~~~~~~~~~~~~~~~
~~~~~~~~~~~~~~~~~~~~~~~~~~~~~~~~~~~~~~~~~~~~~~~~~~~~~~~~~~~~
~~~~~~~~~~~~~~~~~~~~~~~~~~~~~~~~~~~~~~~~~~~~~~~~~~~~~~~~~~~~
~~~~~~~~~~~~~~~~~~~~~~~~~~~~~~~~~~~~~~~~~~~~~~~~~~~~~~~~~~~~
~~~~~~~~~~~~~~~~~~~~~~~~~~~~~~~~~~~~~~~~~~~~~~~~~~~~~~~~~~~~
~~~~~~~~~~~~~~~~~~~~~~~~~~~~~~~~~~~~~~~~~~~~~~~~~~~~~~~~~~~~
~~~~~~~~~~~~~~~~~~~~~~~~~~~~~~~~~~~~~~~~~~~~~~~~~~~~~~~~~~~~
~~~~~~~~~~~~~~~~~~~~~~~~~~~~~~~~~~~~~~~~~~~~~~~~~~~~~~~~~~~~
~~~~~~~~~~~~~~~~~~~~~~~~~~~~~~~~~~~~~~~~~~~~~~~~~~~~~~~~~~~~
~~~~~~~~~~~~~~~~~~~~~~~~~~~~~~~~~~~~~~~~~~~~~~~~~~~~~~~~~~~~
~~~~~~~~~~~~~~~~~~~~~~~~~~~~~~~~~~~~~~~~~~~~~~~~~~~~~~~~~~~~
~~~~~~~~~~~~~~~~~~~~~~~~~~~~~~~~~~~~~~~~~~~~~~~~~~~~~~~~~~~~
~~~~~~~~~~~~~~~~~~~~~~~~~~~~~~~~~~~~~~~~~~~~~~~~~~~~~~~~~~~~
~~~~~~~~~~~~~~~~~~~~~~~~~~~~~~~~~~~~~~~~~~~~~~~~~~~~~~~~~~~~
~~~~~~~~~~~~~~~~~~~~~~~~~~~~~~~~~~~~~~~~~~~~~~~~~~~~~~~~~~~~
~~~~~~~~~~~~~~~~~~~~~~~~~~~~~~~~~~~~~~~~~~~~~~~~~~~~~~~~~~~~
~~~~~~~~~~~~~~~~~~~~~~~~~~~~~~~~~~~~~~~~~~~~~~~~~~~~~~~~~~~~
~~~~~~~~~~~~~~~~~~~~~~~~~~~~~~~~~~~~~~~~~~~~~~~~~~~~~~~~~~~~
~~~~~~~~~~~~~~~~~~~~~~~~~~~~~~~~~~~~~~~~~~~~~~~~~~~~~~~~~~~~
~~~~~~~~~~~~~~~~~~~~~~~~~~~~~~~~~~~~~~~~~~~~~~~~~~~~~~~~~~~~
~~~~~~~~~~~~~~~~~~~~~~~~~~~~~~~~~~~~~~~~~~~~~~~~~~~~~~~~~~~~
~~~~~~~~~~~~~~~~~~~~~~~~~~~~~~~~~~~~~~~~~~~~~~~~~~~~~~~~~~~~
~~~~~~~~~~~~~~~~~~~~~~~~~~~~~~~~~~~~~~~~~~~~~~~~~~~~~~~~~~~~
~~~~~~~~~~~~~~~~~~~~~~~~~~~~~~~~~~~~~~~~~~~~~~~~~~~~~~~~~~~~
~~~~~~~~~~~~~~~~~~~~~~~~~~~~~~~~~~~~~~~~~~~~~~~~~~~~~~~~~~~~
~~~~~~~~~~~~~~~~~~~~~~~~~~~~~~~~~~~~~~~~~~~~~~~~~~~~~~~~~~~~
~~~~~~~~~~~~~~~~~~~~~~~~~~~~~~~~~~~~~~~~~~~~~~~~~~~~~~~~~~~~
~~~~~~~~~~~~~~~~~~~~~~~~~~~~~~~~~~~~~~~~~~~~~~~~~~~~~~~~~~~~
~~~~~~~~~~~~~~~~~~~~~~~~~~~~~~~~~~~~~~~~~~~~~~~~~~~~~~~~~~~~
~~~~~~~~~~~~~~~~~~~~~~~~~~~~~~~~~~~~~~~~~~~~~~~~~~~~~~~~~~~~
~~~~~~~~~~~~~~~~~~~~~~~~~~~~~~~~~~~~~~~~~~~~~~~~~~~~~~~~~~~~
~~~~~~~~~~~~~~~~~~~~~~~~~~~~~~~~~~~~~~~~~~~~~~~~~~~~~~~~~~~~
~~~~~~~~~~~~~~~~~~~~~~~~~~~~~~~~~~~~~~~~~~~~~~~~~~~~~~~~~~~~
~~~~~~~~~~~~~~~~~~~~~~~~~~~~~~~~~~~~~~~~~~~~~~~~~~~~~~~~~~~~
~~~~~~~~~~~~~~~~~~~~~~~~~~~~~~~~~~~~~~~~~~~~~~~~~~~~~~~~~~~~
~~~~~~~~~~~~~~~~~~~~~~~~~~~~~~~~~~~~~~~~~~~~~~~~~~~~~~~~~~~~
~~~~~~~~~~~~~~~~~~~~~~~~~~~~~~~~~~~~~~~~~~~~~~~~~~~~~~~~~~~~
~~~~~~~~~~~~~~~~~~~~~~~~~~~~~~~~~~~~~~~~~~~~~~~~~~~~~~~~~~~~
~~~~~~~~~~~~~~~~~~~~~~~~~~~~~~~~~~~~~~~~~~~~~~~~~~~~~~~~~~~~
~~~~~~~~~~~~~~~~~~~~~~~~~~~~~~~~~~~~~~~~~~~~~~~~~~~~~~~~~~~~
~~~~~~~~~~~~~~~~~~~~~~~~~~~~~~~~~~~~~~~~~~~~~~~~~~~~~~~~~~~~
~~~~~~~~~~~~~~~~~~~~~~~~~~~~~~~~~~~~~~~~~~~~~~~~~~~~~~~~~~~~
~~~~~~~~~~~~~~~~~~~~~~~~~~~~~~~~~~~~~~~~~~~~~~~~~~~~~~~~~~~~
~~~~~~~~~~~~~~~~~~~~~~~~~~~~~~~~~~~~~~~~~~~~~~~~~~~~~~~~~~~~
~~~~~~~~~~~~~~~~~~~~~~~~~~~~~~~~~~~~~~~~~~~~~~~~~~~~~~~~~~~~
~~~~~~~~~~~~~~~~~~~~~~~~~~~~~~~~~~~~~~~~~~~~~~~~~~~~~~~~~~~~
~~~~~~~~~~~~~~~~~~~~~~~~~~~~~~~~~~~~~~~~~~~~~~~~~~~~~~~~~~~~
~~~~~~~~~~~~~~~~~~~~~~~~~~~~~~~~~~~~~~~~~~~~~~~~~~~~~~~~~~~~
~~~~~~~~~~~~~~~~~~~~~~~~~~~~~~~~~~~~~~~~~~~~~~~~~~~~~~~~~~~~
~~~~~~~~~~~~~~~~~~~~~~~~~~~~~~~~~~~~~~~~~~~~~~~~~~~~~~~~~~~~
~~~~~~~~~~~~~~~~~~~~~~~~~~~~~~~~~~~~~~~~~~~~~~~~~~~~~~~~~~~~
~~~~~~~~~~~~~~~~~~~~~~~~~~~~~~~~~~~~~~~~~~~~~~~~~~~~~~~~~~~~
~~~~~~~~~~~~~~~~~~~~~~~~~~~~~~~~~~~~~~~~~~~~~~~~~~~~~~~~~~~~
~~~~~~~~~~~~~~~~~~~~~~~~~~~~~~~~~~~~~~~~~~~~~~~~~~~~~~~~~~~~
~~~~~~~~~~~~~~~~~~~~~~~~~~~~~~~~~~~~~~~~~~~~~~~~~~~~~~~~~~~~
~~~~~~~~~~~~~~~~~~~~~~~~~~~~~~~~~~~~~~~~~~~~~~~~~~~~~~~~~~~~
~~~~~~~~~~~~~~~~~~~~~~~~~~~~~~~~~~~~~~~~~~~~~~~~~~~~~~~~~~~~
~~~~~~~~~~~~~~~~~~~~~~~~~~~~~~~~~~~~~~~~~~~~~~~~~~~~~~~~~~~~
~~~~~~~~~~~~~~~~~~~~~~~~~~~~~~~~~~~~~~~~~~~~~~~~~~~~~~~~~~~~
~~~~~~~~~~~~~~~~~~~~~~~~~~~~~~~~~~~~~~~~~~~~~~~~~~~~~~~~~~~~
~~~~~~~~~~~~~~~~~~~~~~~~~~~~~~~~~~~~~~~~~~~~~~~~~~~~~~~~~~~~
~~~~~~~~~~~~~~~~~~~~~~~~~~~~~~~~~~~~~~~~~~~~~~~~~~~~~~~~~~~~
~~~~~~~~~~~~~~~~~~~~~~~~~~~~~~~~~~~~~~~~~~~~~~~~~~~~~~~~~~~~
~~~~~~~~~~~~~~~~~~~~~~~~~~~~~~~~~~~~~~~~~~~~~~~~~~~~~~~~~~~~
~~~~~~~~~~~~~~~~~~~~~~~~~~~~~~~~~~~~~~~~~~~~~~~~~~~~~~~~~~~~
~~~~~~~~~~~~~~~~~~~~~~~~~~~~~~~~~~~~~~~~~~~~~~~~~~~~~~~~~~~~
~~~~~~~~~~~~~~~~~~~~~~~~~~~~~~~~~~~~~~~~~~~~~~~~~~~~~~~~~~~~
~~~~~~~~~~~~~~~~~~~~~~~~~~~~~~~~~~~~~~~~~~~~~~~~~~~~~~~~~~~~
~~~~~~~~~~~~~~~~~~~~~~~~~~~~~~~~~~~~~~~~~~~~~~~~~~~~~~~~~~~~
~~~~~~~~~~~~~~~~~~~~~~~~~~~~~~~~~~~~~~~~~~~~~~~~~~~~~~~~~~~~
~~~~~~~~~~~~~~~~~~~~~~~~~~~~~~~~~~~~~~~~~~~~~~~~~~~~~~~~~~~~
~~~~~~~~~~~~~~~~~~~~~~~~~~~~~~~~~~~~~~~~~~~~~~~~~~~~~~~~~~~~
~~~~~~~~~~~~~~~~~~~~~~~~~~~~~~~~~~~~~~~~~~~~~~~~~~~~~~~~~~~~
~~~~~~~~~~~~~~~~~~~~~~~~~~~~~~~~~~~~~~~~~~~~~~~~~~~~~~~~~~~~
~~~~~~~~~~~~~~~~~~~~~~~~~~~~~~~~~~~~~~~~~~~~~~~~~~~~~~~~~~~~
~~~~~~~~~~~~~~~~~~~~~~~~~~~~~~~~~~~~~~~~~~~~~~~~~~~~~~~~~~~~
~~~~~~~~~~~~~~~~~~~~~~~~~~~~~~~~~~~~~~~~~~~~~~~~~~~~~~~~~~~~
~~~~~~~~~~~~~~~~~~~~~~~~~~~~~~~~~~~~~~~~~~~~~~~~~~~~~~~~~~~~
~~~~~~~~~~~~~~~~~~~~~~~~~~~~~~~~~~~~~~~~~~~~~~~~~~~~~~~~~~~~
~~~~~~~~~~~~~~~~~~~~~~~~~~~~~~~~~~~~~~~~~~~~~~~~~~~~~~~~~~~~
~~~~~~~~~~~~~~~~~~~~~~~~~~~~~~~~~~~~~~~~~~~~~~~~~~~~~~~~~~~~
~~~~~~~~~~~~~~~~~~~~~~~~~~~~~~~~~~~~~~~~~~~~~~~~~~~~~~~~~~~~
~~~~~~~~~~~~~~~~~~~~~~~~~~~~~~~~~~~~~~~~~~~~~~~~~~~~~~~~~~~~
~~~~~~~~~~~~~~~~~~~~~~~~~~~~~~~~~~~~~~~~~~~~~~~~~~~~~~~~~~~~
~~~~~~~~~~~~~~~~~~~~~~~~~~~~~~~~~~~~~~~~~~~~~~~~~~~~~~~~~~~~
~~~~~~~~~~~~~~~~~~~~~~~~~~~~~~~~~~~~~~~~~~~~~~~~~~~~~~~~~~~~
~~~~~~~~~~~~~~~~~~~~~~~~~~~~~~~~~~~~~~~~~~~~~~~~~~~~~~~~~~~~
~~~~~~~~~~~~~~~~~~~~~~~~~~~~~~~~~~~~~~~~~~~~~~~~~~~~~~~~~~~~
~~~~~~~~~~~~~~~~~~~~~~~~~~~~~~~~~~~~~~~~~~~~~~~~~~~~~~~~~~~~
~~~~~~~~~~~~~~~~~~~~~~~~~~~~~~~~~~~~~~~~~~~~~~~~~~~~~~~~~~~~
~~~~~~~~~~~~~~~~~~~~~~~~~~~~~~~~~~~~~~~~~~~~~~~~~~~~~~~~~~~~
~~~~~~~~~~~~~~~~~~~~~~~~~~~~~~~~~~~~~~~~~~~~~~~~~~~~~~~~~~~~
~~~~~~~~~~~~~~~~~~~~~~~~~~~~~~~~~~~~~~~~~~~~~~~~~~~~~~~~~~~~
~~~~~~~~~~~~~~~~~~~~~~~~~~~~~~~~~~~~~~~~~~~~~~~~~~~~~~~~~~~~
~~~~~~~~~~~~~~~~~~~~~~~~~~~~~~~~~~~~~~~~~~~~~~~~~~~~~~~~~~~~
~~~~~~~~~~~~~~~~~~~~~~~~~~~~~~~~~~~~~~~~~~~~~~~~~~~~~~~~~~~~
~~~~~~~~~~~~~~~~~~~~~~~~~~~~~~~~~~~~~~~~~~~~~~~~~~~~~~~~~~~~
~~~~~~~~~~~~~~~~~~~~~~~~~~~~~~~~~~~~~~~~~~~~~~~~~~~~~~~~~~~~
~~~~~~~~~~~~~~~~~~~~~~~~~~~~~~~~~~~~~~~~~~~~~~~~~~~~~~~~~~~~
~~~~~~~~~~~~~~~~~~~~~~~~~~~~~~~~~~~~~~~~~~~~~~~~~~~~~~~~~~~~
~~~~~~~~~~~~~~~~~~~~~~~~~~~~~~~~~~~~~~~~~~~~~~~~~~~~~~~~~~~~
~~~~~~~~~~~~~~~~~~~~~~~~~~~~~~~~~~~~~~~~~~~~~~~~~~~~~~~~~~~~
~~~~~~~~~~~~~~~~~~~~~~~~~~~~~~~~~~~~~~~~~~~~~~~~~~~~~~~~~~~~
~~~~~~~~~~~~~~~~~~~~~~~~~~~~~~~~~~~~~~~~~~~~~~~~~~~~~~~~~~~~
~~~~~~~~~~~~~~~~~~~~~~~~~~~~~~~~~~~~~~~~~~~~~~~~~~~~~~~~~~~~
~~~~~~~~~~~~~~~~~~~~~~~~~~~~~~~~~~~~~~~~~~~~~~~~~~~~~~~~~~~~
~~~~~~~~~~~~~~~~~~~~~~~~~~~~~~~~~~~~~~~~~~~~~~~~~~~~~~~~~~~~
~~~~~~~~~~~~~~~~~~~~~~~~~~~~~~~~~~~~~~~~~~~~~~~~~~~~~~~~~~~~
~~~~~~~~~~~~~~~~~~~~~~~~~~~~~~~~~~~~~~~~~~~~~~~~~~~~~~~~~~~~
~~~~~~~~~~~~~~~~~~~~~~~~~~~~~~~~~~~~~~~~~~~~~~~~~~~~~~~~~~~~
~~~~~~~~~~~~~~~~~~~~~~~~~ATGCCGAAAGAAAAATATTACATATACCGAGAAGA
TGGCACAGAAGATATTAAGGTCATCAAGTATAAAGAGAATGAGAATGAAGTTTATTCGCT
CACAGGAGCCCATTTCAGCGACGAAAAGAAAATTATGACTGATAGTGACCTAAAACGATT
TAAAGGCGCTCACGGACTTCTATATGAGCAAGAACTAGGTTTACAAGCAACGATATTTGA
TATTTAG
>phi-DUF1064_SACOL0347_(DUF1064 domain-containing protein, replication module)
~~~~~~~~~~~~~~~~~~~~~~~~~~~~~~~~~~~~~~~~~~~~~~~~~~~~~~~~~~~~
~~~~~~~~~~~~~~~~~~~~~~~~~~~~~~~~~~~~~~~~~~~~~~~~~~~~~~~~~~~~
~~~~~~~~~~~~~~~~~~~~~~~~~~~~~~~~~~~~~~~~~~~~~~~~~~~~~~~~~~~~
~~~~~~~~~~~~~~~~~~~~~~~~~~~~~~~~~~~~~~~~~~~~~~~~~~~~~~~~~~~~
~~~~~~~~~~~~~~~~~~~~~~~~~~~~~~~~~~~~~~~~~~~~~~~~~~~~~~~~~~~~
~~~~~~~~~~~~~~~~~~~~~~~~~~~~~~~~~~~~~~~~~~~~~~~~~~~~~~~~~~~~
~~~~~~~~~~~~~~~~~~~~~~~~~~~~~~~~~~~~~~~~~~~~~~~~~~~~~~~~~~~~
~~~~~~~~~~~~~~~~~~~~~~~~~~~~~~~~~~~~~~~~~~~~~~~~~~~~~~~~~~~~
~~~~~~~~~~~~~~~~~~~~~~~~~~~~~~~~~~~~~~~~~~~~~~~~~~~~~~~~~~~~
~~~~~~~~~~~~~~~~~~~~~~~~~~~~~~~~~~~~~~~~~~~~~~~~~~~~~~~~~~~~
~~~~~~~~~~~~~~~~~~~~~~~~~~~~~~~~~~~~~~~~~~~~~~~~~~~~~~~~~~~~
~~~~~~~~~~~~~~~~~~~~~~~~~~~~~~~~~~~~~~~~~~~~~~~~~~~~~~~~~~~~
~~~~~~~~~~~~~~~~~~~~~~~~~~~~~~~~~~~~~~~~~~~~~~~~~~~~~~~~~~~~
~~~~~~~~~~~~~~~~~~~~~~~~~~~~~~~~~~~~~~~~~~~~~~~~~~~~~~~~~~~~
~~~~~~~~~~~~~~~~~~~~~~~~~~~~~~~~~~~~~~~~~~~~~~~~~~~~~~~~~~~~
~~~~~~~~~~~~~~~~~~~~~~~~~~~~~~~~~~~~~~~~~~~~~~~~~~~~~~~~~~~~
~~~~~~~~~~~~~~~~~~~~~~~~~~~~~~~~~~~~~~~~~~~~~~~~~~~~~~~~~~~~
~~~~~~~~~~~~~~~~~~~~~~~~~~~~~~~~~~~~~~~~~~~~~~~~~~~~~~~~~~~~
~~~~~~~~~~~~~~~~~~~~~~~~~~~~~~~~~~~~~~~~~~~~~~~~~~~~~~~~~~~~
~~~~~~~~~~~~~~~~~~~~~~~~~~~~~~~~~~~~~~~~~~~~~~~~~~~~~~~~~~~~
~~~~~~~~~~~~~~~~~~~~~~~~~~~~~~~~~~~~~~~~~~~~~~~~~~~~~~~~~~~~
~~~~~~~~~~~~~~~~~~~~~~~~~~~~~~~~~~~~~~~~~~~~~~~~~~~~~~~~~~~~
~~~~~~~~~~~~~~~~~~~~~~~~~~~~~~~~~~~~~~~~~~~~~~~~~~~~~~~~~~~~
~~~~~~~~~~~~~~~~~~~~~~~~~~~~~~~~~~~~~~~~~~~~~~~~~~~~~~~~~~~~
~~~~~~~~~~~~~~~~~~~~~~~~~~~~~~~~~~~~~~~~~~~~~~~~~~~~~~~~~~~~
~~~~~~~~~~~~~~~~~~~~~~~~~~~~~~~~~~~~~~~~~~~~~~~~~~~~~~~~~~~~
~~~~~~~~~~~~~~~~~~~~~~~~~~~~~~~~~~~~~~~~~~~~~~~~~~~~~~~~~~~~
~~~~~~~~~~~~~~~~~~~~~~~~~~~~~~~~~~~~~~~~~~~~~~~~~~~~~~~~~~~~
~~~~~~~~~~~~~~~~~~~~~~~~~~~~~~~~~~~~~~~~~~~~~~~~~~~~~~~~~~~~
~~~~~~~~~~~~~~~~~~~~~~~~~~~~~~~~~~~~~~~~~~~~~~~~~~~~~~~~~~~~
~~~~~~~~~~~~~~~~~~~~~~~~~~~~~~~~~~~~~~~~~~~~~~~~~~~~~~~~~~~~
~~~~~~~~~~~~~~~~~~~~~~~~~~~~~~~~~~~~~~~~~~~~~~~~~~~~~~~~~~~~
~~~~~~~~~~~~~~~~~~~~~~~~~~~~~~~~~~~~~~~~~~~~~~~~~~~~~~~~~~~~
~~~~~~~~~~~~~~~~~~~~~~~~~~~~~~~~~~~~~~~~~~~~~~~~~~~~~~~~~~~~
~~~~~~~~~~~~~~~~~~~~~~~~~~~~~~~~~~~~~~~~~~~~~~~~~~~~~~~~~~~~
~~~~~~~~~~~~~~~~~~~~~~~~~~~~~~~~~~~~~~~~~~~~~~~~~~~~~~~~~~~~
~~~~~~~~~~~~~~~~~~~~~~~~~~~~~~~~~~~~~~~~~~~~~~~~~~~~~~~~~~~~
~~~~~~~~~~~~~~~~~~~~~~~~~~~~~~~~~~~~~~~~~~~~~~~~~~~~~~~~~~~~
~~~~~~~~~~~~~~~~~~~~~~~~~~~~~~~~~~~~~~~~~~~~~~~~~~~~~~~~~~~~
~~~~~~~~~~~~~~~~~~~~~~~~~~~~~~~~~~~~~~~~~~~~~~~~~~~~~~~~~~~~
~~~~~~~~~~~~~~~~~~~~~~~~~~~~~~~~~~~~~~~~~~~~~~~~~~~~~~~~~~~~
~~~~~~~~~~~~~~~~~~~~~~~~~~~~~~~~~~~~~~~~~~~~~~~~~~~~~~~~~~~~
~~~~~~~~~~~~~~~~~~~~~~~~~~~~~~~~~~~~~~~~~~~~~~~~~~~~~~~~~~~~
~~~~~~~~~~~~~~~~~~~~~~~~~~~~~~~~~~~~~~~~~~~~~~~~~~~~~~~~~~~~
~~~~~~~~~~~~~~~~~~~~~~~~~~~~~~~~~~~~~~~~~~~~~~~~~~~~~~~~~~~~
~~~~~~~~~~~~~~~~~~~~~~~~~~~~~~~~~~~~~~~~~~~~~~~~~~~~~~~~~~~~
~~~~~~~~~~~~~~~~~~~~~~~~~~~~~~~~~~~~~~~~~~~~~~~~~~~~~~~~~~~~
~~~~~~~~~~~~~~~~~~~~~~~~~~~~~~~~~~~~~~~~~~~~~~~~~~~~~~~~~~~~
~~~~~~~~~~~~~~~~~~~~~~~~~~~~~~~~~~~~~~~~~~~~~~~~~~~~~~~~~~~~
~~~~~~~~~~~~~~~~~~~~~~~~~~~~~~~~~~~~~~~~~~~~~~~~~~~~~~~~~~~~
~~~~~~~~~~~~~~~~~~~~~~~~~~~~~~~~~~~~~~~~~~~~~~~~~~~~~~~~~~~~
~~~~~~~~~~~~~~~~~~~~~~~~~~~~~~~~~~~~~~~~~~~~~~~~~~~~~~~~~~~~
~~~~~~~~~~~~~~~~~~~~~~~~~~~~~~~~~~~~~~~~~~~~~~~~~~~~~~~~~~~~
~~~~~~~~~~~~~~~~~~~~~~~~~~~~~~~~~~~~~~~~~~~~~~~~~~~~~~~~~~~~
~~~~~~~~~~~~~~~~~~~~~~~~~~~~~~~~~~~~~~~~~~~~~~~~~~~~~~~~~~~~
~~~~~~~~~~~~~~~~~~~~~~~~~~~~~~~~~~~~~~~~~~~~~~~~~~~~~~~~~~~~
~~~~~~~~~~~~~~~~~~~~~~~~~~~~~~~~~~~~~~~~~~~~~~~~~~~~~~~~~~~~
~~~~~~~~~~~~~~~~~~~~~~~~~~~~~~~~~~~~~~~~~~~~~~~~~~~~~~~~~~~~
~~~~~~~~~~~~~~~~~~~~~~~~~~~~~~~~~~~~~~~~~~~~~~~~~~~~~~~~~~~~
~~~~~~~~~~~~~~~~~~~~~~~~~~~~~~~~~~~~~~~~~~~~~~~~~~~~~~~~~~~~
~~~~~~~~~~~~~~~~~~~~~~~~~~~~~~~~~~~~~~~~~~~~~~~~~~~~~~~~~~~~
~~~~~~~~~~~~~~~~~~~~~~~~~~~~~~~~~~~~~~~~~~~~~~~~~~~~~~~~~~~~
~~~~~~~~~~~~~~~~~~~~~~~~~~~~~~~~~~~~~~~~~~~~~~~~~~~~~~~~~~~~
~~~~~~~~~~~~~~~~~~~~~~~~~~~~~~~~~~~~~~~~~~~~~~~~~~~~~~~~~~~~
~~~~~~~~~~~~~~~~~~~~~~~~~~~~~~~~~~~~~~~~~~~~~~~~~~~~~~~~~~~~
~~~~~~~~~~~~~~~~~~~~~~~~~~~~~~~~~~~~~~~~~~~~~~~~~~~~~~~~~~~~
~~~~~~~~~~~~~~~~~~~~~~~~~~~~~~~~~~~~~~~~~~~~~~~~~~~~~~~~~~~~
~~~~~~~~~~~~~~~~~~~~~~~~~~~~~~~~~~~~~~~~~~~~~~~~~~~~~~~~~~~~
~~~~~~~~~~~~~~~~~~~~~~~~~~~~~~~~~~~~~~~~~~~~~~~~~~~~~~~~~~~~
~~~~~~~~~~~~~~~~~~~~~~~~~~~~~~~~~~~~~~~~~~~~~~~~~~~~~~~~~~~~
~~~~~~~~~~~~~~~~~~~~~~~~~~~~~~~~~~~~~~~~~~~~~~~~~~~~~~~~~~~~
~~~~~~~~~~~~~~~~~~~~~~~~~~~~~~~~~~~~~~~~~~~~~~~~~~~~~~~~~~~~
~~~~~~~~~~~~~~~~~~~~~~~~~~~~~~~~~~~~~~~~~~~~~~~~~~~~~~~~~~~~
~~~~~~~~~~~~~~~~~~~~~~~~~~~~~~~~~~~~~~~~~~~~~~~~~~~~~~~~~~~~
~~~~~~~~~~~~~~~~~~~~~~~~~~~~~~~~~~~~~~~~~~~~~~~~~~~~~~~~~~~~
~~~~~~~~~~~~~~~~~~~~~~~~~~~~~~~~~~~~~~~~~~~~~~~~~~~~~~~~~~~~
~~~~~~~~~~~~~~~~~~~~~~~~~~~~~~~~~~~~~~~~~~~~~~~~~~~~~~~~~~~~
~~~~~~~~~~~~~~~~~~~~~~~~~~~~~~~~~~~~~~~~~~~~~~~~~~~~~~~~~~~~
~~~~~~~~~~~~~~~~~~~~~~~~~~~~~~~~~~~~~~~~~~~~~~~~~~~~~~~~~~~~
~~~~~~~~~~~~~~~~~~~~~~~~~~~~~~~~~~~~~~~~~~~~~~~~~~~~~~~~~~~~
~~~~~~~~~~~~~~~~~~~~~~~~~~~~~~~~~~~~~~~~~~~~~~~~~~~~~~~~~~~~
~~~~~~~~~~~~~~~~~~~~~~~~~~~~~~~~~~~~~~~~~~~~~~~~~~~~~~~~~~~~
~~~~~~~~~~~~~~~~~~~~~~~~~~~~~~~~~~~~~~~~~~~~~~~~~~~~~~~~~~~~
~~~~~~~~~~~~~~~~~~~~~~~~~~~~~~~~~~~~~~~~~~~~~~~~~~~~~~~~~~~~
~~~~~~~~~~~~~~~~~~~~~~~~~~~~~~~~~~~~~~~~~~~~~~~~~~~~~~~~~~~~
~~~~~~~~~~~~~~~~~~~~~~~~~~~~~~~~~~~~~~~~~~~~~~~~~~~~~~~~~~~~
~~~~~~~~~~~~~~~~~~~~~~~~~~~~~~~~~~~~~~~~~~~~~~~~~~~~~~~~~~~~
~~~~~~~~~~~~~~~~~~~~~~~~~~~~~~~~~~~~~~~~~~~~~~~~~~~~~~~~~~~~
~~~~~~~~~~~~~~~~~~~~~~~~~~~~~~~~~~~~~~~~~~~~~~~~~~~~~~~~~~~~
~~~~~~~~~~~~~~~~~~~~~~~~~~~~~~~~~~~~~~~~~~~~~~~~~~~~~~~~~~~~
~~~~~~~~~~~~~~~~~~~~~~~~~~~~~~~~~~~~~~~~~~~~~~~~~~~~~~~~~~~~
~~~~~~~~~~~~~~~~~~~~~~~~~~~~~~~~~~~~~~~~~~~~~~~~~~~~~~~~~~~~
~~~~~~~~~~~~~~~~~~~~~~~~~~~~~~~~~~~~~~~~~~~~~~~~~~~~~~~~~~~~
~~~~~~~~~~~~~~~~~~~~~~~~~~~~~~~~~~~~~~~~~~~~~~~~~~~~~~~~~~~~
~~~~~~~~~~~~~~~~~~~~~~~~~~~~~~~~~~~~~~~~~~~~~~~~~~~~~~~~~~~~
~~~~~~~~~~~~~~~~~~~~~~~~~~~~~~~~~~~~~~~~~~~~~~~~~~~~~~~~~~~~
~~~~~~~~~~~~~~~~~~~~~~~~~~~~~~~~~~~~~~~~~~~~~~~~~~~~~~~~~~~~
~~~~~~~~~~~~~~~~~~~~~~~~~~~~~~~~~~~~~~~~~~~~~~~~~~~~~~~~~~~~
~~~~~~~~~~~~~~~~~~~~~~~~~~~~~~~~~~~~~~~~~~~~~~~~~~~~~~~~~~~~
~~~~~~~~~~~~~~~~~~~~~~~~~~~~~~~~~~~~~~~~~~~~~~~~~~~~~~~~~~~~
~~~~~~~~~~~~~~~~~~~~~~~~~~~~~~~~~~~~~~~~~~~~~~~~~~~~~~~~~~~~
~~~~~~~~~~~~~~~~~~~~~~~~~~~~~~~~~~~~~~~~~~~~~~~~~~~~~~~~~~~~
~~~~~~~~~~~~~~~~~~~~~~~~~~~~~~~~~~~~~~~~~~~~~~~~~~~~~~~~~~~~
~~~~~~~~~~~~~~~~~~~~~~~~~~~~~~~~~~~~~~~~~~~~~~~~~~~~~~~~~~~~
~~~~~~~~~~~~~~~~~~~~~~~~~~~~~~~~~~~~~~~~~~~~~~~~~~~~~~~~~~~~
~~~~~~~~~~~~~~~~~~~~~~~~~~~~~~~~~~~~~~~~~~~~~~~~~~~~~~~~~~~~
~~~~~~~~~~~~~~~~~~~~~~~~~~~~~~~~~~~~~~~~~~~~~~~~~~~~~~~~~~~~
~~~~~~~~~~~~~~~~~~~~~~~~~~~~~~~~~~~~~~~~~~~~~~~~~~~~~~~~~~~~
~~~~~~~~~~~~~~~~~~~~~~~~~~~~~~~~~~~~~~~~~~~~~~~~~~~~~~~~~~~~
~~~~~~~~~~~~~~~~~~~~~~~~~~~~~~~~~~~~~~~~~~~~~~~~~~~~~~~~~~~~
~~~~~~~~~~~~~~~~~~~~~~~~~~~~~~~~~~~~~~~~~~~~~~~~~~~~~~~~~~~~
~~~~~~~~~~~~~~~~~~~~~~~~~~~~~~~~~~~~~~~~~~~~~~~~~~~~~~~~~~~~
~~~~~~~~~~~~~~~~~~~~~~~~~~~~~~~~~~~~~~~~~~~~~~~~~~~~~~~~~~~~
~~~~~~~~~~~~~~~~~~~~~~~~~~~~~~~~~~~~~~~~~~~~~~~~~~~~~~~~~~~~
~~~~~~~~~~~~~~~~~~~~~~~~~~~~~~~~~~~~~~~~~~~~~~~~~~~~~~~~~~~~
~~~~~~~~~~~~~~~~~~~~~~~~~~~~~~~~~~~~~~~~~~~~~~~~~~~~~~~~~~~~
~~~~~~~~~~~~~~~~~~~~~~~~~~~~~~~~~~~~~~~~~~~~~~~~~~~~~~~~~~~~
~~~~~~~~~~~~~~~~~~~~~~~~~~~~~~~~~~~~~~~~~~~~~~~~~~~~~~~~~~~~
~~~~~~~~~~~~~~~~~~~~~~~~~~~~~~~~~~~~~~~~~~~~~~~~~~~~~~~~~~~~
~~~~~~~~~~~~~~~~~~~~~~~~~~~~~~~~~~~~~~~~~~~~~~~~~~~~~~~~~~~~
~~~~~~~~~~~~~~~~~~~~~~~~~~~~~~~~~~~~~~~~~~~~~~~~~~~~~~~~~~~~
~~~~~~~~~~~~~~~~~~~~~~~~~~~~~~~~~~~~~~~~~~~~~~~~~~~~~~~~~~~~
~~~~~~~~~~~~~~~~~~~~~~~~~~~~~~~~~~~~~~~~~~~~~~~~~~~~~~~~~~~~
~~~~~~~~~~~~~~~~~~~~~~~~~~~~~~~~~~~~~~~~~~~~~~~~~~~~~~~~~~~~
~~~~~~~~~~~~~~~~~~~~~~~~~~~~~~~~~~~~~~~~~~~~~~~~~~~~~~~~~~~~
~~~~~~~~~~~~~~~~~~~~~~~~~~~~~~~~~~~~~~~~~~~~~~~~~~~~~~~~~~~~
~~~~~~~~~~~~~~~~~~~~~~~~~~~~~~~~~~~~~~~~~~~~~~~~~~~~~~~~~~~~
~~~~~~~~~~~~~~~~~~~~~~~~~~~~~~~~~~~~~~~~~~~~~~~~~~~~~~~~~~~~
~~~~~~~~~~~~~~~~~~~~~~~~~~~~~~~~~~~~~~~~~~~~~~~~~~~~~~~~~~~~
~~~~~~~~~~~~~~~~~~~~~~~~~~~~~~~~~~~~~~~~~~~~~~~~~~~~~~~~~~~~
~~~~~~~~~~~~~~~~~~~~~~~~~~~~~~~~~~~~~~~~~~~~~~~~~~~~~~~~~~~~
~~~~~~~~~~~~~~~~~~~~~~~~~~~~~~~~~~~~~~~~~~~~~~~~~~~~~~~~~~~~
~~~~~~~~~~~~~~~~~~~~~~~~~~~~~~~~~~~~~~~~~~~~~~~~~~~~~~~~~~~~
~~~~~~~~~~~~~~~~~~~~~~~~~~~~~~~~~~~~~~~~~~~~~~~~~~~~~~~~~~~~
~~~~~~~~~~~~~~~~~~~~~~~~~~~~~~~~~~~~~~~~~~~~~~~~~~~~~~~~~~~~
~~~~~~~~~~~~~~~~~~~~~~~~~~~~~~~~~~~~~~~~~~~~~~~~~~~~~~~~~~~~
~~~~~~~~~~~~~~~~~~~~~~~~~~~~~~~~~~~~~~~~~~~~~~~~~~~~~~~~~~~~
~~~~~~~~~~~~~~~~~~~~~~~~~~~~~~~~~~~~~~~~~~~~~~~~~~~~~~~~~~~~
~~~~~~~~~~~~~~~~~~~~~~~~~~~~~~~~~~~~~~~~~~~~~~~~~~~~~~~~~~~~
~~~~~~~~~~~~~~~~~~~~~~~~~~~~~~~~~~~~~~~~~~~~~~~~~~~~~~~~~~~~
~~~~~~~~~~~~~~~~~~~~~~~~~~~~~~~~~~~~~~~~~~~~~~~~~~~~~~~~~~~~
~~~~~~~~~~~~~~~~~~~~~~~~~~~~~~~~~~~~~~~~~~~~~~~~~~~~~~~~~~~~
~~~~~~~~~~~~~~~~~~~~~~~~~~~~~~~~~~~~~~~~~~~~~~~~~~~~~~~~~~~~
~~~~~~~~~~~~~~~~~~~~~~~~~~~~~~~~~~~~~~~~~~~~~~~~~~~~~~~~~~~~
~~~~~~~~~~~~~~~~~~~~~~~~~~~~~~~~~~~~~~~~~~~~~~~~~~~~~~~~~~~~
~~~~~~~~~~~~~~~~~~~~~~~~~~~~~~~~~~~~~~~~~~~~~~~~~~~~~~~~~~~~
~~~~~~~~~~~~~~~~~~~~~~~~~~~~~~~~~~~~~~~~~~~~~~~~~~~~~~~~~~~~
~~~~~~~~~~~~~~~~~~~~~~~~~~~~~~~~~~~~~~~~~~~~~~~~~~~~~~~~~~~~
~~~~~~~~~~~~~~~~~~~~~~~~~~~~~~~~~~~~~~~~~~~~~~~~~~~~~~~~~~~~
~~~~~~~~~~~~~~~~~~~~~~~~~~~~~~~~~~~~~~~~~~~~~~~~~~~~~~~~~~~~
~~~~~~~~~~~~~~~~~~~~~~~~~~~~~~~~~~~~~~~~~~~~~~~~~~~~~~~~~~~~
~~~~~~~~~~~~~~~~~~~~~~~~~~~~~~~~~~~~~~~~~~~~~~~~~~~~~~~~~~~~
~~~~~~~~~~~~~~~~~~~~~~~~~~~~~~~~~~~~~~~~~~~~~~~~~~~~~~~~~~~~
~~~~~~~~~~~~~~~~~~~~~~~~~~~~~~~~~~~~~~~~~~~~~~~~~~~~~~~~~~~~
~~~~~~~~~~~~~~~~~~~~~~~~~~~~~~~~~~~~~~~~~~~~~~~~~~~~~~~~~~~~
~~~~~~~~~~~~~~~~~~~~~~~~~~~~~~~~~~~~~~~~~~~~~~~~~~~~~~~~~~~~
~~~~~~~~~~~~~~~~~~~~~~~~~~~~~~~~~~~~~~~~~~~~~~~~~~~~~~~~~~~~
~~~~~~~~~~~~~~~~~~~~~~~~~~~~~~~~~~~~~~~~~~~~~~~~~~~~~~~~~~~~
~~~~~~~~~~~~~~~~~~~~~~~~~~~~~~~~~~~~~~~~~~~~~~~~~~~~~~~~~~~~
~~~~~~~~~~~~~~~~~~~~~~~~~~~~~~~~~~~~~~~~~~~~~~~~~~~~~~~~~~~~
~~~~~~~~~~~~~~~~~~~~~~~~~~~~~~~~~~~~~~~~~~~~~~~~~~~~~~~~~~~~
~~~~~~~~~~~~~~~~~~~~~~~~~~~~~~~~~~~~~~~~~~~~~~~~~~~~~~~~~~~~
~~~~~~~~~~~~~~~~~~~~~~~~~~~~~~~~~~~~~~~~~~~~~~~~~~~~~~~~~~~~
~~~~~~~~~~~~~~~~~~~~~~~~~~~~~~~~~~~~~~~~~~~~~~~~~~~~~~~~~~~~
~~~~~~~~~~~~~~~~~~~~~~~~~~~~~~~~~~~~~~~~~~~~~~~~~~~~~~~~~~~~
~~~~~~~~~~~~~~~~~~~~~~~~~~~~~~~~~~~~~~~~~~~~~~~~~~~~~~~~~~~~
~~~~~~~~~~~~~~~~~~~~~~~~~~~~~~~~~~~~~~~~~~~~~~~~~~~~~~~~~~~~
~~~~~~~~~~~~~~~~~~~~~~~~~~~~~~~~~~~~~~~~~~~~~~~~~~~~~~~~~~~~
~~~~~~~~~~~~~~~~~~~~~~~~~~~~~~~~~~~~~~~~~~~~~~~~~~~~~~~~~~~~
~~~~~~~~~~~~~~~~~~~~~~~~~~~~~~~~~~~~~~~~~~~~~~~~~~~~~~~~~~~~
~~~~~~~~~~~~~~~~~~~~~~~~~~~~~~~~~~~~~~~~~~~~~~~~~~~~~~~~~~~~
~~~~~~~~~~~~~~~~~~~~~~~~~~~~~~~~~~~~~~~~~~~~~~~~~~~~~~~~~~~~
~~~~~~~~~~~~~~~~~~~~~~~~~~~~~~~~~~~~~~~~~~~~~~~~~~~~~~~~~~~~
~~~~~~~~~~~~~~~~~~~~~~~~~~~~~~~~~~~~~~~~~~~~~~~~~~~~~~~~~~~~
~~~~~~~~~~~~~~~~~~~~~~~~~~~~~~~~~~~~~~~~~~~~~~~~~~~~~~~~~~~~
~~~~~~~~~~~~~~~~~~~~~~~~~~~~~~~~~~~~~~~~~~~~~~~~~~~~~~~~~~~~
~~~~~~~~~~~~~~~~ATGAGTAAATACAACGCTAAGAAAGTTGAGTACAAAGGAATTGT
ATTTGATAGCAAAGTAGAGTGTGAATATTACCAATATTTAGAAAGTAATATGAATGGCAC
TAACTATGATCGTATCGAAATACAACCGAAATTCGAACTACAACCTAAATTTGGGAAACA
AAGACCGATTACGTATATAGCTGATTTCTCTTTGTGGAAGGATGGCAAACTGGTCGAAGT
TTTAGATGTTAAAGGTAAGGCGACTGAAGTTGCCAACATCAAAGCGAAGATATTCAGATA
TCAGTATAGAGATGTGAATTTAACGTGGATATGTAAAGCACCTAAGTACACAGGCAAAAC
ATGGATTACTTACGAGGAATTAATTAAAGCAAGACGAGAACGCAAAAGAGAAATGAAGTG
A
>phi-DUF3113_SACOL0348/SAJRA307_03670_(DUF3113 family protein, replication module)
~~~~~~~~~~~~~~~~~~~~~~~~~~~~~~~~~~~~~~~~~~~~~~~~~~~~~~~~~~~~
~~~~~~~~~~~~~~~~~~~~~~~~~~~~~~~~~~~~~~~~~~~~~~~~~~~~~~~~~~~~
~~~~~~~~~~~~~~~~~~~~~~~~~~~~~~~~~~~~~~~~~~~~~~~~~~~~~~~~~~~~
~~~~~~~~~~~~~~~~~~~~~~~~~~~~~~~~~~~~~~~~~~~~~~~~~~~~~~~~~~~~
~~~~~~~~~~~~~~~~~~~~~~~~~~~~~~~~~~~~~~~~~~~~~~~~~~~~~~~~~~~~
~~~~~~~~~~~~~~~~~~~~~~~~~~~~~~~~~~~~~~~~~~~~~~~~~~~~~~~~~~~~
~~~~~~~~~~~~~~~~~~~~~~~~~~~~~~~~~~~~~~~~~~~~~~~~~~~~~~~~~~~~
~~~~~~~~~~~~~~~~~~~~~~~~~~~~~~~~~~~~~~~~~~~~~~~~~~~~~~~~~~~~
~~~~~~~~~~~~~~~~~~~~~~~~~~~~~~~~~~~~~~~~~~~~~~~~~~~~~~~~~~~~
~~~~~~~~~~~~~~~~~~~~~~~~~~~~~~~~~~~~~~~~~~~~~~~~~~~~~~~~~~~~
~~~~~~~~~~~~~~~~~~~~~~~~~~~~~~~~~~~~~~~~~~~~~~~~~~~~~~~~~~~~
~~~~~~~~~~~~~~~~~~~~~~~~~~~~~~~~~~~~~~~~~~~~~~~~~~~~~~~~~~~~
~~~~~~~~~~~~~~~~~~~~~~~~~~~~~~~~~~~~~~~~~~~~~~~~~~~~~~~~~~~~
~~~~~~~~~~~~~~~~~~~~~~~~~~~~~~~~~~~~~~~~~~~~~~~~~~~~~~~~~~~~
~~~~~~~~~~~~~~~~~~~~~~~~~~~~~~~~~~~~~~~~~~~~~~~~~~~~~~~~~~~~
~~~~~~~~~~~~~~~~~~~~~~~~~~~~~~~~~~~~~~~~~~~~~~~~~~~~~~~~~~~~
~~~~~~~~~~~~~~~~~~~~~~~~~~~~~~~~~~~~~~~~~~~~~~~~~~~~~~~~~~~~
~~~~~~~~~~~~~~~~~~~~~~~~~~~~~~~~~~~~~~~~~~~~~~~~~~~~~~~~~~~~
~~~~~~~~~~~~~~~~~~~~~~~~~~~~~~~~~~~~~~~~~~~~~~~~~~~~~~~~~~~~
~~~~~~~~~~~~~~~~~~~~~~~~~~~~~~~~~~~~~~~~~~~~~~~~~~~~~~~~~~~~
~~~~~~~~~~~~~~~~~~~~~~~~~~~~~~~~~~~~~~~~~~~~~~~~~~~~~~~~~~~~
~~~~~~~~~~~~~~~~~~~~~~~~~~~~~~~~~~~~~~~~~~~~~~~~~~~~~~~~~~~~
~~~~~~~~~~~~~~~~~~~~~~~~~~~~~~~~~~~~~~~~~~~~~~~~~~~~~~~~~~~~
~~~~~~~~~~~~~~~~~~~~~~~~~~~~~~~~~~~~~~~~~~~~~~~~~~~~~~~~~~~~
~~~~~~~~~~~~~~~~~~~~~~~~~~~~~~~~~~~~~~~~~~~~~~~~~~~~~~~~~~~~
~~~~~~~~~~~~~~~~~~~~~~~~~~~~~~~~~~~~~~~~~~~~~~~~~~~~~~~~~~~~
~~~~~~~~~~~~~~~~~~~~~~~~~~~~~~~~~~~~~~~~~~~~~~~~~~~~~~~~~~~~
~~~~~~~~~~~~~~~~~~~~~~~~~~~~~~~~~~~~~~~~~~~~~~~~~~~~~~~~~~~~
~~~~~~~~~~~~~~~~~~~~~~~~~~~~~~~~~~~~~~~~~~~~~~~~~~~~~~~~~~~~
~~~~~~~~~~~~~~~~~~~~~~~~~~~~~~~~~~~~~~~~~~~~~~~~~~~~~~~~~~~~
~~~~~~~~~~~~~~~~~~~~~~~~~~~~~~~~~~~~~~~~~~~~~~~~~~~~~~~~~~~~
~~~~~~~~~~~~~~~~~~~~~~~~~~~~~~~~~~~~~~~~~~~~~~~~~~~~~~~~~~~~
~~~~~~~~~~~~~~~~~~~~~~~~~~~~~~~~~~~~~~~~~~~~~~~~~~~~~~~~~~~~
~~~~~~~~~~~~~~~~~~~~~~~~~~~~~~~~~~~~~~~~~~~~~~~~~~~~~~~~~~~~
~~~~~~~~~~~~~~~~~~~~~~~~~~~~~~~~~~~~~~~~~~~~~~~~~~~~~~~~~~~~
~~~~~~~~~~~~~~~~~~~~~~~~~~~~~~~~~~~~~~~~~~~~~~~~~~~~~~~~~~~~
~~~~~~~~~~~~~~~~~~~~~~~~~~~~~~~~~~~~~~~~~~~~~~~~~~~~~~~~~~~~
~~~~~~~~~~~~~~~~~~~~~~~~~~~~~~~~~~~~~~~~~~~~~~~~~~~~~~~~~~~~
~~~~~~~~~~~~~~~~~~~~~~~~~~~~~~~~~~~~~~~~~~~~~~~~~~~~~~~~~~~~
~~~~~~~~~~~~~~~~~~~~~~~~~~~~~~~~~~~~~~~~~~~~~~~~~~~~~~~~~~~~
~~~~~~~~~~~~~~~~~~~~~~~~~~~~~~~~~~~~~~~~~~~~~~~~~~~~~~~~~~~~
~~~~~~~~~~~~~~~~~~~~~~~~~~~~~~~~~~~~~~~~~~~~~~~~~~~~~~~~~~~~
~~~~~~~~~~~~~~~~~~~~~~~~~~~~~~~~~~~~~~~~~~~~~~~~~~~~~~~~~~~~
~~~~~~~~~~~~~~~~~~~~~~~~~~~~~~~~~~~~~~~~~~~~~~~~~~~~~~~~~~~~
~~~~~~~~~~~~~~~~~~~~~~~~~~~~~~~~~~~~~~~~~~~~~~~~~~~~~~~~~~~~
~~~~~~~~~~~~~~~~~~~~~~~~~~~~~~~~~~~~~~~~~~~~~~~~~~~~~~~~~~~~
~~~~~~~~~~~~~~~~~~~~~~~~~~~~~~~~~~~~~~~~~~~~~~~~~~~~~~~~~~~~
~~~~~~~~~~~~~~~~~~~~~~~~~~~~~~~~~~~~~~~~~~~~~~~~~~~~~~~~~~~~
~~~~~~~~~~~~~~~~~~~~~~~~~~~~~~~~~~~~~~~~~~~~~~~~~~~~~~~~~~~~
~~~~~~~~~~~~~~~~~~~~~~~~~~~~~~~~~~~~~~~~~~~~~~~~~~~~~~~~~~~~
~~~~~~~~~~~~~~~~~~~~~~~~~~~~~~~~~~~~~~~~~~~~~~~~~~~~~~~~~~~~
~~~~~~~~~~~~~~~~~~~~~~~~~~~~~~~~~~~~~~~~~~~~~~~~~~~~~~~~~~~~
~~~~~~~~~~~~~~~~~~~~~~~~~~~~~~~~~~~~~~~~~~~~~~~~~~~~~~~~~~~~
~~~~~~~~~~~~~~~~~~~~~~~~~~~~~~~~~~~~~~~~~~~~~~~~~~~~~~~~~~~~
~~~~~~~~~~~~~~~~~~~~~~~~~~~~~~~~~~~~~~~~~~~~~~~~~~~~~~~~~~~~
~~~~~~~~~~~~~~~~~~~~~~~~~~~~~~~~~~~~~~~~~~~~~~~~~~~~~~~~~~~~
~~~~~~~~~~~~~~~~~~~~~~~~~~~~~~~~~~~~~~~~~~~~~~~~~~~~~~~~~~~~
~~~~~~~~~~~~~~~~~~~~~~~~~~~~~~~~~~~~~~~~~~~~~~~~~~~~~~~~~~~~
~~~~~~~~~~~~~~~~~~~~~~~~~~~~~~~~~~~~~~~~~~~~~~~~~~~~~~~~~~~~
~~~~~~~~~~~~~~~~~~~~~~~~~~~~~~~~~~~~~~~~~~~~~~~~~~~~~~~~~~~~
~~~~~~~~~~~~~~~~~~~~~~~~~~~~~~~~~~~~~~~~~~~~~~~~~~~~~~~~~~~~
~~~~~~~~~~~~~~~~~~~~~~~~~~~~~~~~~~~~~~~~~~~~~~~~~~~~~~~~~~~~
~~~~~~~~~~~~~~~~~~~~~~~~~~~~~~~~~~~~~~~~~~~~~~~~~~~~~~~~~~~~
~~~~~~~~~~~~~~~~~~~~~~~~~~~~~~~~~~~~~~~~~~~~~~~~~~~~~~~~~~~~
~~~~~~~~~~~~~~~~~~~~~~~~~~~~~~~~~~~~~~~~~~~~~~~~~~~~~~~~~~~~
~~~~~~~~~~~~~~~~~~~~~~~~~~~~~~~~~~~~~~~~~~~~~~~~~~~~~~~~~~~~
~~~~~~~~~~~~~~~~~~~~~~~~~~~~~~~~~~~~~~~~~~~~~~~~~~~~~~~~~~~~
~~~~~~~~~~~~~~~~~~~~~~~~~~~~~~~~~~~~~~~~~~~~~~~~~~~~~~~~~~~~
~~~~~~~~~~~~~~~~~~~~~~~~~~~~~~~~~~~~~~~~~~~~~~~~~~~~~~~~~~~~
~~~~~~~~~~~~~~~~~~~~~~~~~~~~~~~~~~~~~~~~~~~~~~~~~~~~~~~~~~~~
~~~~~~~~~~~~~~~~~~~~~~~~~~~~~~~~~~~~~~~~~~~~~~~~~~~~~~~~~~~~
~~~~~~~~~~~~~~~~~~~~~~~~~~~~~~~~~~~~~~~~~~~~~~~~~~~~~~~~~~~~
~~~~~~~~~~~~~~~~~~~~~~~~~~~~~~~~~~~~~~~~~~~~~~~~~~~~~~~~~~~~
~~~~~~~~~~~~~~~~~~~~~~~~~~~~~~~~~~~~~~~~~~~~~~~~~~~~~~~~~~~~
~~~~~~~~~~~~~~~~~~~~~~~~~~~~~~~~~~~~~~~~~~~~~~~~~~~~~~~~~~~~
~~~~~~~~~~~~~~~~~~~~~~~~~~~~~~~~~~~~~~~~~~~~~~~~~~~~~~~~~~~~
~~~~~~~~~~~~~~~~~~~~~~~~~~~~~~~~~~~~~~~~~~~~~~~~~~~~~~~~~~~~
~~~~~~~~~~~~~~~~~~~~~~~~~~~~~~~~~~~~~~~~~~~~~~~~~~~~~~~~~~~~
~~~~~~~~~~~~~~~~~~~~~~~~~~~~~~~~~~~~~~~~~~~~~~~~~~~~~~~~~~~~
~~~~~~~~~~~~~~~~~~~~~~~~~~~~~~~~~~~~~~~~~~~~~~~~~~~~~~~~~~~~
~~~~~~~~~~~~~~~~~~~~~~~~~~~~~~~~~~~~~~~~~~~~~~~~~~~~~~~~~~~~
~~~~~~~~~~~~~~~~~~~~~~~~~~~~~~~~~~~~~~~~~~~~~~~~~~~~~~~~~~~~
~~~~~~~~~~~~~~~~~~~~~~~~~~~~~~~~~~~~~~~~~~~~~~~~~~~~~~~~~~~~
~~~~~~~~~~~~~~~~~~~~~~~~~~~~~~~~~~~~~~~~~~~~~~~~~~~~~~~~~~~~
~~~~~~~~~~~~~~~~~~~~~~~~~~~~~~~~~~~~~~~~~~~~~~~~~~~~~~~~~~~~
~~~~~~~~~~~~~~~~~~~~~~~~~~~~~~~~~~~~~~~~~~~~~~~~~~~~~~~~~~~~
~~~~~~~~~~~~~~~~~~~~~~~~~~~~~~~~~~~~~~~~~~~~~~~~~~~~~~~~~~~~
~~~~~~~~~~~~~~~~~~~~~~~~~~~~~~~~~~~~~~~~~~~~~~~~~~~~~~~~~~~~
~~~~~~~~~~~~~~~~~~~~~~~~~~~~~~~~~~~~~~~~~~~~~~~~~~~~~~~~~~~~
~~~~~~~~~~~~~~~~~~~~~~~~~~~~~~~~~~~~~~~~~~~~~~~~~~~~~~~~~~~~
~~~~~~~~~~~~~~~~~~~~~~~~~~~~~~~~~~~~~~~~~~~~~~~~~~~~~~~~~~~~
~~~~~~~~~~~~~~~~~~~~~~~~~~~~~~~~~~~~~~~~~~~~~~~~~~~~~~~~~~~~
~~~~~~~~~~~~~~~~~~~~~~~~~~~~~~~~~~~~~~~~~~~~~~~~~~~~~~~~~~~~
~~~~~~~~~~~~~~~~~~~~~~~~~~~~~~~~~~~~~~~~~~~~~~~~~~~~~~~~~~~~
~~~~~~~~~~~~~~~~~~~~~~~~~~~~~~~~~~~~~~~~~~~~~~~~~~~~~~~~~~~~
~~~~~~~~~~~~~~~~~~~~~~~~~~~~~~~~~~~~~~~~~~~~~~~~~~~~~~~~~~~~
~~~~~~~~~~~~~~~~~~~~~~~~~~~~~~~~~~~~~~~~~~~~~~~~~~~~~~~~~~~~
~~~~~~~~~~~~~~~~~~~~~~~~~~~~~~~~~~~~~~~~~~~~~~~~~~~~~~~~~~~~
~~~~~~~~~~~~~~~~~~~~~~~~~~~~~~~~~~~~~~~~~~~~~~~~~~~~~~~~~~~~
~~~~~~~~~~~~~~~~~~~~~~~~~~~~~~~~~~~~~~~~~~~~~~~~~~~~~~~~~~~~
~~~~~~~~~~~~~~~~~~~~~~~~~~~~~~~~~~~~~~~~~~~~~~~~~~~~~~~~~~~~
~~~~~~~~~~~~~~~~~~~~~~~~~~~~~~~~~~~~~~~~~~~~~~~~~~~~~~~~~~~~
~~~~~~~~~~~~~~~~~~~~~~~~~~~~~~~~~~~~~~~~~~~~~~~~~~~~~~~~~~~~
~~~~~~~~~~~~~~~~~~~~~~~~~~~~~~~~~~~~~~~~~~~~~~~~~~~~~~~~~~~~
~~~~~~~~~~~~~~~~~~~~~~~~~~~~~~~~~~~~~~~~~~~~~~~~~~~~~~~~~~~~
~~~~~~~~~~~~~~~~~~~~~~~~~~~~~~~~~~~~~~~~~~~~~~~~~~~~~~~~~~~~
~~~~~~~~~~~~~~~~~~~~~~~~~~~~~~~~~~~~~~~~~~~~~~~~~~~~~~~~~~~~
~~~~~~~~~~~~~~~~~~~~~~~~~~~~~~~~~~~~~~~~~~~~~~~~~~~~~~~~~~~~
~~~~~~~~~~~~~~~~~~~~~~~~~~~~~~~~~~~~~~~~~~~~~~~~~~~~~~~~~~~~
~~~~~~~~~~~~~~~~~~~~~~~~~~~~~~~~~~~~~~~~~~~~~~~~~~~~~~~~~~~~
~~~~~~~~~~~~~~~~~~~~~~~~~~~~~~~~~~~~~~~~~~~~~~~~~~~~~~~~~~~~
~~~~~~~~~~~~~~~~~~~~~~~~~~~~~~~~~~~~~~~~~~~~~~~~~~~~~~~~~~~~
~~~~~~~~~~~~~~~~~~~~~~~~~~~~~~~~~~~~~~~~~~~~~~~~~~~~~~~~~~~~
~~~~~~~~~~~~~~~~~~~~~~~~~~~~~~~~~~~~~~~~~~~~~~~~~~~~~~~~~~~~
~~~~~~~~~~~~~~~~~~~~~~~~~~~~~~~~~~~~~~~~~~~~~~~~~~~~~~~~~~~~
~~~~~~~~~~~~~~~~~~~~~~~~~~~~~~~~~~~~~~~~~~~~~~~~~~~~~~~~~~~~
~~~~~~~~~~~~~~~~~~~~~~~~~~~~~~~~~~~~~~~~~~~~~~~~~~~~~~~~~~~~
~~~~~~~~~~~~~~~~~~~~~~~~~~~~~~~~~~~~~~~~~~~~~~~~~~~~~~~~~~~~
~~~~~~~~~~~~~~~~~~~~~~~~~~~~~~~~~~~~~~~~~~~~~~~~~~~~~~~~~~~~
~~~~~~~~~~~~~~~~~~~~~~~~~~~~~~~~~~~~~~~~~~~~~~~~~~~~~~~~~~~~
~~~~~~~~~~~~~~~~~~~~~~~~~~~~~~~~~~~~~~~~~~~~~~~~~~~~~~~~~~~~
~~~~~~~~~~~~~~~~~~~~~~~~~~~~~~~~~~~~~~~~~~~~~~~~~~~~~~~~~~~~
~~~~~~~~~~~~~~~~~~~~~~~~~~~~~~~~~~~~~~~~~~~~~~~~~~~~~~~~~~~~
~~~~~~~~~~~~~~~~~~~~~~~~~~~~~~~~~~~~~~~~~~~~~~~~~~~~~~~~~~~~
~~~~~~~~~~~~~~~~~~~~~~~~~~~~~~~~~~~~~~~~~~~~~~~~~~~~~~~~~~~~
~~~~~~~~~~~~~~~~~~~~~~~~~~~~~~~~~~~~~~~~~~~~~~~~~~~~~~~~~~~~
~~~~~~~~~~~~~~~~~~~~~~~~~~~~~~~~~~~~~~~~~~~~~~~~~~~~~~~~~~~~
~~~~~~~~~~~~~~~~~~~~~~~~~~~~~~~~~~~~~~~~~~~~~~~~~~~~~~~~~~~~
~~~~~~~~~~~~~~~~~~~~~~~~~~~~~~~~~~~~~~~~~~~~~~~~~~~~~~~~~~~~
~~~~~~~~~~~~~~~~~~~~~~~~~~~~~~~~~~~~~~~~~~~~~~~~~~~~~~~~~~~~
~~~~~~~~~~~~~~~~~~~~~~~~~~~~~~~~~~~~~~~~~~~~~~~~~~~~~~~~~~~~
~~~~~~~~~~~~~~~~~~~~~~~~~~~~~~~~~~~~~~~~~~~~~~~~~~~~~~~~~~~~
~~~~~~~~~~~~~~~~~~~~~~~~~~~~~~~~~~~~~~~~~~~~~~~~~~~~~~~~~~~~
~~~~~~~~~~~~~~~~~~~~~~~~~~~~~~~~~~~~~~~~~~~~~~~~~~~~~~~~~~~~
~~~~~~~~~~~~~~~~~~~~~~~~~~~~~~~~~~~~~~~~~~~~~~~~~~~~~~~~~~~~
~~~~~~~~~~~~~~~~~~~~~~~~~~~~~~~~~~~~~~~~~~~~~~~~~~~~~~~~~~~~
~~~~~~~~~~~~~~~~~~~~~~~~~~~~~~~~~~~~~~~~~~~~~~~~~~~~~~~~~~~~
~~~~~~~~~~~~~~~~~~~~~~~~~~~~~~~~~~~~~~~~~~~~~~~~~~~~~~~~~~~~
~~~~~~~~~~~~~~~~~~~~~~~~~~~~~~~~~~~~~~~~~~~~~~~~~~~~~~~~~~~~
~~~~~~~~~~~~~~~~~~~~~~~~~~~~~~~~~~~~~~~~~~~~~~~~~~~~~~~~~~~~
~~~~~~~~~~~~~~~~~~~~~~~~~~~~~~~~~~~~~~~~~~~~~~~~~~~~~~~~~~~~
~~~~~~~~~~~~~~~~~~~~~~~~~~~~~~~~~~~~~~~~~~~~~~~~~~~~~~~~~~~~
~~~~~~~~~~~~~~~~~~~~~~~~~~~~~~~~~~~~~~~~~~~~~~~~~~~~~~~~~~~~
~~~~~~~~~~~~~~~~~~~~~~~~~~~~~~~~~~~~~~~~~~~~~~~~~~~~~~~~~~~~
~~~~~~~~~~~~~~~~~~~~~~~~~~~~~~~~~~~~~~~~~~~~~~~~~~~~~~~~~~~~
~~~~~~~~~~~~~~~~~~~~~~~~~~~~~~~~~~~~~~~~~~~~~~~~~~~~~~~~~~~~
~~~~~~~~~~~~~~~~~~~~~~~~~~~~~~~~~~~~~~~~~~~~~~~~~~~~~~~~~~~~
~~~~~~~~~~~~~~~~~~~~~~~~~~~~~~~~~~~~~~~~~~~~~~~~~~~~~~~~~~~~
~~~~~~~~~~~~~~~~~~~~~~~~~~~~~~~~~~~~~~~~~~~~~~~~~~~~~~~~~~~~
~~~~~~~~~~~~~~~~~~~~~~~~~~~~~~~~~~~~~~~~~~~~~~~~~~~~~~~~~~~~
~~~~~~~~~~~~~~~~~~~~~~~~~~~~~~~~~~~~~~~~~~~~~~~~~~~~~~~~~~~~
~~~~~~~~~~~~~~~~~~~~~~~~~~~~~~~~~~~~~~~~~~~~~~~~~~~~~~~~~~~~
~~~~~~~~~~~~~~~~~~~~~~~~~~~~~~~~~~~~~~~~~~~~~~~~~~~~~~~~~~~~
~~~~~~~~~~~~~~~~~~~~~~~~~~~~~~~~~~~~~~~~~~~~~~~~~~~~~~~~~~~~
~~~~~~~~~~~~~~~~~~~~~~~~~~~~~~~~~~~~~~~~~~~~~~~~~~~~~~~~~~~~
~~~~~~~~~~~~~~~~~~~~~~~~~~~~~~~~~~~~~~~~~~~~~~~~~~~~~~~~~~~~
~~~~~~~~~~~~~~~~~~~~~~~~~~~~~~~~~~~~~~~~~~~~~~~~~~~~~~~~~~~~
~~~~~~~~~~~~~~~~~~~~~~~~~~~~~~~~~~~~~~~~~~~~~~~~~~~~~~~~~~~~
~~~~~~~~~~~~~~~~~~~~~~~~~~~~~~~~~~~~~~~~~~~~~~~~~~~~~~~~~~~~
~~~~~~~~~~~~~~~~~~~~~~~~~~~~~~~~~~~~~~~~~~~~~~~~~~~~~~~~~~~~
~~~~~~~~~~~~~~~~~~~~~~~~~~~~~~~~~~~~~~~~~~~~~~~~~~~~~~~~~~~~
~~~~~~~~~~~~~~~~~~~~~~~~~~~~~~~~~~~~~~~~~~~~~~~~~~~~~~~~~~~~
~~~~~~~~~~~~~~~~~~~~~~~~~~~~~~~~~~~~~~~~~~~~~~~~~~~~~~~~~~~~
~~~~~~~~~~~~~~~~~~~~~~~~~~~~~~~~~~~~~~~~~~~~~~~~~~~~~~~~~~~~
~~~~~~~~~~~~~~~~~~~~~~~~~~~~~~~~~~~~~~~~~~~~~~~~~~~~~~~~~~~~
~~~~~~~~~~~~~~~~~~~~~~~~~~~~~~~~~~~~~~~~~~~~~~~~~~~~~~~~~~~~
~~~~~~~~~~~~~~~~~~~~~~~~~~~~~~~~~~~~~~~~~~~~~~~~~~~~~~~~~~~~
~~~~~~~~~~~~~~~~~~~~~~~~~~~~~~~~~~~~~~~~~~~~~~~~~~~~~~~~~~~~
~~~~~~~~~~~~~~~~~~~~~~~~~~~~~~~~~~~~~~~~~~~~~~~~~~~~~~~~~~~~
~~~~~~~~~~~~~~~~~~~~~~~~~~~~~~~~~~~~~~~~~~~~~~~~~~~~~~~~~~~~
~~~~~~~~~~~~~~~~~~~~~~~~~~~~~~~~~~~~~~~~~~~~~~~~~~~~~~~~~~~~
~~~~~~~~~~~~~~~~~~~~~~~~~~~~~~~~~~~~~~~~~~~~~~~~~~~~~~~~~~~~
~~~~~~~~~~~~~~~~~~~~~~~~~~~~~~~~~~~~~~~~~~~~~~~~~~~~~~~~~~~~
~~~~~~~~~~~~~~~~~~~~~~~~~~~~~~~~~~~~~~~~~~~~~~~~~~~~~~~~~~~~
~~~~~~~~~~~~~~~~~~~~~~~~~~~~~~~~~~~~~~~~~~~~~~~~~~~~~~~~~~~~
~~~~~~~~~~~~~~~~~~~~~~~~~~~~~~~~~~~~~~~~~~~~~~~~~~~~~~~~~~~~
~~~~~~~~~~~~~~~~~~~~~~~~~~~~~~~~~~~~~~~~~~~~~~~~~~~~~~~~~~~~
~~~~~~~~~~~~~~~~~~~~~~~~~~~~~~~~~~~~~~~~~~~~~~~~~~~~~~~~~~~~
~~~~~~~~~~~~~~~~~~~~~~~~~~~~~~~~~~~~~~~~~~~~~~~~~~~~~~~~~~~~
~~~~~~~~~~~~~~~~~~~~~~~~~~~~~~~~~~~~~~~~~~~~~~~~~~~~~~~~~~~~
~~~~~~~~~~~~~~~~~~~~~~~~~~~~~~~~~~~~~~~~~~~~~~~~~~~~~~~~~~~~
~~~~~~~~~~~~~~~~~~~~~~~~~~~~~~~~~~~~~~~~~~~~~~~~~~~~~~~~~~~~
~~~~~~~~~~~~~~~~~~~~~~~~~~~~~~~~~~~~~~~~~~~~~~~~~~~~~~~~~~~~
~~~~~ATGCAACAACAAGCATATATAAACGCAACGATTGATATAAGAATACCTACAGAAG
TTGAATATAAGCATTTTGGTGATGTGGATAACGAAAAAGATGCGCTGGCAGATTACTTAT
ATAACAATCCTAACGAAATACTAGAGTATGACAATTTAAAAATTAGAAACGTAAATATAG
AGGTGGAATAA
>hypothet-phage-protein_SAST38_01159_(hypothet phage protein)
~~~~~~~~~~~~~~~~~~~~~~~~~~~~~~~~~~~~~~~~~~~~~~~~~~~~~~~~~~~~
~~~~~~~~~~~~~~~~~~~~~~~~~~~~~~~~~~~~~~~~~~~~~~~~~~~~~~~~~~~~
~~~~~~~~~~~~~~~~~~~~~~~~~~~~~~~~~~~~~~~~~~~~~~~~~~~~~~~~~~~~
~~~~~~~~~~~~~~~~~~~~~~~~~~~~~~~~~~~~~~~~~~~~~~~~~~~~~~~~~~~~
~~~~~~~~~~~~~~~~~~~~~~~~~~~~~~~~~~~~~~~~~~~~~~~~~~~~~~~~~~~~
~~~~~~~~~~~~~~~~~~~~~~~~~~~~~~~~~~~~~~~~~~~~~~~~~~~~~~~~~~~~
~~~~~~~~~~~~~~~~~~~~~~~~~~~~~~~~~~~~~~~~~~~~~~~~~~~~~~~~~~~~
~~~~~~~~~~~~~~~~~~~~~~~~~~~~~~~~~~~~~~~~~~~~~~~~~~~~~~~~~~~~
~~~~~~~~~~~~~~~~~~~~~~~~~~~~~~~~~~~~~~~~~~~~~~~~~~~~~~~~~~~~
~~~~~~~~~~~~~~~~~~~~~~~~~~~~~~~~~~~~~~~~~~~~~~~~~~~~~~~~~~~~
~~~~~~~~~~~~~~~~~~~~~~~~~~~~~~~~~~~~~~~~~~~~~~~~~~~~~~~~~~~~
~~~~~~~~~~~~~~~~~~~~~~~~~~~~~~~~~~~~~~~~~~~~~~~~~~~~~~~~~~~~
~~~~~~~~~~~~~~~~~~~~~~~~~~~~~~~~~~~~~~~~~~~~~~~~~~~~~~~~~~~~
~~~~~~~~~~~~~~~~~~~~~~~~~~~~~~~~~~~~~~~~~~~~~~~~~~~~~~~~~~~~
~~~~~~~~~~~~~~~~~~~~~~~~~~~~~~~~~~~~~~~~~~~~~~~~~~~~~~~~~~~~
~~~~~~~~~~~~~~~~~~~~~~~~~~~~~~~~~~~~~~~~~~~~~~~~~~~~~~~~~~~~
~~~~~~~~~~~~~~~~~~~~~~~~~~~~~~~~~~~~~~~~~~~~~~~~~~~~~~~~~~~~
~~~~~~~~~~~~~~~~~~~~~~~~~~~~~~~~~~~~~~~~~~~~~~~~~~~~~~~~~~~~
~~~~~~~~~~~~~~~~~~~~~~~~~~~~~~~~~~~~~~~~~~~~~~~~~~~~~~~~~~~~
~~~~~~~~~~~~~~~~~~~~~~~~~~~~~~~~~~~~~~~~~~~~~~~~~~~~~~~~~~~~
~~~~~~~~~~~~~~~~~~~~~~~~~~~~~~~~~~~~~~~~~~~~~~~~~~~~~~~~~~~~
~~~~~~~~~~~~~~~~~~~~~~~~~~~~~~~~~~~~~~~~~~~~~~~~~~~~~~~~~~~~
~~~~~~~~~~~~~~~~~~~~~~~~~~~~~~~~~~~~~~~~~~~~~~~~~~~~~~~~~~~~
~~~~~~~~~~~~~~~~~~~~~~~~~~~~~~~~~~~~~~~~~~~~~~~~~~~~~~~~~~~~
~~~~~~~~~~~~~~~~~~~~~~~~~~~~~~~~~~~~~~~~~~~~~~~~~~~~~~~~~~~~
~~~~~~~~~~~~~~~~~~~~~~~~~~~~~~~~~~~~~~~~~~~~~~~~~~~~~~~~~~~~
~~~~~~~~~~~~~~~~~~~~~~~~~~~~~~~~~~~~~~~~~~~~~~~~~~~~~~~~~~~~
~~~~~~~~~~~~~~~~~~~~~~~~~~~~~~~~~~~~~~~~~~~~~~~~~~~~~~~~~~~~
~~~~~~~~~~~~~~~~~~~~~~~~~~~~~~~~~~~~~~~~~~~~~~~~~~~~~~~~~~~~
~~~~~~~~~~~~~~~~~~~~~~~~~~~~~~~~~~~~~~~~~~~~~~~~~~~~~~~~~~~~
~~~~~~~~~~~~~~~~~~~~~~~~~~~~~~~~~~~~~~~~~~~~~~~~~~~~~~~~~~~~
~~~~~~~~~~~~~~~~~~~~~~~~~~~~~~~~~~~~~~~~~~~~~~~~~~~~~~~~~~~~
~~~~~~~~~~~~~~~~~~~~~~~~~~~~~~~~~~~~~~~~~~~~~~~~~~~~~~~~~~~~
~~~~~~~~~~~~~~~~~~~~~~~~~~~~~~~~~~~~~~~~~~~~~~~~~~~~~~~~~~~~
~~~~~~~~~~~~~~~~~~~~~~~~~~~~~~~~~~~~~~~~~~~~~~~~~~~~~~~~~~~~
~~~~~~~~~~~~~~~~~~~~~~~~~~~~~~~~~~~~~~~~~~~~~~~~~~~~~~~~~~~~
~~~~~~~~~~~~~~~~~~~~~~~~~~~~~~~~~~~~~~~~~~~~~~~~~~~~~~~~~~~~
~~~~~~~~~~~~~~~~~~~~~~~~~~~~~~~~~~~~~~~~~~~~~~~~~~~~~~~~~~~~
~~~~~~~~~~~~~~~~~~~~~~~~~~~~~~~~~~~~~~~~~~~~~~~~~~~~~~~~~~~~
~~~~~~~~~~~~~~~~~~~~~~~~~~~~~~~~~~~~~~~~~~~~~~~~~~~~~~~~~~~~
~~~~~~~~~~~~~~~~~~~~~~~~~~~~~~~~~~~~~~~~~~~~~~~~~~~~~~~~~~~~
~~~~~~~~~~~~~~~~~~~~~~~~~~~~~~~~~~~~~~~~~~~~~~~~~~~~~~~~~~~~
~~~~~~~~~~~~~~~~~~~~~~~~~~~~~~~~~~~~~~~~~~~~~~~~~~~~~~~~~~~~
~~~~~~~~~~~~~~~~~~~~~~~~~~~~~~~~~~~~~~~~~~~~~~~~~~~~~~~~~~~~
~~~~~~~~~~~~~~~~~~~~~~~~~~~~~~~~~~~~~~~~~~~~~~~~~~~~~~~~~~~~
~~~~~~~~~~~~~~~~~~~~~~~~~~~~~~~~~~~~~~~~~~~~~~~~~~~~~~~~~~~~
~~~~~~~~~~~~~~~~~~~~~~~~~~~~~~~~~~~~~~~~~~~~~~~~~~~~~~~~~~~~
~~~~~~~~~~~~~~~~~~~~~~~~~~~~~~~~~~~~~~~~~~~~~~~~~~~~~~~~~~~~
~~~~~~~~~~~~~~~~~~~~~~~~~~~~~~~~~~~~~~~~~~~~~~~~~~~~~~~~~~~~
~~~~~~~~~~~~~~~~~~~~~~~~~~~~~~~~~~~~~~~~~~~~~~~~~~~~~~~~~~~~
~~~~~~~~~~~~~~~~~~~~~~~~~~~~~~~~~~~~~~~~~~~~~~~~~~~~~~~~~~~~
~~~~~~~~~~~~~~~~~~~~~~~~~~~~~~~~~~~~~~~~~~~~~~~~~~~~~~~~~~~~
~~~~~~~~~~~~~~~~~~~~~~~~~~~~~~~~~~~~~~~~~~~~~~~~~~~~~~~~~~~~
~~~~~~~~~~~~~~~~~~~~~~~~~~~~~~~~~~~~~~~~~~~~~~~~~~~~~~~~~~~~
~~~~~~~~~~~~~~~~~~~~~~~~~~~~~~~~~~~~~~~~~~~~~~~~~~~~~~~~~~~~
~~~~~~~~~~~~~~~~~~~~~~~~~~~~~~~~~~~~~~~~~~~~~~~~~~~~~~~~~~~~
~~~~~~~~~~~~~~~~~~~~~~~~~~~~~~~~~~~~~~~~~~~~~~~~~~~~~~~~~~~~
~~~~~~~~~~~~~~~~~~~~~~~~~~~~~~~~~~~~~~~~~~~~~~~~~~~~~~~~~~~~
~~~~~~~~~~~~~~~~~~~~~~~~~~~~~~~~~~~~~~~~~~~~~~~~~~~~~~~~~~~~
~~~~~~~~~~~~~~~~~~~~~~~~~~~~~~~~~~~~~~~~~~~~~~~~~~~~~~~~~~~~
~~~~~~~~~~~~~~~~~~~~~~~~~~~~~~~~~~~~~~~~~~~~~~~~~~~~~~~~~~~~
~~~~~~~~~~~~~~~~~~~~~~~~~~~~~~~~~~~~~~~~~~~~~~~~~~~~~~~~~~~~
~~~~~~~~~~~~~~~~~~~~~~~~~~~~~~~~~~~~~~~~~~~~~~~~~~~~~~~~~~~~
~~~~~~~~~~~~~~~~~~~~~~~~~~~~~~~~~~~~~~~~~~~~~~~~~~~~~~~~~~~~
~~~~~~~~~~~~~~~~~~~~~~~~~~~~~~~~~~~~~~~~~~~~~~~~~~~~~~~~~~~~
~~~~~~~~~~~~~~~~~~~~~~~~~~~~~~~~~~~~~~~~~~~~~~~~~~~~~~~~~~~~
~~~~~~~~~~~~~~~~~~~~~~~~~~~~~~~~~~~~~~~~~~~~~~~~~~~~~~~~~~~~
~~~~~~~~~~~~~~~~~~~~~~~~~~~~~~~~~~~~~~~~~~~~~~~~~~~~~~~~~~~~
~~~~~~~~~~~~~~~~~~~~~~~~~~~~~~~~~~~~~~~~~~~~~~~~~~~~~~~~~~~~
~~~~~~~~~~~~~~~~~~~~~~~~~~~~~~~~~~~~~~~~~~~~~~~~~~~~~~~~~~~~
~~~~~~~~~~~~~~~~~~~~~~~~~~~~~~~~~~~~~~~~~~~~~~~~~~~~~~~~~~~~
~~~~~~~~~~~~~~~~~~~~~~~~~~~~~~~~~~~~~~~~~~~~~~~~~~~~~~~~~~~~
~~~~~~~~~~~~~~~~~~~~~~~~~~~~~~~~~~~~~~~~~~~~~~~~~~~~~~~~~~~~
~~~~~~~~~~~~~~~~~~~~~~~~~~~~~~~~~~~~~~~~~~~~~~~~~~~~~~~~~~~~
~~~~~~~~~~~~~~~~~~~~~~~~~~~~~~~~~~~~~~~~~~~~~~~~~~~~~~~~~~~~
~~~~~~~~~~~~~~~~~~~~~~~~~~~~~~~~~~~~~~~~~~~~~~~~~~~~~~~~~~~~
~~~~~~~~~~~~~~~~~~~~~~~~~~~~~~~~~~~~~~~~~~~~~~~~~~~~~~~~~~~~
~~~~~~~~~~~~~~~~~~~~~~~~~~~~~~~~~~~~~~~~~~~~~~~~~~~~~~~~~~~~
~~~~~~~~~~~~~~~~~~~~~~~~~~~~~~~~~~~~~~~~~~~~~~~~~~~~~~~~~~~~
~~~~~~~~~~~~~~~~~~~~~~~~~~~~~~~~~~~~~~~~~~~~~~~~~~~~~~~~~~~~
~~~~~~~~~~~~~~~~~~~~~~~~~~~~~~~~~~~~~~~~~~~~~~~~~~~~~~~~~~~~
~~~~~~~~~~~~~~~~~~~~~~~~~~~~~~~~~~~~~~~~~~~~~~~~~~~~~~~~~~~~
~~~~~~~~~~~~~~~~~~~~~~~~~~~~~~~~~~~~~~~~~~~~~~~~~~~~~~~~~~~~
~~~~~~~~~~~~~~~~~~~~~~~~~~~~~~~~~~~~~~~~~~~~~~~~~~~~~~~~~~~~
~~~~~~~~~~~~~~~~~~~~~~~~~~~~~~~~~~~~~~~~~~~~~~~~~~~~~~~~~~~~
~~~~~~~~~~~~~~~~~~~~~~~~~~~~~~~~~~~~~~~~~~~~~~~~~~~~~~~~~~~~
~~~~~~~~~~~~~~~~~~~~~~~~~~~~~~~~~~~~~~~~~~~~~~~~~~~~~~~~~~~~
~~~~~~~~~~~~~~~~~~~~~~~~~~~~~~~~~~~~~~~~~~~~~~~~~~~~~~~~~~~~
~~~~~~~~~~~~~~~~~~~~~~~~~~~~~~~~~~~~~~~~~~~~~~~~~~~~~~~~~~~~
~~~~~~~~~~~~~~~~~~~~~~~~~~~~~~~~~~~~~~~~~~~~~~~~~~~~~~~~~~~~
~~~~~~~~~~~~~~~~~~~~~~~~~~~~~~~~~~~~~~~~~~~~~~~~~~~~~~~~~~~~
~~~~~~~~~~~~~~~~~~~~~~~~~~~~~~~~~~~~~~~~~~~~~~~~~~~~~~~~~~~~
~~~~~~~~~~~~~~~~~~~~~~~~~~~~~~~~~~~~~~~~~~~~~~~~~~~~~~~~~~~~
~~~~~~~~~~~~~~~~~~~~~~~~~~~~~~~~~~~~~~~~~~~~~~~~~~~~~~~~~~~~
~~~~~~~~~~~~~~~~~~~~~~~~~~~~~~~~~~~~~~~~~~~~~~~~~~~~~~~~~~~~
~~~~~~~~~~~~~~~~~~~~~~~~~~~~~~~~~~~~~~~~~~~~~~~~~~~~~~~~~~~~
~~~~~~~~~~~~~~~~~~~~~~~~~~~~~~~~~~~~~~~~~~~~~~~~~~~~~~~~~~~~
~~~~~~~~~~~~~~~~~~~~~~~~~~~~~~~~~~~~~~~~~~~~~~~~~~~~~~~~~~~~
~~~~~~~~~~~~~~~~~~~~~~~~~~~~~~~~~~~~~~~~~~~~~~~~~~~~~~~~~~~~
~~~~~~~~~~~~~~~~~~~~~~~~~~~~~~~~~~~~~~~~~~~~~~~~~~~~~~~~~~~~
~~~~~~~~~~~~~~~~~~~~~~~~~~~~~~~~~~~~~~~~~~~~~~~~~~~~~~~~~~~~
~~~~~~~~~~~~~~~~~~~~~~~~~~~~~~~~~~~~~~~~~~~~~~~~~~~~~~~~~~~~
~~~~~~~~~~~~~~~~~~~~~~~~~~~~~~~~~~~~~~~~~~~~~~~~~~~~~~~~~~~~
~~~~~~~~~~~~~~~~~~~~~~~~~~~~~~~~~~~~~~~~~~~~~~~~~~~~~~~~~~~~
~~~~~~~~~~~~~~~~~~~~~~~~~~~~~~~~~~~~~~~~~~~~~~~~~~~~~~~~~~~~
~~~~~~~~~~~~~~~~~~~~~~~~~~~~~~~~~~~~~~~~~~~~~~~~~~~~~~~~~~~~
~~~~~~~~~~~~~~~~~~~~~~~~~~~~~~~~~~~~~~~~~~~~~~~~~~~~~~~~~~~~
~~~~~~~~~~~~~~~~~~~~~~~~~~~~~~~~~~~~~~~~~~~~~~~~~~~~~~~~~~~~
~~~~~~~~~~~~~~~~~~~~~~~~~~~~~~~~~~~~~~~~~~~~~~~~~~~~~~~~~~~~
~~~~~~~~~~~~~~~~~~~~~~~~~~~~~~~~~~~~~~~~~~~~~~~~~~~~~~~~~~~~
~~~~~~~~~~~~~~~~~~~~~~~~~~~~~~~~~~~~~~~~~~~~~~~~~~~~~~~~~~~~
~~~~~~~~~~~~~~~~~~~~~~~~~~~~~~~~~~~~~~~~~~~~~~~~~~~~~~~~~~~~
~~~~~~~~~~~~~~~~~~~~~~~~~~~~~~~~~~~~~~~~~~~~~~~~~~~~~~~~~~~~
~~~~~~~~~~~~~~~~~~~~~~~~~~~~~~~~~~~~~~~~~~~~~~~~~~~~~~~~~~~~
~~~~~~~~~~~~~~~~~~~~~~~~~~~~~~~~~~~~~~~~~~~~~~~~~~~~~~~~~~~~
~~~~~~~~~~~~~~~~~~~~~~~~~~~~~~~~~~~~~~~~~~~~~~~~~~~~~~~~~~~~
~~~~~~~~~~~~~~~~~~~~~~~~~~~~~~~~~~~~~~~~~~~~~~~~~~~~~~~~~~~~
~~~~~~~~~~~~~~~~~~~~~~~~~~~~~~~~~~~~~~~~~~~~~~~~~~~~~~~~~~~~
~~~~~~~~~~~~~~~~~~~~~~~~~~~~~~~~~~~~~~~~~~~~~~~~~~~~~~~~~~~~
~~~~~~~~~~~~~~~~~~~~~~~~~~~~~~~~~~~~~~~~~~~~~~~~~~~~~~~~~~~~
~~~~~~~~~~~~~~~~~~~~~~~~~~~~~~~~~~~~~~~~~~~~~~~~~~~~~~~~~~~~
~~~~~~~~~~~~~~~~~~~~~~~~~~~~~~~~~~~~~~~~~~~~~~~~~~~~~~~~~~~~
~~~~~~~~~~~~~~~~~~~~~~~~~~~~~~~~~~~~~~~~~~~~~~~~~~~~~~~~~~~~
~~~~~~~~~~~~~~~~~~~~~~~~~~~~~~~~~~~~~~~~~~~~~~~~~~~~~~~~~~~~
~~~~~~~~~~~~~~~~~~~~~~~~~~~~~~~~~~~~~~~~~~~~~~~~~~~~~~~~~~~~
~~~~~~~~~~~~~~~~~~~~~~~~~~~~~~~~~~~~~~~~~~~~~~~~~~~~~~~~~~~~
~~~~~~~~~~~~~~~~~~~~~~~~~~~~~~~~~~~~~~~~~~~~~~~~~~~~~~~~~~~~
~~~~~~~~~~~~~~~~~~~~~~~~~~~~~~~~~~~~~~~~~~~~~~~~~~~~~~~~~~~~
~~~~~~~~~~~~~~~~~~~~~~~~~~~~~~~~~~~~~~~~~~~~~~~~~~~~~~~~~~~~
~~~~~~~~~~~~~~~~~~~~~~~~~~~~~~~~~~~~~~~~~~~~~~~~~~~~~~~~~~~~
~~~~~~~~~~~~~~~~~~~~~~~~~~~~~~~~~~~~~~~~~~~~~~~~~~~~~~~~~~~~
~~~~~~~~~~~~~~~~~~~~~~~~~~~~~~~~~~~~~~~~~~~~~~~~~~~~~~~~~~~~
~~~~~~~~~~~~~~~~~~~~~~~~~~~~~~~~~~~~~~~~~~~~~~~~~~~~~~~~~~~~
~~~~~~~~~~~~~~~~~~~~~~~~~~~~~~~~~~~~~~~~~~~~~~~~~~~~~~~~~~~~
~~~~~~~~~~~~~~~~~~~~~~~~~~~~~~~~~~~~~~~~~~~~~~~~~~~~~~~~~~~~
~~~~~~~~~~~~~~~~~~~~~~~~~~~~~~~~~~~~~~~~~~~~~~~~~~~~~~~~~~~~
~~~~~~~~~~~~~~~~~~~~~~~~~~~~~~~~~~~~~~~~~~~~~~~~~~~~~~~~~~~~
~~~~~~~~~~~~~~~~~~~~~~~~~~~~~~~~~~~~~~~~~~~~~~~~~~~~~~~~~~~~
~~~~~~~~~~~~~~~~~~~~~~~~~~~~~~~~~~~~~~~~~~~~~~~~~~~~~~~~~~~~
~~~~~~~~~~~~~~~~~~~~~~~~~~~~~~~~~~~~~~~~~~~~~~~~~~~~~~~~~~~~
~~~~~~~~~~~~~~~~~~~~~~~~~~~~~~~~~~~~~~~~~~~~~~~~~~~~~~~~~~~~
~~~~~~~~~~~~~~~~~~~~~~~~~~~~~~~~~~~~~~~~~~~~~~~~~~~~~~~~~~~~
~~~~~~~~~~~~~~~~~~~~~~~~~~~~~~~~~~~~~~~~~~~~~~~~~~~~~~~~~~~~
~~~~~~~~~~~~~~~~~~~~~~~~~~~~~~~~~~~~~~~~~~~~~~~~~~~~~~~~~~~~
~~~~~~~~~~~~~~~~~~~~~~~~~~~~~~~~~~~~~~~~~~~~~~~~~~~~~~~~~~~~
~~~~~~~~~~~~~~~~~~~~~~~~~~~~~~~~~~~~~~~~~~~~~~~~~~~~~~~~~~~~
~~~~~~~~~~~~~~~~~~~~~~~~~~~~~~~~~~~~~~~~~~~~~~~~~~~~~~~~~~~~
~~~~~~~~~~~~~~~~~~~~~~~~~~~~~~~~~~~~~~~~~~~~~~~~~~~~~~~~~~~~
~~~~~~~~~~~~~~~~~~~~~~~~~~~~~~~~~~~~~~~~~~~~~~~~~~~~~~~~~~~~
~~~~~~~~~~~~~~~~~~~~~~~~~~~~~~~~~~~~~~~~~~~~~~~~~~~~~~~~~~~~
~~~~~~~~~~~~~~~~~~~~~~~~~~~~~~~~~~~~~~~~~~~~~~~~~~~~~~~~~~~~
~~~~~~~~~~~~~~~~~~~~~~~~~~~~~~~~~~~~~~~~~~~~~~~~~~~~~~~~~~~~
~~~~~~~~~~~~~~~~~~~~~~~~~~~~~~~~~~~~~~~~~~~~~~~~~~~~~~~~~~~~
~~~~~~~~~~~~~~~~~~~~~~~~~~~~~~~~~~~~~~~~~~~~~~~~~~~~~~~~~~~~
~~~~~~~~~~~~~~~~~~~~~~~~~~~~~~~~~~~~~~~~~~~~~~~~~~~~~~~~~~~~
~~~~~~~~~~~~~~~~~~~~~~~~~~~~~~~~~~~~~~~~~~~~~~~~~~~~~~~~~~~~
~~~~~~~~~~~~~~~~~~~~~~~~~~~~~~~~~~~~~~~~~~~~~~~~~~~~~~~~~~~~
~~~~~~~~~~~~~~~~~~~~~~~~~~~~~~~~~~~~~~~~~~~~~~~~~~~~~~~~~~~~
~~~~~~~~~~~~~~~~~~~~~~~~~~~~~~~~~~~~~~~~~~~~~~~~~~~~~~~~~~~~
~~~~~~~~~~~~~~~~~~~~~~~~~~~~~~~~~~~~~~~~~~~~~~~~~~~~~~~~~~~~
~~~~~~~~~~~~~~~~~~~~~~~~~~~~~~~~~~~~~~~~~~~~~~~~~~~~~~~~~~~~
~~~~~~~~~~~~~~~~~~~~~~~~~~~~~~~~~~~~~~~~~~~~~~~~~~~~~~~~~~~~
~~~~~~~~~~~~~~~~~~~~~~~~~~~~~~~~~~~~~~~~~~~~~~~~~~~~~~~~~~~~
~~~~~~~~~~~~~~~~~~~~~~~~~~~~~~~~~~~~~~~~~~~~~~~~~~~~~~~~~~~~
~~~~~~~~~~~~~~~~~~~~~~~~~~~~~~~~~~~~~~~~~~~~~~~~~~~~~~~~~~~~
~~~~~~~~~~~~~~~~~~~~~~~~~~~~~~~~~~~~~~~~~~~~~~~~~~~~~~~~~~~~
~~~~~~~~~~~~~~~~~~~~~~~~~~~~~~~~~~~~~~~~~~~~~~~~~~~~~~~~~~~~
~~~~~~~~~~~~~~~~~~~~~~~~~~~~~~~~~~~~~~~~~~~~~~~~~~~~~~~~~~~~
~~~~~~~~~~~~~~~~~~~~~~~~~~~~~~~~~~~~~~~~~~~~~~~~~~~~~~~~~~~~
~~~~~~~~~~~~~~~~~~~~~~~~~~~~~~~~~~~~~~~~~~~~~~~~~~~~~~~~~~~~
~~~~~~~~~~~~~~~~~~~~~~~~~~~~~~~~~~~~~~~~~~~~~~~~~~~~~~~~~~~~
~~~~~~~~~~~~~~~~~~~~~~~~~~~~~~~~~~~~~~~~~~~~~~~~~~~~~~~~~~~~
~~~~~~~~~~~~~~~~~~~~~~~~~~~~~~~~~~~~~~~~~~~~~~~~~~~~~~~~~~~~
~~~~~~~~~~~~~~~~~~~~~~~~~~~~~~~~~~~~~~~~~~~~~~~~~~~~~~~~~~~~
~~~~~~~~~~~~~~~~~~~~~~~~~~~~~~~~~~~~~~~~~~~~~~~~~~~~~~~~~~~~
~~~~~~~~~~~~~~~~~~~~~~~~~~~~~~~~~~~~~~~~~~~~~~~~~~~~~~~~~~~~
~~~~~~~~~~~~~~~~~~~~~~~~~~~~~~~~~~~~~~~~~~~~~~~~~~~~~~~~~~~~
~~~~~~~~~~~~~~~~~~~~~~~~~~~~~~~~~~~~~~~~~~~~~~~~~~~~~~~~~~~~
~~~~~~~~~~~~~~~~~~~~~~~~~~~~~~~~~~~~~~~~~~~~~~~~~~~~~~~~~~~~
~~~~~~~~~~~~~~~~~~~~~~~~~~~~~~~~~~~~~~~~~~~~~~~~~~~~~~~~~~~~
~~~~~~~~~~~~~~~~~~~~~~~~~~~~~~~~~~~~~~~~~~~~~~~~~~~~~~~~~~~~
~~~~~~~~~~~~~~~~~~~~~~~~~~~~~~~~~~~~~~~~~~~~~~~~~~~~~~~~~~~~
~~~~~~~~~~~~~~~~~~~~~~~~~~~~~~~~~~~~~~~~~~~~~~~~~~~~~~~~~~~~
~~~~~~~~~~~~~~~~~~~~~~~~~~~~~~~~~~~~~~~~~~~~~~~~~~~~~~~~~~~~
~~~~~~~~~~~~~~~~~~~~~~~~~~~~~~~~~~~~~~~~~~~~~~~~~~~~~~~~~~~~
~~~~~~~~~~~~~~~~~~~~~~~~~~~~~~~~~~~~~~~~~~~~~~~~~~~~~~~~~~~~
~~~~~~~~~~~ATGGCAAGAATTACCAAAGAAACAAAAACTGTAAGCGACGGTTATTCAA
GAGAAGACCGAGAAACGACATTGAACTATGATTACGAAAATCAAGAATGGATTGCTTACT
CATCGGTACCGACACATATTACTAGAATGACAAAGTTGTACGGCGATGATGTAGAGGTAT
TGGAACGATTAGAATCTGGGACTGCGGTATTGGTTAGGGCGAAACTACCTAAAAGCGCAA
TAGGTTTTAGAAAATTAATGTCTGAAGAGCGACGACAAGAATTATCTGAGAGAGCAAAAA
GAGCTTTTGGTCATTAG
>phi-dbp_SACOL0350_(putative DNA-binding protein/polymerase/phi PVL orf 50-like protein (wrongly annotated as Panton-Valentine leukocidin), replication module)
~~~~~~~~~~~~~~~~~~~~~~~~~~~~~~~~~~~~~~~~~~~~~~~~~~~~~~~~~~~~
~~~~~~~~~~~~~~~~~~~~~~~~~~~~~~~~~~~~~~~~~~~~~~~~~~~~~~~~~~~~
~~~~~~~~~~~~~~~~~~~~~~~~~~~~~~~~~~~~~~~~~~~~~~~~~~~~~~~~~~~~
~~~~~~~~~~~~~~~~~~~~~~~~~~~~~~~~~~~~~~~~~~~~~~~~~~~~~~~~~~~~
~~~~~~~~~~~~~~~~~~~~~~~~~~~~~~~~~~~~~~~~~~~~~~~~~~~~~~~~~~~~
~~~~~~~~~~~~~~~~~~~~~~~~~~~~~~~~~~~~~~~~~~~~~~~~~~~~~~~~~~~~
~~~~~~~~~~~~~~~~~~~~~~~~~~~~~~~~~~~~~~~~~~~~~~~~~~~~~~~~~~~~
~~~~~~~~~~~~~~~~~~~~~~~~~~~~~~~~~~~~~~~~~~~~~~~~~~~~~~~~~~~~
~~~~~~~~~~~~~~~~~~~~~~~~~~~~~~~~~~~~~~~~~~~~~~~~~~~~~~~~~~~~
~~~~~~~~~~~~~~~~~~~~~~~~~~~~~~~~~~~~~~~~~~~~~~~~~~~~~~~~~~~~
~~~~~~~~~~~~~~~~~~~~~~~~~~~~~~~~~~~~~~~~~~~~~~~~~~~~~~~~~~~~
~~~~~~~~~~~~~~~~~~~~~~~~~~~~~~~~~~~~~~~~~~~~~~~~~~~~~~~~~~~~
~~~~~~~~~~~~~~~~~~~~~~~~~~~~~~~~~~~~~~~~~~~~~~~~~~~~~~~~~~~~
~~~~~~~~~~~~~~~~~~~~~~~~~~~~~~~~~~~~~~~~~~~~~~~~~~~~~~~~~~~~
~~~~~~~~~~~~~~~~~~~~~~~~~~~~~~~~~~~~~~~~~~~~~~~~~~~~~~~~~~~~
~~~~~~~~~~~~~~~~~~~~~~~~~~~~~~~~~~~~~~~~~~~~~~~~~~~~~~~~~~~~
~~~~~~~~~~~~~~~~~~~~~~~~~~~~~~~~~~~~~~~~~~~~~~~~~~~~~~~~~~~~
~~~~~~~~~~~~~~~~~~~~~~~~~~~~~~~~~~~~~~~~~~~~~~~~~~~~~~~~~~~~
~~~~~~~~~~~~~~~~~~~~~~~~~~~~~~~~~~~~~~~~~~~~~~~~~~~~~~~~~~~~
~~~~~~~~~~~~~~~~~~~~~~~~~~~~~~~~~~~~~~~~~~~~~~~~~~~~~~~~~~~~
~~~~~~~~~~~~~~~~~~~~~~~~~~~~~~~~~~~~~~~~~~~~~~~~~~~~~~~~~~~~
~~~~~~~~~~~~~~~~~~~~~~~~~~~~~~~~~~~~~~~~~~~~~~~~~~~~~~~~~~~~
~~~~~~~~~~~~~~~~~~~~~~~~~~~~~~~~~~~~~~~~~~~~~~~~~~~~~~~~~~~~
~~~~~~~~~~~~~~~~~~~~~~~~~~~~~~~~~~~~~~~~~~~~~~~~~~~~~~~~~~~~
~~~~~~~~~~~~~~~~~~~~~~~~~~~~~~~~~~~~~~~~~~~~~~~~~~~~~~~~~~~~
~~~~~~~~~~~~~~~~~~~~~~~~~~~~~~~~~~~~~~~~~~~~~~~~~~~~~~~~~~~~
~~~~~~~~~~~~~~~~~~~~~~~~~~~~~~~~~~~~~~~~~~~~~~~~~~~~~~~~~~~~
~~~~~~~~~~~~~~~~~~~~~~~~~~~~~~~~~~~~~~~~~~~~~~~~~~~~~~~~~~~~
~~~~~~~~~~~~~~~~~~~~~~~~~~~~~~~~~~~~~~~~~~~~~~~~~~~~~~~~~~~~
~~~~~~~~~~~~~~~~~~~~~~~~~~~~~~~~~~~~~~~~~~~~~~~~~~~~~~~~~~~~
~~~~~~~~~~~~~~~~~~~~~~~~~~~~~~~~~~~~~~~~~~~~~~~~~~~~~~~~~~~~
~~~~~~~~~~~~~~~~~~~~~~~~~~~~~~~~~~~~~~~~~~~~~~~~~~~~~~~~~~~~
~~~~~~~~~~~~~~~~~~~~~~~~~~~~~~~~~~~~~~~~~~~~~~~~~~~~~~~~~~~~
~~~~~~~~~~~~~~~~~~~~~~~~~~~~~~~~~~~~~~~~~~~~~~~~~~~~~~~~~~~~
~~~~~~~~~~~~~~~~~~~~~~~~~~~~~~~~~~~~~~~~~~~~~~~~~~~~~~~~~~~~
~~~~~~~~~~~~~~~~~~~~~~~~~~~~~~~~~~~~~~~~~~~~~~~~~~~~~~~~~~~~
~~~~~~~~~~~~~~~~~~~~~~~~~~~~~~~~~~~~~~~~~~~~~~~~~~~~~~~~~~~~
~~~~~~~~~~~~~~~~~~~~~~~~~~~~~~~~~~~~~~~~~~~~~~~~~~~~~~~~~~~~
~~~~~~~~~~~~~~~~~~~~~~~~~~~~~~~~~~~~~~~~~~~~~~~~~~~~~~~~~~~~
~~~~~~~~~~~~~~~~~~~~~~~~~~~~~~~~~~~~~~~~~~~~~~~~~~~~~~~~~~~~
~~~~~~~~~~~~~~~~~~~~~~~~~~~~~~~~~~~~~~~~~~~~~~~~~~~~~~~~~~~~
~~~~~~~~~~~~~~~~~~~~~~~~~~~~~~~~~~~~~~~~~~~~~~~~~~~~~~~~~~~~
~~~~~~~~~~~~~~~~~~~~~~~~~~~~~~~~~~~~~~~~~~~~~~~~~~~~~~~~~~~~
~~~~~~~~~~~~~~~~~~~~~~~~~~~~~~~~~~~~~~~~~~~~~~~~~~~~~~~~~~~~
~~~~~~~~~~~~~~~~~~~~~~~~~~~~~~~~~~~~~~~~~~~~~~~~~~~~~~~~~~~~
~~~~~~~~~~~~~~~~~~~~~~~~~~~~~~~~~~~~~~~~~~~~~~~~~~~~~~~~~~~~
~~~~~~~~~~~~~~~~~~~~~~~~~~~~~~~~~~~~~~~~~~~~~~~~~~~~~~~~~~~~
~~~~~~~~~~~~~~~~~~~~~~~~~~~~~~~~~~~~~~~~~~~~~~~~~~~~~~~~~~~~
~~~~~~~~~~~~~~~~~~~~~~~~~~~~~~~~~~~~~~~~~~~~~~~~~~~~~~~~~~~~
~~~~~~~~~~~~~~~~~~~~~~~~~~~~~~~~~~~~~~~~~~~~~~~~~~~~~~~~~~~~
~~~~~~~~~~~~~~~~~~~~~~~~~~~~~~~~~~~~~~~~~~~~~~~~~~~~~~~~~~~~
~~~~~~~~~~~~~~~~~~~~~~~~~~~~~~~~~~~~~~~~~~~~~~~~~~~~~~~~~~~~
~~~~~~~~~~~~~~~~~~~~~~~~~~~~~~~~~~~~~~~~~~~~~~~~~~~~~~~~~~~~
~~~~~~~~~~~~~~~~~~~~~~~~~~~~~~~~~~~~~~~~~~~~~~~~~~~~~~~~~~~~
~~~~~~~~~~~~~~~~~~~~~~~~~~~~~~~~~~~~~~~~~~~~~~~~~~~~~~~~~~~~
~~~~~~~~~~~~~~~~~~~~~~~~~~~~~~~~~~~~~~~~~~~~~~~~~~~~~~~~~~~~
~~~~~~~~~~~~~~~~~~~~~~~~~~~~~~~~~~~~~~~~~~~~~~~~~~~~~~~~~~~~
~~~~~~~~~~~~~~~~~~~~~~~~~~~~~~~~~~~~~~~~~~~~~~~~~~~~~~~~~~~~
~~~~~~~~~~~~~~~~~~~~~~~~~~~~~~~~~~~~~~~~~~~~~~~~~~~~~~~~~~~~
~~~~~~~~~~~~~~~~~~~~~~~~~~~~~~~~~~~~~~~~~~~~~~~~~~~~~~~~~~~~
~~~~~~~~~~~~~~~~~~~~~~~~~~~~~~~~~~~~~~~~~~~~~~~~~~~~~~~~~~~~
~~~~~~~~~~~~~~~~~~~~~~~~~~~~~~~~~~~~~~~~~~~~~~~~~~~~~~~~~~~~
~~~~~~~~~~~~~~~~~~~~~~~~~~~~~~~~~~~~~~~~~~~~~~~~~~~~~~~~~~~~
~~~~~~~~~~~~~~~~~~~~~~~~~~~~~~~~~~~~~~~~~~~~~~~~~~~~~~~~~~~~
~~~~~~~~~~~~~~~~~~~~~~~~~~~~~~~~~~~~~~~~~~~~~~~~~~~~~~~~~~~~
~~~~~~~~~~~~~~~~~~~~~~~~~~~~~~~~~~~~~~~~~~~~~~~~~~~~~~~~~~~~
~~~~~~~~~~~~~~~~~~~~~~~~~~~~~~~~~~~~~~~~~~~~~~~~~~~~~~~~~~~~
~~~~~~~~~~~~~~~~~~~~~~~~~~~~~~~~~~~~~~~~~~~~~~~~~~~~~~~~~~~~
~~~~~~~~~~~~~~~~~~~~~~~~~~~~~~~~~~~~~~~~~~~~~~~~~~~~~~~~~~~~
~~~~~~~~~~~~~~~~~~~~~~~~~~~~~~~~~~~~~~~~~~~~~~~~~~~~~~~~~~~~
~~~~~~~~~~~~~~~~~~~~~~~~~~~~~~~~~~~~~~~~~~~~~~~~~~~~~~~~~~~~
~~~~~~~~~~~~~~~~~~~~~~~~~~~~~~~~~~~~~~~~~~~~~~~~~~~~~~~~~~~~
~~~~~~~~~~~~~~~~~~~~~~~~~~~~~~~~~~~~~~~~~~~~~~~~~~~~~~~~~~~~
~~~~~~~~~~~~~~~~~~~~~~~~~~~~~~~~~~~~~~~~~~~~~~~~~~~~~~~~~~~~
~~~~~~~~~~~~~~~~~~~~~~~~~~~~~~~~~~~~~~~~~~~~~~~~~~~~~~~~~~~~
~~~~~~~~~~~~~~~~~~~~~~~~~~~~~~~~~~~~~~~~~~~~~~~~~~~~~~~~~~~~
~~~~~~~~~~~~~~~~~~~~~~~~~~~~~~~~~~~~~~~~~~~~~~~~~~~~~~~~~~~~
~~~~~~~~~~~~~~~~~~~~~~~~~~~~~~~~~~~~~~~~~~~~~~~~~~~~~~~~~~~~
~~~~~~~~~~~~~~~~~~~~~~~~~~~~~~~~~~~~~~~~~~~~~~~~~~~~~~~~~~~~
~~~~~~~~~~~~~~~~~~~~~~~~~~~~~~~~~~~~~~~~~~~~~~~~~~~~~~~~~~~~
~~~~~~~~~~~~~~~~~~~~~~~~~~~~~~~~~~~~~~~~~~~~~~~~~~~~~~~~~~~~
~~~~~~~~~~~~~~~~~~~~~~~~~~~~~~~~~~~~~~~~~~~~~~~~~~~~~~~~~~~~
~~~~~~~~~~~~~~~~~~~~~~~~~~~~~~~~~~~~~~~~~~~~~~~~~~~~~~~~~~~~
~~~~~~~~~~~~~~~~~~~~~~~~~~~~~~~~~~~~~~~~~~~~~~~~~~~~~~~~~~~~
~~~~~~~~~~~~~~~~~~~~~~~~~~~~~~~~~~~~~~~~~~~~~~~~~~~~~~~~~~~~
~~~~~~~~~~~~~~~~~~~~~~~~~~~~~~~~~~~~~~~~~~~~~~~~~~~~~~~~~~~~
~~~~~~~~~~~~~~~~~~~~~~~~~~~~~~~~~~~~~~~~~~~~~~~~~~~~~~~~~~~~
~~~~~~~~~~~~~~~~~~~~~~~~~~~~~~~~~~~~~~~~~~~~~~~~~~~~~~~~~~~~
~~~~~~~~~~~~~~~~~~~~~~~~~~~~~~~~~~~~~~~~~~~~~~~~~~~~~~~~~~~~
~~~~~~~~~~~~~~~~~~~~~~~~~~~~~~~~~~~~~~~~~~~~~~~~~~~~~~~~~~~~
~~~~~~~~~~~~~~~~~~~~~~~~~~~~~~~~~~~~~~~~~~~~~~~~~~~~~~~~~~~~
~~~~~~~~~~~~~~~~~~~~~~~~~~~~~~~~~~~~~~~~~~~~~~~~~~~~~~~~~~~~
~~~~~~~~~~~~~~~~~~~~~~~~~~~~~~~~~~~~~~~~~~~~~~~~~~~~~~~~~~~~
~~~~~~~~~~~~~~~~~~~~~~~~~~~~~~~~~~~~~~~~~~~~~~~~~~~~~~~~~~~~
~~~~~~~~~~~~~~~~~~~~~~~~~~~~~~~~~~~~~~~~~~~~~~~~~~~~~~~~~~~~
~~~~~~~~~~~~~~~~~~~~~~~~~~~~~~~~~~~~~~~~~~~~~~~~~~~~~~~~~~~~
~~~~~~~~~~~~~~~~~~~~~~~~~~~~~~~~~~~~~~~~~~~~~~~~~~~~~~~~~~~~
~~~~~~~~~~~~~~~~~~~~~~~~~~~~~~~~~~~~~~~~~~~~~~~~~~~~~~~~~~~~
~~~~~~~~~~~~~~~~~~~~~~~~~~~~~~~~~~~~~~~~~~~~~~~~~~~~~~~~~~~~
~~~~~~~~~~~~~~~~~~~~~~~~~~~~~~~~~~~~~~~~~~~~~~~~~~~~~~~~~~~~
~~~~~~~~~~~~~~~~~~~~~~~~~~~~~~~~~~~~~~~~~~~~~~~~~~~~~~~~~~~~
~~~~~~~~~~~~~~~~~~~~~~~~~~~~~~~~~~~~~~~~~~~~~~~~~~~~~~~~~~~~
~~~~~~~~~~~~~~~~~~~~~~~~~~~~~~~~~~~~~~~~~~~~~~~~~~~~~~~~~~~~
~~~~~~~~~~~~~~~~~~~~~~~~~~~~~~~~~~~~~~~~~~~~~~~~~~~~~~~~~~~~
~~~~~~~~~~~~~~~~~~~~~~~~~~~~~~~~~~~~~~~~~~~~~~~~~~~~~~~~~~~~
~~~~~~~~~~~~~~~~~~~~~~~~~~~~~~~~~~~~~~~~~~~~~~~~~~~~~~~~~~~~
~~~~~~~~~~~~~~~~~~~~~~~~~~~~~~~~~~~~~~~~~~~~~~~~~~~~~~~~~~~~
~~~~~~~~~~~~~~~~~~~~~~~~~~~~~~~~~~~~~~~~~~~~~~~~~~~~~~~~~~~~
~~~~~~~~~~~~~~~~~~~~~~~~~~~~~~~~~~~~~~~~~~~~~~~~~~~~~~~~~~~~
~~~~~~~~~~~~~~~~~~~~~~~~~~~~~~~~~~~~~~~~~~~~~~~~~~~~~~~~~~~~
~~~~~~~~~~~~~~~~~~~~~~~~~~~~~~~~~~~~~~~~~~~~~~~~~~~~~~~~~~~~
~~~~~~~~~~~~~~~~~~~~~~~~~~~~~~~~~~~~~~~~~~~~~~~~~~~~~~~~~~~~
~~~~~~~~~~~~~~~~~~~~~~~~~~~~~~~~~~~~~~~~~~~~~~~~~~~~~~~~~~~~
~~~~~~~~~~~~~~~~~~~~~~~~~~~~~~~~~~~~~~~~~~~~~~~~~~~~~~~~~~~~
~~~~~~~~~~~~~~~~~~~~~~~~~~~~~~~~~~~~~~~~~~~~~~~~~~~~~~~~~~~~
~~~~~~~~~~~~~~~~~~~~~~~~~~~~~~~~~~~~~~~~~~~~~~~~~~~~~~~~~~~~
~~~~~~~~~~~~~~~~~~~~~~~~~~~~~~~~~~~~~~~~~~~~~~~~~~~~~~~~~~~~
~~~~~~~~~~~~~~~~~~~~~~~~~~~~~~~~~~~~~~~~~~~~~~~~~~~~~~~~~~~~
~~~~~~~~~~~~~~~~~~~~~~~~~~~~~~~~~~~~~~~~~~~~~~~~~~~~~~~~~~~~
~~~~~~~~~~~~~~~~~~~~~~~~~~~~~~~~~~~~~~~~~~~~~~~~~~~~~~~~~~~~
~~~~~~~~~~~~~~~~~~~~~~~~~~~~~~~~~~~~~~~~~~~~~~~~~~~~~~~~~~~~
~~~~~~~~~~~~~~~~~~~~~~~~~~~~~~~~~~~~~~~~~~~~~~~~~~~~~~~~~~~~
~~~~~~~~~~~~~~~~~~~~~~~~~~~~~~~~~~~~~~~~~~~~~~~~~~~~~~~~~~~~
~~~~~~~~~~~~~~~~~~~~~~~~~~~~~~~~~~~~~~~~~~~~~~~~~~~~~~~~~~~~
~~~~~~~~~~~~~~~~~~~~~~~~~~~~~~~~~~~~~~~~~~~~~~~~~~~~~~~~~~~~
~~~~~~~~~~~~~~~~~~~~~~~~~~~~~~~~~~~~~~~~~~~~~~~~~~~~~~~~~~~~
~~~~~~~~~~~~~~~~~~~~~~~~~~~~~~~~~~~~~~~~~~~~~~~~~~~~~~~~~~~~
~~~~~~~~~~~~~~~~~~~~~~~~~~~~~~~~~~~~~~~~~~~~~~~~~~~~~~~~~~~~
~~~~~~~~~~~~~~~~~~~~~~~~~~~~~~~~~~~~~~~~~~~~~~~~~~~~~~~~~~~~
~~~~~~~~~~~~~~~~~~~~~~~~~~~~~~~~~~~~~~~~~~~~~~~~~~~~~~~~~~~~
~~~~~~~~~~~~~~~~~~~~~~~~~~~~~~~~~~~~~~~~~~~~~~~~~~~~~~~~~~~~
~~~~~~~~~~~~~~~~~~~~~~~~~~~~~~~~~~~~~~~~~~~~~~~~~~~~~~~~~~~~
~~~~~~~~~~~~~~~~~~~~~~~~~~~~~~~~~~~~~~~~~~~~~~~~~~~~~~~~~~~~
~~~~~~~~~~~~~~~~~~~~~~~~~~~~~~~~~~~~~~~~~~~~~~~~~~~~~~~~~~~~
~~~~~~~~~~~~~~~~~~~~~~~~~~~~~~~~~~~~~~~~~~~~~~~~~~~~~~~~~~~~
~~~~~~~~~~~~~~~~~~~~~~~~~~~~~~~~~~~~~~~~~~~~~~~~~~~~~~~~~~~~
~~~~~~~~~~~~~~~~~~~~~~~~~~~~~~~~~~~~~~~~~~~~~~~~~~~~~~~~~~~~
~~~~~~~~~~~~~~~~~~~~~~~~~~~~~~~~~~~~~~~~~~~~~~~~~~~~~~~~~~~~
~~~~~~~~~~~~~~~~~~~~~~~~~~~~~~~~~~~~~~~~~~~~~~~~~~~~~~~~~~~~
~~~~~~~~~~~~~~~~~~~~~~~~~~~~~~~~~~~~~~~~~~~~~~~~~~~~~~~~~~~~
~~~~~~~~~~~~~~~~~~~~~~~~~~~~~~~~~~~~~~~~~~~~~~~~~~~~~~~~~~~~
~~~~~~~~~~~~~~~~~~~~~~~~~~~~~~~~~~~~~~~~~~~~~~~~~~~~~~~~~~~~
~~~~~~~~~~~~~~~~~~~~~~~~~~~~~~~~~~~~~~~~~~~~~~~~~~~~~~~~~~~~
~~~~~~~~~~~~~~~~~~~~~~~~~~~~~~~~~~~~~~~~~~~~~~~~~~~~~~~~~~~~
~~~~~~~~~~~~~~~~~~~~~~~~~~~~~~~~~~~~~~~~~~~~~~~~~~~~~~~~~~~~
~~~~~~~~~~~~~~~~~~~~~~~~~~~~~~~~~~~~~~~~~~~~~~~~~~~~~~~~~~~~
~~~~~~~~~~~~~~~~~~~~~~~~~~~~~~~~~~~~~~~~~~~~~~~~~~~~~~~~~~~~
~~~~~~~~~~~~~~~~~~~~~~~~~~~~~~~~~~~~~~~~~~~~~~~~~~~~~~~~~~~~
~~~~~~~~~~~~~~~~~~~~~~~~~~~~~~~~~~~~~~~~~~~~~~~~~~~~~~~~~~~~
~~~~~~~~~~~~~~~~~~~~~~~~~~~~~~~~~~~~~~~~~~~~~~~~~~~~~~~~~~~~
~~~~~~~~~~~~~~~~~~~~~~~~~~~~~~~~~~~~~~~~~~~~~~~~~~~~~~~~~~~~
~~~~~~~~~~~~~~~~~~~~~~~~~~~~~~~~~~~~~~~~~~~~~~~~~~~~~~~~~~~~
~~~~~~~~~~~~~~~~~~~~~~~~~~~~~~~~~~~~~~~~~~~~~~~~~~~~~~~~~~~~
~~~~~~~~~~~~~~~~~~~~~~~~~~~~~~~~~~~~~~~~~~~~~~~~~~~~~~~~~~~~
~~~~~~~~~~~~~~~~~~~~~~~~~~~~~~~~~~~~~~~~~~~~~~~~~~~~~~~~~~~~
~~~~~~~~~~~~~~~~~~~~~~~~~~~~~~~~~~~~~~~~~~~~~~~~~~~~~~~~~~~~
~~~~~~~~~~~~~~~~~~~~~~~~~~~~~~~~~~~~~~~~~~~~~~~~~~~~~~~~~~~~
~~~~~~~~~~~~~~~~~~~~~~~~~~~~~~~~~~~~~~~~~~~~~~~~~~~~~~~~~~~~
~~~~~~~~~~~~~~~~~~~~~~~~~~~~~~~~~~~~~~~~~~~~~~~~~~~~~~~~~~~~
~~~~~~~~~~~~~~~~~~~~~~~~~~~~~~~~~~~~~~~~~~~~~~~~~~~~~~~~~~~~
~~~~~~~~~~~~~~~~~~~~~~~~~~~~~~~~~~~~~~~~~~~~~~~~~~~~~~~~~~~~
~~~~~~~~~~~~~~~~~~~~~~~~~~~~~~~~~~~~~~~~~~~~~~~~~~~~~~~~~~~~
~~~~~~~~~~~~~~~~~~~~~~~~~~~~~~~~~~~~~~~~~~~~~~~~~~~~~~~~~~~~
~~~~~~~~~~~~~~~~~~~~~~~~~~~~~~~~~~~~~~~~~~~~~~~~~~~~~~~~~~~~
~~~~~~~~~~~~~~~~~~~~~~~~~~~~~~~~~~~~~~~~~~~~~~~~~~~~~~~~~~~~
~~~~~~~~~~~~~~~~~~~~~~~~~~~~~~~~~~~~~~~~~~~~~~~~~~~~~~~~~~~~
~~~~~~~~~~~~~~~~~~~~~~~~~~~~~~~~~~~~~~~~~~~~~~~~~~~~~~~~~~~~
~~~~~~~~~~~~~~~~~~~~~~~~~~~~~~~~~~~~~~~~~~~~~~~~~~~~~~~~~~~~
~~~~~~~~~~~~~~~~~~~~~~~~~~~~~~~~~~~~~~~~~~~~~~~~~~~~~~~~~~~~
~~~~~~~~~~~~~~~~~~~~~~~~~~~~~~~~~~~~~~~~~~~~~~~~~~~~~~~~~~~~
~~~~~~~~~~~~~~~~~~~~~~~~~~~~~~~~~~~~~~~~~~~~~~~~~~~~~~~~~~~~
~~~~~~~~~~~~~~~~~~~~~~~~~~~~~~~~~~~~~~~~~~~~~~~~~~~~~~~~~~~~
~~~~~~~~~~~~~~~~~~~~~~~~~~~~~~~~~~~~~~~~~~~~~~~~~~~~~~~~~~~~
~~~~~~~~~~~~~~~~~~~~~~~~~~~~~~~~~~~~~~~~~~~~~~~~~~~~~~~~~~~~
~~~~~~~~~~~~~~~~~~~~~~~~~~~~~~~~~~~~~~~~~~~~~~~~~~~~~~~~~~~~
~~~~~~~~~~~~~~~~~~~~~~~~~~~~~~~~~~~~~~~~~~~~~~~~~~~~~~~~~~~~
~~~~~~~~~~~~~~~~~~~~~~~~~~~~~~~~~~~~~~~~~~~~~~~~~~~~~~~~~~~~
~~~~~~~~~~~~~~~~~~~~~~~~~~~~~~~~~~~~~~~~~~~~~~~~~~~~~~~~~~~~
~~~~~~~~~~~~~~~~~~~~~~~~~~~~~~~~~~~~~~~~~~~~~~~~~~~~~~~~~~~~
~~~~~~~~~~~~~~~~~~~~~~~~~~~~~~~~~~~~~~~~~~~~~~~~~~~~~~~~~~~~
~~~~~~~~~~~~~~~~~~~~~~~~~~~~~~~~~~~~~~~~~~~~~~~~~~~~~~~~~~~~
~~~~~~~~~~~~~~~~~~~~~~~~~~~~~~~~~~~~~~~~~~~~~~~~~~~~~~~~~~~~
~~~~~~~~~~~~~~~~~~~~~~~~~~~~~~~~~~~~~~~~~~~~~~~~~~~~~~~~~~~~
~~~~~~~~~~~~~~~~~~~~~~~~~~~~~~~~~~~~~~~~~~~~~~~~~~~~~~~~~~~~
~~~~~~~~~~~~~~~~~~~~~~~~~~~~~~~~~~~~~~~~~~~~~~~~~~~~~~~~~~~~
~~~~~~~~~~~~~~~~~~~~~~~~~~~~~~~~~~~~~~~~~~~~~~~~~~~~~~~~~~~~
~~~~~~~~~~~~~~~~~~~~~~~~~~~~~~~~~~~~~~~~~~~~~~~~~~~~~~~~~~~~
~~~~~~~~~~~~~~~~~~~~~~~~~~~~~~~~~~~~~~~~~~~~~~~~~~~~~~~~~~~~
~~~~~~~~~~~~~~~~~~~~~~~~~~~~~~~~~~~~~~~~~~~~~~~~~~~~~~~~~~~~
~~~~~~~~~~~~~~~~~~~~~~~~~~~~~~~~~~~~~~~~~~~~~~~~~~~~~~~~~~~~
~~~~~~~~~~~~~~~~~~~~~~~~~~~~~~~~~~~~~~~~~~~~~~~~~~~~~~~~~~~~
~~~~~~~~~~~~~~~~~~~~~~~~~~~~~~~~~~~~~~~~~~~~~~~~~~~~~~~~~~~~
~~~~~~~~~~~~~~~~~~~~~~~~~~~~~~~~~~~~~~~~~~~~~~~~~~~~~~~~~~~~
~~~~~~~~~~~~~~~~~~~~~~~~ATGAGTATCGTAAAGATTAACGGTAAACCATATAAA
TTTACCGAACATGAAAATGAATTGATAAAAAAGAATGGTTTAACTCCAGGAATGGTTGCA
AAAAGAGTACGAGGTGGCTGGGCGTTGTTAGAAGCCTTACATGCACCTTATGGTATGCGC
TTAGCTGAGTATAAAGAAATTGTGTTATCCAAAATCATGGAGCGAGAGAGCAAAGAACGT
GAAATGGCTAGGCAACGACGTAAAGAGGCTGAGCTAAGAAGAAAGAAGCCACATTTGTTT
AATGTGCCACAAGTGCATCCAAGAGGACGTTATGCGTGCTACCTGATGGAAAACGACATA
TTCGTGAAAGTTAAGAAGTAG
>phi-DUF1270_MW1420/NCTC5663_00310_(phi PVL ORF 51 analogue/DUF1270 family protein, replication module)
~~~~~~~~~~~~~~~~~~~~~~~~~~~~~~~~~~~~~~~~~~~~~~~~~~~~~~~~~~~~
~~~~~~~~~~~~~~~~~~~~~~~~~~~~~~~~~~~~~~~~~~~~~~~~~~~~~~~~~~~~
~~~~~~~~~~~~~~~~~~~~~~~~~~~~~~~~~~~~~~~~~~~~~~~~~~~~~~~~~~~~
~~~~~~~~~~~~~~~~~~~~~~~~~~~~~~~~~~~~~~~~~~~~~~~~~~~~~~~~~~~~
~~~~~~~~~~~~~~~~~~~~~~~~~~~~~~~~~~~~~~~~~~~~~~~~~~~~~~~~~~~~
~~~~~~~~~~~~~~~~~~~~~~~~~~~~~~~~~~~~~~~~~~~~~~~~~~~~~~~~~~~~
~~~~~~~~~~~~~~~~~~~~~~~~~~~~~~~~~~~~~~~~~~~~~~~~~~~~~~~~~~~~
~~~~~~~~~~~~~~~~~~~~~~~~~~~~~~~~~~~~~~~~~~~~~~~~~~~~~~~~~~~~
~~~~~~~~~~~~~~~~~~~~~~~~~~~~~~~~~~~~~~~~~~~~~~~~~~~~~~~~~~~~
~~~~~~~~~~~~~~~~~~~~~~~~~~~~~~~~~~~~~~~~~~~~~~~~~~~~~~~~~~~~
~~~~~~~~~~~~~~~~~~~~~~~~~~~~~~~~~~~~~~~~~~~~~~~~~~~~~~~~~~~~
~~~~~~~~~~~~~~~~~~~~~~~~~~~~~~~~~~~~~~~~~~~~~~~~~~~~~~~~~~~~
~~~~~~~~~~~~~~~~~~~~~~~~~~~~~~~~~~~~~~~~~~~~~~~~~~~~~~~~~~~~
~~~~~~~~~~~~~~~~~~~~~~~~~~~~~~~~~~~~~~~~~~~~~~~~~~~~~~~~~~~~
~~~~~~~~~~~~~~~~~~~~~~~~~~~~~~~~~~~~~~~~~~~~~~~~~~~~~~~~~~~~
~~~~~~~~~~~~~~~~~~~~~~~~~~~~~~~~~~~~~~~~~~~~~~~~~~~~~~~~~~~~
~~~~~~~~~~~~~~~~~~~~~~~~~~~~~~~~~~~~~~~~~~~~~~~~~~~~~~~~~~~~
~~~~~~~~~~~~~~~~~~~~~~~~~~~~~~~~~~~~~~~~~~~~~~~~~~~~~~~~~~~~
~~~~~~~~~~~~~~~~~~~~~~~~~~~~~~~~~~~~~~~~~~~~~~~~~~~~~~~~~~~~
~~~~~~~~~~~~~~~~~~~~~~~~~~~~~~~~~~~~~~~~~~~~~~~~~~~~~~~~~~~~
~~~~~~~~~~~~~~~~~~~~~~~~~~~~~~~~~~~~~~~~~~~~~~~~~~~~~~~~~~~~
~~~~~~~~~~~~~~~~~~~~~~~~~~~~~~~~~~~~~~~~~~~~~~~~~~~~~~~~~~~~
~~~~~~~~~~~~~~~~~~~~~~~~~~~~~~~~~~~~~~~~~~~~~~~~~~~~~~~~~~~~
~~~~~~~~~~~~~~~~~~~~~~~~~~~~~~~~~~~~~~~~~~~~~~~~~~~~~~~~~~~~
~~~~~~~~~~~~~~~~~~~~~~~~~~~~~~~~~~~~~~~~~~~~~~~~~~~~~~~~~~~~
~~~~~~~~~~~~~~~~~~~~~~~~~~~~~~~~~~~~~~~~~~~~~~~~~~~~~~~~~~~~
~~~~~~~~~~~~~~~~~~~~~~~~~~~~~~~~~~~~~~~~~~~~~~~~~~~~~~~~~~~~
~~~~~~~~~~~~~~~~~~~~~~~~~~~~~~~~~~~~~~~~~~~~~~~~~~~~~~~~~~~~
~~~~~~~~~~~~~~~~~~~~~~~~~~~~~~~~~~~~~~~~~~~~~~~~~~~~~~~~~~~~
~~~~~~~~~~~~~~~~~~~~~~~~~~~~~~~~~~~~~~~~~~~~~~~~~~~~~~~~~~~~
~~~~~~~~~~~~~~~~~~~~~~~~~~~~~~~~~~~~~~~~~~~~~~~~~~~~~~~~~~~~
~~~~~~~~~~~~~~~~~~~~~~~~~~~~~~~~~~~~~~~~~~~~~~~~~~~~~~~~~~~~
~~~~~~~~~~~~~~~~~~~~~~~~~~~~~~~~~~~~~~~~~~~~~~~~~~~~~~~~~~~~
~~~~~~~~~~~~~~~~~~~~~~~~~~~~~~~~~~~~~~~~~~~~~~~~~~~~~~~~~~~~
~~~~~~~~~~~~~~~~~~~~~~~~~~~~~~~~~~~~~~~~~~~~~~~~~~~~~~~~~~~~
~~~~~~~~~~~~~~~~~~~~~~~~~~~~~~~~~~~~~~~~~~~~~~~~~~~~~~~~~~~~
~~~~~~~~~~~~~~~~~~~~~~~~~~~~~~~~~~~~~~~~~~~~~~~~~~~~~~~~~~~~
~~~~~~~~~~~~~~~~~~~~~~~~~~~~~~~~~~~~~~~~~~~~~~~~~~~~~~~~~~~~
~~~~~~~~~~~~~~~~~~~~~~~~~~~~~~~~~~~~~~~~~~~~~~~~~~~~~~~~~~~~
~~~~~~~~~~~~~~~~~~~~~~~~~~~~~~~~~~~~~~~~~~~~~~~~~~~~~~~~~~~~
~~~~~~~~~~~~~~~~~~~~~~~~~~~~~~~~~~~~~~~~~~~~~~~~~~~~~~~~~~~~
~~~~~~~~~~~~~~~~~~~~~~~~~~~~~~~~~~~~~~~~~~~~~~~~~~~~~~~~~~~~
~~~~~~~~~~~~~~~~~~~~~~~~~~~~~~~~~~~~~~~~~~~~~~~~~~~~~~~~~~~~
~~~~~~~~~~~~~~~~~~~~~~~~~~~~~~~~~~~~~~~~~~~~~~~~~~~~~~~~~~~~
~~~~~~~~~~~~~~~~~~~~~~~~~~~~~~~~~~~~~~~~~~~~~~~~~~~~~~~~~~~~
~~~~~~~~~~~~~~~~~~~~~~~~~~~~~~~~~~~~~~~~~~~~~~~~~~~~~~~~~~~~
~~~~~~~~~~~~~~~~~~~~~~~~~~~~~~~~~~~~~~~~~~~~~~~~~~~~~~~~~~~~
~~~~~~~~~~~~~~~~~~~~~~~~~~~~~~~~~~~~~~~~~~~~~~~~~~~~~~~~~~~~
~~~~~~~~~~~~~~~~~~~~~~~~~~~~~~~~~~~~~~~~~~~~~~~~~~~~~~~~~~~~
~~~~~~~~~~~~~~~~~~~~~~~~~~~~~~~~~~~~~~~~~~~~~~~~~~~~~~~~~~~~
~~~~~~~~~~~~~~~~~~~~~~~~~~~~~~~~~~~~~~~~~~~~~~~~~~~~~~~~~~~~
~~~~~~~~~~~~~~~~~~~~~~~~~~~~~~~~~~~~~~~~~~~~~~~~~~~~~~~~~~~~
~~~~~~~~~~~~~~~~~~~~~~~~~~~~~~~~~~~~~~~~~~~~~~~~~~~~~~~~~~~~
~~~~~~~~~~~~~~~~~~~~~~~~~~~~~~~~~~~~~~~~~~~~~~~~~~~~~~~~~~~~
~~~~~~~~~~~~~~~~~~~~~~~~~~~~~~~~~~~~~~~~~~~~~~~~~~~~~~~~~~~~
~~~~~~~~~~~~~~~~~~~~~~~~~~~~~~~~~~~~~~~~~~~~~~~~~~~~~~~~~~~~
~~~~~~~~~~~~~~~~~~~~~~~~~~~~~~~~~~~~~~~~~~~~~~~~~~~~~~~~~~~~
~~~~~~~~~~~~~~~~~~~~~~~~~~~~~~~~~~~~~~~~~~~~~~~~~~~~~~~~~~~~
~~~~~~~~~~~~~~~~~~~~~~~~~~~~~~~~~~~~~~~~~~~~~~~~~~~~~~~~~~~~
~~~~~~~~~~~~~~~~~~~~~~~~~~~~~~~~~~~~~~~~~~~~~~~~~~~~~~~~~~~~
~~~~~~~~~~~~~~~~~~~~~~~~~~~~~~~~~~~~~~~~~~~~~~~~~~~~~~~~~~~~
~~~~~~~~~~~~~~~~~~~~~~~~~~~~~~~~~~~~~~~~~~~~~~~~~~~~~~~~~~~~
~~~~~~~~~~~~~~~~~~~~~~~~~~~~~~~~~~~~~~~~~~~~~~~~~~~~~~~~~~~~
~~~~~~~~~~~~~~~~~~~~~~~~~~~~~~~~~~~~~~~~~~~~~~~~~~~~~~~~~~~~
~~~~~~~~~~~~~~~~~~~~~~~~~~~~~~~~~~~~~~~~~~~~~~~~~~~~~~~~~~~~
~~~~~~~~~~~~~~~~~~~~~~~~~~~~~~~~~~~~~~~~~~~~~~~~~~~~~~~~~~~~
~~~~~~~~~~~~~~~~~~~~~~~~~~~~~~~~~~~~~~~~~~~~~~~~~~~~~~~~~~~~
~~~~~~~~~~~~~~~~~~~~~~~~~~~~~~~~~~~~~~~~~~~~~~~~~~~~~~~~~~~~
~~~~~~~~~~~~~~~~~~~~~~~~~~~~~~~~~~~~~~~~~~~~~~~~~~~~~~~~~~~~
~~~~~~~~~~~~~~~~~~~~~~~~~~~~~~~~~~~~~~~~~~~~~~~~~~~~~~~~~~~~
~~~~~~~~~~~~~~~~~~~~~~~~~~~~~~~~~~~~~~~~~~~~~~~~~~~~~~~~~~~~
~~~~~~~~~~~~~~~~~~~~~~~~~~~~~~~~~~~~~~~~~~~~~~~~~~~~~~~~~~~~
~~~~~~~~~~~~~~~~~~~~~~~~~~~~~~~~~~~~~~~~~~~~~~~~~~~~~~~~~~~~
~~~~~~~~~~~~~~~~~~~~~~~~~~~~~~~~~~~~~~~~~~~~~~~~~~~~~~~~~~~~
~~~~~~~~~~~~~~~~~~~~~~~~~~~~~~~~~~~~~~~~~~~~~~~~~~~~~~~~~~~~
~~~~~~~~~~~~~~~~~~~~~~~~~~~~~~~~~~~~~~~~~~~~~~~~~~~~~~~~~~~~
~~~~~~~~~~~~~~~~~~~~~~~~~~~~~~~~~~~~~~~~~~~~~~~~~~~~~~~~~~~~
~~~~~~~~~~~~~~~~~~~~~~~~~~~~~~~~~~~~~~~~~~~~~~~~~~~~~~~~~~~~
~~~~~~~~~~~~~~~~~~~~~~~~~~~~~~~~~~~~~~~~~~~~~~~~~~~~~~~~~~~~
~~~~~~~~~~~~~~~~~~~~~~~~~~~~~~~~~~~~~~~~~~~~~~~~~~~~~~~~~~~~
~~~~~~~~~~~~~~~~~~~~~~~~~~~~~~~~~~~~~~~~~~~~~~~~~~~~~~~~~~~~
~~~~~~~~~~~~~~~~~~~~~~~~~~~~~~~~~~~~~~~~~~~~~~~~~~~~~~~~~~~~
~~~~~~~~~~~~~~~~~~~~~~~~~~~~~~~~~~~~~~~~~~~~~~~~~~~~~~~~~~~~
~~~~~~~~~~~~~~~~~~~~~~~~~~~~~~~~~~~~~~~~~~~~~~~~~~~~~~~~~~~~
~~~~~~~~~~~~~~~~~~~~~~~~~~~~~~~~~~~~~~~~~~~~~~~~~~~~~~~~~~~~
~~~~~~~~~~~~~~~~~~~~~~~~~~~~~~~~~~~~~~~~~~~~~~~~~~~~~~~~~~~~
~~~~~~~~~~~~~~~~~~~~~~~~~~~~~~~~~~~~~~~~~~~~~~~~~~~~~~~~~~~~
~~~~~~~~~~~~~~~~~~~~~~~~~~~~~~~~~~~~~~~~~~~~~~~~~~~~~~~~~~~~
~~~~~~~~~~~~~~~~~~~~~~~~~~~~~~~~~~~~~~~~~~~~~~~~~~~~~~~~~~~~
~~~~~~~~~~~~~~~~~~~~~~~~~~~~~~~~~~~~~~~~~~~~~~~~~~~~~~~~~~~~
~~~~~~~~~~~~~~~~~~~~~~~~~~~~~~~~~~~~~~~~~~~~~~~~~~~~~~~~~~~~
~~~~~~~~~~~~~~~~~~~~~~~~~~~~~~~~~~~~~~~~~~~~~~~~~~~~~~~~~~~~
~~~~~~~~~~~~~~~~~~~~~~~~~~~~~~~~~~~~~~~~~~~~~~~~~~~~~~~~~~~~
~~~~~~~~~~~~~~~~~~~~~~~~~~~~~~~~~~~~~~~~~~~~~~~~~~~~~~~~~~~~
~~~~~~~~~~~~~~~~~~~~~~~~~~~~~~~~~~~~~~~~~~~~~~~~~~~~~~~~~~~~
~~~~~~~~~~~~~~~~~~~~~~~~~~~~~~~~~~~~~~~~~~~~~~~~~~~~~~~~~~~~
~~~~~~~~~~~~~~~~~~~~~~~~~~~~~~~~~~~~~~~~~~~~~~~~~~~~~~~~~~~~
~~~~~~~~~~~~~~~~~~~~~~~~~~~~~~~~~~~~~~~~~~~~~~~~~~~~~~~~~~~~
~~~~~~~~~~~~~~~~~~~~~~~~~~~~~~~~~~~~~~~~~~~~~~~~~~~~~~~~~~~~
~~~~~~~~~~~~~~~~~~~~~~~~~~~~~~~~~~~~~~~~~~~~~~~~~~~~~~~~~~~~
~~~~~~~~~~~~~~~~~~~~~~~~~~~~~~~~~~~~~~~~~~~~~~~~~~~~~~~~~~~~
~~~~~~~~~~~~~~~~~~~~~~~~~~~~~~~~~~~~~~~~~~~~~~~~~~~~~~~~~~~~
~~~~~~~~~~~~~~~~~~~~~~~~~~~~~~~~~~~~~~~~~~~~~~~~~~~~~~~~~~~~
~~~~~~~~~~~~~~~~~~~~~~~~~~~~~~~~~~~~~~~~~~~~~~~~~~~~~~~~~~~~
~~~~~~~~~~~~~~~~~~~~~~~~~~~~~~~~~~~~~~~~~~~~~~~~~~~~~~~~~~~~
~~~~~~~~~~~~~~~~~~~~~~~~~~~~~~~~~~~~~~~~~~~~~~~~~~~~~~~~~~~~
~~~~~~~~~~~~~~~~~~~~~~~~~~~~~~~~~~~~~~~~~~~~~~~~~~~~~~~~~~~~
~~~~~~~~~~~~~~~~~~~~~~~~~~~~~~~~~~~~~~~~~~~~~~~~~~~~~~~~~~~~
~~~~~~~~~~~~~~~~~~~~~~~~~~~~~~~~~~~~~~~~~~~~~~~~~~~~~~~~~~~~
~~~~~~~~~~~~~~~~~~~~~~~~~~~~~~~~~~~~~~~~~~~~~~~~~~~~~~~~~~~~
~~~~~~~~~~~~~~~~~~~~~~~~~~~~~~~~~~~~~~~~~~~~~~~~~~~~~~~~~~~~
~~~~~~~~~~~~~~~~~~~~~~~~~~~~~~~~~~~~~~~~~~~~~~~~~~~~~~~~~~~~
~~~~~~~~~~~~~~~~~~~~~~~~~~~~~~~~~~~~~~~~~~~~~~~~~~~~~~~~~~~~
~~~~~~~~~~~~~~~~~~~~~~~~~~~~~~~~~~~~~~~~~~~~~~~~~~~~~~~~~~~~
~~~~~~~~~~~~~~~~~~~~~~~~~~~~~~~~~~~~~~~~~~~~~~~~~~~~~~~~~~~~
~~~~~~~~~~~~~~~~~~~~~~~~~~~~~~~~~~~~~~~~~~~~~~~~~~~~~~~~~~~~
~~~~~~~~~~~~~~~~~~~~~~~~~~~~~~~~~~~~~~~~~~~~~~~~~~~~~~~~~~~~
~~~~~~~~~~~~~~~~~~~~~~~~~~~~~~~~~~~~~~~~~~~~~~~~~~~~~~~~~~~~
~~~~~~~~~~~~~~~~~~~~~~~~~~~~~~~~~~~~~~~~~~~~~~~~~~~~~~~~~~~~
~~~~~~~~~~~~~~~~~~~~~~~~~~~~~~~~~~~~~~~~~~~~~~~~~~~~~~~~~~~~
~~~~~~~~~~~~~~~~~~~~~~~~~~~~~~~~~~~~~~~~~~~~~~~~~~~~~~~~~~~~
~~~~~~~~~~~~~~~~~~~~~~~~~~~~~~~~~~~~~~~~~~~~~~~~~~~~~~~~~~~~
~~~~~~~~~~~~~~~~~~~~~~~~~~~~~~~~~~~~~~~~~~~~~~~~~~~~~~~~~~~~
~~~~~~~~~~~~~~~~~~~~~~~~~~~~~~~~~~~~~~~~~~~~~~~~~~~~~~~~~~~~
~~~~~~~~~~~~~~~~~~~~~~~~~~~~~~~~~~~~~~~~~~~~~~~~~~~~~~~~~~~~
~~~~~~~~~~~~~~~~~~~~~~~~~~~~~~~~~~~~~~~~~~~~~~~~~~~~~~~~~~~~
~~~~~~~~~~~~~~~~~~~~~~~~~~~~~~~~~~~~~~~~~~~~~~~~~~~~~~~~~~~~
~~~~~~~~~~~~~~~~~~~~~~~~~~~~~~~~~~~~~~~~~~~~~~~~~~~~~~~~~~~~
~~~~~~~~~~~~~~~~~~~~~~~~~~~~~~~~~~~~~~~~~~~~~~~~~~~~~~~~~~~~
~~~~~~~~~~~~~~~~~~~~~~~~~~~~~~~~~~~~~~~~~~~~~~~~~~~~~~~~~~~~
~~~~~~~~~~~~~~~~~~~~~~~~~~~~~~~~~~~~~~~~~~~~~~~~~~~~~~~~~~~~
~~~~~~~~~~~~~~~~~~~~~~~~~~~~~~~~~~~~~~~~~~~~~~~~~~~~~~~~~~~~
~~~~~~~~~~~~~~~~~~~~~~~~~~~~~~~~~~~~~~~~~~~~~~~~~~~~~~~~~~~~
~~~~~~~~~~~~~~~~~~~~~~~~~~~~~~~~~~~~~~~~~~~~~~~~~~~~~~~~~~~~
~~~~~~~~~~~~~~~~~~~~~~~~~~~~~~~~~~~~~~~~~~~~~~~~~~~~~~~~~~~~
~~~~~~~~~~~~~~~~~~~~~~~~~~~~~~~~~~~~~~~~~~~~~~~~~~~~~~~~~~~~
~~~~~~~~~~~~~~~~~~~~~~~~~~~~~~~~~~~~~~~~~~~~~~~~~~~~~~~~~~~~
~~~~~~~~~~~~~~~~~~~~~~~~~~~~~~~~~~~~~~~~~~~~~~~~~~~~~~~~~~~~
~~~~~~~~~~~~~~~~~~~~~~~~~~~~~~~~~~~~~~~~~~~~~~~~~~~~~~~~~~~~
~~~~~~~~~~~~~~~~~~~~~~~~~~~~~~~~~~~~~~~~~~~~~~~~~~~~~~~~~~~~
~~~~~~~~~~~~~~~~~~~~~~~~~~~~~~~~~~~~~~~~~~~~~~~~~~~~~~~~~~~~
~~~~~~~~~~~~~~~~~~~~~~~~~~~~~~~~~~~~~~~~~~~~~~~~~~~~~~~~~~~~
~~~~~~~~~~~~~~~~~~~~~~~~~~~~~~~~~~~~~~~~~~~~~~~~~~~~~~~~~~~~
~~~~~~~~~~~~~~~~~~~~~~~~~~~~~~~~~~~~~~~~~~~~~~~~~~~~~~~~~~~~
~~~~~~~~~~~~~~~~~~~~~~~~~~~~~~~~~~~~~~~~~~~~~~~~~~~~~~~~~~~~
~~~~~~~~~~~~~~~~~~~~~~~~~~~~~~~~~~~~~~~~~~~~~~~~~~~~~~~~~~~~
~~~~~~~~~~~~~~~~~~~~~~~~~~~~~~~~~~~~~~~~~~~~~~~~~~~~~~~~~~~~
~~~~~~~~~~~~~~~~~~~~~~~~~~~~~~~~~~~~~~~~~~~~~~~~~~~~~~~~~~~~
~~~~~~~~~~~~~~~~~~~~~~~~~~~~~~~~~~~~~~~~~~~~~~~~~~~~~~~~~~~~
~~~~~~~~~~~~~~~~~~~~~~~~~~~~~~~~~~~~~~~~~~~~~~~~~~~~~~~~~~~~
~~~~~~~~~~~~~~~~~~~~~~~~~~~~~~~~~~~~~~~~~~~~~~~~~~~~~~~~~~~~
~~~~~~~~~~~~~~~~~~~~~~~~~~~~~~~~~~~~~~~~~~~~~~~~~~~~~~~~~~~~
~~~~~~~~~~~~~~~~~~~~~~~~~~~~~~~~~~~~~~~~~~~~~~~~~~~~~~~~~~~~
~~~~~~~~~~~~~~~~~~~~~~~~~~~~~~~~~~~~~~~~~~~~~~~~~~~~~~~~~~~~
~~~~~~~~~~~~~~~~~~~~~~~~~~~~~~~~~~~~~~~~~~~~~~~~~~~~~~~~~~~~
~~~~~~~~~~~~~~~~~~~~~~~~~~~~~~~~~~~~~~~~~~~~~~~~~~~~~~~~~~~~
~~~~~~~~~~~~~~~~~~~~~~~~~~~~~~~~~~~~~~~~~~~~~~~~~~~~~~~~~~~~
~~~~~~~~~~~~~~~~~~~~~~~~~~~~~~~~~~~~~~~~~~~~~~~~~~~~~~~~~~~~
~~~~~~~~~~~~~~~~~~~~~~~~~~~~~~~~~~~~~~~~~~~~~~~~~~~~~~~~~~~~
~~~~~~~~~~~~~~~~~~~~~~~~~~~~~~~~~~~~~~~~~~~~~~~~~~~~~~~~~~~~
~~~~~~~~~~~~~~~~~~~~~~~~~~~~~~~~~~~~~~~~~~~~~~~~~~~~~~~~~~~~
~~~~~~~~~~~~~~~~~~~~~~~~~~~~~~~~~~~~~~~~~~~~~~~~~~~~~~~~~~~~
~~~~~~~~~~~~~~~~~~~~~~~~~~~~~~~~~~~~~~~~~~~~~~~~~~~~~~~~~~~~
~~~~~~~~~~~~~~~~~~~~~~~~~~~~~~~~~~~~~~~~~~~~~~~~~~~~~~~~~~~~
~~~~~~~~~~~~~~~~~~~~~~~~~~~~~~~~~~~~~~~~~~~~~~~~~~~~~~~~~~~~
~~~~~~~~~~~~~~~~~~~~~~~~~~~~~~~~~~~~~~~~~~~~~~~~~~~~~~~~~~~~
~~~~~~~~~~~~~~~~~~~~~~~~~~~~~~~~~~~~~~~~~~~~~~~~~~~~~~~~~~~~
~~~~~~~~~~~~~~~~~~~~~~~~~~~~~~~~~~~~~~~~~~~~~~~~~~~~~~~~~~~~
~~~~~~~~~~~~~~~~~~~~~~~~~~~~~~~~~~~~~~~~~~~~~~~~~~~~~~~~~~~~
~~~~~~~~~~~~~~~~~~~~~~~~~~~~~~~~~~~~~~~~~~~~~~~~~~~~~~~~~~~~
~~~~~~~~~~~~~~~~~~~~~~~~~~~~~~~~~~~~~~~~~~~~~~~~~~~~~~~~~~~~
~~~~~~~~~~~~~~~~~~~~~~~~~~~~~~~~~~~~~~~~~~~~~~~~~~~~~~~~~~~~
~~~~~~~~~~~~~~~~~~~~~~~~~~~~~~~~~~~~~~~~~~~~~~~~~~~~~~~~~~~~
~~~~~~~~~~~~~~~~~~~~~~~~~~~~~~~~~~~~~~~~~~~~~~~~~~~~~~~~~~~~
~~~~~~~~~~~~~~~~~~~~~~~~~~~~~~~~~~~~~~~~~~~~~~~~~~~~~~~~~~~~
~~~~~~~~~~~~~~~~~~~~~~~~~~~~~~~~~~~~~~~~~~~~~~~~~~~~~~~~~~~~
~~~~~~~~~~~~~~~~~~~~~~~~~~~~~~~~~~~~~~~~~~~~~~~~~~~~~~~~~~~~
~~~~~~~~~~~~~~~~~~~~~~~~~~~~~~~~~~~~~~~~~~~~~~~~~~~~~~~~~~~~
~~~~~~~~~~~~~~~~~~~~~~~~~~~~~~~~~~~~~~~~~~~~~~~~~~~~~~~~~~~~
~~~~~~~~~~~~~~~~~~~~~~~~~~~~~~~~~~~~~~~~~~~~~~~~~~~~~~~~~~~~
~~~~~~~~~~~~~~~~~~~~~~~~~~~~~~~~~~~~~~~~~~~~~~~~~~~~~~~~~~~~
~~~~~~~~~~~~~~~~~~~~~~~~~~~~~~~~~~~~~~~~~~~~~~~~~~~~~~~~~~~~
~~~~~~~~~~~~~~~~~~~~~~~~~~~~~~~~~~~~~~~~~~~~~~~~~~~~~~~~~~~~
~~~~~~~~~~~~~~~~~~~~~~~~~~~~~~~~~~~~~~~~~~~~~~~~~~~~~~~~~~~~
~~~~~~~~~~~~~~~~~~~~~~~~~~~~~~~~~~~~~~~~~~~~~~~~~~~~~~~~~~~~
~~~~~~~~~~~~~~~~~~~~~~~~~~~~~~~~~~~~~~~~~~~~~~~~~~~~~~~~~~~~
~~~~~~~~~~~~~~~~~~~~~~~~~~~~~~~~~~~~~~~~~~~~~~~~~~~~~~~~~~~~
~~~~~~~~~~~~~~~~~~~~~~~~~~~~~~~~~~~~~~~~~~~~~~~~~~~~~~~~~~~~
~~~~~~~~~~~~~~~~~~~~~~~~~~~~~~~~~~~~~~~~~~~~~~~~~~~~~~~~~~~~
~~~~~~~~~~~~~~~~~~~~~~~~~~~~~~~~~~~~~~~~~~~~~~~~~~~~~~~~~~~~
~~~~~~~~~~~~~~~~~~~~~~~~~~~~~~~~~~~~~~~~~~~~~~~~~~~~~~~~~~~~
~~~~~~~~~~~~~~~~~~~~~~~~~~~~~~~~~~~~~~~~~~~~~~~~~~~~~~~~~~~~
~~~~~~~~~~~~~~~~~~~~~~~~~~~~~~~~~~~~~~~~~~~~~~~~~~~~~~~~~~~~
~~~~~~~~~~~~~~~~~~~~~~~~~~~~~~~~~~~~~~~~~~~~~~~~~~~~~~~~~~~~
~~~~~~~~~~~~~~~~~~~~~~~~~~~~~~~~~~~~~~~~~~~~~~~~~~~~~~~~~~~~
~~~~~~~~~~~~~~~~~~~~~~~~~~~~~~~~~~~~~~~~~~~~~~~~~~~~~~~~~~~~
~~~~~~~~~~~~~~~~~~~~~~~~~~~~~~~~~~~~~~~~~~~~~~~~~~~~~~~~~~~~
~~~~~~~~~~~~~~~~~~~~~~~~~~~~~~~~~~~~~~~~~~~~~~~~~~~~~~~~~~~~
~~~~~~~~~~~~~~~~~~~~~~~~~~~~~~~~~~~~~~~~~~~~~~~~~~~~~~~~~~~~
~~~~~~~~~~~~~~~~~~~~~~~~ATGACAGATAATGCACGCAAAGAATACTTAAGCCGA
TTTTTCAGCTCTAAGAGATATCTGTATCAGGATAACGAACGAGTGGCACATATCCATGTA
GTGAACGGCACTTATTACTTTCATGGGCATATCGTGCCAGGTTGGCAAGGCGTGAAAAAG
ACATTTGATACAGCGGAAGAGCTCGAAATATATATAAAGCAACATGGTTTGGAATATGAG
GAACAGAAGCAACTAACTTTATTTTAA
>hypothet-phage-protein_SACOL0353/SAJRA307_03710_(putative protein, replication module)
~~~~~~~~~~~~~~~~~~~~~~~~~~~~~~~~~~~~~~~~~~~~~~~~~~~~~~~~~~~~
~~~~~~~~~~~~~~~~~~~~~~~~~~~~~~~~~~~~~~~~~~~~~~~~~~~~~~~~~~~~
~~~~~~~~~~~~~~~~~~~~~~~~~~~~~~~~~~~~~~~~~~~~~~~~~~~~~~~~~~~~
~~~~~~~~~~~~~~~~~~~~~~~~~~~~~~~~~~~~~~~~~~~~~~~~~~~~~~~~~~~~
~~~~~~~~~~~~~~~~~~~~~~~~~~~~~~~~~~~~~~~~~~~~~~~~~~~~~~~~~~~~
~~~~~~~~~~~~~~~~~~~~~~~~~~~~~~~~~~~~~~~~~~~~~~~~~~~~~~~~~~~~
~~~~~~~~~~~~~~~~~~~~~~~~~~~~~~~~~~~~~~~~~~~~~~~~~~~~~~~~~~~~
~~~~~~~~~~~~~~~~~~~~~~~~~~~~~~~~~~~~~~~~~~~~~~~~~~~~~~~~~~~~
~~~~~~~~~~~~~~~~~~~~~~~~~~~~~~~~~~~~~~~~~~~~~~~~~~~~~~~~~~~~
~~~~~~~~~~~~~~~~~~~~~~~~~~~~~~~~~~~~~~~~~~~~~~~~~~~~~~~~~~~~
~~~~~~~~~~~~~~~~~~~~~~~~~~~~~~~~~~~~~~~~~~~~~~~~~~~~~~~~~~~~
~~~~~~~~~~~~~~~~~~~~~~~~~~~~~~~~~~~~~~~~~~~~~~~~~~~~~~~~~~~~
~~~~~~~~~~~~~~~~~~~~~~~~~~~~~~~~~~~~~~~~~~~~~~~~~~~~~~~~~~~~
~~~~~~~~~~~~~~~~~~~~~~~~~~~~~~~~~~~~~~~~~~~~~~~~~~~~~~~~~~~~
~~~~~~~~~~~~~~~~~~~~~~~~~~~~~~~~~~~~~~~~~~~~~~~~~~~~~~~~~~~~
~~~~~~~~~~~~~~~~~~~~~~~~~~~~~~~~~~~~~~~~~~~~~~~~~~~~~~~~~~~~
~~~~~~~~~~~~~~~~~~~~~~~~~~~~~~~~~~~~~~~~~~~~~~~~~~~~~~~~~~~~
~~~~~~~~~~~~~~~~~~~~~~~~~~~~~~~~~~~~~~~~~~~~~~~~~~~~~~~~~~~~
~~~~~~~~~~~~~~~~~~~~~~~~~~~~~~~~~~~~~~~~~~~~~~~~~~~~~~~~~~~~
~~~~~~~~~~~~~~~~~~~~~~~~~~~~~~~~~~~~~~~~~~~~~~~~~~~~~~~~~~~~
~~~~~~~~~~~~~~~~~~~~~~~~~~~~~~~~~~~~~~~~~~~~~~~~~~~~~~~~~~~~
~~~~~~~~~~~~~~~~~~~~~~~~~~~~~~~~~~~~~~~~~~~~~~~~~~~~~~~~~~~~
~~~~~~~~~~~~~~~~~~~~~~~~~~~~~~~~~~~~~~~~~~~~~~~~~~~~~~~~~~~~
~~~~~~~~~~~~~~~~~~~~~~~~~~~~~~~~~~~~~~~~~~~~~~~~~~~~~~~~~~~~
~~~~~~~~~~~~~~~~~~~~~~~~~~~~~~~~~~~~~~~~~~~~~~~~~~~~~~~~~~~~
~~~~~~~~~~~~~~~~~~~~~~~~~~~~~~~~~~~~~~~~~~~~~~~~~~~~~~~~~~~~
~~~~~~~~~~~~~~~~~~~~~~~~~~~~~~~~~~~~~~~~~~~~~~~~~~~~~~~~~~~~
~~~~~~~~~~~~~~~~~~~~~~~~~~~~~~~~~~~~~~~~~~~~~~~~~~~~~~~~~~~~
~~~~~~~~~~~~~~~~~~~~~~~~~~~~~~~~~~~~~~~~~~~~~~~~~~~~~~~~~~~~
~~~~~~~~~~~~~~~~~~~~~~~~~~~~~~~~~~~~~~~~~~~~~~~~~~~~~~~~~~~~
~~~~~~~~~~~~~~~~~~~~~~~~~~~~~~~~~~~~~~~~~~~~~~~~~~~~~~~~~~~~
~~~~~~~~~~~~~~~~~~~~~~~~~~~~~~~~~~~~~~~~~~~~~~~~~~~~~~~~~~~~
~~~~~~~~~~~~~~~~~~~~~~~~~~~~~~~~~~~~~~~~~~~~~~~~~~~~~~~~~~~~
~~~~~~~~~~~~~~~~~~~~~~~~~~~~~~~~~~~~~~~~~~~~~~~~~~~~~~~~~~~~
~~~~~~~~~~~~~~~~~~~~~~~~~~~~~~~~~~~~~~~~~~~~~~~~~~~~~~~~~~~~
~~~~~~~~~~~~~~~~~~~~~~~~~~~~~~~~~~~~~~~~~~~~~~~~~~~~~~~~~~~~
~~~~~~~~~~~~~~~~~~~~~~~~~~~~~~~~~~~~~~~~~~~~~~~~~~~~~~~~~~~~
~~~~~~~~~~~~~~~~~~~~~~~~~~~~~~~~~~~~~~~~~~~~~~~~~~~~~~~~~~~~
~~~~~~~~~~~~~~~~~~~~~~~~~~~~~~~~~~~~~~~~~~~~~~~~~~~~~~~~~~~~
~~~~~~~~~~~~~~~~~~~~~~~~~~~~~~~~~~~~~~~~~~~~~~~~~~~~~~~~~~~~
~~~~~~~~~~~~~~~~~~~~~~~~~~~~~~~~~~~~~~~~~~~~~~~~~~~~~~~~~~~~
~~~~~~~~~~~~~~~~~~~~~~~~~~~~~~~~~~~~~~~~~~~~~~~~~~~~~~~~~~~~
~~~~~~~~~~~~~~~~~~~~~~~~~~~~~~~~~~~~~~~~~~~~~~~~~~~~~~~~~~~~
~~~~~~~~~~~~~~~~~~~~~~~~~~~~~~~~~~~~~~~~~~~~~~~~~~~~~~~~~~~~
~~~~~~~~~~~~~~~~~~~~~~~~~~~~~~~~~~~~~~~~~~~~~~~~~~~~~~~~~~~~
~~~~~~~~~~~~~~~~~~~~~~~~~~~~~~~~~~~~~~~~~~~~~~~~~~~~~~~~~~~~
~~~~~~~~~~~~~~~~~~~~~~~~~~~~~~~~~~~~~~~~~~~~~~~~~~~~~~~~~~~~
~~~~~~~~~~~~~~~~~~~~~~~~~~~~~~~~~~~~~~~~~~~~~~~~~~~~~~~~~~~~
~~~~~~~~~~~~~~~~~~~~~~~~~~~~~~~~~~~~~~~~~~~~~~~~~~~~~~~~~~~~
~~~~~~~~~~~~~~~~~~~~~~~~~~~~~~~~~~~~~~~~~~~~~~~~~~~~~~~~~~~~
~~~~~~~~~~~~~~~~~~~~~~~~~~~~~~~~~~~~~~~~~~~~~~~~~~~~~~~~~~~~
~~~~~~~~~~~~~~~~~~~~~~~~~~~~~~~~~~~~~~~~~~~~~~~~~~~~~~~~~~~~
~~~~~~~~~~~~~~~~~~~~~~~~~~~~~~~~~~~~~~~~~~~~~~~~~~~~~~~~~~~~
~~~~~~~~~~~~~~~~~~~~~~~~~~~~~~~~~~~~~~~~~~~~~~~~~~~~~~~~~~~~
~~~~~~~~~~~~~~~~~~~~~~~~~~~~~~~~~~~~~~~~~~~~~~~~~~~~~~~~~~~~
~~~~~~~~~~~~~~~~~~~~~~~~~~~~~~~~~~~~~~~~~~~~~~~~~~~~~~~~~~~~
~~~~~~~~~~~~~~~~~~~~~~~~~~~~~~~~~~~~~~~~~~~~~~~~~~~~~~~~~~~~
~~~~~~~~~~~~~~~~~~~~~~~~~~~~~~~~~~~~~~~~~~~~~~~~~~~~~~~~~~~~
~~~~~~~~~~~~~~~~~~~~~~~~~~~~~~~~~~~~~~~~~~~~~~~~~~~~~~~~~~~~
~~~~~~~~~~~~~~~~~~~~~~~~~~~~~~~~~~~~~~~~~~~~~~~~~~~~~~~~~~~~
~~~~~~~~~~~~~~~~~~~~~~~~~~~~~~~~~~~~~~~~~~~~~~~~~~~~~~~~~~~~
~~~~~~~~~~~~~~~~~~~~~~~~~~~~~~~~~~~~~~~~~~~~~~~~~~~~~~~~~~~~
~~~~~~~~~~~~~~~~~~~~~~~~~~~~~~~~~~~~~~~~~~~~~~~~~~~~~~~~~~~~
~~~~~~~~~~~~~~~~~~~~~~~~~~~~~~~~~~~~~~~~~~~~~~~~~~~~~~~~~~~~
~~~~~~~~~~~~~~~~~~~~~~~~~~~~~~~~~~~~~~~~~~~~~~~~~~~~~~~~~~~~
~~~~~~~~~~~~~~~~~~~~~~~~~~~~~~~~~~~~~~~~~~~~~~~~~~~~~~~~~~~~
~~~~~~~~~~~~~~~~~~~~~~~~~~~~~~~~~~~~~~~~~~~~~~~~~~~~~~~~~~~~
~~~~~~~~~~~~~~~~~~~~~~~~~~~~~~~~~~~~~~~~~~~~~~~~~~~~~~~~~~~~
~~~~~~~~~~~~~~~~~~~~~~~~~~~~~~~~~~~~~~~~~~~~~~~~~~~~~~~~~~~~
~~~~~~~~~~~~~~~~~~~~~~~~~~~~~~~~~~~~~~~~~~~~~~~~~~~~~~~~~~~~
~~~~~~~~~~~~~~~~~~~~~~~~~~~~~~~~~~~~~~~~~~~~~~~~~~~~~~~~~~~~
~~~~~~~~~~~~~~~~~~~~~~~~~~~~~~~~~~~~~~~~~~~~~~~~~~~~~~~~~~~~
~~~~~~~~~~~~~~~~~~~~~~~~~~~~~~~~~~~~~~~~~~~~~~~~~~~~~~~~~~~~
~~~~~~~~~~~~~~~~~~~~~~~~~~~~~~~~~~~~~~~~~~~~~~~~~~~~~~~~~~~~
~~~~~~~~~~~~~~~~~~~~~~~~~~~~~~~~~~~~~~~~~~~~~~~~~~~~~~~~~~~~
~~~~~~~~~~~~~~~~~~~~~~~~~~~~~~~~~~~~~~~~~~~~~~~~~~~~~~~~~~~~
~~~~~~~~~~~~~~~~~~~~~~~~~~~~~~~~~~~~~~~~~~~~~~~~~~~~~~~~~~~~
~~~~~~~~~~~~~~~~~~~~~~~~~~~~~~~~~~~~~~~~~~~~~~~~~~~~~~~~~~~~
~~~~~~~~~~~~~~~~~~~~~~~~~~~~~~~~~~~~~~~~~~~~~~~~~~~~~~~~~~~~
~~~~~~~~~~~~~~~~~~~~~~~~~~~~~~~~~~~~~~~~~~~~~~~~~~~~~~~~~~~~
~~~~~~~~~~~~~~~~~~~~~~~~~~~~~~~~~~~~~~~~~~~~~~~~~~~~~~~~~~~~
~~~~~~~~~~~~~~~~~~~~~~~~~~~~~~~~~~~~~~~~~~~~~~~~~~~~~~~~~~~~
~~~~~~~~~~~~~~~~~~~~~~~~~~~~~~~~~~~~~~~~~~~~~~~~~~~~~~~~~~~~
~~~~~~~~~~~~~~~~~~~~~~~~~~~~~~~~~~~~~~~~~~~~~~~~~~~~~~~~~~~~
~~~~~~~~~~~~~~~~~~~~~~~~~~~~~~~~~~~~~~~~~~~~~~~~~~~~~~~~~~~~
~~~~~~~~~~~~~~~~~~~~~~~~~~~~~~~~~~~~~~~~~~~~~~~~~~~~~~~~~~~~
~~~~~~~~~~~~~~~~~~~~~~~~~~~~~~~~~~~~~~~~~~~~~~~~~~~~~~~~~~~~
~~~~~~~~~~~~~~~~~~~~~~~~~~~~~~~~~~~~~~~~~~~~~~~~~~~~~~~~~~~~
~~~~~~~~~~~~~~~~~~~~~~~~~~~~~~~~~~~~~~~~~~~~~~~~~~~~~~~~~~~~
~~~~~~~~~~~~~~~~~~~~~~~~~~~~~~~~~~~~~~~~~~~~~~~~~~~~~~~~~~~~
~~~~~~~~~~~~~~~~~~~~~~~~~~~~~~~~~~~~~~~~~~~~~~~~~~~~~~~~~~~~
~~~~~~~~~~~~~~~~~~~~~~~~~~~~~~~~~~~~~~~~~~~~~~~~~~~~~~~~~~~~
~~~~~~~~~~~~~~~~~~~~~~~~~~~~~~~~~~~~~~~~~~~~~~~~~~~~~~~~~~~~
~~~~~~~~~~~~~~~~~~~~~~~~~~~~~~~~~~~~~~~~~~~~~~~~~~~~~~~~~~~~
~~~~~~~~~~~~~~~~~~~~~~~~~~~~~~~~~~~~~~~~~~~~~~~~~~~~~~~~~~~~
~~~~~~~~~~~~~~~~~~~~~~~~~~~~~~~~~~~~~~~~~~~~~~~~~~~~~~~~~~~~
~~~~~~~~~~~~~~~~~~~~~~~~~~~~~~~~~~~~~~~~~~~~~~~~~~~~~~~~~~~~
~~~~~~~~~~~~~~~~~~~~~~~~~~~~~~~~~~~~~~~~~~~~~~~~~~~~~~~~~~~~
~~~~~~~~~~~~~~~~~~~~~~~~~~~~~~~~~~~~~~~~~~~~~~~~~~~~~~~~~~~~
~~~~~~~~~~~~~~~~~~~~~~~~~~~~~~~~~~~~~~~~~~~~~~~~~~~~~~~~~~~~
~~~~~~~~~~~~~~~~~~~~~~~~~~~~~~~~~~~~~~~~~~~~~~~~~~~~~~~~~~~~
~~~~~~~~~~~~~~~~~~~~~~~~~~~~~~~~~~~~~~~~~~~~~~~~~~~~~~~~~~~~
~~~~~~~~~~~~~~~~~~~~~~~~~~~~~~~~~~~~~~~~~~~~~~~~~~~~~~~~~~~~
~~~~~~~~~~~~~~~~~~~~~~~~~~~~~~~~~~~~~~~~~~~~~~~~~~~~~~~~~~~~
~~~~~~~~~~~~~~~~~~~~~~~~~~~~~~~~~~~~~~~~~~~~~~~~~~~~~~~~~~~~
~~~~~~~~~~~~~~~~~~~~~~~~~~~~~~~~~~~~~~~~~~~~~~~~~~~~~~~~~~~~
~~~~~~~~~~~~~~~~~~~~~~~~~~~~~~~~~~~~~~~~~~~~~~~~~~~~~~~~~~~~
~~~~~~~~~~~~~~~~~~~~~~~~~~~~~~~~~~~~~~~~~~~~~~~~~~~~~~~~~~~~
~~~~~~~~~~~~~~~~~~~~~~~~~~~~~~~~~~~~~~~~~~~~~~~~~~~~~~~~~~~~
~~~~~~~~~~~~~~~~~~~~~~~~~~~~~~~~~~~~~~~~~~~~~~~~~~~~~~~~~~~~
~~~~~~~~~~~~~~~~~~~~~~~~~~~~~~~~~~~~~~~~~~~~~~~~~~~~~~~~~~~~
~~~~~~~~~~~~~~~~~~~~~~~~~~~~~~~~~~~~~~~~~~~~~~~~~~~~~~~~~~~~
~~~~~~~~~~~~~~~~~~~~~~~~~~~~~~~~~~~~~~~~~~~~~~~~~~~~~~~~~~~~
~~~~~~~~~~~~~~~~~~~~~~~~~~~~~~~~~~~~~~~~~~~~~~~~~~~~~~~~~~~~
~~~~~~~~~~~~~~~~~~~~~~~~~~~~~~~~~~~~~~~~~~~~~~~~~~~~~~~~~~~~
~~~~~~~~~~~~~~~~~~~~~~~~~~~~~~~~~~~~~~~~~~~~~~~~~~~~~~~~~~~~
~~~~~~~~~~~~~~~~~~~~~~~~~~~~~~~~~~~~~~~~~~~~~~~~~~~~~~~~~~~~
~~~~~~~~~~~~~~~~~~~~~~~~~~~~~~~~~~~~~~~~~~~~~~~~~~~~~~~~~~~~
~~~~~~~~~~~~~~~~~~~~~~~~~~~~~~~~~~~~~~~~~~~~~~~~~~~~~~~~~~~~
~~~~~~~~~~~~~~~~~~~~~~~~~~~~~~~~~~~~~~~~~~~~~~~~~~~~~~~~~~~~
~~~~~~~~~~~~~~~~~~~~~~~~~~~~~~~~~~~~~~~~~~~~~~~~~~~~~~~~~~~~
~~~~~~~~~~~~~~~~~~~~~~~~~~~~~~~~~~~~~~~~~~~~~~~~~~~~~~~~~~~~
~~~~~~~~~~~~~~~~~~~~~~~~~~~~~~~~~~~~~~~~~~~~~~~~~~~~~~~~~~~~
~~~~~~~~~~~~~~~~~~~~~~~~~~~~~~~~~~~~~~~~~~~~~~~~~~~~~~~~~~~~
~~~~~~~~~~~~~~~~~~~~~~~~~~~~~~~~~~~~~~~~~~~~~~~~~~~~~~~~~~~~
~~~~~~~~~~~~~~~~~~~~~~~~~~~~~~~~~~~~~~~~~~~~~~~~~~~~~~~~~~~~
~~~~~~~~~~~~~~~~~~~~~~~~~~~~~~~~~~~~~~~~~~~~~~~~~~~~~~~~~~~~
~~~~~~~~~~~~~~~~~~~~~~~~~~~~~~~~~~~~~~~~~~~~~~~~~~~~~~~~~~~~
~~~~~~~~~~~~~~~~~~~~~~~~~~~~~~~~~~~~~~~~~~~~~~~~~~~~~~~~~~~~
~~~~~~~~~~~~~~~~~~~~~~~~~~~~~~~~~~~~~~~~~~~~~~~~~~~~~~~~~~~~
~~~~~~~~~~~~~~~~~~~~~~~~~~~~~~~~~~~~~~~~~~~~~~~~~~~~~~~~~~~~
~~~~~~~~~~~~~~~~~~~~~~~~~~~~~~~~~~~~~~~~~~~~~~~~~~~~~~~~~~~~
~~~~~~~~~~~~~~~~~~~~~~~~~~~~~~~~~~~~~~~~~~~~~~~~~~~~~~~~~~~~
~~~~~~~~~~~~~~~~~~~~~~~~~~~~~~~~~~~~~~~~~~~~~~~~~~~~~~~~~~~~
~~~~~~~~~~~~~~~~~~~~~~~~~~~~~~~~~~~~~~~~~~~~~~~~~~~~~~~~~~~~
~~~~~~~~~~~~~~~~~~~~~~~~~~~~~~~~~~~~~~~~~~~~~~~~~~~~~~~~~~~~
~~~~~~~~~~~~~~~~~~~~~~~~~~~~~~~~~~~~~~~~~~~~~~~~~~~~~~~~~~~~
~~~~~~~~~~~~~~~~~~~~~~~~~~~~~~~~~~~~~~~~~~~~~~~~~~~~~~~~~~~~
~~~~~~~~~~~~~~~~~~~~~~~~~~~~~~~~~~~~~~~~~~~~~~~~~~~~~~~~~~~~
~~~~~~~~~~~~~~~~~~~~~~~~~~~~~~~~~~~~~~~~~~~~~~~~~~~~~~~~~~~~
~~~~~~~~~~~~~~~~~~~~~~~~~~~~~~~~~~~~~~~~~~~~~~~~~~~~~~~~~~~~
~~~~~~~~~~~~~~~~~~~~~~~~~~~~~~~~~~~~~~~~~~~~~~~~~~~~~~~~~~~~
~~~~~~~~~~~~~~~~~~~~~~~~~~~~~~~~~~~~~~~~~~~~~~~~~~~~~~~~~~~~
~~~~~~~~~~~~~~~~~~~~~~~~~~~~~~~~~~~~~~~~~~~~~~~~~~~~~~~~~~~~
~~~~~~~~~~~~~~~~~~~~~~~~~~~~~~~~~~~~~~~~~~~~~~~~~~~~~~~~~~~~
~~~~~~~~~~~~~~~~~~~~~~~~~~~~~~~~~~~~~~~~~~~~~~~~~~~~~~~~~~~~
~~~~~~~~~~~~~~~~~~~~~~~~~~~~~~~~~~~~~~~~~~~~~~~~~~~~~~~~~~~~
~~~~~~~~~~~~~~~~~~~~~~~~~~~~~~~~~~~~~~~~~~~~~~~~~~~~~~~~~~~~
~~~~~~~~~~~~~~~~~~~~~~~~~~~~~~~~~~~~~~~~~~~~~~~~~~~~~~~~~~~~
~~~~~~~~~~~~~~~~~~~~~~~~~~~~~~~~~~~~~~~~~~~~~~~~~~~~~~~~~~~~
~~~~~~~~~~~~~~~~~~~~~~~~~~~~~~~~~~~~~~~~~~~~~~~~~~~~~~~~~~~~
~~~~~~~~~~~~~~~~~~~~~~~~~~~~~~~~~~~~~~~~~~~~~~~~~~~~~~~~~~~~
~~~~~~~~~~~~~~~~~~~~~~~~~~~~~~~~~~~~~~~~~~~~~~~~~~~~~~~~~~~~
~~~~~~~~~~~~~~~~~~~~~~~~~~~~~~~~~~~~~~~~~~~~~~~~~~~~~~~~~~~~
~~~~~~~~~~~~~~~~~~~~~~~~~~~~~~~~~~~~~~~~~~~~~~~~~~~~~~~~~~~~
~~~~~~~~~~~~~~~~~~~~~~~~~~~~~~~~~~~~~~~~~~~~~~~~~~~~~~~~~~~~
~~~~~~~~~~~~~~~~~~~~~~~~~~~~~~~~~~~~~~~~~~~~~~~~~~~~~~~~~~~~
~~~~~~~~~~~~~~~~~~~~~~~~~~~~~~~~~~~~~~~~~~~~~~~~~~~~~~~~~~~~
~~~~~~~~~~~~~~~~~~~~~~~~~~~~~~~~~~~~~~~~~~~~~~~~~~~~~~~~~~~~
~~~~~~~~~~~~~~~~~~~~~~~~~~~~~~~~~~~~~~~~~~~~~~~~~~~~~~~~~~~~
~~~~~~~~~~~~~~~~~~~~~~~~~~~~~~~~~~~~~~~~~~~~~~~~~~~~~~~~~~~~
~~~~~~~~~~~~~~~~~~~~~~~~~~~~~~~~~~~~~~~~~~~~~~~~~~~~~~~~~~~~
~~~~~~~~~~~~~~~~~~~~~~~~~~~~~~~~~~~~~~~~~~~~~~~~~~~~~~~~~~~~
~~~~~~~~~~~~~~~~~~~~~~~~~~~~~~~~~~~~~~~~~~~~~~~~~~~~~~~~~~~~
~~~~~~~~~~~~~~~~~~~~~~~~~~~~~~~~~~~~~~~~~~~~~~~~~~~~~~~~~~~~
~~~~~~~~~~~~~~~~~~~~~~~~~~~~~~~~~~~~~~~~~~~~~~~~~~~~~~~~~~~~
~~~~~~~~~~~~~~~~~~~~~~~~~~~~~~~~~~~~~~~~~~~~~~~~~~~~~~~~~~~~
~~~~~~~~~~~~~~~~~~~~~~~~~~~~~~~~~~~~~~~~~~~~~~~~~~~~~~~~~~~~
~~~~~~~~~~~~~~~~~~~~~~~~~~~~~~~~~~~~~~~~~~~~~~~~~~~~~~~~~~~~
~~~~~~~~~~~~~~~~~~~~~~~~~~~~~~~~~~~~~~~~~~~~~~~~~~~~~~~~~~~~
~~~~~~~~~~~~~~~~~~~~~~~~~~~~~~~~~~~~~~~~~~~~~~~~~~~~~~~~~~~~
~~~~~~~~~~~~~~~~~~~~~~~~~~~~~~~~~~~~~~~~~~~~~~~~~~~~~~~~~~~~
~~~~~~~~~~~~~~~~~~~~~~~~~~~~~~~~~~~~~~~~~~~~~~~~~~~~~~~~~~~~
~~~~~~~~~~~~~~~~~~~~~~~~~~~~~~~~~~~~~~~~~~~~~~~~~~~~~~~~~~~~
~~~~~~~~~~~~~~~~~~~~~~~~~~~~~~~~~~~~~~~~~~~~~~~~~~~~~~~~~~~~
~~~~~~~~~~~~~~~~~~~~~~~~~~~~~~~~~~~~~~~~~~~~~~~~~~~~~~~~~~~~
~~~~~~~~~~~~~~~~~~~~~~~~~~~~~~~~~~~~~~~~~~~~~~~~~~~~~~~~~~~~
~~~~~~~~~~~~~~~~~~~~~~~~~~~~~~~~~~~~~~~~~~~~~~~~~~~~~~~~~~~~
~~~~~~~~~~~~~~~~~~~~~~~~~~~~~~~~~~~~~~~~~~~~~~~~~~~~~~~~~~~~
~~~~~~~~~~~~~~~~~~~~~~~~~~~~~~~~~~~~~~~~~~~~~~~~~~~~~~~~~~~~
~~~~~~~~~~~~~~~~~~~~~~~~~~~~~~~~~~~~~~~~~~~~~~~~~~~~~~~~~~~~
~~~~~~~~~~~~~~~~~~~~~~~~~~~~~~~~~~~~~~~~~~~~~~~~~~~~~~~~~~~~
~~~~~~~~~~~~~~~~~~~~~~~~~~~~~~~~~~~~~~~~~~~~~~~~~~~~~~~~~~~~
~~~~~~~~~~~~~~~~~~~~~~~~~~~~~~~~~~~~~~~~~~~~~~~~~~~~~~~~~~~~
~~~~~~~~~~~~~~~~~~~~~~~~~~~~~~~~~~~~~~~~~~~~~~~~~~~~~~~~~~~~
~~~~~~~~~~~~~~~~~~~~~~~~~~~~~~~~~~~~~~~~~~~~~~~~~~~~~~~~~~~~
~~~~~~~~~~~~~~~~~~~~~~~~~~~~~~~~~~~~~~~~~~~~~~~~~~~~~~~~~~~~
~~~~~~~~~~~~~~~~~~~~~~~~~~~~~~~~~~~~~~~~~~~~~~~~~~~~~~~~~~~~
~~~~~~~~~~~~~~~~~~~~~~~~~~~~~~~~~~~~~~~~~~~~~~~~~~~~~~~~~~~~
~~~~~~~~~~~~~~~~~~~~~~~~~~~~~~~~~~~~~~~~~~~~~~~~~~~~~~~~~~~~
~~~~~~~~~~~~~~~~~~~~~~~~~~~~~~~~~~~~~~~~~~~~~~~~~~~~~~~~~~~~
~~~~~~~~~~~~~~~~~~~~~~~~~~~~~~~~~~~~~~~~~~~~~~~~~~~~~~~~~~~~
~~~~~~~~~~~~~~~~~~~~~~~~~~~~~~~~~~~~~~~~~~~~~~~~~~~~~~~~~~~~
~~~~~~~~~~~~~~~~~~~~~~~~~~~~~~~~~~~~~~~~~~~~~~~~~~~~~~~~~~~~
~~~~~~~~~~~~~~~~~~~~~~~~~~~~~~~~~~~~~~~~~~~~~~~~~~~~~~~~~~~~
~~~~~~~~~~~~~~~~~~~~~~~~~~~~~~~~~~~~~~~~~~~~~~~~~~~~~~~~~~~~
~~~~~~~~~~~~~~~~~~~~~~~~~~~~~~~~~~~~~~~~~~~~~~~~~~~~~~~~~~~~
~~~~~~~~~~~~~~~~~~~~~~~~~~~~~~~~~~~~~~~~~~~~~~~~~~~~~~~~~~~~
~~~~~~~~~~~~~~~~~~~~~~~~~~~~~~~~~~~~~~~~~~~~~~~~~~~~~~~~~~~~
~~~~~~~~~~~~~~~~~~~~~~~~~~~~~~~~~~~~~~~~~~~~~~~~~~~~~~~~~~~~
~~~~~~~~~~~~~~~~~~~~~~~~~~~~~~~~~~~~~~~~~~~~~~~~~~~~~~~~~~~~
~~~~~~~~~~~~~~~~~~~~~~~~~~~~~~~~~~~~~~~~~~~~~~~~~~~~~~~~~~~~
~~~~~~~~~~~~~~~~~~~~~~~~~~~~~~~~~~~~~~~~~~~~~~~~~~~~~~~~~~~~
~~~~~~~~~~~~~~~~~~~~~~~~~~~~~~~~~~~~~~~ATGAAAATCAAAGTTAAAAAA
GAAATGAGACTAGATGAATTAATTAAGTGGGCGCGAGAAAATCCGGAGCTATCAAAAGGA
AAAATTTTTCTTGCAAAAGGTTTTAGTAATGGATCCGTTCGTTTTCAACGAAATACAAAT
ACGTGTTCGATATCAAGTTTTATTCCAATTGATACTCCTTTCATAGTTGAAGTTGAAGAG
GAAATCACAGAAGATACAGTATTTGATAGGTTGTTTGAAGTGTACGAGCTTCAAGAGGGA
GCCTATATGTCAGCGTTACACACAAGTATTAGTATCAACGAACGTTTAGAGAACACGTTT
TTCCCTACCAA~AGCATTCTACATCTTGAACGACGGCCTAACTATGACATTAATTTGGAA
AGATGGGAGATTGGTAGAATGA
>phi-gnaT_SARLGA251_08010/SAPIG0359_(hypothet phage protein/GNAT family acetyltransferase, replication module)
~~~~~~~~~~~~~~~~~~~~~~~~~~~~~~~~~~~~~~~~~~~~~~~~~~~~~~~~~~~~
~~~~~~~~~~~~~~~~~~~~~~~~~~~~~~~~~~~~~~~~~~~~~~~~~~~~~~~~~~~~
~~~~~~~~~~~~~~~~~~~~~~~~~~~~~~~~~~~~~~~~~~~~~~~~~~~~~~~~~~~~
~~~~~~~~~~~~~~~~~~~~~~~~~~~~~~~~~~~~~~~~~~~~~~~~~~~~~~~~~~~~
~~~~~~~~~~~~~~~~~~~~~~~~~~~~~~~~~~~~~~~~~~~~~~~~~~~~~~~~~~~~
~~~~~~~~~~~~~~~~~~~~~~~~~~~~~~~~~~~~~~~~~~~~~~~~~~~~~~~~~~~~
~~~~~~~~~~~~~~~~~~~~~~~~~~~~~~~~~~~~~~~~~~~~~~~~~~~~~~~~~~~~
~~~~~~~~~~~~~~~~~~~~~~~~~~~~~~~~~~~~~~~~~~~~~~~~~~~~~~~~~~~~
~~~~~~~~~~~~~~~~~~~~~~~~~~~~~~~~~~~~~~~~~~~~~~~~~~~~~~~~~~~~
~~~~~~~~~~~~~~~~~~~~~~~~~~~~~~~~~~~~~~~~~~~~~~~~~~~~~~~~~~~~
~~~~~~~~~~~~~~~~~~~~~~~~~~~~~~~~~~~~~~~~~~~~~~~~~~~~~~~~~~~~
~~~~~~~~~~~~~~~~~~~~~~~~~~~~~~~~~~~~~~~~~~~~~~~~~~~~~~~~~~~~
~~~~~~~~~~~~~~~~~~~~~~~~~~~~~~~~~~~~~~~~~~~~~~~~~~~~~~~~~~~~
~~~~~~~~~~~~~~~~~~~~~~~~~~~~~~~~~~~~~~~~~~~~~~~~~~~~~~~~~~~~
~~~~~~~~~~~~~~~~~~~~~~~~~~~~~~~~~~~~~~~~~~~~~~~~~~~~~~~~~~~~
~~~~~~~~~~~~~~~~~~~~~~~~~~~~~~~~~~~~~~~~~~~~~~~~~~~~~~~~~~~~
~~~~~~~~~~~~~~~~~~~~~~~~~~~~~~~~~~~~~~~~~~~~~~~~~~~~~~~~~~~~
~~~~~~~~~~~~~~~~~~~~~~~~~~~~~~~~~~~~~~~~~~~~~~~~~~~~~~~~~~~~
~~~~~~~~~~~~~~~~~~~~~~~~~~~~~~~~~~~~~~~~~~~~~~~~~~~~~~~~~~~~
~~~~~~~~~~~~~~~~~~~~~~~~~~~~~~~~~~~~~~~~~~~~~~~~~~~~~~~~~~~~
~~~~~~~~~~~~~~~~~~~~~~~~~~~~~~~~~~~~~~~~~~~~~~~~~~~~~~~~~~~~
~~~~~~~~~~~~~~~~~~~~~~~~~~~~~~~~~~~~~~~~~~~~~~~~~~~~~~~~~~~~
~~~~~~~~~~~~~~~~~~~~~~~~~~~~~~~~~~~~~~~~~~~~~~~~~~~~~~~~~~~~
~~~~~~~~~~~~~~~~~~~~~~~~~~~~~~~~~~~~~~~~~~~~~~~~~~~~~~~~~~~~
~~~~~~~~~~~~~~~~~~~~~~~~~~~~~~~~~~~~~~~~~~~~~~~~~~~~~~~~~~~~
~~~~~~~~~~~~~~~~~~~~~~~~~~~~~~~~~~~~~~~~~~~~~~~~~~~~~~~~~~~~
~~~~~~~~~~~~~~~~~~~~~~~~~~~~~~~~~~~~~~~~~~~~~~~~~~~~~~~~~~~~
~~~~~~~~~~~~~~~~~~~~~~~~~~~~~~~~~~~~~~~~~~~~~~~~~~~~~~~~~~~~
~~~~~~~~~~~~~~~~~~~~~~~~~~~~~~~~~~~~~~~~~~~~~~~~~~~~~~~~~~~~
~~~~~~~~~~~~~~~~~~~~~~~~~~~~~~~~~~~~~~~~~~~~~~~~~~~~~~~~~~~~
~~~~~~~~~~~~~~~~~~~~~~~~~~~~~~~~~~~~~~~~~~~~~~~~~~~~~~~~~~~~
~~~~~~~~~~~~~~~~~~~~~~~~~~~~~~~~~~~~~~~~~~~~~~~~~~~~~~~~~~~~
~~~~~~~~~~~~~~~~~~~~~~~~~~~~~~~~~~~~~~~~~~~~~~~~~~~~~~~~~~~~
~~~~~~~~~~~~~~~~~~~~~~~~~~~~~~~~~~~~~~~~~~~~~~~~~~~~~~~~~~~~
~~~~~~~~~~~~~~~~~~~~~~~~~~~~~~~~~~~~~~~~~~~~~~~~~~~~~~~~~~~~
~~~~~~~~~~~~~~~~~~~~~~~~~~~~~~~~~~~~~~~~~~~~~~~~~~~~~~~~~~~~
~~~~~~~~~~~~~~~~~~~~~~~~~~~~~~~~~~~~~~~~~~~~~~~~~~~~~~~~~~~~
~~~~~~~~~~~~~~~~~~~~~~~~~~~~~~~~~~~~~~~~~~~~~~~~~~~~~~~~~~~~
~~~~~~~~~~~~~~~~~~~~~~~~~~~~~~~~~~~~~~~~~~~~~~~~~~~~~~~~~~~~
~~~~~~~~~~~~~~~~~~~~~~~~~~~~~~~~~~~~~~~~~~~~~~~~~~~~~~~~~~~~
~~~~~~~~~~~~~~~~~~~~~~~~~~~~~~~~~~~~~~~~~~~~~~~~~~~~~~~~~~~~
~~~~~~~~~~~~~~~~~~~~~~~~~~~~~~~~~~~~~~~~~~~~~~~~~~~~~~~~~~~~
~~~~~~~~~~~~~~~~~~~~~~~~~~~~~~~~~~~~~~~~~~~~~~~~~~~~~~~~~~~~
~~~~~~~~~~~~~~~~~~~~~~~~~~~~~~~~~~~~~~~~~~~~~~~~~~~~~~~~~~~~
~~~~~~~~~~~~~~~~~~~~~~~~~~~~~~~~~~~~~~~~~~~~~~~~~~~~~~~~~~~~
~~~~~~~~~~~~~~~~~~~~~~~~~~~~~~~~~~~~~~~~~~~~~~~~~~~~~~~~~~~~
~~~~~~~~~~~~~~~~~~~~~~~~~~~~~~~~~~~~~~~~~~~~~~~~~~~~~~~~~~~~
~~~~~~~~~~~~~~~~~~~~~~~~~~~~~~~~~~~~~~~~~~~~~~~~~~~~~~~~~~~~
~~~~~~~~~~~~~~~~~~~~~~~~~~~~~~~~~~~~~~~~~~~~~~~~~~~~~~~~~~~~
~~~~~~~~~~~~~~~~~~~~~~~~~~~~~~~~~~~~~~~~~~~~~~~~~~~~~~~~~~~~
~~~~~~~~~~~~~~~~~~~~~~~~~~~~~~~~~~~~~~~~~~~~~~~~~~~~~~~~~~~~
~~~~~~~~~~~~~~~~~~~~~~~~~~~~~~~~~~~~~~~~~~~~~~~~~~~~~~~~~~~~
~~~~~~~~~~~~~~~~~~~~~~~~~~~~~~~~~~~~~~~~~~~~~~~~~~~~~~~~~~~~
~~~~~~~~~~~~~~~~~~~~~~~~~~~~~~~~~~~~~~~~~~~~~~~~~~~~~~~~~~~~
~~~~~~~~~~~~~~~~~~~~~~~~~~~~~~~~~~~~~~~~~~~~~~~~~~~~~~~~~~~~
~~~~~~~~~~~~~~~~~~~~~~~~~~~~~~~~~~~~~~~~~~~~~~~~~~~~~~~~~~~~
~~~~~~~~~~~~~~~~~~~~~~~~~~~~~~~~~~~~~~~~~~~~~~~~~~~~~~~~~~~~
~~~~~~~~~~~~~~~~~~~~~~~~~~~~~~~~~~~~~~~~~~~~~~~~~~~~~~~~~~~~
~~~~~~~~~~~~~~~~~~~~~~~~~~~~~~~~~~~~~~~~~~~~~~~~~~~~~~~~~~~~
~~~~~~~~~~~~~~~~~~~~~~~~~~~~~~~~~~~~~~~~~~~~~~~~~~~~~~~~~~~~
~~~~~~~~~~~~~~~~~~~~~~~~~~~~~~~~~~~~~~~~~~~~~~~~~~~~~~~~~~~~
~~~~~~~~~~~~~~~~~~~~~~~~~~~~~~~~~~~~~~~~~~~~~~~~~~~~~~~~~~~~
~~~~~~~~~~~~~~~~~~~~~~~~~~~~~~~~~~~~~~~~~~~~~~~~~~~~~~~~~~~~
~~~~~~~~~~~~~~~~~~~~~~~~~~~~~~~~~~~~~~~~~~~~~~~~~~~~~~~~~~~~
~~~~~~~~~~~~~~~~~~~~~~~~~~~~~~~~~~~~~~~~~~~~~~~~~~~~~~~~~~~~
~~~~~~~~~~~~~~~~~~~~~~~~~~~~~~~~~~~~~~~~~~~~~~~~~~~~~~~~~~~~
~~~~~~~~~~~~~~~~~~~~~~~~~~~~~~~~~~~~~~~~~~~~~~~~~~~~~~~~~~~~
~~~~~~~~~~~~~~~~~~~~~~~~~~~~~~~~~~~~~~~~~~~~~~~~~~~~~~~~~~~~
~~~~~~~~~~~~~~~~~~~~~~~~~~~~~~~~~~~~~~~~~~~~~~~~~~~~~~~~~~~~
~~~~~~~~~~~~~~~~~~~~~~~~~~~~~~~~~~~~~~~~~~~~~~~~~~~~~~~~~~~~
~~~~~~~~~~~~~~~~~~~~~~~~~~~~~~~~~~~~~~~~~~~~~~~~~~~~~~~~~~~~
~~~~~~~~~~~~~~~~~~~~~~~~~~~~~~~~~~~~~~~~~~~~~~~~~~~~~~~~~~~~
~~~~~~~~~~~~~~~~~~~~~~~~~~~~~~~~~~~~~~~~~~~~~~~~~~~~~~~~~~~~
~~~~~~~~~~~~~~~~~~~~~~~~~~~~~~~~~~~~~~~~~~~~~~~~~~~~~~~~~~~~
~~~~~~~~~~~~~~~~~~~~~~~~~~~~~~~~~~~~~~~~~~~~~~~~~~~~~~~~~~~~
~~~~~~~~~~~~~~~~~~~~~~~~~~~~~~~~~~~~~~~~~~~~~~~~~~~~~~~~~~~~
~~~~~~~~~~~~~~~~~~~~~~~~~~~~~~~~~~~~~~~~~~~~~~~~~~~~~~~~~~~~
~~~~~~~~~~~~~~~~~~~~~~~~~~~~~~~~~~~~~~~~~~~~~~~~~~~~~~~~~~~~
~~~~~~~~~~~~~~~~~~~~~~~~~~~~~~~~~~~~~~~~~~~~~~~~~~~~~~~~~~~~
~~~~~~~~~~~~~~~~~~~~~~~~~~~~~~~~~~~~~~~~~~~~~~~~~~~~~~~~~~~~
~~~~~~~~~~~~~~~~~~~~~~~~~~~~~~~~~~~~~~~~~~~~~~~~~~~~~~~~~~~~
~~~~~~~~~~~~~~~~~~~~~~~~~~~~~~~~~~~~~~~~~~~~~~~~~~~~~~~~~~~~
~~~~~~~~~~~~~~~~~~~~~~~~~~~~~~~~~~~~~~~~~~~~~~~~~~~~~~~~~~~~
~~~~~~~~~~~~~~~~~~~~~~~~~~~~~~~~~~~~~~~~~~~~~~~~~~~~~~~~~~~~
~~~~~~~~~~~~~~~~~~~~~~~~~~~~~~~~~~~~~~~~~~~~~~~~~~~~~~~~~~~~
~~~~~~~~~~~~~~~~~~~~~~~~~~~~~~~~~~~~~~~~~~~~~~~~~~~~~~~~~~~~
~~~~~~~~~~~~~~~~~~~~~~~~~~~~~~~~~~~~~~~~~~~~~~~~~~~~~~~~~~~~
~~~~~~~~~~~~~~~~~~~~~~~~~~~~~~~~~~~~~~~~~~~~~~~~~~~~~~~~~~~~
~~~~~~~~~~~~~~~~~~~~~~~~~~~~~~~~~~~~~~~~~~~~~~~~~~~~~~~~~~~~
~~~~~~~~~~~~~~~~~~~~~~~~~~~~~~~~~~~~~~~~~~~~~~~~~~~~~~~~~~~~
~~~~~~~~~~~~~~~~~~~~~~~~~~~~~~~~~~~~~~~~~~~~~~~~~~~~~~~~~~~~
~~~~~~~~~~~~~~~~~~~~~~~~~~~~~~~~~~~~~~~~~~~~~~~~~~~~~~~~~~~~
~~~~~~~~~~~~~~~~~~~~~~~~~~~~~~~~~~~~~~~~~~~~~~~~~~~~~~~~~~~~
~~~~~~~~~~~~~~~~~~~~~~~~~~~~~~~~~~~~~~~~~~~~~~~~~~~~~~~~~~~~
~~~~~~~~~~~~~~~~~~~~~~~~~~~~~~~~~~~~~~~~~~~~~~~~~~~~~~~~~~~~
~~~~~~~~~~~~~~~~~~~~~~~~~~~~~~~~~~~~~~~~~~~~~~~~~~~~~~~~~~~~
~~~~~~~~~~~~~~~~~~~~~~~~~~~~~~~~~~~~~~~~~~~~~~~~~~~~~~~~~~~~
~~~~~~~~~~~~~~~~~~~~~~~~~~~~~~~~~~~~~~~~~~~~~~~~~~~~~~~~~~~~
~~~~~~~~~~~~~~~~~~~~~~~~~~~~~~~~~~~~~~~~~~~~~~~~~~~~~~~~~~~~
~~~~~~~~~~~~~~~~~~~~~~~~~~~~~~~~~~~~~~~~~~~~~~~~~~~~~~~~~~~~
~~~~~~~~~~~~~~~~~~~~~~~~~~~~~~~~~~~~~~~~~~~~~~~~~~~~~~~~~~~~
~~~~~~~~~~~~~~~~~~~~~~~~~~~~~~~~~~~~~~~~~~~~~~~~~~~~~~~~~~~~
~~~~~~~~~~~~~~~~~~~~~~~~~~~~~~~~~~~~~~~~~~~~~~~~~~~~~~~~~~~~
~~~~~~~~~~~~~~~~~~~~~~~~~~~~~~~~~~~~~~~~~~~~~~~~~~~~~~~~~~~~
~~~~~~~~~~~~~~~~~~~~~~~~~~~~~~~~~~~~~~~~~~~~~~~~~~~~~~~~~~~~
~~~~~~~~~~~~~~~~~~~~~~~~~~~~~~~~~~~~~~~~~~~~~~~~~~~~~~~~~~~~
~~~~~~~~~~~~~~~~~~~~~~~~~~~~~~~~~~~~~~~~~~~~~~~~~~~~~~~~~~~~
~~~~~~~~~~~~~~~~~~~~~~~~~~~~~~~~~~~~~~~~~~~~~~~~~~~~~~~~~~~~
~~~~~~~~~~~~~~~~~~~~~~~~~~~~~~~~~~~~~~~~~~~~~~~~~~~~~~~~~~~~
~~~~~~~~~~~~~~~~~~~~~~~~~~~~~~~~~~~~~~~~~~~~~~~~~~~~~~~~~~~~
~~~~~~~~~~~~~~~~~~~~~~~~~~~~~~~~~~~~~~~~~~~~~~~~~~~~~~~~~~~~
~~~~~~~~~~~~~~~~~~~~~~~~~~~~~~~~~~~~~~~~~~~~~~~~~~~~~~~~~~~~
~~~~~~~~~~~~~~~~~~~~~~~~~~~~~~~~~~~~~~~~~~~~~~~~~~~~~~~~~~~~
~~~~~~~~~~~~~~~~~~~~~~~~~~~~~~~~~~~~~~~~~~~~~~~~~~~~~~~~~~~~
~~~~~~~~~~~~~~~~~~~~~~~~~~~~~~~~~~~~~~~~~~~~~~~~~~~~~~~~~~~~
~~~~~~~~~~~~~~~~~~~~~~~~~~~~~~~~~~~~~~~~~~~~~~~~~~~~~~~~~~~~
~~~~~~~~~~~~~~~~~~~~~~~~~~~~~~~~~~~~~~~~~~~~~~~~~~~~~~~~~~~~
~~~~~~~~~~~~~~~~~~~~~~~~~~~~~~~~~~~~~~~~~~~~~~~~~~~~~~~~~~~~
~~~~~~~~~~~~~~~~~~~~~~~~~~~~~~~~~~~~~~~~~~~~~~~~~~~~~~~~~~~~
~~~~~~~~~~~~~~~~~~~~~~~~~~~~~~~~~~~~~~~~~~~~~~~~~~~~~~~~~~~~
~~~~~~~~~~~~~~~~~~~~~~~~~~~~~~~~~~~~~~~~~~~~~~~~~~~~~~~~~~~~
~~~~~~~~~~~~~~~~~~~~~~~~~~~~~~~~~~~~~~~~~~~~~~~~~~~~~~~~~~~~
~~~~~~~~~~~~~~~~~~~~~~~~~~~~~~~~~~~~~~~~~~~~~~~~~~~~~~~~~~~~
~~~~~~~~~~~~~~~~~~~~~~~~~~~~~~~~~~~~~~~~~~~~~~~~~~~~~~~~~~~~
~~~~~~~~~~~~~~~~~~~~~~~~~~~~~~~~~~~~~~~~~~~~~~~~~~~~~~~~~~~~
~~~~~~~~~~~~~~~~~~~~~~~~~~~~~~~~~~~~~~~~~~~~~~~~~~~~~~~~~~~~
~~~~~~~~~~~~~~~~~~~~~~~~~~~~~~~~~~~~~~~~~~~~~~~~~~~~~~~~~~~~
~~~~~~~~~~~~~~~~~~~~~~~~~~~~~~~~~~~~~~~~~~~~~~~~~~~~~~~~~~~~
~~~~~~~~~~~~~~~~~~~~~~~~~~~~~~~~~~~~~~~~~~~~~~~~~~~~~~~~~~~~
~~~~~~~~~~~~~~~~~~~~~~~~~~~~~~~~~~~~~~~~~~~~~~~~~~~~~~~~~~~~
~~~~~~~~~~~~~~~~~~~~~~~~~~~~~~~~~~~~~~~~~~~~~~~~~~~~~~~~~~~~
~~~~~~~~~~~~~~~~~~~~~~~~~~~~~~~~~~~~~~~~~~~~~~~~~~~~~~~~~~~~
~~~~~~~~~~~~~~~~~~~~~~~~~~~~~~~~~~~~~~~~~~~~~~~~~~~~~~~~~~~~
~~~~~~~~~~~~~~~~~~~~~~~~~~~~~~~~~~~~~~~~~~~~~~~~~~~~~~~~~~~~
~~~~~~~~~~~~~~~~~~~~~~~~~~~~~~~~~~~~~~~~~~~~~~~~~~~~~~~~~~~~
~~~~~~~~~~~~~~~~~~~~~~~~~~~~~~~~~~~~~~~~~~~~~~~~~~~~~~~~~~~~
~~~~~~~~~~~~~~~~~~~~~~~~~~~~~~~~~~~~~~~~~~~~~~~~~~~~~~~~~~~~
~~~~~~~~~~~~~~~~~~~~~~~~~~~~~~~~~~~~~~~~~~~~~~~~~~~~~~~~~~~~
~~~~~~~~~~~~~~~~~~~~~~~~~~~~~~~~~~~~~~~~~~~~~~~~~~~~~~~~~~~~
~~~~~~~~~~~~~~~~~~~~~~~~~~~~~~~~~~~~~~~~~~~~~~~~~~~~~~~~~~~~
~~~~~~~~~~~~~~~~~~~~~~~~~~~~~~~~~~~~~~~~~~~~~~~~~~~~~~~~~~~~
~~~~~~~~~~~~~~~~~~~~~~~~~~~~~~~~~~~~~~~~~~~~~~~~~~~~~~~~~~~~
~~~~~~~~~~~~~~~~~~~~~~~~~~~~~~~~~~~~~~~~~~~~~~~~~~~~~~~~~~~~
~~~~~~~~~~~~~~~~~~~~~~~~~~~~~~~~~~~~~~~~~~~~~~~~~~~~~~~~~~~~
~~~~~~~~~~~~~~~~~~~~~~~~~~~~~~~~~~~~~~~~~~~~~~~~~~~~~~~~~~~~
~~~~~~~~~~~~~~~~~~~~~~~~~~~~~~~~~~~~~~~~~~~~~~~~~~~~~~~~~~~~
~~~~~~~~~~~~~~~~~~~~~~~~~~~~~~~~~~~~~~~~~~~~~~~~~~~~~~~~~~~~
~~~~~~~~~~~~~~~~~~~~~~~~~~~~~~~~~~~~~~~~~~~~~~~~~~~~~~~~~~~~
~~~~~~~~~~~~~~~~~~~~~~~~~~~~~~~~~~~~~~~~~~~~~~~~~~~~~~~~~~~~
~~~~~~~~~~~~~~~~~~~~~~~~~~~~~~~~~~~~~~~~~~~~~~~~~~~~~~~~~~~~
~~~~~~~~~~~~~~~~~~~~~~~~~~~~~~~~~~~~~~~~~~~~~~~~~~~~~~~~~~~~
~~~~~~~~~~~~~~~~~~~~~~~~~~~~~~~~~~~~~~~~~~~~~~~~~~~~~~~~~~~~
~~~~~~~~~~~~~~~~~~~~~~~~~~~~~~~~~~~~~~~~~~~~~~~~~~~~~~~~~~~~
~~~~~~~~~~~~~~~~~~~~~~~~~~~~~~~~~~~~~~~~~~~~~~~~~~~~~~~~~~~~
~~~~~~~~~~~~~~~~~~~~~~~~~~~~~~~~~~~~~~~~~~~~~~~~~~~~~~~~~~~~
~~~~~~~~~~~~~~~~~~~~~~~~~~~~~~~~~~~~~~~~~~~~~~~~~~~~~~~~~~~~
~~~~~~~~~~~~~~~~~~~~~~~~~~~~~~~~~~~~~~~~~~~~~~~~~~~~~~~~~~~~
~~~~~~~~~~~~~~~~~~~~~~~~~~~~~~~~~~~~~~~~~~~~~~~~~~~~~~~~~~~~
~~~~~~~~~~~~~~~~~~~~~~~~~~~~~~~~~~~~~~~~~~~~~~~~~~~~~~~~~~~~
~~~~~~~~~~~~~~~~~~~~~~~~~~~~~~~~~~~~~~~~~~~~~~~~~~~~~~~~~~~~
~~~~~~~~~~~~~~~~~~~~~~~~~~~~~~~~~~~~~~~~~~~~~~~~~~~~~~~~~~~~
~~~~~~~~~~~~~~~~~~~~~~~~~~~~~~~~~~~~~~~~~~~~~~~~~~~~~~~~~~~~
~~~~~~~~~~~~~~~~~~~~~~~~~~~~~~~~~~~~~~~~~~~~~~~~~~~~~~~~~~~~
~~~~~~~~~~~~~~~~~~~~~~~~~~~~~~~~~~~~~~~~~~~~~~~~~~~~~~~~~~~~
~~~~~~~~~~~~~~~~~~~~~~~~~~~~~~~~~~~~~~~~~~~~~~~~~~~~~~~~~~~~
~~~~~~~~~~~~~~~~~~~~~~~~~~~~~~~~~~~~~~~~~~~~~~~~~~~~~~~~~~~~
~~~~~~~~~~~~~~~~~~~~~~~~~~~~~~~~~~~~~~~~~~~~~~~~~~~~~~~~~~~~
~~~~~~~~~~~~~~~~~~~~~~~~~~~~~~~~~~~~~~~~~~~~~~~~~~~~~~~~~~~~
~~~~~~~~~~~~~~~~~~~~~~~~~~~~~~~~~~~~~~~~~~~~~~~~~~~~~~~~~~~~
~~~~~~~~~~~~~~~~~~~~~~~~~~~~~~~~~~~~~~~~~~~~~~~~~~~~~~~~~~~~
~~~~~~~~~~~~~~~~~~~~~~~~~~~~~~~~~~~~~~~~~~~~~~~~~~~~~~~~~~~~
~~~~~~~~~~~~~~~~~~~~~~~~~~~~~~~~~~~~~~~~~~~~~~~~~~~~~~~~~~~~
~~~~~~~~~~~~~~~~~~~~~~~~~~~~~~~~~~~~~~~~~~~~~~~~~~~~~~~~~~~~
~~~~~~~~~~~~~~~~~~~~~~~~~~~~~~~~~~~~~~~~~~~~~~~~~~~~~~~~~~~~
~~~~~~~~~~~~~~~~~~~~~~~~~~~~~~~~~~~~~~~~~~~~~~~~~~~~~~~~~~~~
~~~~~~~~~~~~~~~~~~~~~~~~~~~~~~~~~~~~~~~~~~~~~~~~~~~~~~~~~~~~
~~~~~~~~~~~~~~~~~~~~~~~~~~~~~~~~~~~~~~~~~~~~~~~~~~~~~~~~~~~~
~~~~~~~~~~~~~~~~~~~~~~~~~~~~~~~~~~~~~~~~~~~~~~~~~~~~~~~~~~~~
~~~~~~~~~~~~~~~~~~~~~~~~~~~~~~~~~~~~~~~~~~~~~~~~~~~~~~~~~~~~
~~~~~~~~~~~~~~~~~~~~~~~~~~~~~~~~~~~~~~~~~~~~~~~~~~~~~~~~~~~~
~~~~~~~~~~~~~~~~~~~~~~~~~~~~~~~~~~~~~~~~~~~~~~~~~~~~~~~~~~~~
~~~~~~~~~~~~~~~~~~~~~~~~~~~~~~~~~~~~~~~~~~~~~~~~~~~~~~~~~~~~
~~~~~~~~~~~~~~~~~~~~~~~~~~~~~~~~~~~~~~~~~~~~~~~~~~~~~~~~~~~~
~~~~~~~~~~~~~~~~~~~~~~~~~~~~~~~~~~~~~~~~~~~~~~~~~~~~~~~~~~~~
~~~~~~~~~~~~~~~~~~~~~~~~~~~~~~~~~~~~~~~~~~~~~~~~~~~~~~~~~~~~
~~~~~~~~~~~~~~~~~~~~~~~~~~~~~~~~~~~~~~~~~~~~~~~~~~~~~~~~~~~~
~~~~~~~~~~~~~~~~~~~~~~~~~~~~~~~~~~~~~~~~~~~~~~~~~~~~~~~~~~~~
~~~~~~~~~~~~~~~~~~~~~~~~~~~~~~~~~~~~~~~~~~~~~~~~~~~~~~~~~~~~
~~~~~~~~~~~~~~~~~~~~~~~~~~~~~~~~~~~~~~~~~~~~~~~~~~~~~~~~~~~~
~~~~~~~~~~~~~~~~~~~~~~~~~~~~~~~~~~~~~~~~~~~~~~~~~~~~~~~~~~~~
~~~~~~~~~~~~~~~~~~~~~~~~~~~~~~~~~~~~~~~~~~~~~~~~~~~~~~~~~~~~
~~~~~~~~~~~~~~~~~~~~~~~~~~~~~~~~~~~~~~~~~~~~~~~~~~~~~~~~~~~~
~~~~~~~~~~~~~~~~~~~~~~~~~~~~~~~~~~~~~~~~~~~~~~~~~~~~~~~~~~~~
~~~~~~~~~~~~~~~~~~~~~~~~~~~~~~~~~~~~~~~~~~~~~~~~~~~~~~~~~~~~
~~~~~~~~~~~~~~~~~~~~~~~~~~~~~~~~~~~~~~~~~~~~~~~~~~~~~~~~~~~~
~~~~~~~~~~~~~~~~~~~~~~~~~~~~~~~~~~~~~~~~~~~~~~~~~~~~~~~~~~~~
~~~~~~~~~~~~~~~~~~~~~~~~~~~~~~~~~~~~~~~~~~~~~~~~~~~~~~~~~~~~
~~~~~~~~~~~~~~~~~~~~~~~~~~~~~~~~~~~~~~~~~~~~~~~~~~~~~~~~~~~~
~~~~~~~~~~~~~~~~~~~~~~~~~~~~~~~~~~~~~~~~~~~~~~~~~~~~~~~~~~~~
~~~~~~~~~~~~~~~~~~~~~~~~~~~~~~~~~~~~~~~~~~~~~~~~~~~~~~~~~~~~
~~~~~~~~~~~~~~~~~~~~~~~~~~~~~~~~~~~~~~~~~~~~~~~~~~~~~~~~~~~~
[truncated: 1,460,056 more chars]
