# Supplementary material for: Emergence of livestock-associated MRSA in the Egyptian Nile Delta that carry the exfoliative toxin gene etA: a case for enhanced surveillance
Source: Eur J Clin Microbiol Infect Dis. 2025 Jul 5;44(10):2383–400. doi: 10.1007/s10096-025-05163-z (PMC12484256; doi:10.1007/s10096-025-05163-z)
Supplement: Supplementary file 5 — (ZIP 1.21 MB) [file 10096_2025_5163_MOESM5_ESM.zip]

Archive with 2 entries (2 files):
- Supplemental File 5a_Sequences of etA phages and prophages.fasta
- Supplemental File 5b_Gene content of etA-phages and prophages.xlsx
