# Supplementary material for: Emergence of livestock-associated MRSA in the Egyptian Nile Delta that carry the exfoliative toxin gene etA: a case for enhanced surveillance
Source: Eur J Clin Microbiol Infect Dis. 2025 Jul 5;44(10):2383–400. doi: 10.1007/s10096-025-05163-z (PMC12484256; doi:10.1007/s10096-025-05163-z)
Supplement: Supplementary file 5 — (ZIP 1.21 MB) [file 10096_2025_5163_MOESM5_ESM.zip › Supplemental File 5a_Sequences of etA phages and prophages.fasta]

>sufB-integrating etA-positive prophage from CC15-MRSA 012ON104 
TTAAGCCATTCTTAACTTCCAGAAATGGCCATTGATACCATTTTGATACCATTTACTTGT
CAAAAATGGCTATTGCATCGTGTTTTTTCTGAGTATATAAATGGCTGTAAGTGCCCATCG
TTTCAGTGATTTGAGCATGTCTCATGAGTGACTGTAAAACGAAAATATCTACACCATTAT
TTGCAAGATAAGATGCATAAGAATGTCTTAACGCGTGAATGTTATAATGGGGGAAAGCTT
TTTGGAATTTCTTTTGAACATGACTGTAATGTTTGGGAGCCATTCCTCCGAAAATAAAAT
AACTACGTTCATCAAAATATTTGTTTAACTCTTTTTCACGTTGGTGTCGTTCAGTTAACA
TTGTATTGATGAATTTAGGTAAAGGAACAATATCCTCTGAACTATCTGTTTTTGGTCTCG
GATATATAGTTCTATTAGAGATGTCCATTGTTTTATTTATGGATATCTCTTTTTTGTATT
TATTGTAGTCTGTCCAAACAAGAGCCATAGCTTCGCCAATCCTTAAACCTGTATAAAACA
TTAATGTAAATAACTCTCTGTAATCTTGCTCTTCAATGTCTTTGATTCTTTCTTCAAATT
CTTCACGCATCATAAACTTAGGTTTTGGCTTTACACGCGGAATAGGTTTAATTGATATTG
TTGGATCTGTACGTAATCCAAAGTATTTTTTGGCATAATTAATTACAACTTTAAAACCTG
ACCAAATTGTACGAGCAGAATTTGTTGACGCTACATTCTCTATTAGATATTTACGAAACT
CTTGGCATTGATTTTGCGTTATCTTATTCATTTTTATGTGCCCGAACTTAGCTTTAAAGT
GTTTATGATATTCATTTTGTTTGCGTCGTTTTGTTTTAGGTCTCAAATCGCTATTTTCTA
AATAGTGATGAAAAACATAATCAAATGTTTTTGAATCGCTATATCCTTCGTTTACATCAT
TCAAAAAGATAGCCTCTGCACTCTTAGCTTCACGCTTAGTTGAAAAACCGCGTTGCATCT
TACGTTTGTTATTACCGTATACATCTTTATATCTAATGGAAAAATACCATTTACCTGTAT
TATCATCCTTATATACTGGCATTTTGCTTCTCCCTCCTCAAAATTGGCAAAAAATAATAA
GGGTAGGCGGGCTACCCGAAATTTTATTATCGTATTACTTCTGCTTCGCTTCTTGCTTTT
CCTACTTCTTTTCTAAAACTATCATATGACTGATTAGGGTGTGTTAACGACATTCCTGGC
CCACCTCCAGCATGTTGGTTTTTGTCCGGATTATTTTCCATTTCTTCAGTGGCTCTTTTA
GCATTTAAATATTCTTCGTAACTAGGTTCGTTTGGGTCGCGTGGTTGTGCTTGTTGTCCA
TTATTGGTAGCTGGAAGATTCTTCTGTACCTGTTGCTTAGATGTGTTATTGGTTTGTTGA
TTGTTGTTAATGTTTGTGTTGTTCTCGTTGTTTACTTGATTATTGTTATCGTTTTGATTA
GCATTTTCTTTTTTAGCTTCTGCTTTTTCTTTAGTTTCTTTCTTTTTATCTTTGTTCTCT
TTCTTTGTTTCTGTTTTTTTACTTTCTTCTTTTTTGTCTGTATCATTACTACCACATGCG
CCTAACACCAACGTACTTGCTAATATTAAACCTAATAATCTTTTCATTTTTCATTTCTCC
TTTTTATATTTCTTTATATTTAAAAACTCTCAACGGCTCAAATGTAATCGAATACTCGCC
ATAGTGAGTTCCAATACCATATATCTTTTTATATTGTTCTATCGCTTCTAATATGTATTC
TTCGCTTAATTGTAGATACTCAGACAACTCATACAAGTTACGTACGCCATAATTATAAGC
TTCTACAATTTCACGTAATGGAACAGCTGAGATAAAGCCGTGTCTACGTGCGTAATTTTC
GAACTTGCGATTGTTGAACTTCGACTGATCTAAAATGTTGCCATACGTCAACTTGTGATG
AGCAAGTTCCTCATATAACACTTCTAATTTGTTCCTTTCGGATAGGGAAGGTCTAATAAA
AATTTCTCCTTCTTGATACCAACCATCGAATCCTCGAGGTACTCTTTGTGTTTCTTTCAC
TTCAACTTCACATTTCATAAGCAATTCTTCGTATTTTCCCATGAGCCAAACCCCTTTGGT
GTCTTATTTCTTTCTATCTCTAACCCATTGCATAAAGTTTTCGATTTCTTCCCATTCTTC
GGGAGTAAATTCATCTTTATTTGCATGACCGGCTATAGTTTCTTGATGAATACTTCTTTC
TTCTGTAATTCTCGATTTAGGTACATTAAAGTAATCTGCTAATTGTTGGACTTTTGATAT
TCTAGGATATTTAAGTTCTTTAAGCCAGTTAGAGATTGTTGATTGACTTACCCCGATTGC
TTCAGACAATTCTACTTGAGTAATGTTGTTCTCTTTCATAAGTTGTTCTAAGTTCTCTGA
TAAAATTTTTCTAGCACTCTTATATTCCATAATTTTCTCCTTTAGTATTACTTAATGTAA
TACTAATTTACCATAAGTAATATCACTTTTCAATACAAAATATTACTTTTTTGAAATAAA
TATCACTTTAGGTGTTGACATATTACTTTAAGTGATAGTATAGTTGTAAATGTCAACAGG
AGGTGAAACGAAATGCCGGAAGATTTCAAAGAATTCTCAGTGAAAGTTTGGAGGACTAAT
TCAAATATGACACAACAGGATGTTGCTGATAAATTAGGCGTCACTAAGCAATCTGTCATA
AGATGGGAAAAAGATAGTACAGAGTTAAAAGGTTTACAGTTATACGCTTTAGCCAAATTA
TTCAACACTGAAGTTGATTACATAAAGGCTAAAAAAATTTAATACAAATATCACTTTAAG
TTATATTAGGAGGTGGATTAAATGCTTATAGATATCAATAAGGTAACTGTCGGCAAACGC
ATAAGAAAAGATTACGGAGATATAACATCACTTGCTGATGATATTGAAGACAGGGGTTTA
ATTAATCCGCCGGTTGTCACGCCGGATTATGAATTAATAGCTGGAGAACGAAGATTAAAA
GCTATGAAGAAACTTGATTATAGGCAAATAGAAGTGAGGGTTATGTCCGTAGAAGATTAT
GAACATCAACTCAAAATAGAAATTAGTGAAAATGAAGAGCGAAAAGCTTTTACTTATTCA
GAAAGAATGGATTACGCGAAACAATTAGAAAGAATTGAAGCTAAAAAAGCTAAAGATAGA
AAGACTTCTAAGCTAAAACAAAACAAAGACACCGTTACGGACCAAGGACCGGAACGGAAA
GGAGAAACTCGAGATATCGTCGGTAAGGCTTCTGGTTTTGGCAGTGGACGAACATATGCA
AGAGCTAAATACATCTATGAAAACGCAGACGAAGAAACTATAAAAGAAGTTGATGAAGGT
AAAAAAAGTATTCGCAAAGCGCATGATGAACTTCGTGCTAAAGAAAAGCAAAATGAGGCA
AATAAAGTGAAAGTGACAACAAAAGAAAAACCTCAAACGACAGTAGTAGATCGAAGGGAA
CGGATGAACGCAGAAGTTGAAGCTATGAGTGAAACAGAAACAAATTTAGCTTTGTCTGAA
GCTGCAGCTGCAAACATAGTAAATGTCTGTTCTAACTTATTATACGCGATAAACAACATT
GAAGATTTAGAGTTAACTTTGAATTTCTTGAAATCAAGAGATGCTGAAGAATTATCAAAA
GTTGTTAAGGCTTCTAAAGCTTTAAACAAAATTATAGAAAAAGGAGATTTTATAAATGTA
TAACCAGCAATTACCAGTTCACAGATTACAGACAGATATGAGTTATCAATCACCGGTGCA
AGAAAGACAAGTAAGAAAGATAGTTAATAAATTTGATTCAAAAAAATTACACACAATTGT
AGTTAGTAAAAGAAAAGATGGGTCATTTTATATCATCGATGGTCAACATAGGGTGGAAGC
GTTGAAAGAATTGAACATTTCATTTATAGAAGCGACAGTGCACGAAAACTTAACTATTGA
AGAAGAAGCTGAGATGTATTACGGAGTTAATGATAGACCTTCGAAAAACGCAAACTCTAA
AGGTAAATCACGACTTAGATTTAAAGAGCCGGTAGCTGTAGCTATAGACGAAACGGTAAA
AAGTGTCGGGTTGGAAATTGATTATGAAAAAAGCGCACCAACAAAAGGGTACATCAAAGC
TTATGATGCACTGCAATCAATATACAAAGGAAATGGTGCTAATCACTTAGGTTTAGTTTT
GGAAATAATCAAAGATTCTTTTGGAGAGGATACAAGGAATTACCAATCTTTTATTTTGAG
AGGTTTCTCTAAATTGTTGAAAGTATATCTGCATGAAGTGGATTTAAATTTTTTAGTTAA
AAAACTTCAAAACATTGGTTACGAAGGCTTCATTTTAGAGATTAATAAGAAGCATGCTGG
ATTTAAGACAAAAAAAGAATGCCTACCATTTGTAGTAGTAGACATTTACAACAAAAATCG
TCGTCAAAAAAATCAATTGGACAAAATGAAATTGCATGTTTAATCAACAACACAATTATA
CCATACGAGGTGGTTCTGAGCTACCTCAAACAACTTAATAGGAGGAACAACAAATGTTAC
AAAAATTTAGAATCGCTAAAGAAAGAAGTAAATTAAAACTCAATTTACTAAAACATGCAA
ACAGTAATTTAGAAACAAGAAACAACCCTGAACTGTTGCGAGCAGTTGCAGAGTTGCTTA
AAGAGATTAATCGATAAATCCGACAACTAATCATCATTTGAATTTGAAAAACTGGTTAAT
AGATAGCAAAAATACGCTATAAAAAGTACCGAAATATAAAAAGGAGTATTTATTGGTTCG
TTATTAATAAACTTTAATAAAAAGTCCCAAATAGCATTACCGCTTACACCTACAGAACTA
GCATTAATAAAACCTAAACTGGAGTGATTAATATGCATTATGTCGACAATTTTTTTACCG
CTGTAATTATTGCTTTGATGTTGTTTTTGCTCTACTGGATGGGCAGGATTGATGGATTTA
ATAAAGGTAGAACTATTAGCTACATCGACATTCAAATTTCTAAGAGCATAAGACATTTTC
AAAATATCGTTTTTAGGAATGCTCGTAGATTTTATAAAACTATTAAGAACCTCATTAGAA
AATAAATTAGATTTGAACATTGGATGATTCTTAGTTACTTGATGCATATAGGAAGCCCAA
TTAGATAATTTCGATTGGTTAATTCTAATGCTATTCATAACATTATTAACCGTCGATTGA
ATTTCCAGAGCGTTCATAACATACGAATTATTCATAGTATTTGCGGCTTTAGCGTAAGCT
TCGACAGGCAATTTAGACAAGATAGCTTGATTTTTCTTTATTAAATCTAACTGTCGTTGA
GTGAGATTTATATTATTCATAATTATCACCTCCTTTCACTAGGAGATAACTAAATTATAC
ACAACACAAAAATAAAAAGGAGAAAAAGATATGATAAAAAATAGTTTGCAAGCTAAAGAA
CTTGCGGTAATTTTATCTGTTTCAAAATCCAAAGCAGGACAAATAATAAGAGAACTGAAT
AAAGAGCTTGAAGATGAAGGATACATTGCGATACGAGGCAGAATACCAGTCCAATTAGCT
AGGAAAAAATTCCCTTATCACGACTTATCAGACGAGAGAATAATGGAGGAGTTGAAAAAA
GAAAATGAGTAAAACTTATAAAAGCCACCTATTAGCAGTATTGTGCTTCACAGTCTTAGC
GATTGTACTCATGCCGTTTCTATACTTCACCACAGCGTGGTCAATTGCAGGATTCGCAAG
CATAGCGACATTCATATTTTATAAGGAATACTTTTATGAAGAATAAAAAAACTGCTACTT
GCGCCAACAAGTAACAGTGACAAACGATTAACAAAATTAATTCGTGTTCAATATAAAACG
AAACAAGGAGGAAGTCAAGATGTATTACGAAATAGGCGAAATCATACGCAAAAATATTCA
TGTTAACGGATTCGATTTTAAAATATTCATTTTAAAAGGTCATATGGGCATATCAATACA
AGTTAAAGATATGAACAACGTACCAATTAAACATGCTTATGTCGTAGATGAGAATGACTT
AGATATGGCATCAGACTTATTCAACCAAGCAATAGATGAATGGATTGAAGAGAACACAGA
CGAACAGGACAGACTAATTAACTTAGTCATGAGATGGTAGGAGGTCGCTATGAAGCAGAC
TGTAACTTATCTAATCAAGCATAAAGATGAAAATCTATTTATTACAAACCGACCAACCGA
AGTGAACGACACAGTGAAGTATTCAACTGATATGCGAGACGCAAGAGAATTCGACGGACT
AGACAAAACTGTTATTGATATGTCTAAGCACAAAGCAATCAAGAAAACAGTGACAGAAAC
AATTGAGTATGAGGAGGTAGAACATGACTGAACAAACATTATTTGAACAGTTGAACAGTA
AAAACGTGAATGATCATACAGAACAAAAAAATGGATTAACTTATCTAGCATGGTCATATG
CACACCAAGAGCTGAAAAAGATTGACCCAAACTACACAGTAAAAGTACACGAGTTTCCAC
ATCCAGATATTAACACAGAAAATTATTTTGTACCTTATTTGGCTACACCAGAAGGCTATT
TTGTACAGGTATCTGTGACTGTGAAAGATAGTACAGAGACTGAGTGGCTTCCAGTATTGG
ACTTTAGAAATAAATCGCTTGCTAAAGGTAGTGCAACAACTTTTGATATCAACAAAGCGC
AAAAACGATGTTTCGTTAAAGCTTCGGCTTTGCATGGTCTAGGCTTATATATTTACAACG
GCGAAGAACTACCAAGTGCAAGTGACAACGATATTACAGAATTAGAAGAGCGTATAAATC
AGTTTGTGAACTTATCTCAGGAAAAAGGGCGAGATGCAACTATCGATAAAACGATGAGAT
GGCTAAAAATCTCTAACATTAATAAATTGAGTCAAAAACAAATCGCAGAAGCACACCAAA
AATTAGATGCAGGATTAAAACAATTGGATAGTGAGGAGAAACAATAATGTTAAACAGAGC
AGTATTAGTAGGACGCTTAACAAAAGACCCAGAATTAAGAAGCGCGCCAAATGGCGTAAA
TGTAGGTACATTCACATTGGCAGTAAACAGAACATTCACGAATGCTCAAGGCGAGCGTGA
AGCAGATTTTATAAACGTAGTAGTGTTCAAGAAACAAGCTGAAAATGTTAAAAACTACCT
TTCTAAAGGGTCGCTGGCAGGTGTAGACGGGCGACTACAAACACGTAGCTACGAAAATAA
AGTCGGGCAACGTGTATTTGTGACAGAAGTAGTAGCGGACAGTGTTCAATTCTTAGAACC
GAAGAATAACAACCAACAACCAAACAACAATTATCATCAACAAAGACAAACTCAAACTGG
TAATAATCCTTTTGATAATACCATTGCGATTACTGATGATGACTTACCGTTCTGATTGGA
ATGATTAAATGCCGAAAATTACTAGTTATATCACTCAAGACGACGGCACAACAACAGTTG
TCATCTCGGATGTTGAATTAGGCAATAAAGAAACATTACTACTTGATAACGGGTTTGATG
TAGAAGTAGATGTAAACGTTATAGATCCGTTTCAAATTACCGGCAAGCAACGACGAAAAA
TATTCGCGCTTGTCAAAGACATAGAAGAATATACAGGTCAACCAATGGACTATATGCGAC
ATATGTTCATCGAGTATGTAAGGACTTACTACGGCTATGATGAACGTATTTCACTAAGTA
ATTGTACGAGAACACAAGCAAGTCAAATCATTGAAGCAACGCTTGACTGGACGTTCTACA
ATGACATACCACTTAGCTACAAAACGAGTAATCTACTGAAACAAGATAAATCATTCTTAT
ACTGGTCAACTGTTAACCGCAACTGTGTAATATGCGGAAAGCCTCACGCTGACCTAGCAC
ATTATGAAGCAGTTGGCAGAGGCATGAACAGAAATAAGATGAATCACTATGACAAACATG
TATTAGCGTTATGTCGCGAACATCATAACGAGCAACATGCGATTGGCGTTAAGTCGTTTA
ATGATAAATACCACTTGCATGACTCGTGGATAAAAGTTGATGAGAGGCTCAATAAAATGC
TGAAAGGAGAGAAAAAGGAATGAATAGACTAAGAATAATAAAAATAGCACTCCTAATCGT
CATCTTGGCGGAAGAGATTAGAAGCGCTAAAAAAATTAAAAAATTTACCCCTGAGGATTC
TAAAGGTTTTCCTGATATAACAAAAGATTCAATAAAAGAACCTAAATAAAAATATTATGG
TTGATAAAATCCCATTGTTCTTTTGTTAACCACCCTTGTTTGTTATTGACTATTTCTGTA
ACAAACAGCTTATCTCCAGAATCGAGATAAGGTTTCAACTTTTCTATCATTTCTGAAGTT
GATAAAGAAGAACGGAATAAAAATGAAGATTTCCAATAATTGCAATGACCATTAGAAATT
TCCTTTTTTATAACATTTCTCAATTCCTCATATTTTTGTCCGGGTGAGTTTAAATCATAT
GTTAACATATAAGGTTTTTCCATATTTTATTCACCCCCAATCTAACGCAGTAGCGATAAC
AAAATTATACCAGAAAGGAGATAACGAAATGGCAACATTTAGAGTTTACAAAGAATCAGG
TAACTTTGTCACAGTACACAAAGATTTTATACATGATTCTAATATAAGTTGGAAGGCTAA
AGGTATTCTACTTTATTTGTTAAGTCGACCTGATAACTGGCAAATTTACGAAACAGAACT
AGAGCAACATTCAACTGATGGACTTAGCGGTTTAAAGAGTGGAATCAAGGAACTGGAAGA
AATTGGATACATTCAACGTAGTAGAAAACGTGATAAAAGTGGTAGGTTAAATGGTTATGA
GTACTTAGTATATGAGCAACCGCACCACATTCGATTTTCCAACGTTGGAAAAACCGTTAA
CGGTAAAACCAACAATGGAAAAACCGTTAATGGTAAATCGCATACTACTAATAATAATAG
TACTAATAATGATTTAACTAATAATAACAATACTAATAATGAAGGAAGTATATTGTCGGG
CAACCCGACGGTGTCTTCCATTCCCTATAAAGAAATTATCGAATACTTAAATAAAAAAGC
AGGAAAGCATTTTAAACATAATACAGCTAAAACAAAAGATTTTATTAAAGCAAGATGGAA
TCAAGATTTTAGGTTGGAGGATTTTAAAAAGGTGATTGATATCAAAACAGCTGAATGGTT
AAACACGGATAGCGATAAATACCTTAGACCAGAAACACTTTTTGGCAGTAAATTTGAGGG
GTACCTCAATCAAAAAATACAACCAACTGGCACGGATCAATTGGAACGCATGAAGTACGA
CGAAAGTTATTGGGATTAGGGGGATATTATGAAACCACTATTCAGCGAAAAGATAAACGA
AAGCTTGAAAAAATATCAACCTACTCATGTCGAAAAAGGATTGAAATGTGAGAGATGTGG
AAGTGAATACGACTTATATAAGTTTGCTCCTACTAAAAAACACCCGAATGGTTACGAGTA
TAAAGACGGTTGCAAATGTGAAATCTATGAGGAATATAAGCGAAACAAGCAACGGAAGAT
AAACAACATATTCAATCAATCAAACGTTAATCCGTCTTTAAGAGATGCAACAGTCAAAAA
CTACAAGCCACAAAATGAAAAACAAGTACACGCTAAACAAACAGCAATAGAGTACGTTCA
AGGCTTCTCTACAAAAGAGCCAAAATCATTAATATTGCAAGGTTCATACGGAACTGGTAA
AAGCCACCTAGCATACGCTATCGCAAAAGCAGTTAAAGCTAAAGGGCATACGGTTGCTTT
TATGCACATACCAATGTTGATGGATCGTATCAAAGCGACATACAACAAAAATGCAGTAGA
GACTACAGACGAGCTAGTCAGATTGCTAAGTGATATTGATTTACTTGTACTAGATGATAT
GGGTGTAGAAAACACAGAGCACACTTTAAATAAACTTTTCAGCATTGTTGATAACAGAGT
AGGTAAAAACAACATCTTTACAACTAACTTTAGTGATAAAGAACTAAATCAAAATATGAA
CTGGCAACGTATCAATTCAAGAATGAAACACAATGCAAGAAAAGTAAGAGTAATCGGAGA
CGATTTCAGGGAGCGAGACGCATGGTAACCAAAGAATTTTTGAAAATTAAACTTGAGTGT
TCAGATATGTACGCTCAGAAACTCATAGACGAGGCACAGGGCGATGAAAATAAGTTATAT
GACCTATTTATCCAAAAACTTGCAGAACGTCATACACGCCCCGCTATCGTCGAATATTAA
GGAGTGTTAAAAATGCCGAAAGAAAAATATTACATATACCGAGAAGATGGCACAGAAGAT
ATTAAGGTCATCAAGTATAAAGAGAATGAGAATGAAGTTTATTCGCTCACAGGAGCCCAT
TTCAGCGACGAAAAGAAAATTATGACTGATAGTGACCTAAAACGATTTAAAGGCGCTCAC
GGACTTCTATATGAGCAAGAACTAGGTTTACAAGCAACGATATTTGATATTTAGAGGTGG
ACGATGAGTAAATACAACGCTAAGAAAGTTGAGTACAAAGGAATTGTATTTGATAGCAAA
GTAGAGTGTGAATATTACCAATATTTAGAAAGTAATATGAATGGCACTAACTATGATCGT
ATCGAAATACAACCGAAATTCGAACTACAACCTAAATTTGGGAAACAAAGACCGATTACG
TATATAGCTGATTTCTCTTTGTGGAAGGATGGCAAACTGGTCGAAGTTTTAGATGTTAAA
GGTAAGGCGACTGAAGTTGCCAACATCAAAGCGAAGATATTCAGATATCAGTATAGAGAT
GTGAATTTAACGTGGATATGTAAAGCACCTAAGTACACAGGCAAAACATGGATTACTTAC
GAGGAATTAATTAAAGCAAGACGAGAACGCAAAAGAGAAATGAAGTGATCTAATGCAACA
ACAAGCATATATAAACGCAACGATTGATATAAGAATACCTACAGAAGTTGAATATAAGCA
TTTTGGTGATGTGGATAACGAAAAAGATGCGCTGGCAGATTACTTATATAACAATCCTAA
CGAAATACTAGAGTATGACAATTTAAAAATTAGAAACGTAAATATAGAGGTGGAATAAAT
GGCAAGAATTACCAAAGAAACAAAAACTGTAAGCGACGGTTATTCAAGAGAAGACCGAGA
AACGACATTGAACTATGATTACGAAAATCAAGAATGGATTGCTTACTCATCGGTACCGAC
ACATATTACTAGAATGACAAAGTTGTACGGCGATGATGTAGAGGTATTGGAACGATTAGA
ATCTGGGACTGCGGTATTGGTTAGGGCGAAACTACCTAAAAGCGCAATAGGTTTTAGAAA
ATTAATGTCTGAAGAGCGACGACAAGAATTATCTGAGAGAGCAAAAAGAGCTTTTGGTCA
TTAGTGCTCGTGAATATAGGGCGAAAAACGACCAAAAAGACACACTAATACTTTTTAGGA
TAAATAACATCCGGAGAAAAAAACATGAGCTTTAAAAATTTTAACACAGGATAAATACAG
AGGTGGAATAAATGAGTATCGTAAAGATTAACGGTAAACCATATAAATTTACCGAACATG
AAAATGAATTGATAAAAAAGAATGGTTTAACTCCAGGAATGGTTGCAAAAAGAGTACGAG
GTGGCTGGGCGTTGTTAGAAGCCTTACATGCACCTTATGGTATGCGCTTAGCTGAGTATA
AAGAAATTGTGTTATCCAAAATCATGGAGCGAGAGAGCAAAGAACGTGAAATGGCTAGGC
AACGACGTAAAGAGGCTGAGCTAAGAAGAAAGAAGCCACATTTGTTTAATGTGCCACAAG
TGCATCCAAGAGGACGTTATGCGTGCTACCTGATGGAAAACGACATATTCGTGAAAGTTA
AGAAGTAGATCATGACAGATAATGCACGCAAAGAATACTTAAGCCGATTTTTCAGCTCTA
AGAGATATCTGTATCAGGATAACGAACGAGTGGCACATATCCATGTAGTGAACGGCACTT
ATTACTTTCATGGGCATATCGTGCCAGGTTGGCAAGGCGTGAAAAAGACATTTGATACAG
CGGAAGAGCTCGAAATATATATAAAGCAACATGGTTTGGAATATGAGGAACAGAAGCAAC
TAACTTTATTTTAAGGAGATGTAAAAATGAAAATCAAAGTTAAAAAAGAAATGAGACTAG
ATGAATTAATTAAGTGGGCGCGAGAAAATCCGGAGCTATCAAAAGGAAAAATTTTTCTTG
CAAAAGGTTTTAGTAATGGATCCGTTCGTTTTCAACGAAATACAAATACGTGTTCGATAT
CAAGTTTTATTCCAATTGATACTCCTTTCATAGTTGAAGTTGAAGAGGAAATCACAGAAG
ATACAGTATTTGATAGGTTGTTTGAAGTGTACGAGCTTCAAGAGGGAGCCTATATGTCAG
CGTTACACACAAGTATTAGTATCAACGAACGTTTAGAGAACACGTTTTTCCCTACCAAAG
CATTCTACATCTTGAACGACGGCCTAACTATGACATTAATTTGGAAAGATGGGAGATTGG
TAGAATGAACTATGAAACAGGGTTCCAACTAAGCGTAATGGACGCTAGGTTGAAGAAGAT
GAGAAAACAACGTGATGAGTACAAGAAGCAACGATATGAGCTTATTGGGGTTATAGCGAA
GTTACGAGATTGTAACAAAGAACTGGAGAAGAAAGCAAGCGCATGGGATAGGTATTGCAA
GAGCGTTGAAAGAGATTTAATAAACAAATTCGGTAATGATGATGAAAGAGTTAAATTCGG
AATGGAATTAAACAATAAAATTTTTATGGAGGATGACACAAATGAATAATCGCGAAAAAA
TCGAACAGTCCGTTATTAGTGCTAGTGCGTATAACGGTAATGACACAGAGGGATTACTAA
AAGAGGTTGAAGACGTGTATAAGAAAGCGCAAGCGTTTGATGAAATACTTGAGGGTTTAC
CTAATGCTATGCAAGATGCACTCAAAGAAGATATTGAACTTGATGAAGCAGTAGGGATTA
TGACGGGTCAAGTTGTCTATAAATATGAGGAGGCACAGGAAAATGAAGAAATTTAATGTT
CAAATCACATATACCGGCATGATTGAAGAGACTATCGAGGCTGAAAGTTTAGAAGAAGCA
GAATTTGAGGCGGATGTTACTGCGAGATTGGAAGCACCATTTGATTGTGATGAGTATGAA
ATTAATGTAGAGGAGGCACAGGAAAATGACTAACATATTAACAGCCGATCAGTTACAAGA
GTTATTACAAATACAAAAGGAGTTCGACGATAGAATACCAACTAGAAATTTAAATGACAC
AGTAGCTAGTATGATTATTGAATTTGTAGAGTGGATTAACACACTTGAGTTTTTTTAAAA
TTGGAAGAAACAACCAGGTAAGCCACTAGATACACAATTAGATGAGATTGCTGATTACTT
AGCTTTCAGTTTGCAATTAACTCTGACTATAGTTGATGAAGAAGATTTGGAAGAAACTAC
TGAGGTTATGGTTGATTTGATTGAAAATGAAGTTACTTTGCCTAAACTACATTCAGTTTA
TTTTGTTCATGTACTGCATACGCTAACAGAACAATTTGTAAAAGGTATTGATAATAGCAT
TGTACAAGTTTTAATAATGCCGTTTTTGTACGCCAATACTTACTATTCAATCGACCAACT
CATTGAAGCATACAAAAAGAAAATGAAAAGGAACCACGAAAGACAAGATGGAACAGCAGA
CGCAGGAAAAGGATACGTGTAAAGACATCTTAGATCGAGTCAAGGAGGTTTTGGGGAAGT
GACACAATACTTAGTCACAACATTCAAAGATTCAACAGGACGCAAGCATACACACATAAC
TCGAGCTAAGAGCAATCAAAGGTTTACAGTTGTTGAGGCAGAGAGTAAAGAAGATGCAAA
AGAGAAGTACGAGGCACAAGTTAAAAGAGATGCAGTTATTAAATCAAGTAGATATAGGAG
AGGGATAAACTAATGAAAGAACGACTAAAAGCATTTTTATATTTTTTAATGTCCATATTC
CTTTTTCCTTTTACGTTTTTGTATTTGTTAGCTTACCATCACTTTGAAGACAAGCAACAT
TTTTTAACAACATGTATAGAGTATATAGAACTTGTTTATATACTATTTATGCATAGTATT
TTAGGTAAAAAAGTAAACGAACCTTTTAACATCGACGAAATAGATTTTTGGTTGAGGTTT
GGTTTCAAACTAAAAAGATATACGGGTTTAATTAAAGAAGAAATAAAACTACTACGTCAA
GAAATACCAGTCTTACGTTATGACAAACCAGAAGTAACAAAAGACTATATAGAGTACATT
AATATTAATTATACGGCAGACACATATTATTGCTTTTATAAAGATGGAACGTTTAGGTTC
TATGATGATTATACTAACCAAAAACTAAAAGGAAATATTGATTCAGATTTTTTCAAAAAA
CTAGAATCATGGAAGCTCCTAGTAGAAAAAGGAAAGAGAATAAGTGATGATATTTAAAAA
ATTCGAGTTGGTTATTAGAAATAATAAAGAAGGTAGATAAAAAATGATTAAACAAATATT
GAGACTATTATTCTTACTAGCGATGTATGAGCTAGGTAAGTATGTAACTGAGCAAGTATA
TATTATGATGACGGCTAATGATGATGTAGAGGCGCCGAGTGACTTCGCAAAGTTGAGTGA
TCAGTCAGATTTGATGAGGGCGGAGGTGACAGAGTAAATGATGTGGTTAGTCATAGCAAT
TATATTACTAGTCATCTTATTGTTTGGTGTGATGTTGCAAGCTGAACAGTTAAAAGGCGA
TGTGAAAGTTAAAGAGCGGGAGATAGAGATATTAAGAAGTAGATTGAGACATTTTGAAGA
TTAAAAATATTTGTATGGAGGGTATTCATGACTAAAAAGAAATATGGATTAAAATTATCA
ACAGTTCGAAAGTTAGAAGATGAGTTGTGTGATTATCCTAATTATCATAAGCAACTCGAA
GATTTAAGAAGTGAAATAATGACACCATGGATTCCAACAGATACAAATATAGGCGGGGAG
TTTGTACCGTCTAATACATCGAAAACAGAAATGGCAGTAACTAATTATCTTTGTAGTATA
CGAAGAGGTAAAATCCTTGAGTTTAAGAGTGCGATTGAACGTATAATCAACACATCAAGT
AGGAAAGAACGCGAATTCATTCAAGAGTATTATTTTAACAAAAAGACTTTGATTGCGGTA
TGTTATGACATACACATTTCTGAAAGTACAGCGCATAGAATTAAGAAGAAGATAGTTTCT
AAACTAGCCGAAGAATTAGGGGAATACTAAAATTGACAGTAAAATGACAGTTTTTGACAC
CTAAAACGAGATATTATGATATTGTAAGAATTATCTTAAGACGTGGGGTAATAGCCACAT
TAGATGTTCTCATCGATGTGATTGAGAAGTGACAAACATATAAAAATTGATATGTTACGC
TATTAATCACTTACTACCTGCCTATATGGTGGGTAGTTTAATTCTTGCATTTTGAGTCAT
AACTATTTTCCTCCTTTCACATTTATTGAACGTAGCTCCTGCACAAGATGTAGGGGCATT
TTTTTATATTTAAAATAACTAGAGTAATTAACGTAAAGGCGTGTGATACAGTGAAAACAA
TTGATTAAATTAACACCGAAGCAAGAAAAGTTTGTGCTAGGACTCATAGAGGGCAAGAGC
CAACGGAAAGCATATATTGACGCAGGGTATTCGACTAAAGGTAAAAGTGATAATTATATA
GATAGCCGAGCTTTTGAGTTGAGTAAGAATAGTGCGGTTTTAGATAGGTATGAAGAATTG
CGTCAAGAAGCAGCTGAACAATCAAAATGGACACGCCAAAAGGCTTTTGAAGAATATGAG
TGGTTAAAGAATGTAGCTAAGAATGACATTGAAATAGAGGGAGTAAAGAAAGCGACAGCT
GATGCATTCCTCGCTAGTTTGGACGGCATGAATAGAATGACGTTAGGAAATGAAGTTCTG
ACTAACAAAAAGATTGAAACTGAAATCAAGATGCTTGAGAAAAAAATTGACCAAATGGAT
AAATCAGAAAATAATTCACAAGAAGCAGAAGTTGCTAAAGCACTTATTAAGTTAGCGGGT
GTTAATAATGATTAATGAAATGTTAAACCCGAAACAACAAGAAGTCTGGAACTGCTTTAT
AAACGATAAACCCAAAGTATTAATAGCGAGTGGTGCAAAAAGGGCAGGTAAAACATATGT
GTTCATCCTGCTTTTTTTAATGCATATAGCTACTTATAAAGACAAGGGGCTTAACTTCAT
TATTGGAGGAGCAACACAAGCATCTATAAGACGTAACATACTAGATGATATGGAGTTAAT
ACTAGGTAGAGAGTTAACACTCGACAAATCTAACGCAGTCAAAATATTCGGTAATAAAGT
GTATGTATTCGACGGACAAAACTCGGATGCATGGAAAAAAGCGCGTGGTTTTACTTCAGC
AGGTGCTTTTTTAAATGAGGGAACAGCATTACACAATATGTTTATTAAAGAAGTGTTCTC
ACGTTGTAGTTACAAAGGCGCGAGAATATTAATTGATACCAACCCCGAAAACCCGATGCA
TCCAGTTAAAAAAGATTACATTGATAAGAGTGGTCAACGGTTATCGAATGGAAGACTAAA
TATCAAAGCATTCCAATTTACTTTGTTTGACAATACATTTTTAGATGAAGAATATATTGA
ATCGATTATCGCAAGTACACCAACAGGAATGTTCACAGATCGTGATATTTATGGTAAGTG
GGTTTCTGCTGAAGGTGTTGTATATAAAGATTTCAAAGAAAAAGTTCATTACATCAAAGA
TGAAGAATTTAAAACTAAACAAATAAAAAGGAAATATGCAGGCGTCGACTGGGGATATGA
GCATTATGGTTCTATTATGGTTGTAGCGGAAGACTTTGACGGAAACAAGTACGTTATTGA
AGAACACGCACACAGACATAAAGAGATAGATGACTGGGTAGCTATTGCTAAAGGAGTTAT
AAAAAGGCATGGCGATATTCTTTTTTATTGTGATACAGCCAGACCTGAACATATTGAACG
ATTTAGAAGAGAGAAGATAAAAGCAAGATATGCTGACAAAGCTGTTATTGCTGGCATTGA
AGTTATTTCTAGGTTATTCAAGTTAAATAAAATATTCATTATCAAAGAAAAAGTTAGTTT
GTTTAAAGAAGAAATATACAACTATGTTTGGAAAGATAATGCAGACGAACCAGTTAAATT
AAACGATGACACATTAGATGCGTTAAGATATGCAGTTTATACAGCTAATAAGCCAAGTGG
CACAGGCTTTAATTAAAGGAGGTAATATTTTGTACCCTAGCCAACCAACACAAACAGAAA
TATTTGATGCTATTGTGAGGACTAACAATAAGCCAGAAACACTGGAAGAAATGATTGTCA
GATATATAAAACAACATTTAGAAAAGTTACCTGAAATCTCAATAGGTCAAGAATATTATG
AGCAACGACCTGATATTGTAAAGGAACCTAAGCCGGTTGATGCTACAGGAGCAGTTGACC
CATTGAAACCAGATGACAGAATGATTACCAACTTCCATGCTAACCTAGTAGATCAAAAAG
TTTCTTATATTGTAGGTAAGCCTATCGCTTTTAAACATACAGATGATGAAGTAGTTAAAC
GTATTGATGAAGTTTTAGGCAATAGATTCGATGATAAGTTACACAGTGTACTAACAGGAG
CTAGCAATAAAGGTATTGAATGGTTGCATCCTTACCTTGATGAAGATGGAGAATTCAAGT
TATTTAGAGTACCAGCAGAACAAGGTATTCCTATATGGACTGATAAAGAGCACGAAGAAT
TAGAGGCGTTTATCAGGATGTATAAATTGGAAAATGAAACTAAAGTTGAATACTGGGATA
AAATAACGGTTAATTACTACGTTTATGAAAATGGCTCGCTTATTCCGGATTACTCTAACA
ATTTGGAGAATTCAAAAACGCATTTTAGTACAGGGTCGTGGGGTAAGATTCCATTTATTC
CATTCAAAAATAATGACTTAGAAATGTCAGATATATTTATGTATAAAACATTGATTGATG
CGTATAACAGGCGATTATCTGATTTATCCAATACTTTTAAAGATTCAAACGAATTAACGT
ATGTATTAAAGAACTATGATGAACAAGAGTTGCCAGAATTCAAACGGTTACTACGTTATT
ACGGGGCGATAAAAGTATCGGATAACGGGGGTGTCGACACAATACAGGTAGAAGTACCAG
TTGAAAACAGTAAAAAGTATTTAGATGAGTTATATCAAAAAATAATGTTGTTTGGTCAAG
CGGTTGACTTTAGTTCTGATAAATTCGGTTCTGCTCCAAGTGGGGTTGCGTTAGAGTTTC
TATATACTAACTTAAACTTGAAAGCAGATAAGTTAGCGCGTAAAGCTAAAGTTGCTATAC
AGGAGTTACTTTGGTTTGTGTTTGAGCACTTCGACATCAAAGGAGAACATAAAGATGTCG
ATATTAGTTTCAACTACAACAAAGTAGCGAACACAGAATTACAAGTACAAACAGCTCAAC
AATCTATGGGAATTGTAAGCCATGAAACAGTACTAGAAAATCACCCGTTTGTCGAAGATT
TGCAAGCAGAACTCGAACGAATAGAACAAGAACAAATGGAGTACAACAAGCAACTGCCTA
ATTTAGATGACGGAGGTGCTGACGGTGCCCAACAACAAGAAAGATCTAACAATAAAGAAT
CAGAATGATATTGATGAGTATATCGACAGTCTAATCTCTAAAGCTGAGAAGCCTATAGAA
CAACTATTTGCTAATCGACTTAAAGAGATAAAACAAATCATCGCAGATATGTTTGAGAAG
TATCAAAGTGATGATGTGTATATTACATGGACTGAATTTAATAAATATAACAGGCTCAAT
AAGGAGTTAACTCGTATAGGTACTATGCTGACTGATGATTATAGGCAAATAGCTAAGATG
ATTCAGAAGTCGCAGGAAGATGCTTATATAGAAAAGTTCCTTATGAGCCTTTATTTATAT
GAGACGGCGAGTCAAACATCTATGCAGTTTGATGTTCCTAGCAAAGAAGTTATCACATCA
GCTATTGAACAACCTATTGAGTTCATTCGATTAGTACCGACGCTACAGAAGCATCGTGAT
GAAGTATTGAAAAAGATACGCTTACATATCACACAAGGCATTATGAGCGGAGAGGGTTAC
TCTAAGATAGCGAAAGCAATCCGTGATGATATTGGTATGTCTAAAGCTCAATCGTTGCGT
GTAGCTCGTACAGAAGCGGGTAGAGCGATGTCACAAGCTGGACTTGATAGCGCATTAGTA
GCTCAAAAGAATGGCTTACAGATGTATAAGTATTGGCATGCCACTAAAGATACACGTACA
AGAGACACACACAGGCATCTAGACGGTGCTAAGAAGAAAATAGACGAACCGTTCAAGTCG
AGTGGTTGCGTTGGACAAGCGCCCAAGTTATTCGTTGGTGTGAATAGTGCAAAGGAAAAT
ATCAACTGTCGTTGTAAGCTTATGTATTACATTGACGAAGATGATTTGCCTAGTACAACA
AGAGTACGTAAAGATGATGGCACAACCGAAGTAATACCACAAATGACTTATCGTGAGTGG
GAGAAATATAAACGTAAAAGAAAGTAGTTTACTGCTCGACCTTAGCATGTCGTTAAACTG
CTTCTTTTTATACCAAAATTCTTCGTGGCGTTGCACGTAAAACTCGTAAAAAGGAGTAGT
TTAAATGGATTTATACACGTTGTTAGGACAATTTAAAGACGGAGAAATCGACAAGCAGAA
AGTAATTGATGCGATTGACGAATCGAAATCGGGAATGGTACCACGTTCAAGATTGAACGA
CAAGAATACCGAAATCGAAGAGTTAAAAGAAGAGATTTCTAAACGTGATGAACAAATTGT
CAAATTGCAAGACTCTGTTAAAGATGATAGCGAGATTCAAAAAGAACTCGAAGAATTAAA
GAATCAAAATTCAGAGTGGGAGACAAAGTATAAAGAAACACAACTTAATAACGCAGTTAA
GTTAGCGGTTGCTAAAGAAGCAAATGACGCTAACGACATTCTAGCATTCATCAATAAAGA
TGAACTGGAACTAGCAGACGATGGCACTGTAAAAGGTTTAGACAAAGCGATTGAAACGCT
TAAAGAGTCTAAACCTTATTTATTTGCGCCGTCTAAGCCTGTAGGTAAAACACCACAAGG
CGGAGGTAATCCGGACTCAGGTGTAACGAAAGAAAAGTTTGACAACATGAGTGTCGCTGA
ACGTAACGAATTGTATTTGAACGATCGTGAGACATTCGAAAAATTAGTTAATCAAAATTA
AACAAAGAAAGAGGTATAAGCATGCCACAAGGACTTACTAAAACAAGTAATCAAATCATT
CCAGAAGTATTAGCGCCTATGATGCAAGCGCAACTCGAAAAGAAATTGCGTTTCGCTTCA
TTTGCAGAAGTAGATAGCACATTACAAGGACAACCGGGAGACACTTTGACATTCCCAGCA
TTCGTTTATAGCGGAGACGCACAAGTAGTTGCAGAGGGCGAAAAAATCCCTACTGACATT
TTAGAAACGAAAAAACGTGAGGCTAAAATCCGTAAAATTGCTAAAGGTACATCTATCACA
GATGAGGCTTTATTAAGTGGTTACGGAGACCCTCAAGGCGAACAAGTACGTCAACACGGT
TTAGCACATGCTAACAAAGTTGATAATGATGTATTAGAGGCTTTAATGGGAGCTAAACTT
ACTGTTAATTCAGACATCACTAAATTAAACGGCTTACAATCAGCAATTGACAAATTTAAC
GATGAAGACTTAGAGCCAATGGTTTTATTTGTTAATCCACTTGATGCTGGTAAATTACGC
GGAGATGCATCAACTAACTTTACGCGTGCAACCGAATTAGGCGATGACATCATTGTTAAA
GGTGCGTTTGGCGAAGCTCTAGGCGCTATCATTGTACGTACTAATAAGTTAGAAGCTGGC
ACAGCTATTTTAGCTAAAAAAGGTGCAGTTAAATTAATCTTGAAACGTGATTTCTTCTTA
GAAGTAGCGCGTGACGCATCAACAAAAACAACTGCATTATACAGTGATAAGCACTATGTA
GCATATTTATATGATGAATCTAAAGCAGTGAAAATCACTAAAGGTTCTGGAAGCTTAGAA
ATGTAATAGGAGGTAGTGACATATGTATAAAGTAATCGAACGTTTTGAAGATGCACAAGA
CAATGGACATGAATATCAAGTGGGAGACATTTACCCACGTGATGGGTTAGAAGTATCAGA
AGAACGGTTCACTGAATTATCTACAACAAACAACCGCCGTAACTTAATCGCTATCAAACT
TGTTGAAGACGATACAACAGAACAGTCTGAGGCGAGCGCTGACGAGCAAAAAAGTTTATC
TGATATGAAAGTAGCAGAATTAAAAGAACTTGCTAAAAAGCGTGAAATTAAAGGCTATAG
CGATATGAAAAAAGATGAGCTTATCAAAGCTTTAGAGGGTGTTAAGTAATGGACGCAAAA
GACGTCAAAATGATTAATGGACTTTCACTCAATGATTCGTCTAACGATGAGCAGATCGAA
TATCTTATTGAAGAATATAAAGGTGTTGCAGAAGATTATTGTAATCAGAAGTTTGATGAC
AAAGAAGTGCCGTCGGGTGTTAAGAAGTTTATTGCTGAATGTATCAAGTTTGGTACAACT
GGCAATATCTCAGCGCGCACGATGGGCACCGTGAGTTATACCTATGTAACTGACATACCT
AGTAGTGCTTATGCTTATCTAATGCCTTATCGTAAGTTAAGTTGGGGTAAGCGATATGTT
TAATCCGTTTGATGAGTTTCCGCACACAATTGAAATTGGAGAGGTTGAAGTTGCAGGAAC
ATTTCCTAAAGAATACGAGCGTTTTAAAAGTAACGAAACAATTAAAGGATTTATGGATAC
GCCTACATCAAGCGAGACACTCAAATTTCATCAAATGAGCAAAGACTTCGACCGTAACCT
ATATACGCCGTATCACATACCAATAACAAACAAAACTTTATTTAATTACGAGGGTAAAAC
GTACGAAGTTGTAGGCGAACCGGTCGACCAAGGCGGACAACATGAAATCAATTTAACTAG
ATTGAGGGTGCGACCTATTGGCAAAGGTTAAGTATGGTAATTGGGACTTAGTAAAAGAGT
TAGAAAATTACGAGCGAGACATGGAGCGATGGGTCAAACGAGGTATAGCAAAGACAACTG
CTAAGATTCACAATACAATCATTTCATTAATGCCAGTTGATACCGGATATCTTAGAGAAA
GTGTAACAATGGACTTTAAAGACGGCGGTTTTACTGGTGTTATTAATATTGGTAGTGAAT
ACGCAATATATGTCAATTATGGTACTGGTATATATGCAACAGGTGCTGGAGGTAGTAGAG
CGAAAAAGATACCGTGGTCGTACAAAGATGCGAACGGTAAGTGGCATACTACTAAAGGAC
AACATGCTCAACCTTTTTGGGAGCCGGCAATAGACGCTGGACGAGCATTCTTTAATAAGT
ATTTTTCATGAGGTGGTTAAGATATGTGGGTATCAGTTGAACGGTACTTATTTAACAAAG
TATATAACAAATTAAAAAGTAACCCTATTATCCAAAAACAATTGGACGGTAGGGTTTTTG
ATTGCGTTCAGAAAGACGCTGTTTACCCATATATCGTTGTGGGTGAAACAAACGTCACTA
ACAAAGAAACGACCACGAGCATGGTCGAAGATGTCGGCATCACGTTGCATGTTTATAGTC
AAGCACGTAATAGAGATGAGGCATCACAAATAATTCAATTTTTAGGCTTCGTTTTAAATA
ACGAAATAGAAATTGATTATTATTCATTCATTAAAAGTCGAATTGATACACAAGAAGTGA
TTACTGACATAGATCAGTACACTAAACACGGTGTCATTCGGCTTGTTTTTAAATACAGAC
ATAACACATTACAAAGGAGTGTAACGAATGGCGCAGGATAAATATATTGTCGCTCTCCAA
ATTGCTGATAAGGATTTAGCTAAGAAGCTAACTATCGAAGAAGCAACGCTTTTAGGTAGT
TTAGCAGAGGGTGGGCACACTATCAGTAATGACCTTGCTGAAATCATTCAAGGCGGTAAG
AAAGATTATAGCCGTAACTCTGTCGAAGAAGAAATCAAGTTGACGCTTGATGTCGTTCCG
GGAGATAAAGGTCAATTAGCATTAAAAGAATCAGTTAAACAATTCAAACAGTTACGTGTT
TGGATTTGGGAAACTAAAAAACGCGATGGAAAACATCACGGTGTATTCGCGTATGTAGTT
ATCGAAGAGCACGAATGGTCATTTGATGATGAAGATAACAAAATCGAAATCACAGCAAAA
GTTAAGTTCAATAGTGCAGACGGTACAATCAATGATTTACCAAAAGAATGGCTTAACCCT
AGCGCATTGGCTCCAGTTGTTGAATTCGAAGACATGAACGCATACGAAGATAGTTATGAA
AACCGAACTAAAAAAACAACTGCTGGCAGTAGCGATTTAAGTATGTAATTAACGAGGGCA
TTAGCCCTCTATTTTTTTGTACAAAATAACGATAAACGAGGTATTTAATATGACTGAAAC
AACTTTTAATCCAATTACATCATTAACAATTAACAATGAAGAAGTGAAAGCAAAAGCAAC
ATTTATGTTCGATAAAACCGCTAAAAAATTTGCAACTGAACAAGAAGATAACAAAGGTAG
AAAACAAACGATTTCAGGATTTACTAATGTTTATAACGCTTTATTAGAACGTGACACAGT
GGCAATCGTAGACTTTTGGGAATGTGCAACAGCTTATCTAGGTAAAAGCGCGCCTAAAAG
AGAAGATATTGAAGCGGAAATCATGGAAATCATCGAAAGAGAAAACGACACGTTGAATCT
TTTACAAGGTGCGTTGGACGTAATGAATAATAGCGGTTTTTTCAAGCAGAAATCACGTCT
ATTCTGGACACAGATGAACCAAGCGCCATCGTTAGCCAAAGAAGACGAGAAAGAGGGCGC
GAAAGCTGGTATCGAGATGATGAAGAACAACTACAAAGAAATCATGACCGTAGCACCTTA
TTAGACTATTCGGAAATAAGGCAGATGACAAGTCGTTACATAGGTTATATGAGTAATGAC
GAGCTAATGAGCATGCTACCTGCCGAATGGAATGACTGGATTATTGGCGCTAGACAAGCA
TTGATTGACCAAAGGGACATTGTGTTGTACGGCGCTCAATATAATGCGGTTGCTCAAGCT
GGTAAATCACTAAAACGTTTTGTTAAGCAGAACGAAAGAGAACATTACATTATTCGTGGT
CAAGAAGAAGAATACGAAAGAATGAAACAGCGTGAGCTAACTAAAAACAAACGTAAAAGA
GAAATACAAAAACAAGGGACTCGCAAGTTCCTTAACAGCTTAAAAACAAGTCATAAAGGA
GGTTAGGCATGGAAAAGAATTTTCTGGCTCGTGTTACAGCTATAATCAGTGATTTTAAAA
GGAATATTAGAACTGCTCAACGTATGGCTAAAACTGATATACCGGACGAAATCAAGACAG
AAGTTACAGCTAACATAAGAGACTACCAAAGAGAACTAACGCGAGCCAAATCGATGGCTC
AACGTTGGCGTGAACATAAAGTTAATATTGATGCAGACGCTAGCAAAGTAAAACAAGTCA
TATCGTTTGTTAAAGCAGAACTATCGAATATCAGACGTAAAAAAGTTGAAATTGACGGCG
ACGCAAGCGGATTAAAAAGAAATGTTGCGACTTCTAAAGCAATGTTAGCTGGTTGGCGCA
AACACACTGTTAAATTAGATTTTGATACAACCGGAATGACGAAAATGCAAGTAGCATTGA
CTGCAGGTAAAAGAGCATTAGATCAGTATCAATCAACAATGGATGGCATCGCATCAAATA
TTAGAACTTTCGGTACTATCTTTGCGCAACAAGTCAAAGGTTTAATGATTGCTAGTATAC
AAGCGTTAATACCAGTAATTGCTGGATTAGTTCCAGCTATTATGGCAGTACTTAATGCCG
TTGGTGTATTAGGCGGTGGCGTCATCGGGTTAGCTGGTGCATTCTCTGTAGCTGGTGTTG
GAGCGGTTGGCTTCGGTGCAATGGCTATTACTGCACTAAAAATGGTAAAAGATGGCACAT
TGGCAGTAACAAAAGAAGTACAAAACTTTAGAGATGCGAGCGATCAGTTAAAAACTACAT
GGCAAGGCATTGTAAAAGAGAATCAAGCAAGTATCTTTAATGCGATGTCAGCGGGTATCA
GAGGCGTTACAAGTGCGATGTCTCAATTAAAACCATTCTTATCCGAAGTATCTATGCTGG
TTGAAGCAAACGCACGCGAGTTTGAGAATTGGGTTAAACATTCTGAAACAGCTAAGAAAG
CATTTGAAGCATTGAATAGCATAGGTGGCGCAATATTCGGAGATTTATTGAACGCTGCAG
GACGATTTGGCGACGGATTAGTTAACATTTTCACTCAATTAATGCCGTTGTTCAAATTTG
TCTCTCAAGGACTACAGAACATGTCTATAGCTTTCCAAAATTGGGCTAACAGTGTAGCTG
GTCAGAATGCCATTAAAGCTTTTATTGACTACACTACTACCAACTTACCTAAGATTGGTC
AGATATTTGGCAATGTATTTGCTGGTATTGGTAATTTAATGATTGCTTTTGCTCAAAACA
GTTCTAATATTTTTGATTGGTTGGTTAAATTAACTTCTCAATTTAGAGCGTGGTCAGAAC
AAGTAGGACAATCACAAGGCTTCAAAGACTTTATAAGTTACGTTCAAGAGAATGGTCCTA
CTATCATGCAATTAATCGGCAACATCATAAAAGCATTAGTAGCATTTGGCACTGCAATGG
CTCCTATAGCTAGTAAATTGTTAGACTTTATCACTAATCTAGCTGGTTTTATCGCTAAGC
TATTCGAGACACACCCAGCTATAGCACAAGTTGCTGGTGTTATGGGTATTTTAGGTGGTG
TATTTTGGGCTTTAATGGCTCCGATTGTTGCTATAAGTAGTGTGCTTACAAATGTGTTTG
GCTTGAGTTTATTCAGTGTCGTCGAAAAGATTTTAGAATTCGTTAGAACATCAAGTTTAG
TTACTGGAGCTTTGGAAGCATTAACAGGTGTTTTTGGAACGATTTCAGCACCTATTTTAG
CGGTAATTGCAGTAATTGGCGCATTCATCGGTGTTCTCGTTTATTTATGGAAAACAAACG
AGAACTTTAGAAATACTATTACTGAAGCATGGAACGGCGTTAAAACGGCGGTTTCTGGTG
CGATTCAAGGTGTGGTTGGCTGGTTAACTGAATTGTGGGGCAAAATCCAATCTACCTTAC
AACCGATAATGCCTATATTGCAAGTATTAGGACAAATATTCATGCAAGTCTTAGGTGTTT
TAGTAATAGGCATTATTACAAATGTTATGAATATCATACAAGGTTTGTGGACTTTAATTA
CAATTGCGTTCCAAGCCATAGGAACAGTGATATCCGTAGCAGTCCAAATCATAGTAGGTT
TGTTCACTGCTTTAATTCAGTTGCTTACTGGCGACTTCTCAGGTGCTTGGGAGACTATTA
AAACTACGGTTACCAATGTACTTGATACGATTTGGCAATACATGCAATCAGTTTGGGAGT
CAATTATCGGCTTTTTAACTGGCGTAATGAATCGAACGCTTTCTATGTTTGGTACAAGTT
GGTCACAGATATGGAGTACAATCACTAATTTTGTTAGCAGTATTTGGAACACTGTTACAA
GTTGGTTCAGTCGAGTGGCTTCGAGTGTAGCTGAAAAAATGGGGCAAGCACTAAACTTTA
TTATCACAAAAGGTTCCGAATGGGTTTCTAATATTTGGAACACAGTTACAAGTTTTGCTA
GTAAAGTAGCTGATGGATTTAAAAGAGTTGTCTCAAATGTAGGCGACGGCATGAAAAACG
CGCTTGATAAGATTAAAAGCTTTTTCAGCGATTTTTTAAATGCCGGAGCAGAATTAATAG
GCAAAGTAGCAGAAGGTGTAGCTAACGCTGCGCACAAAGTAGTAAGCGCGGTAGGTGATG
CGATTTCATCAGCTTGGGACTCTGTAACTTCATTTGTAAGTGGACACGGTGGAGGTAGTG
GTTTAGGTAAAGGTTTAGCGGTATCACAAGCTAAAGTAATGGCTACTAGCTTCGGTAAAA
CATTTACAAGTGAGTTAGGTTCAACGTTAACAGATGGCTTCAACGATAGTTTGACACCAA
GTGTTGATGGTCATATGACAAACGATGTGCAACATAGCATGAAAGAAAATAACAGACCTA
TTGTTAATGTAACTGTTAGGAATGAGGGCGATCTTAACATGATTAAATCACACATTGACG
ATATGGATGCAAAAGATGGTAGTTTCAACTTAATGTAAGGGAGGTTTGTTTATTGATAGC
CCATGATGTAGAAATTGTAAAAAACGGTGTAACTTATAGAATCAGTGACAATCCTCTCAC
TTACAAACATTTGAGAGTGCTTGATTACAATGTTATCGGTTCGGGTTACAAAAGGAATTA
TTCGCCTTTAGATGGTGTTGATGGACGTTTCCACAATTACGCTAAAGAAGAATATAAAAA
AGTTGAATTAATATTGAGGTATGAAGTACCTAAAATTGCTTATGCCTCACATCTTAAATC
AGACATTCAAACATTGTTTTATGGTCGCTTTTACCTAAGAGAATTGGCAACGCCGGATAA
CACTATCAAATTTGAAAATATGTTCGAACCATTAGAACAAGAATTTGAATTAGATTATGT
TGACGGTAGACAACTATTCGTTGGATTAGTTAGCGAAGTATCTTTTGACACAACTAAGAC
ATCAGGAGAAATCACGTTGACTTTTGAGACAACAGAATTACCTTTCTTTGAAAGTATCGG
CTATAGCACTGATTTAGAAAGTGATAACGATTTAGAAAAATGGTCAGTTCCGGACAGAAT
AGCATTAAATGAAAATGATAGAAGTAGACAAATGACATTCTATAATACGAGTTCTGGAGA
TGTTTATTACAACGGAGATGTGGCATTAACACAATTCAACCAATTCAATGTAGTTGAAAT
TGAATTGGCCGAAGATGTTAAAGCTGATGATAAAGACGGTTTCACTTTCTATATGGATAA
AGGAAACATCTCAGTAATTAAAGATGTCGATTTAAAGGCAGGCGATAAAATCATTTTTGA
TAACAAGCACACATATAGAGGCAATTTAAATATTGACCTATACAACAAGACGTTAGAACA
ACCGGTGTTGTATCCTGGTTGGAATCATTTTAAAGCCAACAGACTTATGAAAAAGATAGT
CTTTAGACACAAATTATATTACAGATAAGGAGTAGCATATGCCGGTATTATTAAAAAGTT
TGCAAGGCGTCGGTCATGCGATTCATGTTAATACAAAATTAAACGAAAAATTGAACGAAG
ATAGCACGTTAGACATTGATATGATAGAAAATGCCAGCACTTTCGACGCAATCGGCGCTA
TTACAAAGATGTGGACTATCACAAATATAAAGGGGGAAGATGACCTCAACGAATATGTAA
TAGTAATGCTTGATAAATCAACAATCGGAAACAAAATCAAACTTAGTATCAAAGCGAGAC
AAAAAGAATTAGATGATCTAAACAATTCTAGGATTTACCAAGAATATAACGAAAGTTTCA
CAGGCGTAGAGTTTTTTAACACTGTATTTAAAGGAACTAGTTATAAGTACGTATTGCACA
CTAAGGTTGACGCATCAAAGTTCGAGGGATTAGGTAAAGGAGACACAAGACTTGAGATAT
TCAAAAAAGGACTTGAACGCTATCATCTCGAATATGAGTACGACGCTAAAACAAAAACAT
TTCACTTGTATGACGAATTATCTAAAGTAGCAAATTACTATATTAAATCAGGTGTAAATG
CTGATAACGTCAAAATTCAAGAAGATGCTTCTAAATGCTACACATATATAAGAGGTTATG
GCGACTTTGACGGTCAGCAAACTTTTACAGAGGCTGGATTACAATTCGAATTCACACACC
CATTAGCACAACTGATTGGTAAAAGGGAAGCGCCTCCGTTAATAGATGGACGTATAAAAA
AAGAAGATGTTTTGAAAAAATCAATGGAGCTAGTGATAAAGAAAAGTGTCACTGCTTCTA
TTTCTTTGGACTTCGTAGCACAGCCTGAGCATTTTCCAGAGGCTAAACCTAGAATTGGCG
ATGTCGTAAGAGTGGCTGAACCAACTATAGGCTATAACGACTTAGTAAGAATAGTCGAGA
TTACTACACATAGAGATGCATATAACAACATCATCAAACAAGATGTAGTATTAGGCGATT
TTACAATGCGTGACAGATATAGAAAAGCTATCCATGAAGCTACGAACTATGTTAAGAATG
TAAAAACAACTAAGTCAGACCCAGCTAAGTACTTGAGAGAACTAAACGCTAAAGTTAATG
CTAGTTTATCTATAAATAACGAATTAGTTAAGCAGAATGAAAAAATAAACGCAAAAGTCG
ATAAGATGAGTACTAAAACAGTCACAACTGCGAATGGCACGATTATGTACGACTTTACGA
GTCAATCAAGTATAAGAAATATCAAATCTATTGGAACGATTGGCGATTCAGTAGCTAGAG
GATCGCACGCAAAAACTAATTTCACAGAAATGTTAGGCAAGAAGTTAAAAGCTAAAACGA
CCAACCTTGCAAGAGGTGGCGCAACAATGGCAACAGTTCCAATAGGTAAAGAAGCGGTAG
AAAACAGCATTTTTAGGCAAGCAGAGCAAATAAGAGGCGACCTAATCATATTACAAGGTA
CAGATGATGACTGGTTGCATGATTATTGGGCGGGCGTACCGATAGGCACTGATAAAACGG
ACACTAAAACGTTTTACGGTGCCTTTTGTTCTGCAATTGAAGTTATTAGAAAGAATAATC
CAGATTCAAAAATACTAGTGATGACAGCTACAAGACAATGCCCTATGAGTGGTACAACAA
TACGCCGTAAAGACACGGACAAAAACAAACTAGGGTTAACACTTGAGGACTATGTAAACG
CTCAAATATTAGCTTGTAGTGAGTTAGATGTACCAGTGTTTGACGCATATCACACAGATT
ACTTTAAGCCATACAATCCAGCTTTTAGGAAAGCGAGCATGGAGGACGGCTTACACCCTA
ACGAAAAAGGTCACGAGGTTATTATGTACGAGTTAATCAAGGATTATTACAGTTTTTACG
ACTAAAGGAGGCAACCAATGGCTTACGGATTAATAACAAGTTTGCATTCTATCACTGGCA
AAAAAGTAGTTGCTCAGCACGAGTACAACTATCGATTACTTGATAATGGAATGAGCAAAC
TTGAGAAAATGTTTATATATCATCAAAAAGAAGAAATATACGCACACTCAGCGAAACAAA
TTAAATACTTGAATGACAGTGTTGAAGATTATTTAACGTATTTAAATGGCCGTTTTAGCA
ACATGATAATAGGTCATAACGGCGACGGTATCAACGAGGTAAAAGACGCGCGTGTTGATA
ATACTGGTTATGATCATAAGACATTGCAAGATCGTTTGTATCATGATTATTCAACACTAG
ATGCTTTCACTAAAAAGGTTGAGAAAGCTGTAGATGAACACTATAAAGAATATCAAGCGA
CAGAATACCGATTTGAACCAAAAGAGCAAGAACCGGAATTCATCACAGATTTATCGCCAT
ATACTAACGCAGTAATGCAATCATTTTGGGTAGACCCTAGAACGAAAATTATTTATATGA
CGCAAGCTCGTCCAGGTAATCATTACATGTTATCTAGATTGAAGCCCAACGGACAATTTA
TTGATAGATTGCTTGTTAAAAACGGCGGTCACGGTACACACAATGCGTATAGATACATTG
ATGGAGAATTATGGATTTATTCAGCTGTATTGGACAGTAACAAAAACAACAAGTTTGTAC
GTTTCCAATATAGAACTGGAGAAATAACTTATGGTAATGAAATGCAAGATGTCATGCCGA
ATATATTTAACGACAGATATACGTCAGCGATTTATAATCCGGTAGAAAATTTAATGATTT
TTAGACGTGAATATAAACCCACTGAAAGACAACTTAAGAATTCGTTGAACTTTGTTGAAG
TTAGAAGTGCTGACGATATTGATAAAGGTATAGACAAAGTATTGTATCAAATGGATATAC
CTATGGAATACACTTCAGATACACAACCTATGCAAGGTATCACTTATGATGCAGGTATCT
TATATTGGTACACTGGTGATTCAAAACCAGCGAACCCTAACTACTTACAAGGCTTCGATA
TCAAAACAAAAGAGTTATTATTTAAACGTCGTATCGATATAGGCGGTGTGAATAACAACT
TTAAAGGAGATTTCCAAGAGGCTGAAGGTCTAGATATGTATTACGATCTAGAAACAGGAC
GCAAAGCGCTTTTAATAGGGGTAACTATTGGACCTGGTAACAACAGACATCACTCAATTT
ATTCTATCGGTCAAAGAGGTGTAAACCAATTCTTAAAAAACATTGCGCCTCAGGTATCGA
TGACTGATTCAGGCGGACGTGTTAAACCGTTACCAATACAGAACCCAGCATATCTAAGTG
ATATTACGGAAGTTGGTCATTACTATATCTATACGCAAGACACACAAAATGCGTTAGATT
TCCCGTTACCGAAAGCATTTAGAGATGCAGGTTGGTTCTTGGATGTACTGCCTGGACACT
ATAATGGTGCTCTAAGACAAGTACTTACCAGAAACAGCACAGGTAGAAATATGCTTAAAT
TCGAACGTGTCATTGACATTTTCAATAAGAAAAACAACGGAGCATGGAATTTCTGTCCGC
AAAACGCCGGTTATTGGGAACATATCCCTAAGAGTATTACAAAATTATCAGATTTAAAAA
TCGTTGGTTTAGATTTCTATATCACTACTGAAGAATCAAAACGATTTACTGATTTTCCTA
AAGACTTTAAAGGTATTGCAGGTTGGATATTAGAAATAAAATCGAATACACCAGGTAACA
CAACACAAGTATTAAGACGTAATAACTTCCCGTCTGCGCATCAATTTTTAGTTAGAAACT
TTGGTACTGGTGGCGTTGGTAAATGGAGTTTATTCGAGGGAAAGGTGGTTGAATAATGGT
AGTAGATAATTTTTCGAAAGACGATAACTTAATCGAGTTACAAACAACATCACAATATAA
TCCAATTATTGACACAAACATCAGTTTCTATGAATCAGATAGAGGAACTGGTGTTTTAAA
TTTTGCAGTAACTAAGAATAACAGACCGTTATCTATAAGTTCTGAACATGTTAAAACATC
TATCGTGTTAAAAACCGATGATTATAACGTAGATAGAGGCGCTTATATTTCAGACGAATT
AACGATAGTAGATGCAATTAATGGGCGTTTGCAGTATGTGATACCGAATGAATTTTTAAA
ACATTCAGGCAAGGTGCATGCTCAGGCATTCTTTACACAAAACGGGAGTAATAATGTTGT
TGTTGAACGTCAATTTAGCTTCAATATTGAAAATGATTTAGTTAGTGGATTTGATGGTAT
AACAAAGCTTGTTTATATCAAATCTATTCAAGATACTATCGAAGCTGTCGGTAAAGACTT
TAACCAATTAAAGCAAAATATGGCTGATACACAAACGTTAATAGCAAAAGTGAATGATAG
TGCGACAAAAGGCATTCAACAAATCGAAATCAAGCAAAACGAAGCTATACAAGCTATTAC
TGCGACGCAAACTAGTGCAACACAAGCTGTTACAGCTGAATTCGATAAAATAGTTGAAAA
AGAGCAAGCGATTTTTGAACGTGTTAACGAAGTTGAACAACAAATCAATGGCGCTGACCT
TGTTAAAGGTAATTCAACAACAAATTGGCAAAAGTCTAAACTTACAGATGATTACGGTAA
AGCAATCGAATCGTCTGAGCAGTCCATAGATAGCGTTTTAAGCACAGTTAACACATCTAG
GATTATTCATATCACTAGCGCGACAGATGCGCCCTCATTTAAAGATATAGGTACTGTCGA
TACACCTAAAGAAGATGGCGTTGACGATGGTTCAGATATTCCGGTAGCTCCTAACACTTT
AGGAAAATCAGGCGTGTTAGTTGTCTATGTTGTTGATGATAGTACGGCACGTGCAACATG
GTATCCAGATGATTCAAACGACGAATATACAAAATATAAAATTAGTGGCACATGGTACCC
GTTTTATAAAAAAAATGACGGCGATTTAACTAAGCAATTCGTCGAAGAAACATCAAACAA
CGCTTTAAATCAAGCCAAGCAGTATGTAGATAATAAATTCGGAACAACGAGTTGGCAACA
ACATAAGTTAACTGAGCCTAACGGCCAATCAATACAAGTTAACTTGAATAATGCACAAGG
CGATTTGGGTTATCTAACCGCAGGTAATTACTATGCAACAAGAGTGCCGGATTTACCAGG
TAGCGTTGAAAGTTATGAGGGTTATTTATCGGTATTCGTTAAAGATGATACAAACAAGCT
ATTTAACTTCACGCCTTATAACTCTAAAAAGATTTACACACGATCAATCACAAACGGCAG
ACTTGAGCAACAGTGGACAGTTCCTAATGAACATAAATCAACGGTATTGTTCGACGGTGG
CGCAAATGGTGTAGGTACAACAATCAATCTAACTGAACCGTACACAAACTATTCTATTTT
GTTGGTAAGTGGAACTTATCCAGGTGGCGTTATTGAGGGATTCGGACTAACCGCATTACC
TAATGCAATTCAATTAAGCAAAGCGAATGTAGTTGACTCAGACGGTAACGGTGGCGGTAT
TTATGAGTGTTTACTATCAAAAACAAGTAGTACCACTTTAAGAATAGACAACGATGTGTA
TTTCGATTTAGGCAAAACATCAGGTTCTGGAACGAATGCCAACAAAGTTACTATAACTAA
AATTATGGGGTGGAAATAATGAAAATAACAGTAAACGATAAAAACGAAGTTATCGGATAC
GTTAATACTGGCGGTTTACGCAATAGTTTAGATGTAGATGATAACAATGTGCCTATCAAA
TTCAAAGAAGAGTTTGAACCTAGAAAGTTTGTTTTCACTAACGGCGAAATTAAATATAAC
AGCAATTTTGAAAAAGAAGACGTACCGAATGCATCAAGCCAACAAAGTGAATCAGATTTG
AGTGATGAAGAACTTCGCGGAATGGTTGCGAGTATGCAAATGCAGGTGGCACAAGTAAAC
GTATTAACAATGGAATTAGCTCAACAAAACGCTATGTTAACACAACAGTTGACTGAACTG
AAAACTAACAAAACAAGTACTGAGGGGGACGTTTAATGATGAAGATGATTTATCCGACTT
TTAAAGACATCAAAACTTTTTATGTTTGGGGTTACTATAAAAACGAGCAAATTAAGTGGT
ACGTAGACAAGGGTTTAATCGATAAAGAAGAATACGCTTTAATCACTGGAGAAAAATATC
CAGAAACAAAAGATGAAAAGTCACAGGTGTAATGCTTGTGGCTTTTTAATTTAACAAAAA
GTAGGTGGCGTAATGTTTGGTTTTACCAAACGACATGAACAAGATTGGCGTTTAACGCGA
TTAGAAGAAAATGATAAGACTATGTTTGAAAAATTCGACAGAATAGAAGATAGTCTTAGA
GCGCAAGAAAAGATTTATGACAAATTAGATAGAAATTTTGAAGAATTAAAGCGCGACAAG
GTAGAAGATGAAAAGAATAAAGAAAAGAATGCCAAGAATATTAGAGACATAAAAATGTGG
ATTCTCGGTTTGATAGGGACTATCTTCAGTACGATTGTCATAGCTTTACTAAGAACTATT
TTTGGTATTTAAAGGAGGTGATTACCATGCTTAAAGGGATTTTAGGATATAGCTTCTGGG
CGTGCTTCTGGTTTGGTAAATGTAAATAACAGTTAAGAGTCAGTGCTTCGGCACTGGCTT
TTTATTTTGATTGAAATGAGGTGCATACATGGGATTACCTAATCCAAAGACTAGAAAGCC
TACAGCTAGTGAAGTGGTGGAGTGGGCAAAGTCGAATATTGGTAAGAGGATTAATATAGA
TAATTATCGGGGCAGTCAATGTTGGGATACACCTAACTTTATTTTTAAAAGATATTGGGG
TTTTGTAACATGGGGCAATGCTAAGGATATGGCTAATTACAGATATCCTAAGGGTTTCCG
ATTCTATCGTTATTCATCTGGATTTGTTCCGGAACCCGGAGACATAGCAGTTTGGCACCC
TGGCAACGGAATAGGTTCGGACGGACACACCGCAATAGTAGTAGGACCATCTAATAAAAG
TTATTTTTATAGCGTTGACCAAAACTGGGTTAATTCTAATAGTTGGACAGGTTCTCCAGG
AAGATTAGTAAGACACCCTTATGTAAGTGTTACAGGCTTTGTTAGGCCTCCGTACTCAAA
AGATACTAGCAAACCTAGTAGTACTGATACAAGTTCAGCATCAAAAGCCAATGACTCAAC
AATTACTGGCGAAGCGAAGAAACCGAAATTTAAAGAAGTTAAAACAGTAAAGTACACTGC
TTACAGCAATGTTTTAGATAAAGAAGAGCACTTCATTGATCATATAGTTGTAATGGGTGA
TGAACGCTCAGATATTCAAGGATTATATATAAAAGAATCAATGCATATGCGTTCTGTAGA
CGAACTTTATACGCAAAGAAATAAGTTTATAAGCGATTATGAAATACCGCATTTATATGT
CGATAGAGAGGCTACATGGCTTGCTAGACCAACCAATTTTGATGACCCGCGTCACCCTAA
TTGGCTAGTTATTGAAGTATGTGGTGGTCAAACAGATAGTAAGCGTCAATTCTTAATGAA
CCAAATACAAGCTTTAATACGGGGTGTATGGTTGTTATCAGGAACAGATAAAGAATTATC
TGAAACGACGTTAAAGGTAGACCCTAATATTTGGCGTAGTATGAAAGATTTAATTAATTA
CGACTTGATTAAGCAAGGTATACCGGATGACGCAAAGTATGAGCAAGTCAAAAAGAAAAT
GCTTGAGACGTACATCAAACGAGATATATTGACACGAGAAAATATTAAAGAAGTAACTAC
AAAAACAACAATAAGAATTAGTGATAAAACATCGGTTGACAGTGCGTCAACAAGAGGACC
CACTGCATCAGACGAAAAACCAAGCATCGTTACTGAAAAAAGTCCATTCACGTTCCAGCA
AGCACTGGATAGACAAATGTCTAGGGGTAACCCGAAAAAATCTCATACATGGGGCTGGGC
TAATGCAACACGAGCACAAACGAGCTCAGCAATGAATGTTAAGCGTATATGGGAAAGTAA
CACACAATGCTATCAAATGCTTAATTTAGGCAAGTATCAAGGCGTTTCAGTTAGCGCGCT
TAATAAGATACTCAAAGGAAAAGGAACGCTAGACGGACAAGGCAAAGCATTTGCAGAAGC
CTGTAAGAAAAACAACATTAACGAAATCTATTTGATCGCGCATGCTTTCTTAGAAAGTGG
ATACGGAACAAGTAACTTCGCTAGTGGTAGATACGGTGCATATAATTACTTCGGTATTGG
TGCATTCGACAACGACCCTGATTATGCAATGAAATTTGCTAAGAATAAAGGTTGGACAAC
TCCAGCAAAAGCAATCATGGGCGGTGCTAGCTTCGTAAGAAAGGATTACATCAACAAAGG
GCAGAATACACTGTACAGAATCAGATGGAATCCTAAGAATCCAGCTACGCACCAATACGC
TACTGCTATAGAGTGGTGCCAACATCAAGCTAGTACAATCGCTAAGCTATATAAACAAAT
CGGCTTAAAAGGTATCTACTTTATAAGAGATAAATATAAATAAAGAGGTGTATAAATGTA
CAAAATAAAAGATGTTGAAACGAGAATAAAAAATGATGGTGTTGATTTAGGTGACATTGG
CTGTCGATTTTACACTGAAGATGAAAATACAGCATCTATAAGAATAGGTATCAATGACAA
ACAAGGTCGTATCGATCTAAAAGCACATGGCTTAACACCTAGATTACATTTGTTTATGGA
AGATGGCTCTATATTCAAAAATGAGCCCCTTATTATCGACGATGTTGTAAAAGGGTTCAT
TACCTACAAGATACCTAAAAAGGTTATCAAACACGCTGGTTATGTTCGTTGTAAGCTGTT
TTTAGAGAAAGAAGAAGAAAAAATACATGTCGCGAACTTTTCTTTCAATATCGTTGATAG
TGGTATTGAATCTGCTGTAGCAAAAGAAATCGATGTTAAATTGGTAGATTATGCTATTAC
GAGAATCTTAAAAGATAACGCGACAGATTTATTGAGCAAAGACTTTAAAGAGAAAATAGA
TAAAGATGTTATTTCTTACATCGAAAAGAATGAAAGTAGATTTAAAGGTGCGAAAGGTGA
TAAAGGCGAACCGGGACAACCTGGTGCGAAAGGTGATACAGGTAAAAAGGGAGAACAAGG
CGCACCCGGTAAAAACGGTACTGTAGTATCAATCAATCCTGACACTAAAATGTGGCAAAT
TGATGGTAAAGATACAGATATCAAAGCAGAACCTGAGTTGTTGGATAAAATCAATATCGC
AAATGTTGAAGGGTTAGAAGATAAATTGCAAGAAGTTGAAAAAATCAAAGATACAACTCT
CAACGACTCTAAAACGTATACGGATTCAAAAATTGCTGAACTAGTTGATAGCGCGCCTGA
ATCTATGAATACATTAAGAGAATTAGCAGAAGCAATACAAAACAACTCTATTTCAGAAAG
TGTATTGCAACAGATTGGCTCAAAAGTTAGTACAGAAGATTTTGAGGGATTCAAGCAATC
ATTAAACAGTTTGTATGCAGATAAAAATCATAGTCATACAATCAAACAGATTGAAGGATT
AGAAAATGCTTTATCAAAAAAATCAGACATAAATCACAGTCATGATGAACGTTATCTTTT
ATCATCAAATGCTTTTACAAAAGAGGAAGCAGATAAACTTTATCAACCTATCGGTTCTTC
GCAGCCGTCACTGAATATTTGGACAGGCAGTGAAACAGAATATAATTATTTGTATCAAAA
AGACCCTAATACACTTTATTTAATTAAGGGGTGATTTTTATGGAAGGTAATTTTAAAAAT
GTAAAGAAGCTTATTTACGAAGGCGAAGCATATACAAAAGTATATGCTGGAAATATCCAA
ATATGGAAAAAGCCTTCATCTTTTGTAATAAAACCCTTACCTAAAAATAAATATCCGGAT
AGCATAGAAGATTCAACAGCAAAATGGACAATAAATGGAGTTGAACCTAATAAAAGTTAT
CAGGTGACAATAGAAAATGTACGTAGCGGTATAATGAGGATTTCGCAAACTAATTTAGGG
TCAAGTGAATTAGGAATATCAGGAGTCAATAGCGGAGTTGCAAGTAAAAATATCAACTTT
AGTAATCCTTCAGGGATGTTGTATGTCACTATAAGTGATGTTTATTCAGGATCTCCGACA
TTGACCATTGAATAATTTTAAACGACTAATTTTTTAGTCGTTTTTTATTTTGGATAAAAG
GAGTAAACAAATGGATATCGGTACAATCGTAAGAACAATTTTATTAATAGTCGCATGGAT
CAATCAGTTTTTAGCAATCAAACATATTTCTCCAATCCCAGTTGACGAAGTGTTTATAAG
CACAGTCGTTACTGGGATTGTTTCAATTTGGACGTGGTGGAAGAATAACAACTTTACTCA
CGCATCTAAGAAAGGGCAACAAAAAATTTATGAAGTAAAAGCTGGCATTCAGTCAACTGG
TGGCGCACCTAAAGTGAACGGAGATGATAACAATGCCGTCGGTTAGGACATACAGTCAAG
CTATTAGTTATCTTAAAAGTTTAGAGGGTAAGGCGTGGAATCCAGACAATGCATTTGGAT
GTCAATGCTTCGATACTGCTAACCAATATTGGCTTTACTTATTTAATCACAGGTTGAAAG
GTGTGGGCGCTGCGGACATTCCTACATGGAATGATTTCACTAACGAAGCAACCGTTTACG
AAAATACTGTGTCGTTTCAAGCATTGCCGGGCGACGTCGTTATTTTTAACCGTAATTATG
GCGGTGGTTATGGTCATGTAGGTATTGTAATAAGCGCTACGTTAGATTCTATAACTATTT
TAGAGCAGAACTGGCTAGGCGGTGCTTACTGGAGTCCACCAGAAGTTACTACAAGACGCA
CACACGGCTACGACTTCCCTATGTGGTTTATCCGTCCATTCTACGCAAAAGAAACGACCG
CTAATAAGCTAAGAAGCGCAGTGAAGCCAGTTAAACAAGATAAGTTATCAAAAGGTAAAA
AAATCATGCTTGTGGCTGGTCATGGTATTGGTGCATACTCTAACGACCCAGGTGCCGTTG
CGAATGGAGAAAACGAAAGAGATTTTAACCGTAAAAATATTATACCTAGAGTGAAAAAGT
ATCTTGAGTCAGTAGGCAACACAGTATTGTTATACGGTGGCAACTCAATGAATCAAGATT
TATATCAAGATACGTTATACGGTCAACGTGTTGGAAACTATAAAGATTATGGCATGTACT
GGATTAAAAACGAAGTCAAACCGGATGCAATCATAGAGTTTCATTTAGATTCTGCTAGTC
CACAAGCAAGTGGCGGGCATGTAATCATTAGCGACCGTTTCCCAGCTGATGACATTGACA
AGGCATTAAGTAGCGCATTAGATAAAACAGTAGGAAAAATAAGAGGTGTGACACCTAGAG
GGGATTTATTGAACGCTAACGTGTCCGCTGAACTTAATCTTAATTATCGTTTAATCGAAT
TAGGTTTTATCACATCAATGAAAGATTTAAACTACATTAAAAATAATTTAGACAGCTTCA
CGAAGCGGATTGCTGAAGCCATTAACGGCAGACAAATTGATGCGCCAAGTAGTAAGCCAA
GCGCTGACAAAATCACATGGAATTGGAAAGGCGTATTTTATCCTAATCCAGAAAAAGCTA
TAAGAGTCAGAAAAACACCCGGATTAACCGGCACAGTCGTTGAAGAAGATTCATGGCTAT
ACACAAAAGATGATTGGGTAAAATTCGATCAAGTAATTAAAAAAGATGGCTACTGGTGGA
TTAGATTCAAATATCAACGTGAGGGCTCTAGTACTAACGATTTTTTTTGTGCAGTATGTA
GAATCACTGACAAGGAACAAAAGATTAAAAATGAAAAATATTGGGGAACTATTGAGTGGA
ATTAACAAACGCATTTAATGTTTAGTTAATTAAAAGTTAATAAAAAATAATTTGTTTTGC
AATAGAAACGTTATATAATTTTTAATGTATTCGAATACATTAAAAAACACAAATGTTAGG
ATGATTAATAATGAATAATAGTAAAATTATTTCTAAAGTTTTATTGTCTTTATCTCTATT
TACTGTAGGAGCTAGTGCATTTGTTATTCAAGACGAACTGATGCAAAAAAACCATGCAAA
AGCAGAAGTTTCAGCAGAAGAAATAAAAAAACATGAAGAGAAATGGAATAAGTACTATGG
TGTCAATGCATTTAATTTACCAAAAGAGCTTTTTAGTAAAGTTGATGAAAAAGATAGACA
AAAGTATCCATATAATACTATAGGTAATGTTTTTGTAAAAGGACAAACAAGTGCAACTGG
TGTGTTAATTGGAAAAAATACAGTTCTAACAAATAGACATATCGCTAAATTTGCTAATGG
AGATCCATCTAAAGTATCTTTTAGACCTTCTATAAATACAGATGATAACGGTAATACTGA
AACACCATATGGAGAGTATGAAGTCAAAGAAATATTACAAGAACCATTTGGTGCAGGTGT
TGATTTAGCATTAATCAGATTAAAACCAGATCAAAACGGTGTTTCATTAGGCGATAAAAT
ATCGCCAGCAAAAATAGGGACATCTAATGATTTAAAAGATGGAGACAAACTCGAATTAAT
AGGCTATCCATTCGATCATAAAGTTAACCAAATGCACAGAAGTGAAATTGAGTTAACAAC
TTTATCAAGAGGATTAAGATACTATGGATTTACAGTTCCGGGAAATTCTGGATCAGGTAT
ATTTAATTCAAATGGAGAATTAGTTGGTATACATTCTAGCAAAGTGTCTCATCTTGATAG
AGAGCATCAAATAAATTATGGTGTTGGTATTGGGAATTATGTCAAGCGCATTATAAACGA
GAAAAATGAGTAATAAATAAAATAAAAATCCGTGGATGTTTTATACAAAACTTATATTTT
ATAGCAGTAAGAAGCTGACTGCATATTTAAACCACCCATACTAGTTACTGGGTGGTTGTT
TTTTTATGTTATATTATAAATGATCAAACTACACCACCTATTAATTTAGGAGTGTGGTTA
TTTTAATATGCGAAGCTAAAATAACTACAAATGATACCATTTTTGATACCAAAAAATAAT
AACCTCAAAATTTCGAGAGAAAAAACTTCATTTTAAATCGCATTAAATCAACGTTTCTAT
AAAAATAAGACCTTAAAAATTAGTTTTTTCAATCGAAATGGAAGGTAGTATCGGATAACT
TTAAACCGCGTTGTTAAGCTATTCTTGACTTCCGGAAATGGGTATTGATACCATTTTGAT
ACTGAATATAACAAAAAGCCACATTACTGTGGCTTTTTTTGTTTTATAACTAAATCGGAT
TGATAGATAAGCTTTGTACTTATTTATATCAGTCCGATTTTTTGATTGGTGTAAAAAATA
ATCATTG
>sufB-integrating etA-positive prophage from CC15-MRSA 140ON271 
TTAAGCCATTCTTAACTTCCAGAAATGGCCATTGATACCATTTTGATACCATTTACTTGT
CAAAAATGGCTATTGCATCGTGTTTTTTCTGAGTATATAAATGGCTGTAAGTGCCCATCG
TTTCAGTGATTTGAGCATGTCTCATGAGTGACTGTAAAACGAAAATATCTACACCATTAT
TTGCAAGATAAGATGCATAAGAATGTCTTAACGCGTGAATGTTATAATGGGGGAAAGCTT
TTTGGAATTTCTTTTGAACATGACTGTAATGTTTGGGAGCCATTCCTCCGAAAATAAAAT
AACTACGTTCATCAAAATATTTGTTTAACTCTTTTTCACGTTGGTGTCGTTCAGTTAACA
TTGTATTGATGAATTTAGGTAAAGGAACAATATCCTCTGAACTATCTGTTTTTGGTCTCG
GATATATAGTTCTATTAGAGATGTCCATTGTTTTATTTATGGATATCTCTTTTTTGTATT
TATTGTAGTCTGTCCAAACAAGAGCCATAGCTTCGCCAATCCTTAAACCTGTATAAAACA
TTAATGTAAATAACTCTCTGTAATCTTGCTCTTCAATGTCTTTGATTCTTTCTTCAAATT
CTTCACGCATCATAAACTTAGGTTTTGGCTTTACACGCGGAATAGGTTTAATTGATATTG
TTGGATCTGTACGTAATCCAAAGTATTTTTTGGCATAATTAATTACAACTTTAAAACCTG
ACCAAATTGTACGAGCAGAATTTGTTGACGCTACATTCTCTATTAGATATTTACGAAACT
CTTGGCATTGATTTTGCGTTATCTTATTCATTTTTATGTGCCCGAACTTAGCTTTAAAGT
GTTTATGATATTCATTTTGTTTGCGTCGTTTTGTTTTAGGTCTCAAATCGCTATTTTCTA
AATAGTGATGAAAAACATAATCAAATGTTTTTGAATCGCTATATCCTTCGTTTACATCAT
TCAAAAAGATAGCCTCTGCACTCTTAGCTTCACGCTTAGTTGAAAAACCGCGTTGCATCT
TACGTTTGTTATTACCGTATACATCTTTATATCTAATGGAAAAATACCATTTACCTGTAT
TATCATCCTTATATACTGGCATTTTGCTTCTCCCTCCTCAAAATTGGCAAAAAATAATAA
GGGTAGGCGGGCTACCCGAAATTTTATTATCGTATTACTTCTGCTTCGCTTCTTGCTTTT
CCTACTTCTTTTCTAAAACTATCATATGACTGATTAGGGTGTGTTAACGACATTCCTGGC
CCACCTCCAGCATGTTGGTTTTTGTCCGGATTATTTTCCATTTCTTCAGTGGCTCTTTTA
GCATTTAAATATTCTTCGTAACTAGGTTCGTTTGGGTCGCGTGGTTGTGCTTGTTGTCCA
TTATTGGTAGCTGGAAGATTCTTCTGTACCTGTTGCTTAGATGTGTTATTGGTTTGTTGA
TTGTTGTTAATGTTTGTGTTGTTCTCGTTGTTTACTTGATTATTGTTATCGTTTTGATTA
GCATTTTCTTTTTTAGCTTCTGCTTTTTCTTTAGTTTCTTTCTTTTTATCTTTGTTCTCT
TTCTTTGTTTCTGTTTTTTTACTTTCTTCTTTTTTGTCTGTATCATTACTACCACATGCG
CCTAACACCAACGTACTTGCTAATATTAAACCTAATAATCTTTTCATTTTTCATTTCTCC
TTTTTATATTTCTTTATATTTAAAAACTCTCAACGGCTCAAATGTAATCGAATACTCGCC
ATAGTGAGTTCCAATACCATATATCTTTTTATATTGTTCTATCGCTTCTAATATGTATTC
TTCGCTTAATTGTAGATACTCAGACAACTCATACAAGTTACGTACGCCATAATTATAAGC
TTCTACAATTTCACGTAATGGAACAGCTGAGATAAAGCCGTGTCTACGTGCGTAATTTTC
GAACTTGCGATTGTTGAACTTCGACTGATCTAAAATGTTGCCATACGTCAACTTGTGATG
AGCAAGTTCCTCATATAACACTTCTAATTTGTTCCTTTCGGATAGGGAAGGTCTAATAAA
AATTTCTCCTTCTTGATACCAACCATCGAATCCTCGAGGTACTCTTTGTGTTTCTTTCAC
TTCAACTTCACATTTCATAAGCAATTCTTCGTATTTTCCCATGAGCCAAACCCCTTTGGT
GTCTTATTTCTTTCTATCTCTAACCCATTGCATAAAGTTTTCGATTTCTTCCCATTCTTC
GGGAGTAAATTCATCTTTATTTGCATGACCGGCTATAGTTTCTTGATGAATACTTCTTTC
TTCTGTAATTCTCGATTTAGGTACATTAAAGTAATCTGCTAATTGTTGGACTTTTGATAT
TCTAGGATATTTAAGTTCTTTAAGCCAGTTAGAGATTGTTGATTGACTTACCCCGATTGC
TTCAGACAATTCTACTTGAGTAATGTTGTTCTCTTTCATAAGTTGTTCTAAGTTCTCTGA
TAAAATTTTTCTAGCACTCTTATATTCCATAATTTTCTCCTTTAGTATTACTTAATGTAA
TACTAATTTACCATAAGTAATATCACTTTTCAATACAAAATATTACTTTTTTGAAATAAA
TATCACTTTAGGTGTTGACATATTACTTTAAGTGATAGTATAGTTGTAAATGTCAACAGG
AGGTGAAACGAAATGCCGGAAGATTTCAAAGAATTCTCAGTGAAAGTTTGGAGGACTAAT
TCAAATATGACACAACAGGATGTTGCTGATAAATTAGGCGTCACTAAGCAATCTGTCATA
AGATGGGAAAAAGATAGTACAGAGTTAAAAGGTTTACAGTTATACGCTTTAGCCAAATTA
TTCAACACTGAAGTTGATTACATAAAGGCTAAAAAAATTTAATACAAATATCACTTTAAG
TTATATTAGGAGGTGGATTAAATGCTTATAGATATCAATAAGGTAACTGTCGGCAAACGC
ATAAGAAAAGATTACGGAGATATAACATCACTTGCTGATGATATTGAAGACAGGGGTTTA
ATTAATCCGCCGGTTGTCACGCCGGATTATGAATTAATAGCTGGAGAACGAAGATTAAAA
GCTATGAAGAAACTTGATTATAGGCAAATAGAAGTGAGGGTTATGTCCGTAGAAGATTAT
GAACATCAACTCAAAATAGAAATTAGTGAAAATGAAGAGCGAAAAGCTTTTACTTATTCA
GAAAGAATGGATTACGCGAAACAATTAGAAAGAATTGAAGCTAAAAAAGCTAAAGATAGA
AAGACTTCTAAGCTAAAACAAAACAAAGACACCGTTACGGACCAAGGACCGGAACGGAAA
GGAGAAACTCGAGATATCGTCGGTAAGGCTTCTGGTTTTGGCAGTGGACGAACATATGCA
AGAGCTAAATACATCTATGAAAACGCAGACGAAGAAACTATAAAAGAAGTTGATGAAGGT
AAAAAAAGTATTCGCAAAGCGCATGATGAACTTCGTGCTAAAGAAAAGCAAAATGAGGCA
AATAAAGTGAAAGTGACAACAAAAGAAAAACCTCAAACGACAGTAGTAGATCGAAGGGAA
CGGATGAACGCAGAAGTTGAAGCTATGAGTGAAACAGAAACAAATTTAGCTTTGTCTGAA
GCTGCAGCTGCAAACATAGTAAATGTCTGTTCTAACTTATTATACGCGATAAACAACATT
GAAGATTTAGAGTTAACTTTGAATTTCTTGAAATCAAGAGATGCTGAAGAATTATCAAAA
GTTGTTAAGGCTTCTAAAGCTTTAAACAAAATTATAGAAAAAGGAGATTTTATAAATGTA
TAACCAGCAATTACCAGTTCACAGATTACAGACAGATATGAGTTATCAATCACCGGTGCA
AGAAAGACAAGTAAGAAAGATAGTTAATAAATTTGATTCAAAAAAATTACACACAATTGT
AGTTAGTAAAAGAAAAGATGGGTCATTTTATATCATCGATGGTCAACATAGGGTGGAAGC
GTTGAAAGAATTGAACATTTCATTTATAGAAGCGACAGTGCACGAAAACTTAACTATTGA
AGAAGAAGCTGAGATGTATTACGGAGTTAATGATAGACCTTCGAAAAACGCAAACTCTAA
AGGTAAATCACGACTTAGATTTAAAGAGCCGGTAGCTGTAGCTATAGACGAAACGGTAAA
AAGTGTCGGGTTGGAAATTGATTATGAAAAAAGCGCACCAACAAAAGGGTACATCAAAGC
TTATGATGCACTGCAATCAATATACAAAGGAAATGGTGCTAATCACTTAGGTTTAGTTTT
GGAAATAATCAAAGATTCTTTTGGAGAGGATACAAGGAATTACCAATCTTTTATTTTGAG
AGGTTTCTCTAAATTGTTGAAAGTATATCTGCATGAAGTGGATTTAAATTTTTTAGTTAA
AAAACTTCAAAACATTGGTTACGAAGGCTTCATTTTAGAGATTAATAAGAAGCATGCTGG
ATTTAAGACAAAAAAAGAATGCCTACCATTTGTAGTAGTAGACATTTACAACAAAAATCG
TCGTCAAAAAAATCAATTGGACAAAATGAAATTGCATGTTTAATCAACAACACAATTATA
CCATACGAGGTGGTTCTGAGCTACCTCAAACAACTTAATAGGAGGAACAACAAATGTTAC
AAAAATTTAGAATCGCTAAAGAAAGAAGTAAATTAAAACTCAATTTACTAAAACATGCAA
ACAGTAATTTAGAAACAAGAAACAACCCTGAACTGTTGCGAGCAGTTGCAGAGTTGCTTA
AAGAGATTAATCGATAAATCCGACAACTAATCATCATTTGAATTTGAAAAACTGGTTAAT
AGATAGCAAAAATACGCTATAAAAAGTACCGAAATATAAAAAGGAGTATTTATTGGTTCG
TTATTAATAAACTTTAATAAAAAGTCCCAAATAGCATTACCGCTTACACCTACAGAACTA
GCATTAATAAAACCTAAACTGGAGTGATTAATATGCATTATGTCGACAATTTTTTTACCG
CTGTAATTATTGCTTTGATGTTGTTTTTGCTCTACTGGATGGGCAGGATTGATGGATTTA
ATAAAGGTAGAACTATTAGCTACATCGACATTCAAATTTCTAAGAGCATAAGACATTTTC
AAAATATCGTTTTTAGGAATGCTCGTAGATTTTATAAAACTATTAAGAACCTCATTAGAA
AATAAATTAGATTTGAACATTGGATGATTCTTAGTTACTTGATGCATATAGGAAGCCCAA
TTAGATAATTTCGATTGGTTAATTCTAATGCTATTCATAACATTATTAACCGTCGATTGA
ATTTCCAGAGCGTTCATAACATACGAATTATTCATAGTATTTGCGGCTTTAGCGTAAGCT
TCGACAGGCAATTTAGACAAGATAGCTTGATTTTTCTTTATTAAATCTAACTGTCGTTGA
GTGAGATTTATATTATTCATAATTATCACCTCCTTTCACTAGGAGATAACTAAATTATAC
ACAACACAAAAATAAAAAGGAGAAAAAGATATGATAAAAAATAGTTTGCAAGCTAAAGAA
CTTGCGGTAATTTTATCTGTTTCAAAATCCAAAGCAGGACAAATAATAAGAGAACTGAAT
AAAGAGCTTGAAGATGAAGGATACATTGCGATACGAGGCAGAATACCAGTCCAATTAGCT
AGGAAAAAATTCCCTTATCACGACTTATCAGACGAGAGAATAATGGAGGAGTTGAAAAAA
GAAAATGAGTAAAACTTATAAAAGCCACCTATTAGCAGTATTGTGCTTCACAGTCTTAGC
GATTGTACTCATGCCGTTTCTATACTTCACCACAGCGTGGTCAATTGCAGGATTCGCAAG
CATAGCGACATTCATATTTTATAAGGAATACTTTTATGAAGAATAAAAAAACTGCTACTT
GCGCCAACAAGTAACAGTGACAAACGATTAACAAAATTAATTCGTGTTCAATATAAAACG
AAACAAGGAGGAAGTCAAGATGTATTACGAAATAGGCGAAATCATACGCAAAAATATTCA
TGTTAACGGATTCGATTTTAAAATATTCATTTTAAAAGGTCATATGGGCATATCAATACA
AGTTAAAGATATGAACAACGTACCAATTAAACATGCTTATGTCGTAGATGAGAATGACTT
AGATATGGCATCAGACTTATTCAACCAAGCAATAGATGAATGGATTGAAGAGAACACAGA
CGAACAGGACAGACTAATTAACTTAGTCATGAGATGGTAGGAGGTCGCTATGAAGCAGAC
TGTAACTTATCTAATCAAGCATAAAGATGAAAATCTATTTATTACAAACCGACCAACCGA
AGTGAACGACACAGTGAAGTATTCAACTGATATGCGAGACGCAAGAGAATTCGACGGACT
AGACAAAACTGTTATTGATATGTCTAAGCACAAAGCAATCAAGAAAACAGTGACAGAAAC
AATTGAGTATGAGGAGGTAGAACATGACTGAACAAACATTATTTGAACAGTTGAACAGTA
AAAACGTGAATGATCATACAGAACAAAAAAATGGATTAACTTATCTAGCATGGTCATATG
CACACCAAGAGCTGAAAAAGATTGACCCAAACTACACAGTAAAAGTACACGAGTTTCCAC
ATCCAGATATTAACACAGAAAATTATTTTGTACCTTATTTGGCTACACCAGAAGGCTATT
TTGTACAGGTATCTGTGACTGTGAAAGATAGTACAGAGACTGAGTGGCTTCCAGTATTGG
ACTTTAGAAATAAATCGCTTGCTAAAGGTAGTGCAACAACTTTTGATATCAACAAAGCGC
AAAAACGATGTTTCGTTAAAGCTTCGGCTTTGCATGGTCTAGGCTTATATATTTACAACG
GCGAAGAACTACCAAGTGCAAGTGACAACGATATTACAGAATTAGAAGAGCGTATAAATC
AGTTTGTGAACTTATCTCAGGAAAAAGGGCGAGATGCAACTATCGATAAAACGATGAGAT
GGCTAAAAATCTCTAACATTAATAAATTGAGTCAAAAACAAATCGCAGAAGCACACCAAA
AATTAGATGCAGGATTAAAACAATTGGATAGTGAGGAGAAACAATAATGTTAAACAGAGC
AGTATTAGTAGGACGCTTAACAAAAGACCCAGAATTAAGAAGCGCGCCAAATGGCGTAAA
TGTAGGTACATTCACATTGGCAGTAAACAGAACATTCACGAATGCTCAAGGCGAGCGTGA
AGCAGATTTTATAAACGTAGTAGTGTTCAAGAAACAAGCTGAAAATGTTAAAAACTACCT
TTCTAAAGGGTCGCTGGCAGGTGTAGACGGGCGACTACAAACACGTAGCTACGAAAATAA
AGTCGGGCAACGTGTATTTGTGACAGAAGTAGTAGCGGACAGTGTTCAATTCTTAGAACC
GAAGAATAACAACCAACAACCAAACAACAATTATCATCAACAAAGACAAACTCAAACTGG
TAATAATCCTTTTGATAATACCATTGCGATTACTGATGATGACTTACCGTTCTGATTGGA
ATGATTAAATGCCGAAAATTACTAGTTATATCACTCAAGACGACGGCACAACAACAGTTG
TCATCTCGGATGTTGAATTAGGCAATAAAGAAACATTACTACTTGATAACGGGTTTGATG
TAGAAGTAGATGTAAACGTTATAGATCCGTTTCAAATTACCGGCAAGCAACGACGAAAAA
TATTCGCGCTTGTCAAAGACATAGAAGAATATACAGGTCAACCAATGGACTATATGCGAC
ATATGTTCATCGAGTATGTAAGGACTTACTACGGCTATGATGAACGTATTTCACTAAGTA
ATTGTACGAGAACACAAGCAAGTCAAATCATTGAAGCAACGCTTGACTGGACGTTCTACA
ATGACATACCACTTAGCTACAAAACGAGTAATCTACTGAAACAAGATAAATCATTCTTAT
ACTGGTCAACTGTTAACCGCAACTGTGTAATATGCGGAAAGCCTCACGCTGACCTAGCAC
ATTATGAAGCAGTTGGCAGAGGCATGAACAGAAATAAGATGAATCACTATGACAAACATG
TATTAGCGTTATGTCGCGAACATCATAACGAGCAACATGCGATTGGCGTTAAGTCGTTTA
ATGATAAATACCACTTGCATGACTCGTGGATAAAAGTTGATGAGAGGCTCAATAAAATGC
TGAAAGGAGAGAAAAAGGAATGAATAGACTAAGAATAATAAAAATAGCACTCCTAATCGT
CATCTTGGCGGAAGAGATTAGAAGCGCTAAAAAAATTAAAAAATTTACCCCTGAGGATTC
TAAAGGTTTTCCTGATATAACAAAAGATTCAATAAAAGAACCTAAATAAAAATATTATGG
TTGATAAAATCCCATTGTTCTTTTGTTAACCACCCTTGTTTGTTATTGACTATTTCTGTA
ACAAACAGCTTATCTCCAGAATCGAGATAAGGTTTCAACTTTTCTATCATTTCTGAAGTT
GATAAAGAAGAACGGAATAAAAATGAAGATTTCCAATAATTGCAATGACCATTAGAAATT
TCCTTTTTTATAACATTTCTCAATTCCTCATATTTTTGTCCGGGTGAGTTTAAATCATAT
GTTAACATATAAGGTTTTTCCATATTTTATTCACCCCCAATCTAACGCAGTAGCGATAAC
AAAATTATACCAGAAAGGAGATAACGAAATGGCAACATTTAGAGTTTACAAAGAATCAGG
TAACTTTGTCACAGTACACAAAGATTTTATACATGATTCTAATATAAGTTGGAAGGCTAA
AGGTATTCTACTTTATTTGTTAAGTCGACCTGATAACTGGCAAATTTACGAAACAGAACT
AGAGCAACATTCAACTGATGGACTTAGCGGTTTAAAGAGTGGAATCAAGGAACTGGAAGA
AATTGGATACATTCAACGTAGTAGAAAACGTGATAAAAGTGGTAGGTTAAATGGTTATGA
GTACTTAGTATATGAGCAACCGCACCACATTCGATTTTCCAACGTTGGAAAAACCGTTAA
CGGTAAAACCAACAATGGAAAAACCGTTAATGGTAAATCGCATACTACTAATAATAATAG
TACTAATAATGATTTAACTAATAATAACAATACTAATAATGAAGGAAGTATATTGTCGGG
CAACCCGACGGTGTCTTCCATTCCCTATAAAGAAATTATCGAATACTTAAATAAAAAAGC
AGGAAAGCATTTTAAACATAATACAGCTAAAACAAAAGATTTTATTAAAGCAAGATGGAA
TCAAGATTTTAGGTTGGAGGATTTTAAAAAGGTGATTGATATCAAAACAGCTGAATGGTT
AAACACGGATAGCGATAAATACCTTAGACCAGAAACACTTTTTGGCAGTAAATTTGAGGG
GTACCTCAATCAAAAAATACAACCAACTGGCACGGATCAATTGGAACGCATGAAGTACGA
CGAAAGTTATTGGGATTAGGGGGATATTATGAAACCACTATTCAGCGAAAAGATAAACGA
AAGCTTGAAAAAATATCAACCTACTCATGTCGAAAAAGGATTGAAATGTGAGAGATGTGG
AAGTGAATACGACTTATATAAGTTTGCTCCTACTAAAAAACACCCGAATGGTTACGAGTA
TAAAGACGGTTGCAAATGTGAAATCTATGAGGAATATAAGCGAAACAAGCAACGGAAGAT
AAACAACATATTCAATCAATCAAACGTTAATCCGTCTTTAAGAGATGCAACAGTCAAAAA
CTACAAGCCACAAAATGAAAAACAAGTACACGCTAAACAAACAGCAATAGAGTACGTTCA
AGGCTTCTCTACAAAAGAGCCAAAATCATTAATATTGCAAGGTTCATACGGAACTGGTAA
AAGCCACCTAGCATACGCTATCGCAAAAGCAGTTAAAGCTAAAGGGCATACGGTTGCTTT
TATGCACATACCAATGTTGATGGATCGTATCAAAGCGACATACAACAAAAATGCAGTAGA
GACTACAGACGAGCTAGTCAGATTGCTAAGTGATATTGATTTACTTGTACTAGATGATAT
GGGTGTAGAAAACACAGAGCACACTTTAAATAAACTTTTCAGCATTGTTGATAACAGAGT
AGGTAAAAACAACATCTTTACAACTAACTTTAGTGATAAAGAACTAAATCAAAATATGAA
CTGGCAACGTATCAATTCAAGAATGAAACACAATGCAAGAAAAGTAAGAGTAATCGGAGA
CGATTTCAGGGAGCGAGACGCATGGTAACCAAAGAATTTTTGAAAATTAAACTTGAGTGT
TCAGATATGTACGCTCAGAAACTCATAGACGAGGCACAGGGCGATGAAAATAAGTTATAT
GACCTATTTATCCAAAAACTTGCAGAACGTCATACACGCCCCGCTATCGTCGAATATTAA
GGAGTGTTAAAAATGCCGAAAGAAAAATATTACATATACCGAGAAGATGGCACAGAAGAT
ATTAAGGTCATCAAGTATAAAGAGAATGAGAATGAAGTTTATTCGCTCACAGGAGCCCAT
TTCAGCGACGAAAAGAAAATTATGACTGATAGTGACCTAAAACGATTTAAAGGCGCTCAC
GGACTTCTATATGAGCAAGAACTAGGTTTACAAGCAACGATATTTGATATTTAGAGGTGG
ACGATGAGTAAATACAACGCTAAGAAAGTTGAGTACAAAGGAATTGTATTTGATAGCAAA
GTAGAGTGTGAATATTACCAATATTTAGAAAGTAATATGAATGGCACTAACTATGATCGT
ATCGAAATACAACCGAAATTCGAACTACAACCTAAATTTGGGAAACAAAGACCGATTACG
TATATAGCTGATTTCTCTTTGTGGAAGGATGGCAAACTGGTCGAAGTTTTAGATGTTAAA
GGTAAGGCGACTGAAGTTGCCAACATCAAAGCGAAGATATTCAGATATCAGTATAGAGAT
GTGAATTTAACGTGGATATGTAAAGCACCTAAGTACACAGGCAAAACATGGATTACTTAC
GAGGAATTAATTAAAGCAAGACGAGAACGCAAAAGAGAAATGAAGTGATCTAATGCAACA
ACAAGCATATATAAACGCAACGATTGATATAAGAATACCTACAGAAGTTGAATATAAGCA
TTTTGGTGATGTGGATAACGAAAAAGATGCGCTGGCAGATTACTTATATAACAATCCTAA
CGAAATACTAGAGTATGACAATTTAAAAATTAGAAACGTAAATATAGAGGTGGAATAAAT
GGCAAGAATTACCAAAGAAACAAAAACTGTAAGCGACGGTTATTCAAGAGAAGACCGAGA
AACGACATTGAACTATGATTACGAAAATCAAGAATGGATTGCTTACTCATCGGTACCGAC
ACATATTACTAGAATGACAAAGTTGTACGGCGATGATGTAGAGGTATTGGAACGATTAGA
ATCTGGGACTGCGGTATTGGTTAGGGCGAAACTACCTAAAAGCGCAATAGGTTTTAGAAA
ATTAATGTCTGAAGAGCGACGACAAGAATTATCTGAGAGAGCAAAAAGAGCTTTTGGTCA
TTAGTGCTCGTGAATATAGGGCGAAAAACGACCAAAAAGACACACTAATACTTTTTAGGA
TAAATAACATCCGGAGAAAAAAACATGAGCTTTAAAAATTTTAACACAGGATAAATACAG
AGGTGGAATAAATGAGTATCGTAAAGATTAACGGTAAACCATATAAATTTACCGAACATG
AAAATGAATTGATAAAAAAGAATGGTTTAACTCCAGGAATGGTTGCAAAAAGAGTACGAG
GTGGCTGGGCGTTGTTAGAAGCCTTACATGCACCTTATGGTATGCGCTTAGCTGAGTATA
AAGAAATTGTGTTATCCAAAATCATGGAGCGAGAGAGCAAAGAACGTGAAATGGCTAGGC
AACGACGTAAAGAGGCTGAGCTAAGAAGAAAGAAGCCACATTTGTTTAATGTGCCACAAG
TGCATCCAAGAGGACGTTATGCGTGCTACCTGATGGAAAACGACATATTCGTGAAAGTTA
AGAAGTAGATCATGACAGATAATGCACGCAAAGAATACTTAAGCCGATTTTTCAGCTCTA
AGAGATATCTGTATCAGGATAACGAACGAGTGGCACATATCCATGTAGTGAACGGCACTT
ATTACTTTCATGGGCATATCGTGCCAGGTTGGCAAGGCGTGAAAAAGACATTTGATACAG
CGGAAGAGCTCGAAATATATATAAAGCAACATGGTTTGGAATATGAGGAACAGAAGCAAC
TAACTTTATTTTAAGGAGATGTAAAAATGAAAATCAAAGTTAAAAAAGAAATGAGACTAG
ATGAATTAATTAAGTGGGCGCGAGAAAATCCGGAGCTATCAAAAGGAAAAATTTTTCTTG
CAAAAGGTTTTAGTAATGGATCCGTTCGTTTTCAACGAAATACAAATACGTGTTCGATAT
CAAGTTTTATTCCAATTGATACTCCTTTCATAGTTGAAGTTGAAGAGGAAATCACAGAAG
ATACAGTATTTGATAGGTTGTTTGAAGTGTACGAGCTTCAAGAGGGAGCCTATATGTCAG
CGTTACACACAAGTATTAGTATCAACGAACGTTTAGAGAACACGTTTTTCCCTACCAAAG
CATTCTACATCTTGAACGACGGCCTAACTATGACATTAATTTGGAAAGATGGGAGATTGG
TAGAATGAACTATGAAACAGGGTTCCAACTAAGCGTAATGGACGCTAGGTTGAAGAAGAT
GAGAAAACAACGTGATGAGTACAAGAAGCAACGATATGAGCTTATTGGGGTTATAGCGAA
GTTACGAGATTGTAACAAAGAACTGGAGAAGAAAGCAAGCGCATGGGATAGGTATTGCAA
GAGCGTTGAAAGAGATTTAATAAACAAATTCGGTAATGATGATGAAAGAGTTAAATTCGG
AATGGAATTAAACAATAAAATTTTTATGGAGGATGACACAAATGAATAATCGCGAAAAAA
TCGAACAGTCCGTTATTAGTGCTAGTGCGTATAACGGTAATGACACAGAGGGATTACTAA
AAGAGGTTGAAGACGTGTATAAGAAAGCGCAAGCGTTTGATGAAATACTTGAGGGTTTAC
CTAATGCTATGCAAGATGCACTCAAAGAAGATATTGAACTTGATGAAGCAGTAGGGATTA
TGACGGGTCAAGTTGTCTATAAATATGAGGAGGCACAGGAAAATGAAGAAATTTAATGTT
CAAATCACATATACCGGCATGATTGAAGAGACTATCGAGGCTGAAAGTTTAGAAGAAGCA
GAATTTGAGGCGGATGTTACTGCGAGATTGGAAGCACCATTTGATTGTGATGAGTATGAA
ATTAATGTAGAGGAGGCACAGGAAAATGACTAACATATTAACAGCCGATCAGTTACAAGA
GTTATTACAAATACAAAAGGAGTTCGACGATAGAATACCAACTAGAAATTTAAATGACAC
AGTAGCTAGTATGATTATTGAATTTGTAGAGTGGATTAACACACTTGAGTTTTTTTAAAA
TTGGAAGAAACAACCAGGTAAGCCACTAGATACACAATTAGATGAGATTGCTGATTACTT
AGCTTTCAGTTTGCAATTAACTCTGACTATAGTTGATGAAGAAGATTTGGAAGAAACTAC
TGAGGTTATGGTTGATTTGATTGAAAATGAAGTTACTTTGCCTAAACTACATTCAGTTTA
TTTTGTTCATGTACTGCATACGCTAACAGAACAATTTGTAAAAGGTATTGATAATAGCAT
TGTACAAGTTTTAATAATGCCGTTTTTGTACGCCAATACTTACTATTCAATCGACCAACT
CATTGAAGCATACAAAAAGAAAATGAAAAGGAACCACGAAAGACAAGATGGAACAGCAGA
CGCAGGAAAAGGATACGTGTAAAGACATCTTAGATCGAGTCAAGGAGGTTTTGGGGAAGT
GACACAATACTTAGTCACAACATTCAAAGATTCAACAGGACGCAAGCATACACACATAAC
TCGAGCTAAGAGCAATCAAAGGTTTACAGTTGTTGAGGCAGAGAGTAAAGAAGATGCAAA
AGAGAAGTACGAGGCACAAGTTAAAAGAGATGCAGTTATTAAATCAAGTAGATATAGGAG
AGGGATAAACTAATGAAAGAACGACTAAAAGCATTTTTATATTTTTTAATGTCCATATTC
CTTTTTCCTTTTACGTTTTTGTATTTGTTAGCTTACCATCACTTTGAAGACAAGCAACAT
TTTTTAACAACATGTATAGAGTATATAGAACTTGTTTATATACTATTTATGCATAGTATT
TTAGGTAAAAAAGTAAACGAACCTTTTAACATCGACGAAATAGATTTTTGGTTGAGGTTT
GGTTTCAAACTAAAAAGATATACGGGTTTAATTAAAGAAGAAATAAAACTACTACGTCAA
GAAATACCAGTCTTACGTTATGACAAACCAGAAGTAACAAAAGACTATATAGAGTACATT
AATATTAATTATACGGCAGACACATATTATTGCTTTTATAAAGATGGAACGTTTAGGTTC
TATGATGATTATACTAACCAAAAACTAAAAGGAAATATTGATTCAGATTTTTTCAAAAAA
CTAGAATCATGGAAGCTCCTAGTAGAAAAAGGAAAGAGAATAAGTGATGATATTTAAAAA
ATTCGAGTTGGTTATTAGAAATAATAAAGAAGGTAGATAAAAAATGATTAAACAAATATT
GAGACTATTATTCTTACTAGCGATGTATGAGCTAGGTAAGTATGTAACTGAGCAAGTATA
TATTATGATGACGGCTAATGATGATGTAGAGGCGCCGAGTGACTTCGCAAAGTTGAGTGA
TCAGTCAGATTTGATGAGGGCGGAGGTGACAGAGTAAATGATGTGGTTAGTCATAGCAAT
TATATTACTAGTCATCTTATTGTTTGGTGTGATGTTGCAAGCTGAACAGTTAAAAGGCGA
TGTGAAAGTTAAAGAGCGGGAGATAGAGATATTAAGAAGTAGATTGAGACATTTTGAAGA
TTAAAAATATTTGTATGGAGGGTATTCATGACTAAAAAGAAATATGGATTAAAATTATCA
ACAGTTCGAAAGTTAGAAGATGAGTTGTGTGATTATCCTAATTATCATAAGCAACTCGAA
GATTTAAGAAGTGAAATAATGACACCATGGATTCCAACAGATACAAATATAGGCGGGGAG
TTTGTACCGTCTAATACATCGAAAACAGAAATGGCAGTAACTAATTATCTTTGTAGTATA
CGAAGAGGTAAAATCCTTGAGTTTAAGAGTGCGATTGAACGTATAATCAACACATCAAGT
AGGAAAGAACGCGAATTCATTCAAGAGTATTATTTTAACAAAAAGACTTTGATTGCGGTA
TGTTATGACATACACATTTCTGAAAGTACAGCGCATAGAATTAAGAAGAAGATAGTTTCT
AAACTAGCCGAAGAATTAGGGGAATACTAAAATTGACAGTAAAATGACAGTTTTTGACAC
CTAAAACGAGATATTATGATATTGTAAGAATTATCTTAAGACGTGGGGTAATAGCCACAT
TAGATGTTCTCATCGATGTGATTGAGAAGTGACAAACATATAAAAATTGATATGTTACGC
TATTAATCACTTACTACCTGCCTATATGGTGGGTAGTTTAATTCTTGCATTTTGAGTCAT
AACTATTTTCCTCCTTTCACATTTATTGAACGTAGCTCCTGCACAAGATGTAGGGGCATT
TTTTTATATTTAAAATAACTAGAGTAATTAACGTAAAGGCGTGTGATACAGTGAAAACAA
TTGATTAAATTAACACCGAAGCAAGAAAAGTTTGTGCTAGGACTCATAGAGGGCAAGAGC
CAACGGAAAGCATATATTGACGCAGGGTATTCGACTAAAGGTAAAAGTGATAATTATATA
GATAGCCGAGCTTTTGAGTTGAGTAAGAATAGTGCGGTTTTAGATAGGTATGAAGAATTG
CGTCAAGAAGCAGCTGAACAATCAAAATGGACACGCCAAAAGGCTTTTGAAGAATATGAG
TGGTTAAAGAATGTAGCTAAGAATGACATTGAAATAGAGGGAGTAAAGAAAGCGACAGCT
GATGCATTCCTCGCTAGTTTGGACGGCATGAATAGAATGACGTTAGGAAATGAAGTTCTG
ACTAACAAAAAGATTGAAACTGAAATCAAGATGCTTGAGAAAAAAATTGACCAAATGGAT
AAATCAGAAAATAATTCACAAGAAGCAGAAGTTGCTAAAGCACTTATTAAGTTAGCGGGT
GTTAATAATGATTAATGAAATGTTAAACCCGAAACAACAAGAAGTCTGGAACTGCTTTAT
AAACGATAAACCCAAAGTATTAATAGCGAGTGGTGCAAAAAGGGCAGGTAAAACATATGT
GTTCATCCTGCTTTTTTTAATGCATATAGCTACTTATAAAGACAAGGGGCTTAACTTCAT
TATTGGAGGAGCAACACAAGCATCTATAAGACGTAACATACTAGATGATATGGAGTTAAT
ACTAGGTAGAGAGTTAACACTCGACAAATCTAACGCAGTCAAAATATTCGGTAATAAAGT
GTATGTATTCGACGGACAAAACTCGGATGCATGGAAAAAAGCGCGTGGTTTTACTTCAGC
AGGTGCTTTTTTAAATGAGGGAACAGCATTACACAATATGTTTATTAAAGAAGTGTTCTC
ACGTTGTAGTTACAAAGGCGCGAGAATATTAATTGATACCAACCCCGAAAACCCGATGCA
TCCAGTTAAAAAAGATTACATTGATAAGAGTGGTCAACGGTTATCGAATGGAAGACTAAA
TATCAAAGCATTCCAATTTACTTTGTTTGACAATACATTTTTAGATGAAGAATATATTGA
ATCGATTATCGCAAGTACACCAACAGGAATGTTCACAGATCGTGATATTTATGGTAAGTG
GGTTTCTGCTGAAGGTGTTGTATATAAAGATTTCAAAGAAAAAGTTCATTACATCAAAGA
TGAAGAATTTAAAACTAAACAAATAAAAAGGAAATATGCAGGCGTCGACTGGGGATATGA
GCATTATGGTTCTATTATGGTTGTAGCGGAAGACTTTGACGGAAACAAGTACGTTATTGA
AGAACACGCACACAGACATAAAGAGATAGATGACTGGGTAGCTATTGCTAAAGGAGTTAT
AAAAAGGCATGGCGATATTCTTTTTTATTGTGATACAGCCAGACCTGAACATATTGAACG
ATTTAGAAGAGAGAAGATAAAAGCAAGATATGCTGACAAAGCTGTTATTGCTGGCATTGA
AGTTATTTCTAGGTTATTCAAGTTAAATAAAATATTCATTATCAAAGAAAAAGTTAGTTT
GTTTAAAGAAGAAATATACAACTATGTTTGGAAAGATAATGCAGACGAACCAGTTAAATT
AAACGATGACACATTAGATGCGTTAAGATATGCAGTTTATACAGCTAATAAGCCAAGTGG
CACAGGCTTTAATTAAAGGAGGTAATATTTTGTACCCTAGCCAACCAACACAAACAGAAA
TATTTGATGCTATTGTGAGGACTAACAATAAGCCAGAAACACTGGAAGAAATGATTGTCA
GATATATAAAACAACATTTAGAAAAGTTACCTGAAATCTCAATAGGTCAAGAATATTATG
AGCAACGACCTGATATTGTAAAGGAACCTAAGCCGGTTGATGCTACAGGAGCAGTTGACC
CATTGAAACCAGATGACAGAATGATTACCAACTTCCATGCTAACCTAGTAGATCAAAAAG
TTTCTTATATTGTAGGTAAGCCTATCGCTTTTAAACATACAGATGATGAAGTAGTTAAAC
GTATTGATGAAGTTTTAGGCAATAGATTCGATGATAAGTTACACAGTGTACTAACAGGAG
CTAGCAATAAAGGTATTGAATGGTTGCATCCTTACCTTGATGAAGATGGAGAATTCAAGT
TATTTAGAGTACCAGCAGAACAAGGTATTCCTATATGGACTGATAAAGAGCACGAAGAAT
TAGAGGCGTTTATCAGGATGTATAAATTGGAAAATGAAACTAAAGTTGAATACTGGGATA
AAATAACGGTTAATTACTACGTTTATGAAAATGGCTCGCTTATTCCGGATTACTCTAACA
ATTTGGAGAATTCAAAAACGCATTTTAGTACAGGGTCGTGGGGTAAGATTCCATTTATTC
CATTCAAAAATAATGACTTAGAAATGTCAGATATATTTATGTATAAAACATTGATTGATG
CGTATAACAGGCGATTATCTGATTTATCCAATACTTTTAAAGATTCAAACGAATTAACGT
ATGTATTAAAGAACTATGATGAACAAGAGTTGCCAGAATTCAAACGGTTACTACGTTATT
ACGGGGCGATAAAAGTATCGGATAACGGGGGTGTCGACACAATACAGGTAGAAGTACCAG
TTGAAAACAGTAAAAAGTATTTAGATGAGTTATATCAAAAAATAATGTTGTTTGGTCAAG
CGGTTGACTTTAGTTCTGATAAATTCGGTTCTGCTCCAAGTGGGGTTGCGTTAGAGTTTC
TATATACTAACTTAAACTTGAAAGCAGATAAGTTAGCGCGTAAAGCTAAAGTTGCTATAC
AGGAGTTACTTTGGTTTGTGTTTGAGCACTTCGACATCAAAGGAGAACATAAAGATGTCG
ATATTAGTTTCAACTACAACAAAGTAGCGAACACAGAATTACAAGTACAAACAGCTCAAC
AATCTATGGGAATTGTAAGCCATGAAACAGTACTAGAAAATCACCCGTTTGTCGAAGATT
TGCAAGCAGAACTCGAACGAATAGAACAAGAACAAATGGAGTACAACAAGCAACTGCCTA
ATTTAGATGACGGAGGTGCTGACGGTGCCCAACAACAAGAAAGATCTAACAATAAAGAAT
CAGAATGATATTGATGAGTATATCGACAGTCTAATCTCTAAAGCTGAGAAGCCTATAGAA
CAACTATTTGCTAATCGACTTAAAGAGATAAAACAAATCATCGCAGATATGTTTGAGAAG
TATCAAAGTGATGATGTGTATATTACATGGACTGAATTTAATAAATATAACAGGCTCAAT
AAGGAGTTAACTCGTATAGGTACTATGCTGACTGATGATTATAGGCAAATAGCTAAGATG
ATTCAGAAGTCGCAGGAAGATGCTTATATAGAAAAGTTCCTTATGAGCCTTTATTTATAT
GAGACGGCGAGTCAAACATCTATGCAGTTTGATGTTCCTAGCAAAGAAGTTATCACATCA
GCTATTGAACAACCTATTGAGTTCATTCGATTAGTACCGACGCTACAGAAGCATCGTGAT
GAAGTATTGAAAAAGATACGCTTACATATCACACAAGGCATTATGAGCGGAGAGGGTTAC
TCTAAGATAGCGAAAGCAATCCGTGATGATATTGGTATGTCTAAAGCTCAATCGTTGCGT
GTAGCTCGTACAGAAGCGGGTAGAGCGATGTCACAAGCTGGACTTGATAGCGCATTAGTA
GCTCAAAAGAATGGCTTACAGATGTATAAGTATTGGCATGCCACTAAAGATACACGTACA
AGAGACACACACAGGCATCTAGACGGTGCTAAGAAGAAAATAGACGAACCGTTCAAGTCG
AGTGGTTGCGTTGGACAAGCGCCCAAGTTATTCGTTGGTGTGAATAGTGCAAAGGAAAAT
ATCAACTGTCGTTGTAAGCTTATGTATTACATTGACGAAGATGATTTGCCTAGTACAACA
AGAGTACGTAAAGATGATGGCACAACCGAAGTAATACCACAAATGACTTATCGTGAGTGG
GAGAAATATAAACGTAAAAGAAAGTAGTTTACTGCTCGACCTTAGCATGTCGTTAAACTG
CTTCTTTTTATACCAAAATTCTTCGTGGCGTTGCACGTAAAACTCGTAAAAAGGAGTAGT
TTAAATGGATTTATACACGTTGTTAGGACAATTTAAAGACGGAGAAATCGACAAGCAGAA
AGTAATTGATGCGATTGACGAATCGAAATCGGGAATGGTACCACGTTCAAGATTGAACGA
CAAGAATACCGAAATCGAAGAGTTAAAAGAAGAGATTTCTAAACGTGATGAACAAATTGT
CAAATTGCAAGACTCTGTTAAAGATGATAGCGAGATTCAAAAAGAACTCGAAGAATTAAA
GAATCAAAATTCAGAGTGGGAGACAAAGTATAAAGAAACACAACTTAATAACGCAGTTAA
GTTAGCGGTTGCTAAAGAAGCAAATGACGCTAACGACATTCTAGCATTCATCAATAAAGA
TGAACTGGAACTAGCAGACGATGGCACTGTAAAAGGTTTAGACAAAGCGATTGAAACGCT
TAAAGAGTCTAAACCTTATTTATTTGCGCCGTCTAAGCCTGTAGGTAAAACACCACAAGG
CGGAGGTAATCCGGACTCAGGTGTAACGAAAGAAAAGTTTGACAACATGAGTGTCGCTGA
ACGTAACGAATTGTATTTGAACGATCGTGAGACATTCGAAAAATTAGTTAATCAAAATTA
AACAAAGAAAGAGGTATAAGCATGCCACAAGGACTTACTAAAACAAGTAATCAAATCATT
CCAGAAGTATTAGCGCCTATGATGCAAGCGCAACTCGAAAAGAAATTGCGTTTCGCTTCA
TTTGCAGAAGTAGATAGCACATTACAAGGACAACCGGGAGACACTTTGACATTCCCAGCA
TTCGTTTATAGCGGAGACGCACAAGTAGTTGCAGAGGGCGAAAAAATCCCTACTGACATT
TTAGAAACGAAAAAACGTGAGGCTAAAATCCGTAAAATTGCTAAAGGTACATCTATCACA
GATGAGGCTTTATTAAGTGGTTACGGAGACCCTCAAGGCGAACAAGTACGTCAACACGGT
TTAGCACATGCTAACAAAGTTGATAATGATGTATTAGAGGCTTTAATGGGAGCTAAACTT
ACTGTTAATTCAGACATCACTAAATTAAACGGCTTACAATCAGCAATTGACAAATTTAAC
GATGAAGACTTAGAGCCAATGGTTTTATTTGTTAATCCACTTGATGCTGGTAAATTACGC
GGAGATGCATCAACTAACTTTACGCGTGCAACCGAATTAGGCGATGACATCATTGTTAAA
GGTGCGTTTGGCGAAGCTCTAGGCGCTATCATTGTACGTACTAATAAGTTAGAAGCTGGC
ACAGCTATTTTAGCTAAAAAAGGTGCAGTTAAATTAATCTTGAAACGTGATTTCTTCTTA
GAAGTAGCGCGTGACGCATCAACAAAAACAACTGCATTATACAGTGATAAGCACTATGTA
GCATATTTATATGATGAATCTAAAGCAGTGAAAATCACTAAAGGTTCTGGAAGCTTAGAA
ATGTAATAGGAGGTAGTGACATATGTATAAAGTAATCGAACGTTTTGAAGATGCACAAGA
CAATGGACATGAATATCAAGTGGGAGACATTTACCCACGTGATGGGTTAGAAGTATCAGA
AGAACGGTTCACTGAATTATCTACAACAAACAACCGCCGTAACTTAATCGCTATCAAACT
TGTTGAAGACGATACAACAGAACAGTCTGAGGCGAGCGCTGACGAGCAAAAAAGTTTATC
TGATATGAAAGTAGCAGAATTAAAAGAACTTGCTAAAAAGCGTGAAATTAAAGGCTATAG
CGATATGAAAAAAGATGAGCTTATCAAAGCTTTAGAGGGTGTTAAGTAATGGACGCAAAA
GACGTCAAAATGATTAATGGACTTTCACTCAATGATTCGTCTAACGATGAGCAGATCGAA
TATCTTATTGAAGAATATAAAGGTGTTGCAGAAGATTATTGTAATCAGAAGTTTGATGAC
AAAGAAGTGCCGTCGGGTGTTAAGAAGTTTATTGCTGAATGTATCAAGTTTGGTACAACT
GGCAATATCTCAGCGCGCACGATGGGCACCGTGAGTTATACCTATGTAACTGACATACCT
AGTAGTGCTTATGCTTATCTAATGCCTTATCGTAAGTTAAGTTGGGGTAAGCGATATGTT
TAATCCGTTTGATGAGTTTCCGCACACAATTGAAATTGGAGAGGTTGAAGTTGCAGGAAC
ATTTCCTAAAGAATACGAGCGTTTTAAAAGTAACGAAACAATTAAAGGATTTATGGATAC
GCCTACATCAAGCGAGACACTCAAATTTCATCAAATGAGCAAAGACTTCGACCGTAACCT
ATATACGCCGTATCACATACCAATAACAAACAAAACTTTATTTAATTACGAGGGTAAAAC
GTACGAAGTTGTAGGCGAACCGGTCGACCAAGGCGGACAACATGAAATCAATTTAACTAG
ATTGAGGGTGCGACCTATTGGCAAAGGTTAAGTATGGTAATTGGGACTTAGTAAAAGAGT
TAGAAAATTACGAGCGAGACATGGAGCGATGGGTCAAACGAGGTATAGCAAAGACAACTG
CTAAGATTCACAATACAATCATTTCATTAATGCCAGTTGATACCGGATATCTTAGAGAAA
GTGTAACAATGGACTTTAAAGACGGCGGTTTTACTGGTGTTATTAATATTGGTAGTGAAT
ACGCAATATATGTCAATTATGGTACTGGTATATATGCAACAGGTGCTGGAGGTAGTAGAG
CGAAAAAGATACCGTGGTCGTACAAAGATGCGAACGGTAAGTGGCATACTACTAAAGGAC
AACATGCTCAACCTTTTTGGGAGCCGGCAATAGACGCTGGACGAGCATTCTTTAATAAGT
ATTTTTCATGAGGTGGTTAAGATATGTGGGTATCAGTTGAACGGTACTTATTTAACAAAG
TATATAACAAATTAAAAAGTAACCCTATTATCCAAAAACAATTGGACGGTAGGGTTTTTG
ATTGCGTTCAGAAAGACGCTGTTTACCCATATATCGTTGTGGGTGAAACAAACGTCACTA
ACAAAGAAACGACCACGAGCATGGTCGAAGATGTCGGCATCACGTTGCATGTTTATAGTC
AAGCACGTAATAGAGATGAGGCATCACAAATAATTCAATTTTTAGGCTTCGTTTTAAATA
ACGAAATAGAAATTGATTATTATTCATTCATTAAAAGTCGAATTGATACACAAGAAGTGA
TTACTGACATAGATCAGTACACTAAACACGGTGTCATTCGGCTTGTTTTTAAATACAGAC
ATAACACATTACAAAGGAGTGTAACGAATGGCGCAGGATAAATATATTGTCGCTCTCCAA
ATTGCTGATAAGGATTTAGCTAAGAAGCTAACTATCGAAGAAGCAACGCTTTTAGGTAGT
TTAGCAGAGGGTGGGCACACTATCAGTAATGACCTTGCTGAAATCATTCAAGGCGGTAAG
AAAGATTATAGCCGTAACTCTGTCGAAGAAGAAATCAAGTTGACGCTTGATGTCGTTCCG
GGAGATAAAGGTCAATTAGCATTAAAAGAATCAGTTAAACAATTCAAACAGTTACGTGTT
TGGATTTGGGAAACTAAAAAACGCGATGGAAAACATCACGGTGTATTCGCGTATGTAGTT
ATCGAAGAGCACGAATGGTCATTTGATGATGAAGATAACAAAATCGAAATCACAGCAAAA
GTTAAGTTCAATAGTGCAGACGGTACAATCAATGATTTACCAAAAGAATGGCTTAACCCT
AGCGCATTGGCTCCAGTTGTTGAATTCGAAGACATGAACGCATACGAAGATAGTTATGAA
AACCGAACTAAAAAAACAACTGCTGGCAGTAGCGATTTAAGTATGTAATTAACGAGGGCA
TTAGCCCTCTATTTTTTTGTACAAAATAACGATAAACGAGGTATTTAATATGACTGAAAC
AACTTTTAATCCAATTACATCATTAACAATTAACAATGAAGAAGTGAAAGCAAAAGCAAC
ATTTATGTTCGATAAAACCGCTAAAAAATTTGCAACTGAACAAGAAGATAACAAAGGTAG
AAAACAAACGATTTCAGGATTTACTAATGTTTATAACGCTTTATTAGAACGTGACACAGT
GGCAATCGTAGACTTTTGGGAATGTGCAACAGCTTATCTAGGTAAAAGCGCGCCTAAAAG
AGAAGATATTGAAGCGGAAATCATGGAAATCATCGAAAGAGAAAACGACACGTTGAATCT
TTTACAAGGTGCGTTGGACGTAATGAATAATAGCGGTTTTTTCAAGCAGAAATCACGTCT
ATTCTGGACACAGATGAACCAAGCGCCATCGTTAGCCAAAGAAGACGAGAAAGAGGGCGC
GAAAGCTGGTATCGAGATGATGAAGAACAACTACAAAGAAATCATGACCGTAGCACCTTA
TTAGACTATTCGGAAATAAGGCAGATGACAAGTCGTTACATAGGTTATATGAGTAATGAC
GAGCTAATGAGCATGCTACCTGCCGAATGGAATGACTGGATTATTGGCGCTAGACAAGCA
TTGATTGACCAAAGGGACATTGTGTTGTACGGCGCTCAATATAATGCGGTTGCTCAAGCT
GGTAAATCACTAAAACGTTTTGTTAAGCAGAACGAAAGAGAACATTACATTATTCGTGGT
CAAGAAGAAGAATACGAAAGAATGAAACAGCGTGAGCTAACTAAAAACAAACGTAAAAGA
GAAATACAAAAACAAGGGACTCGCAAGTTCCTTAACAGCTTAAAAACAAGTCATAAAGGA
GGTTAGGCATGGAAAAGAATTTTCTGGCTCGTGTTACAGCTATAATCAGTGATTTTAAAA
GGAATATTAGAACTGCTCAACGTATGGCTAAAACTGATATACCGGACGAAATCAAGACAG
AAGTTACAGCTAACATAAGAGACTACCAAAGAGAACTAACGCGAGCCAAATCGATGGCTC
AACGTTGGCGTGAACATAAAGTTAATATTGATGCAGACGCTAGCAAAGTAAAACAAGTCA
TATCGTTTGTTAAAGCAGAACTATCGAATATCAGACGTAAAAAAGTTGAAATTGACGGCG
ACGCAAGCGGATTAAAAAGAAATGTTGCGACTTCTAAAGCAATGTTAGCTGGTTGGCGCA
AACACACTGTTAAATTAGATTTTGATACAACCGGAATGACGAAAATGCAAGTAGCATTGA
CTGCAGGTAAAAGAGCATTAGATCAGTATCAATCAACAATGGATGGCATCGCATCAAATA
TTAGAACTTTCGGTACTATCTTTGCGCAACAAGTCAAAGGTTTAATGATTGCTAGTATAC
AAGCGTTAATACCAGTAATTGCTGGATTAGTTCCAGCTATTATGGCAGTACTTAATGCCG
TTGGTGTATTAGGCGGTGGCGTCATCGGGTTAGCTGGTGCATTCTCTGTAGCTGGTGTTG
GAGCGGTTGGCTTCGGTGCAATGGCTATTACTGCACTAAAAATGGTAAAAGATGGCACAT
TGGCAGTAACAAAAGAAGTACAAAACTTTAGAGATGCGAGCGATCAGTTAAAAACTACAT
GGCAAGGCATTGTAAAAGAGAATCAAGCAAGTATCTTTAATGCGATGTCAGCGGGTATCA
GAGGCGTTACAAGTGCGATGTCTCAATTAAAACCATTCTTATCCGAAGTATCTATGCTGG
TTGAAGCAAACGCACGCGAGTTTGAGAATTGGGTTAAACATTCTGAAACAGCTAAGAAAG
CATTTGAAGCATTGAATAGCATAGGTGGCGCAATATTCGGAGATTTATTGAACGCTGCAG
GACGATTTGGCGACGGATTAGTTAACATTTTCACTCAATTAATGCCGTTGTTCAAATTTG
TCTCTCAAGGACTACAGAACATGTCTATAGCTTTCCAAAATTGGGCTAACAGTGTAGCTG
GTCAGAATGCCATTAAAGCTTTTATTGACTACACTACTACCAACTTACCTAAGATTGGTC
AGATATTTGGCAATGTATTTGCTGGTATTGGTAATTTAATGATTGCTTTTGCTCAAAACA
GTTCTAATATTTTTGATTGGTTGGTTAAATTAACTTCTCAATTTAGAGCGTGGTCAGAAC
AAGTAGGACAATCACAAGGCTTCAAAGACTTTATAAGTTACGTTCAAGAGAATGGTCCTA
CTATCATGCAATTAATCGGCAACATCATAAAAGCATTAGTAGCATTTGGCACTGCAATGG
CTCCTATAGCTAGTAAATTGTTAGACTTTATCACTAATCTAGCTGGTTTTATCGCTAAGC
TATTCGAGACACACCCAGCTATAGCACAAGTTGCTGGTGTTATGGGTATTTTAGGTGGTG
TATTTTGGGCTTTAATGGCTCCGATTGTTGCTATAAGTAGTGTGCTTACAAATGTGTTTG
GCTTGAGTTTATTCAGTGTCGTCGAAAAGATTTTAGAATTCGTTAGAACATCAAGTTTAG
TTACTGGAGCTTTGGAAGCATTAACAGGTGTTTTTGGAACGATTTCAGCACCTATTTTAG
CGGTAATTGCAGTAATTGGCGCATTCATCGGTGTTCTCGTTTATTTATGGAAAACAAACG
AGAACTTTAGAAATACTATTACTGAAGCATGGAACGGCGTTAAAACGGCGGTTTCTGGTG
CGATTCAAGGTGTGGTTGGCTGGTTAACTGAATTGTGGGGCAAAATCCAATCTACCTTAC
AACCGATAATGCCTATATTGCAAGTATTAGGACAAATATTCATGCAAGTCTTAGGTGTTT
TAGTAATAGGCATTATTACAAATGTTATGAATATCATACAAGGTTTGTGGACTTTAATTA
CAATTGCGTTCCAAGCCATAGGAACAGTGATATCCGTAGCAGTCCAAATCATAGTAGGTT
TGTTCACTGCTTTAATTCAGTTGCTTACTGGCGACTTCTCAGGTGCTTGGGAGACTATTA
AAACTACGGTTACCAATGTACTTGATACGATTTGGCAATACATGCAATCAGTTTGGGAGT
CAATTATCGGCTTTTTAACTGGCGTAATGAATCGAACGCTTTCTATGTTTGGTACAAGTT
GGTCACAGATATGGAGTACAATCACTAATTTTGTTAGCAGTATTTGGAACACTGTTACAA
GTTGGTTCAGTCGAGTGGCTTCGAGTGTAGCTGAAAAAATGGGGCAAGCACTAAACTTTA
TTATCACAAAAGGTTCCGAATGGGTTTCTAATATTTGGAACACAGTTACAAGTTTTGCTA
GTAAAGTAGCTGATGGATTTAAAAGAGTTGTCTCAAATGTAGGCGACGGCATGAAAAACG
CGCTTGATAAGATTAAAAGCTTTTTCAGCGATTTTTTAAATGCCGGAGCAGAATTAATAG
GCAAAGTAGCAGAAGGTGTAGCTAACGCTGCGCACAAAGTAGTAAGCGCGGTAGGTGATG
CGATTTCATCAGCTTGGGACTCTGTAACTTCATTTGTAAGTGGACACGGTGGAGGTAGTG
GTTTAGGTAAAGGTTTAGCGGTATCACAAGCTAAAGTAATGGCTACTAGCTTCGGTAAAA
CATTTACAAGTGAGTTAGGTTCAACGTTAACAGATGGCTTCAACGATAGTTTGACACCAA
GTGTTGATGGTCATATGACAAACGATGTGCAACATAGCATGAAAGAAAATAACAGACCTA
TTGTTAATGTAACTGTTAGGAATGAGGGCGATCTTAACATGATTAAATCACACATTGACG
ATATGGATGCAAAAGATGGTAGTTTCAACTTAATGTAAGGGAGGTTTGTTTATTGATAGC
CCATGATGTAGAAATTGTAAAAAACGGTGTAACTTATAGAATCAGTGACAATCCTCTCAC
TTACAAACATTTGAGAGTGCTTGATTACAATGTTATCGGTTCGGGTTACAAAAGGAATTA
TTCGCCTTTAGATGGTGTTGATGGACGTTTCCACAATTACGCTAAAGAAGAATATAAAAA
AGTTGAATTAATATTGAGGTATGAAGTACCTAAAATTGCTTATGCCTCACATCTTAAATC
AGACATTCAAACATTGTTTTATGGTCGCTTTTACCTAAGAGAATTGGCAACGCCGGATAA
CACTATCAAATTTGAAAATATGTTCGAACCATTAGAACAAGAATTTGAATTAGATTATGT
TGACGGTAGACAACTATTCGTTGGATTAGTTAGCGAAGTATCTTTTGACACAACTAAGAC
ATCAGGAGAAATCACGTTGACTTTTGAGACAACAGAATTACCTTTCTTTGAAAGTATCGG
CTATAGCACTGATTTAGAAAGTGATAACGATTTAGAAAAATGGTCAGTTCCGGACAGAAT
AGCATTAAATGAAAATGATAGAAGTAGACAAATGACATTCTATAATACGAGTTCTGGAGA
TGTTTATTACAACGGAGATGTGGCATTAACACAATTCAACCAATTCAATGTAGTTGAAAT
TGAATTGGCCGAAGATGTTAAAGCTGATGATAAAGACGGTTTCACTTTCTATATGGATAA
AGGAAACATCTCAGTAATTAAAGATGTCGATTTAAAGGCAGGCGATAAAATCATTTTTGA
TAACAAGCACACATATAGAGGCAATTTAAATATTGACCTATACAACAAGACGTTAGAACA
ACCGGTGTTGTATCCTGGTTGGAATCATTTTAAAGCCAACAGACTTATGAAAAAGATAGT
CTTTAGACACAAATTATATTACAGATAAGGAGTAGCATATGCCGGTATTATTAAAAAGTT
TGCAAGGCGTCGGTCATGCGATTCATGTTAATACAAAATTAAACGAAAAATTGAACGAAG
ATAGCACGTTAGACATTGATATGATAGAAAATGCCAGCACTTTCGACGCAATCGGCGCTA
TTACAAAGATGTGGACTATCACAAATATAAAGGGGGAAGATGACCTCAACGAATATGTAA
TAGTAATGCTTGATAAATCAACAATCGGAAACAAAATCAAACTTAGTATCAAAGCGAGAC
AAAAAGAATTAGATGATCTAAACAATTCTAGGATTTACCAAGAATATAACGAAAGTTTCA
CAGGCGTAGAGTTTTTTAACACTGTATTTAAAGGAACTAGTTATAAGTACGTATTGCACA
CTAAGGTTGACGCATCAAAGTTCGAGGGATTAGGTAAAGGAGACACAAGACTTGAGATAT
TCAAAAAAGGACTTGAACGCTATCATCTCGAATATGAGTACGACGCTAAAACAAAAACAT
TTCACTTGTATGACGAATTATCTAAAGTAGCAAATTACTATATTAAATCAGGTGTAAATG
CTGATAACGTCAAAATTCAAGAAGATGCTTCTAAATGCTACACATATATAAGAGGTTATG
GCGACTTTGACGGTCAGCAAACTTTTACAGAGGCTGGATTACAATTCGAATTCACACACC
CATTAGCACAACTGATTGGTAAAAGGGAAGCGCCTCCGTTAATAGATGGACGTATAAAAA
AAGAAGATGTTTTGAAAAAATCAATGGAGCTAGTGATAAAGAAAAGTGTCACTGCTTCTA
TTTCTTTGGACTTCGTAGCACAGCCTGAGCATTTTCCAGAGGCTAAACCTAGAATTGGCG
ATGTCGTAAGAGTGGCTGAACCAACTATAGGCTATAACGACTTAGTAAGAATAGTCGAGA
TTACTACACATAGAGATGCATATAACAACATCATCAAACAAGATGTAGTATTAGGCGATT
TTACAATGCGTGACAGATATAGAAAAGCTATCCATGAAGCTACGAACTATGTTAAGAATG
TAAAAACAACTAAGTCAGACCCAGCTAAGTACTTGAGAGAACTAAACGCTAAAGTTAATG
CTAGTTTATCTATAAATAACGAATTAGTTAAGCAGAATGAAAAAATAAACGCAAAAGTCG
ATAAGATGAGTACTAAAACAGTCACAACTGCGAATGGCACGATTATGTACGACTTTACGA
GTCAATCAAGTATAAGAAATATCAAATCTATTGGAACGATTGGCGATTCAGTAGCTAGAG
GATCGCACGCAAAAACTAATTTCACAGAAATGTTAGGCAAGAAGTTAAAAGCTAAAACGA
CCAACCTTGCAAGAGGTGGCGCAACAATGGCAACAGTTCCAATAGGTAAAGAAGCGGTAG
AAAACAGCATTTTTAGGCAAGCAGAGCAAATAAGAGGCGACCTAATCATATTACAAGGTA
CAGATGATGACTGGTTGCATGATTATTGGGCGGGCGTACCGATAGGCACTGATAAAACGG
ACACTAAAACGTTTTACGGTGCCTTTTGTTCTGCAATTGAAGTTATTAGAAAGAATAATC
CAGATTCAAAAATACTAGTGATGACAGCTACAAGACAATGCCCTATGAGTGGTACAACAA
TACGCCGTAAAGACACGGACAAAAACAAACTAGGGTTAACACTTGAGGACTATGTAAACG
CTCAAATATTAGCTTGTAGTGAGTTAGATGTACCAGTGTTTGACGCATATCACACAGATT
ACTTTAAGCCATACAATCCAGCTTTTAGGAAAGCGAGCATGGAGGACGGCTTACACCCTA
ACGAAAAAGGTCACGAGGTTATTATGTACGAGTTAATCAAGGATTATTACAGTTTTTACG
ACTAAAGGAGGCAACCAATGGCTTACGGATTAATAACAAGTTTGCATTCTATCACTGGCA
AAAAAGTAGTTGCTCAGCACGAGTACAACTATCGATTACTTGATAATGGAATGAGCAAAC
TTGAGAAAATGTTTATATATCATCAAAAAGAAGAAATATACGCACACTCAGCGAAACAAA
TTAAATACTTGAATGACAGTGTTGAAGATTATTTAACGTATTTAAATGGCCGTTTTAGCA
ACATGATAATAGGTCATAACGGCGACGGTATCAACGAGGTAAAAGACGCGCGTGTTGATA
ATACTGGTTATGATCATAAGACATTGCAAGATCGTTTGTATCATGATTATTCAACACTAG
ATGCTTTCACTAAAAAGGTTGAGAAAGCTGTAGATGAACACTATAAAGAATATCAAGCGA
CAGAATACCGATTTGAACCAAAAGAGCAAGAACCGGAATTCATCACAGATTTATCGCCAT
ATACTAACGCAGTAATGCAATCATTTTGGGTAGACCCTAGAACGAAAATTATTTATATGA
CGCAAGCTCGTCCAGGTAATCATTACATGTTATCTAGATTGAAGCCCAACGGACAATTTA
TTGATAGATTGCTTGTTAAAAACGGCGGTCACGGTACACACAATGCGTATAGATACATTG
ATGGAGAATTATGGATTTATTCAGCTGTATTGGACAGTAACAAAAACAACAAGTTTGTAC
GTTTCCAATATAGAACTGGAGAAATAACTTATGGTAATGAAATGCAAGATGTCATGCCGA
ATATATTTAACGACAGATATACGTCAGCGATTTATAATCCGGTAGAAAATTTAATGATTT
TTAGACGTGAATATAAACCCACTGAAAGACAACTTAAGAATTCGTTGAACTTTGTTGAAG
TTAGAAGTGCTGACGATATTGATAAAGGTATAGACAAAGTATTGTATCAAATGGATATAC
CTATGGAATACACTTCAGATACACAACCTATGCAAGGTATCACTTATGATGCAGGTATCT
TATATTGGTACACTGGTGATTCAAAACCAGCGAACCCTAACTACTTACAAGGCTTCGATA
TCAAAACAAAAGAGTTATTATTTAAACGTCGTATCGATATAGGCGGTGTGAATAACAACT
TTAAAGGAGATTTCCAAGAGGCTGAAGGTCTAGATATGTATTACGATCTAGAAACAGGAC
GCAAAGCGCTTTTAATAGGGGTAACTATTGGACCTGGTAACAACAGACATCACTCAATTT
ATTCTATCGGTCAAAGAGGTGTAAACCAATTCTTAAAAAACATTGCGCCTCAGGTATCGA
TGACTGATTCAGGCGGACGTGTTAAACCGTTACCAATACAGAACCCAGCATATCTAAGTG
ATATTACGGAAGTTGGTCATTACTATATCTATACGCAAGACACACAAAATGCGTTAGATT
TCCCGTTACCGAAAGCATTTAGAGATGCAGGTTGGTTCTTGGATGTACTGCCTGGACACT
ATAATGGTGCTCTAAGACAAGTACTTACCAGAAACAGCACAGGTAGAAATATGCTTAAAT
TCGAACGTGTCATTGACATTTTCAATAAGAAAAACAACGGAGCATGGAATTTCTGTCCGC
AAAACGCCGGTTATTGGGAACATATCCCTAAGAGTATTACAAAATTATCAGATTTAAAAA
TCGTTGGTTTAGATTTCTATATCACTACTGAAGAATCAAAACGATTTACTGATTTTCCTA
AAGACTTTAAAGGTATTGCAGGTTGGATATTAGAAATAAAATCGAATACACCAGGTAACA
CAACACAAGTATTAAGACGTAATAACTTCCCGTCTGCGCATCAATTTTTAGTTAGAAACT
TTGGTACTGGTGGCGTTGGTAAATGGAGTTTATTCGAGGGAAAGGTGGTTGAATAATGGT
AGTAGATAATTTTTCGAAAGACGATAACTTAATCGAGTTACAAACAACATCACAATATAA
TCCAATTATTGACACAAACATCAGTTTCTATGAATCAGATAGAGGAACTGGTGTTTTAAA
TTTTGCAGTAACTAAGAATAACAGACCGTTATCTATAAGTTCTGAACATGTTAAAACATC
TATCGTGTTAAAAACCGATGATTATAACGTAGATAGAGGCGCTTATATTTCAGACGAATT
AACGATAGTAGATGCAATTAATGGGCGTTTGCAGTATGTGATACCGAATGAATTTTTAAA
ACATTCAGGCAAGGTGCATGCTCAGGCATTCTTTACACAAAACGGGAGTAATAATGTTGT
TGTTGAACGTCAATTTAGCTTCAATATTGAAAATGATTTAGTTAGTGGATTTGATGGTAT
AACAAAGCTTGTTTATATCAAATCTATTCAAGATACTATCGAAGCTGTCGGTAAAGACTT
TAACCAATTAAAGCAAAATATGGCTGATACACAAACGTTAATAGCAAAAGTGAATGATAG
TGCGACAAAAGGCATTCAACAAATCGAAATCAAGCAAAACGAAGCTATACAAGCTATTAC
TGCGACGCAAACTAGTGCAACACAAGCTGTTACAGCTGAATTCGATAAAATAGTTGAAAA
AGAGCAAGCGATTTTTGAACGTGTTAACGAAGTTGAACAACAAATCAATGGCGCTGACCT
TGTTAAAGGTAATTCAACAACAAATTGGCAAAAGTCTAAACTTACAGATGATTACGGTAA
AGCAATCGAATCGTCTGAGCAGTCCATAGATAGCGTTTTAAGCACAGTTAACACATCTAG
GATTATTCATATCACTAGCGCGACAGATGCGCCCTCATTTAAAGATATAGGTACTGTCGA
TACACCTAAAGAAGATGGCGTTGACGATGGTTCAGATATTCCGGTAGCTCCTAACACTTT
AGGAAAATCAGGCGTGTTAGTTGTCTATGTTGTTGATGATAGTACGGCACGTGCAACATG
GTATCCAGATGATTCAAACGACGAATATACAAAATATAAAATTAGTGGCACATGGTACCC
GTTTTATAAAAAAAATGACGGCGATTTAACTAAGCAATTCGTCGAAGAAACATCAAACAA
CGCTTTAAATCAAGCCAAGCAGTATGTAGATAATAAATTCGGAACAACGAGTTGGCAACA
ACATAAGTTAACTGAGCCTAACGGCCAATCAATACAAGTTAACTTGAATAATGCACAAGG
CGATTTGGGTTATCTAACCGCAGGTAATTACTATGCAACAAGAGTGCCGGATTTACCAGG
TAGCGTTGAAAGTTATGAGGGTTATTTATCGGTATTCGTTAAAGATGATACAAACAAGCT
ATTTAACTTCACGCCTTATAACTCTAAAAAGATTTACACACGATCAATCACAAACGGCAG
ACTTGAGCAACAGTGGACAGTTCCTAATGAACATAAATCAACGGTATTGTTCGACGGTGG
CGCAAATGGTGTAGGTACAACAATCAATCTAACTGAACCGTACACAAACTATTCTATTTT
GTTGGTAAGTGGAACTTATCCAGGTGGCGTTATTGAGGGATTCGGACTAACCGCATTACC
TAATGCAATTCAATTAAGCAAAGCGAATGTAGTTGACTCAGACGGTAACGGTGGCGGTAT
TTATGAGTGTTTACTATCAAAAACAAGTAGTACCACTTTAAGAATAGACAACGATGTGTA
TTTCGATTTAGGCAAAACATCAGGTTCTGGAACGAATGCCAACAAAGTTACTATAACTAA
AATTATGGGGTGGAAATAATGAAAATAACAGTAAACGATAAAAACGAAGTTATCGGATAC
GTTAATACTGGCGGTTTACGCAATAGTTTAGATGTAGATGATAACAATGTGCCTATCAAA
TTCAAAGAAGAGTTTGAACCTAGAAAGTTTGTTTTCACTAACGGCGAAATTAAATATAAC
AGCAATTTTGAAAAAGAAGACGTACCGAATGCATCAAGCCAACAAAGTGAATCAGATTTG
AGTGATGAAGAACTTCGCGGAATGGTTGCGAGTATGCAAATGCAGGTGGCACAAGTAAAC
GTATTAACAATGGAATTAGCTCAACAAAACGCTATGTTAACACAACAGTTGACTGAACTG
AAAACTAACAAAACAAGTACTGAGGGGGACGTTTAATGATGAAGATGATTTATCCGACTT
TTAAAGACATCAAAACTTTTTATGTTTGGGGTTACTATAAAAACGAGCAAATTAAGTGGT
ACGTAGACAAGGGTTTAATCGATAAAGAAGAATACGCTTTAATCACTGGAGAAAAATATC
CAGAAACAAAAGATGAAAAGTCACAGGTGTAATGCTTGTGGCTTTTTAATTTAACAAAAA
GTAGGTGGCGTAATGTTTGGTTTTACCAAACGACATGAACAAGATTGGCGTTTAACGCGA
TTAGAAGAAAATGATAAGACTATGTTTGAAAAATTCGACAGAATAGAAGATAGTCTTAGA
GCGCAAGAAAAGATTTATGACAAATTAGATAGAAATTTTGAAGAATTAAAGCGCGACAAG
GTAGAAGATGAAAAGAATAAAGAAAAGAATGCCAAGAATATTAGAGACATAAAAATGTGG
ATTCTCGGTTTGATAGGGACTATCTTCAGTACGATTGTCATAGCTTTACTAAGAACTATT
TTTGGTATTTAAAGGAGGTGATTACCATGCTTAAAGGGATTTTAGGATATAGCTTCTGGG
CGTGCTTCTGGTTTGGTAAATGTAAATAACAGTTAAGAGTCAGTGCTTCGGCACTGGCTT
TTTATTTTGATTGAAATGAGGTGCATACATGGGATTACCTAATCCAAAGACTAGAAAGCC
TACAGCTAGTGAAGTGGTGGAGTGGGCAAAGTCGAATATTGGTAAGAGGATTAATATAGA
TAATTATCGGGGCAGTCAATGTTGGGATACACCTAACTTTATTTTTAAAAGATATTGGGG
TTTTGTAACATGGGGCAATGCTAAGGATATGGCTAATTACAGATATCCTAAGGGTTTCCG
ATTCTATCGTTATTCATCTGGATTTGTTCCGGAACCCGGAGACATAGCAGTTTGGCACCC
TGGCAACGGAATAGGTTCGGACGGACACACCGCAATAGTAGTAGGACCATCTAATAAAAG
TTATTTTTATAGCGTTGACCAAAACTGGGTTAATTCTAATAGTTGGACAGGTTCTCCAGG
AAGATTAGTAAGACACCCTTATGTAAGTGTTACAGGCTTTGTTAGGCCTCCGTACTCAAA
AGATACTAGCAAACCTAGTAGTACTGATACAAGTTCAGCATCAAAAGCCAATGACTCAAC
AATTACTGGCGAAGCGAAGAAACCGAAATTTAAAGAAGTTAAAACAGTAAAGTACACTGC
TTACAGCAATGTTTTAGATAAAGAAGAGCACTTCATTGATCATATAGTTGTAATGGGTGA
TGAACGCTCAGATATTCAAGGATTATATATAAAAGAATCAATGCATATGCGTTCTGTAGA
CGAACTTTATACGCAAAGAAATAAGTTTATAAGCGATTATGAAATACCGCATTTATATGT
CGATAGAGAGGCTACATGGCTTGCTAGACCAACCAATTTTGATGACCCGCGTCACCCTAA
TTGGCTAGTTATTGAAGTATGTGGTGGTCAAACAGATAGTAAGCGTCAATTCTTAATGAA
CCAAATACAAGCTTTAATACGGGGTGTATGGTTGTTATCAGGAACAGATAAAGAATTATC
TGAAACGACGTTAAAGGTAGACCCTAATATTTGGCGTAGTATGAAAGATTTAATTAATTA
CGACTTGATTAAGCAAGGTATACCGGATGACGCAAAGTATGAGCAAGTCAAAAAGAAAAT
GCTTGAGACGTACATCAAACGAGATATATTGACACGAGAAAATATTAAAGAAGTAACTAC
AAAAACAACAATAAGAATTAGTGATAAAACATCGGTTGACAGTGCGTCAACAAGAGGACC
CACTGCATCAGACGAAAAACCAAGCATCGTTACTGAAAAAAGTCCATTCACGTTCCAGCA
AGCACTGGATAGACAAATGTCTAGGGGTAACCCGAAAAAATCTCATACATGGGGCTGGGC
TAATGCAACACGAGCACAAACGAGCTCAGCAATGAATGTTAAGCGTATATGGGAAAGTAA
CACACAATGCTATCAAATGCTTAATTTAGGCAAGTATCAAGGCGTTTCAGTTAGCGCGCT
TAATAAGATACTCAAAGGAAAAGGAACGCTAGACGGACAAGGCAAAGCATTTGCAGAAGC
CTGTAAGAAAAACAACATTAACGAAATCTATTTGATCGCGCATGCTTTCTTAGAAAGTGG
ATACGGAACAAGTAACTTCGCTAGTGGTAGATACGGTGCATATAATTACTTCGGTATTGG
TGCATTCGACAACGACCCTGATTATGCAATGAAATTTGCTAAGAATAAAGGTTGGACAAC
TCCAGCAAAAGCAATCATGGGCGGTGCTAGCTTCGTAAGAAAGGATTACATCAACAAAGG
GCAGAATACACTGTACAGAATCAGATGGAATCCTAAGAATCCAGCTACGCACCAATACGC
TACTGCTATAGAGTGGTGCCAACATCAAGCTAGTACAATCGCTAAGCTATATAAACAAAT
CGGCTTAAAAGGTATCTACTTTATAAGAGATAAATATAAATAAAGAGGTGTATAAATGTA
CAAAATAAAAGATGTTGAAACGAGAATAAAAAATGATGGTGTTGATTTAGGTGACATTGG
CTGTCGATTTTACACTGAAGATGAAAATACAGCATCTATAAGAATAGGTATCAATGACAA
ACAAGGTCGTATCGATCTAAAAGCACATGGCTTAACACCTAGATTACATTTGTTTATGGA
AGATGGCTCTATATTCAAAAATGAGCCCCTTATTATCGACGATGTTGTAAAAGGGTTCAT
TACCTACAAGATACCTAAAAAGGTTATCAAACACGCTGGTTATGTTCGTTGTAAGCTGTT
TTTAGAGAAAGAAGAAGAAAAAATACATGTCGCGAACTTTTCTTTCAATATCGTTGATAG
TGGTATTGAATCTGCTGTAGCAAAAGAAATCGATGTTAAATTGGTAGATTATGCTATTAC
GAGAATCTTAAAAGATAACGCGACAGATTTATTGAGCAAAGACTTTAAAGAGAAAATAGA
TAAAGATGTTATTTCTTACATCGAAAAGAATGAAAGTAGATTTAAAGGTGCGAAAGGTGA
TAAAGGCGAACCGGGACAACCTGGTGCGAAAGGTGATACAGGTAAAAAGGGAGAACAAGG
CGCACCCGGTAAAAACGGTACTGTAGTATCAATCAATCCTGACACTAAAATGTGGCAAAT
TGATGGTAAAGATACAGATATCAAAGCAGAACCTGAGTTGTTGGATAAAATCAATATCGC
AAATGTTGAAGGGTTAGAAGATAAATTGCAAGAAGTTGAAAAAATCAAAGATACAACTCT
CAACGACTCTAAAACGTATACGGATTCAAAAATTGCTGAACTAGTTGATAGCGCGCCTGA
ATCTATGAATACATTAAGAGAATTAGCAGAAGCAATACAAAACAACTCTATTTCAGAAAG
TGTATTGCAACAGATTGGCTCAAAAGTTAGTACAGAAGATTTTGAGGGATTCAAGCAATC
ATTAAACAGTTTGTATGCAGATAAAAATCATAGTCATACAATCAAACAGATTGAAGGATT
AGAAAATGCTTTATCAAAAAAATCAGACATAAATCACAGTCATGATGAACGTTATCTTTT
ATCATCAAATGCTTTTACAAAAGAGGAAGCAGATAAACTTTATCAACCTATCGGTTCTTC
GCAGCCGTCACTGAATATTTGGACAGGCAGTGAAACAGAATATAATTATTTGTATCAAAA
AGACCCTAATACACTTTATTTAATTAAGGGGTGATTTTTATGGAAGGTAATTTTAAAAAT
GTAAAGAAGCTTATTTACGAAGGCGAAGCATATACAAAAGTATATGCTGGAAATATCCAA
ATATGGAAAAAGCCTTCATCTTTTGTAATAAAACCCTTACCTAAAAATAAATATCCGGAT
AGCATAGAAGATTCAACAGCAAAATGGACAATAAATGGAGTTGAACCTAATAAAAGTTAT
CAGGTGACAATAGAAAATGTACGTAGCGGTATAATGAGGATTTCGCAAACTAATTTAGGG
TCAAGTGAATTAGGAATATCAGGAGTCAATAGCGGAGTTGCAAGTAAAAATATCAACTTT
AGTAATCCTTCAGGGATGTTGTATGTCACTATAAGTGATGTTTATTCAGGATCTCCGACA
TTGACCATTGAATAATTTTAAACGACTAATTTTTTAGTCGTTTTTTATTTTGGATAAAAG
GAGTAAACAAATGGATATCGGTACAATCGTAAGAACAATTTTATTAATAGTCGCATGGAT
CAATCAGTTTTTAGCAATCAAACATATTTCTCCAATCCCAGTTGACGAAGTGTTTATAAG
CACAGTCGTTACTGGGATTGTTTCAATTTGGACGTGGTGGAAGAATAACAACTTTACTCA
CGCATCTAAGAAAGGGCAACAAAAAATTTATGAAGTAAAAGCTGGCATTCAGTCAACTGG
TGGCGCACCTAAAGTGAACGGAGATGATAACAATGCCGTCGGTTAGGACATACAGTCAAG
CTATTAGTTATCTTAAAAGTTTAGAGGGTAAGGCGTGGAATCCAGACAATGCATTTGGAT
GTCAATGCTTCGATACTGCTAACCAATATTGGCTTTACTTATTTAATCACAGGTTGAAAG
GTGTGGGCGCTGCGGACATTCCTACATGGAATGATTTCACTAACGAAGCAACCGTTTACG
AAAATACTGTGTCGTTTCAAGCATTGCCGGGCGACGTCGTTATTTTTAACCGTAATTATG
GCGGTGGTTATGGTCATGTAGGTATTGTAATAAGCGCTACGTTAGATTCTATAACTATTT
TAGAGCAGAACTGGCTAGGCGGTGCTTACTGGAGTCCACCAGAAGTTACTACAAGACGCA
CACACGGCTACGACTTCCCTATGTGGTTTATCCGTCCATTCTACGCAAAAGAAACGACCG
CTAATAAGCTAAGAAGCGCAGTGAAGCCAGTTAAACAAGATAAGTTATCAAAAGGTAAAA
AAATCATGCTTGTGGCTGGTCATGGTATTGGTGCATACTCTAACGACCCAGGTGCCGTTG
CGAATGGAGAAAACGAAAGAGATTTTAACCGTAAAAATATTATACCTAGAGTGAAAAAGT
ATCTTGAGTCAGTAGGCAACACAGTATTGTTATACGGTGGCAACTCAATGAATCAAGATT
TATATCAAGATACGTTATACGGTCAACGTGTTGGAAACTATAAAGATTATGGCATGTACT
GGATTAAAAACGAAGTCAAACCGGATGCAATCATAGAGTTTCATTTAGATTCTGCTAGTC
CACAAGCAAGTGGCGGGCATGTAATCATTAGCGACCGTTTCCCAGCTGATGACATTGACA
AGGCATTAAGTAGCGCATTAGATAAAACAGTAGGAAAAATAAGAGGTGTGACACCTAGAG
GGGATTTATTGAACGCTAACGTGTCCGCTGAACTTAATCTTAATTATCGTTTAATCGAAT
TAGGTTTTATCACATCAATGAAAGATTTAAACTACATTAAAAATAATTTAGACAGCTTCA
CGAAGCGGATTGCTGAAGCCATTAACGGCAGACAAATTGATGCGCCAAGTAGTAAGCCAA
GCGCTGACAAAATCACATGGAATTGGAAAGGCGTATTTTATCCTAATCCAGAAAAAGCTA
TAAGAGTCAGAAAAACACCCGGATTAACCGGCACAGTCGTTGAAGAAGATTCATGGCTAT
ACACAAAAGATGATTGGGTAAAATTCGATCAAGTAATTAAAAAAGATGGCTACTGGTGGA
TTAGATTCAAATATCAACGTGAGGGCTCTAGTACTAACGATTTTTTTTGTGCAGTATGTA
GAATCACTGACAAGGAACAAAAGATTAAAAATGAAAAATATTGGGGAACTATTGAGTGGA
ATTAACAAACGCATTTAATGTTTAGTTAATTAAAAGTTAATAAAAAATAATTTGTTTTGC
AATAGAAACGTTATATAATTTTTAATGTATTCGAATACATTAAAAAACACAAATGTTAGG
ATGATTAATAATGAATAATAGTAAAATTATTTCTAAAGTTTTATTGTCTTTATCTCTATT
TACTGTAGGAGCTAGTGCATTTGTTATTCAAGACGAACTGATGCAAAAAAACCATGCAAA
AGCAGAAGTTTCAGCAGAAGAAATAAAAAAACATGAAGAGAAATGGAATAAGTACTATGG
TGTCAATGCATTTAATTTACCAAAAGAGCTTTTTAGTAAAGTTGATGAAAAAGATAGACA
AAAGTATCCATATAATACTATAGGTAATGTTTTTGTAAAAGGACAAACAAGTGCAACTGG
TGTGTTAATTGGAAAAAATACAGTTCTAACAAATAGACATATCGCTAAATTTGCTAATGG
AGATCCATCTAAAGTATCTTTTAGACCTTCTATAAATACAGATGATAACGGTAATACTGA
AACACCATATGGAGAGTATGAAGTCAAAGAAATATTACAAGAACCATTTGGTGCAGGTGT
TGATTTAGCATTAATCAGATTAAAACCAGATCAAAACGGTGTTTCATTAGGCGATAAAAT
ATCGCCAGCAAAAATAGGGACATCTAATGATTTAAAAGATGGAGACAAACTCGAATTAAT
AGGCTATCCATTCGATCATAAAGTTAACCAAATGCACAGAAGTGAAATTGAGTTAACAAC
TTTATCAAGAGGATTAAGATACTATGGATTTACAGTTCCGGGAAATTCTGGATCAGGTAT
ATTTAATTCAAATGGAGAATTAGTTGGTATACATTCTAGCAAAGTGTCTCATCTTGATAG
AGAGCATCAAATAAATTATGGTGTTGGTATTGGGAATTATGTCAAGCGCATTATAAACGA
GAAAAATGAGTAATAAATAAAATAAAAATCCGTGGATGTTTTATACAAAACTTATATTTT
ATAGCAGTAAGAAGCTGACTGCATATTTAAACCACCCATACTAGTTACTGGGTGGTTGTT
TTTTTATGTTATATTATAAATGATCAAACTACACCACCTATTAATTTAGGAGTGTGGTTA
TTTTAATATGCGAAGCTAAAATAACTACAAATGATACCATTTTTGATACCAAAAAATAAT
AACCTCAAAATTTCGAGAGAAAAAACTTCATTTTAAATCGCATTAAATCAACGTTTCTAT
AAAAATAAGACCTTAAAAATTAGTTTTTTCAATCGAAATGGAAGGTAGTATCGGATAACT
TTAAACCGCGTTGTTAAGCTATTCTTGACTTCCGGAAATGGGTATTGATACCATTTTGAT
ACTGAATATAACAAAAAGCCACATTACTGTGGCTTTTTTTGTTTTATAACTAAATCGGAT
TGATAGATAAGCTTTGTACTTATTTATATCAGTCCGATTTTTTGATTGGTGTAAAAAATA
ATCATTG
>

>CC15-MSSA 05V24426, sufB-integrating prophage (unpublished sequence, IPHT Jena)
TTAAGCCATTCTTAACTTCCAGAAATGGCCATTGATACCATTTTGATACCATTTACTTGT
CAAAAATGACTATTGCATCGTGTTTTTTCTGAGTATATAAATGGCTGTAAGTGCCCATCG
TTTCAGTGATTTGAGCATGTCTCATGAGTGACTGTAAAACGAAAATATCTACACCATTAT
TTGCAAGATAAGATGCATAAGAATGTCTTAACGCGTGAATGTTATAATGGGGGAAAGCTT
TTTGGAATTTCTTTTGAACATGACTGTAATGTTTGGGAGCCATTCCTCCGAAAATAAAAT
AACTACGTTCATCAAAATATTTGTTTAACTCTTTTTCACGTTGGTGTCGTTCAGTTAACA
TTGTATTGATGAATTTAGGTAAAGGAACAATATCCTCTGAACTATCTGTTTTTGGTCTCG
GATATATAGTTCTATTAGAGATGTCCATTGTTTTATTTATGGATATCTCTTTTTTGTATT
TATTGTAGTCTGTCCAAACAAGCGCCATAGCTTCGCCAATCCTCAAACCTGTATAAAACA
TTAATGTAAATAACTCTCTGTAATCTTGCTCTTCAATGTCTTTGATTCTTTCTTCAAATT
CTTCACGCATCATAAACTTAGGTTTTGGCTTTACACGCGGAATAGGTTTAATTGATATTG
TTGGATCTGTACGTAATCCAAAGTATTTTTTAGCATAATTAATTACAACTTTAAAACCTG
ACCAAATTGTACGAGCAGAATTTGTTGATGCTACATTCTCTATTAGATATTTACGAAACT
CTTGGCATTGATTTTGTGTTATCTTATTCATTTTTATGTGCCCGAACTTAGCTTTAAAGT
GTTTATGATATTCATTTTGTTTGCGTCGTTTTGTTTTAGGTCTCAAATCGCTATTTTCTA
AATAGTAATGAAAAACATAATCAAATGTTTTTGAATCACTATATCCTTCGTTTACGTCAT
TCAAAAAAATAGCCTCTGCTCTCTTAGCTTCACGCTTAGTTGAAAAACCGCGTTGCATCT
TACGTTTGTTATTACCGTATACATCTTTATATCTAATAGAAAAATACCATTTACCTGTAT
TATCATCCTTATATACTGGCATTTTACTTCTCCCTCCTCAAAATTGGCAAAAAATAATAA
GGGTAGGCGGGCTACCCGAAATTTAGTACTAGGTACTAAATGTGATATAATAAAATAAAA
AGTAGGTGATGTTATGACATTTAAAAACAATCATAATTTCAATGAATTAGTTTTAACGAA
TGAAGACATTAGAATTTTAAAAAATGTCTTAGAAGATGCAGTCAGTGTTTATGATGAATA
TTCGGTATGTAATGAAGAATCCGATTTTGCTTACTGTTTATTAAGAGACTTATATACATT
AGACAGCTTAGCTATTTCGTCAAATAATGTTTGAATTATCGAATTGTACTCTTCGATTTT
AATACCATGCATAATAGAGTTTCTGTGTTCAATAGCAGCTTTGACTGAATGTTTTAAATG
TTCTTCTATTAAATCGTTGTTTTCCATTTCGTTTAAAAATGTTCTTATATTCCTCTTGTA
ATCAGGTGTTTGTTTAATTATATCTTTATCAAACTTGTTCAATATCAGCCTACACATTAG
TTCTAGCGCTCTACCTAAAAGTAGTGATGTAGCTAGCCTTTTTTCAGACATAAAGCAATC
ATAAGCTTCAACTATATGAGTTTCAAAATCCTTGTCATTAACTGTTTCTAATAATTGAGT
GTATTTTCTTAAAGAAGCCGGTAAATCATTTGCGTTTTCTAACAAAGAATTAGGTGTTCG
ATAAATTTTTGTAGATTTATCTGATAAATATAAGTCAGAATGAGTTTCAAAATAATAATG
CGCAATTGCATCGTCGTTGTATATACTAGCTAAATCGCTCAAGTTAAACATTTGAAAATC
ATGTATGACTTTTTCGAAAATGAAAGTACTTTTTATATATTCACTTAACTTCTCGAAAGA
TCTTTCTGTTCTTTTTAAAACATCATCTACAGAAATATTTATTTTCTTCGCTTGCATGCC
TTCTGACCCACCGTGAATATAAATTAAACCTCTGTAAAAACTGATTTTCAAATCTGCGTA
GCTATATTTTATACCGGAATAAAAGGGGAAGTATCCAGTATTTTTATCTATTACATCACC
AAAAAATATATCCACTAATTCTTTATATTTTTTGTGAAGTTCATTCATTCTTTTTTCTAT
ATCGTTATATCTCCATAAGTATTGTTTCTCTTCCATCCCTCATCCTCCTCACGCCACACA
AGCGCTATTAATCAATATCCAATAATTGTTGTTTTTTCTTATCGAACTCTTCCTGAGAAA
TTACTCCGACATCTAATAATTCTTTATATTTTATTAATTCATCAGCAACAGAAAAACTCA
TTTTTTCAGAATTGGATGGTTTCATAGAACTTTCTCGAATAGAGATTTGTTCTTGTATTG
TTTCCGCCATTCTAGATACAGTGTTTTTTGATATGCTTCCTATAGCGATACTTGATGAAC
CGTGATGTATAATTATTTCGCCAAAAAGAAGTCCTTTTTTATACGAAACAGAATTGATTT
TCTCGAATGGAAATTCATGAAATTTCAAACCATATATCATACCTTTATCTAAGAATAACA
ATCTTAGATCAGTACATACTATTAAGTAGGTATTATTATTGTACAATCCCGAAGTTACAT
ACATTATGTTTTCATTATCTTTTAAAATCATAGGTAGTTCTTTCACTTCTTTTTTTGTAC
CAAACAAATCCTCTACACCTATTTCGCTAAATCTTTGGTAGATTTTAGATAAGTTTTCGT
CAGATTTATTGATTTCACTTTCAAATTTCACTTCTTTTCTAGGTTTACTTTGGTATTCTT
TTAAAATTTCTCTTTTGTCTTCAACAGATAGTTGCTTGTATTGTTTCTTTTCTTCTTTTG
TTTTAGTTGCTAAATATTGACTCTCAATCATACTTTCTTTGAACGTTAATCTGCTCTTAG
GTAATTCTTTCATGTTCATTTCTCCTTTATTTTTTGATTGTTAAATCGTTAGATCATAAG
CATATTTAAATTCATTTATAAAATCAGATTTGCTTTCCATTTTCTCTTCTAAAAAACTTA
AGTAGTTTTCTGCGTGGTAATTTTCGTTATTTGACATATAGTCGTTTAACCCATTGTGTA
TATGTCTTCTGATTACTTTTACCGCTATATGGATCGCTTGAAAACTCATTTGATACTTGT
ACGAAATTTGCTCAATATTAAAGTTGTTTATATATTTGTATCTTATATGTAAAGGAAACA
ATAAACATGAAGCAAATGAGTTTGCTTCATATTCTTCAGCAATCCTTCTATAATAATCTT
TATATGTGAATGTTTTATTTAAATTAACTCCAGTATGTCCCATTATAAAATGACCATATT
CATGAGCTAAAGTAAATCTTAGACGATTCATAGGCAGTAAATCGTTATAAACTATAATCG
CTTTGTCTCCTTTTCTAATATGAAACGCTTCTTCTGAACCGAAAATAGAAGGTATTTTAA
AATATAAAGTGCCAGTATTCTGAGAAAATTCAGAGAAAGTCACTAATTTAATACGTTTAT
CTTTTGAGATAATTTCAAATATATCTAAAGGAAAAGATAAGTTATATAGACCATTTGTGA
TCTCGTAAACTGCTTTCGCAGATTTAAAAAAAGATTTTTCATAATTTAATTTCAATTAAA
AAGCCCCTTTGTTACTTAGTTAAATCATCCCAATCATCAAACATTGCTTCTAATATAGTC
AAAGCTTTTTGCCTTTGTGCCTCCGTCATATTTTCTGTAGCTCGATGCATAATAAGAATA
TCTTCACTTTTATCTTCTCCGGAGTACTCATCTTTTTCTCTACCTAATAAGTAATCAACT
GATACATCGAAGTGATCGGCAATTTTTTGCACCTTATCAATGCCTGGTTTGGTTTTCTCC
CATCTTCTGATTTGTCCGTTTGAAAACCCTAAAGTTCTCTCTAATTCAGCAAAAGTCATA
CCTTTTGAATTGCACAAATTACGGATTCTTTGTACTAGATTCATAAATTTCTCCTATCAC
AGATTAACTTTTTCGCTATTTTCGTTGACAATTAGCATAAAAGTTAATATACTGTATTTA
AGCTTTAAATTTAGCTTACTAAACACATAACAATTATTCGTTGGGGAACGAGTATTCAAT
ACCTTTATGACAGGCATTAAGAATTGTTATAGGTTTATTAAACTATGCTTAAATATTAGC
ATAAAAGTTATTGGTGTTCAACAGATAATTTATTTGCTTAGAAAAAATGTTATAGGAGGT
GCTAATATGTCGACAACAGATTTCGGCTTGAAAGTGAGAACGGAATTATTAAAACGCAAC
ATGACAAACAAGCAACTTGCGGAAATGCTAGAAATTTCAAGTGCTTACTTATCGGATATT
TTACGTGGACGTAGAGATGCTTTTGAACAAAAGAAACGTATTGCGAAAATTTTAGAAATT
AAAGAAGAGGTGAAGAGTTAATGAATGAAATTAAAACTTTCAGTAACGACATGTTTTCAA
TCTTAATCAAACAAGATAATGAAAATAATTTATTCGATTTAGAAACTGTCGCAAAAAGTT
TGGGGTTCACTCAGTTTAAAAACGGCAAACAATATATTCGTTGGGAAACTATCAATAAAT
ATTTAGGTAAATATCTTTCCCAAGAAGTTGGGAAAGGCGATTTCATACCAGAACCAATGG
TATATAAGTTGGCTTTCAAAGCAGGTAATGCTGTAGCAGAAAAATTTCAAGATTGGTTGG
CGATGGAAGTCCTACCAGCTATTCGCAAACACGGTATCTACGCAACAGACAATGTAATTG
AACAAACATTAAAAGATCCAGACTACATCATTACAGTGTTGACTGAGTATAAGAAAGAAA
AAGAGCAAAACTTACTTTTACAACAAGAAATCGGAGAACTAAAACCCAAAGCAGACTATG
TAGATGAAATCTTAAAGTCAACTGGCACATTAGCCACAACTCAAATCGCGGCAGACTACG
GTATATCAGCACAAAAGTTAAACAAACTACTACACGAAGCTAGACTACAACGAAAAGTAA
ATAAACAGTGGGTGCTTTACTCAGAACACATGGGCAAGAGTTACACAGATTCAGACACTA
TAACAATTGTGCGTTCTGATGGCAGAGAAGACACAGTTTTACAAACTAGATGGACACAAA
AAGGCAGATTGAAAATACATGAAATCATGACTGAATTCGGTTATGAAGCTAATTTAGGGG
GAGCGTAAATGACACCAGAACAAAAAGAAAAGCTAAACAATATAGTATTAACACTTTATG
CAGTTAAAGAAAACAAAAGTCAAACATACACACACAAAGATACTCTTACTGTGACATATG
CAGGCGAGATTGAGCACACTTACGAAGTCGACAGAGAGAAACACCTTGAATCAATGATTG
AGTGGGCAATTGACCAAATCGAACAGCACTTTGATTTAGACGAAGAAGAATAACACACAA
TTGAACAAACAACTTAATAGGAGGAATTATCAATGAACACACTATATAAAACAACCCTCC
TCATCACAATGGCAGTTGTGACGTGGAAGGTTTGGAAGATTGAACGAAATACGAGAAAGC
CTGTAATCAATCGGAATGATTTTAGTAAAGAGTCTACAGCAGAAACGATTGAGCGACACA
GTGATCCTGATTCAGGAATAAAACTACTTAAGGCATTTTCCGACTTCACTAAACAAGCTG
AAAAGCAAAAACCTACACTAGGAGAAGTTTATAGACGGAACAAACCTGAATTACCAACCG
TTACTTTAGACGAAAACGGACTGTTTATAAATGATTTTAGGGTGCCTTATGTACTTGAGG
AAGGGGTTAACGTAAAGAAATCTATGAACAACCTATATAAGGTCAGTTTGGACTTTTTCG
CTAAAAGTATTATTGCAGATAATTACGAAGCAGATAACCCAGAGAATCAACAGTTATTTT
AAAGGAGGAAAAGATATGATGAAAAATAGTTTGCAAGCTAAAGAACTTGCGGTAATTTTA
TCTGTTTCTAAATCCAAAGCAGGACAAATAATAAGAGAACTGAATAAAGAGCTTGAAGAT
GAAGGATACATTGCGATACGAGGCAGAATACCAGTCCAATTAGCTAGGAAAAAATTCCCT
TATCACGACTTATCAGACCAGAGAATAATGGAGGAGTTGAAAAAAGAAAATGAGTAACAT
TTATAAAAGCTACCTATTAGCAGTACTGTGCTTCACAGTCTTAGCGATTGTACTCATGCC
GTTTCTATACTTCACCACAGCGTGGTCAATTGCAGGATTCGCAAGCATAGCGACATTCAT
ATTTTATAAGGAATACTTTTATGAAGAATAAAAAAAACTGCTACTTGCGCCAACAAGTAA
CAGTATCAAGTACTTAAGAAAAATTTCAAGTTAAATATAAAACGAAACAAGGAGGAAGTC
AACTATGACTAAAAATTATAAAGACATGACTCAGGACGAAATAAAAGACTTATTATCTGA
AAAAAGCGGAGAATTGTATGAATTAGCGAAAGAAATTAAGGGAGAAAGTAAATTTGATAT
TTTGCTTTTCTCATCAATAGGAGTTATCGACGGAGATTATTTAGCAGGTTCAAATTCTGT
GATTGGTCATACTTTCGATCTTGCTTCCTTATTGGATAGCACTAAGAGTTATAAAGACAT
TGTCAATGTTCTCCAAATGTGTAAATCACAAAAATTTCTCGGTATTGATGACGACAAGGA
GGACTAAAACAATGTATTACGAAATAGGCGATATCATACGCAAAAATATTCATGTTAACG
GATTCGATTTTAAGCTATTCATTTTAAAAGGTCATATGGGCATATCAATACAAGTTAAAG
ATATGAACAACGTACCAATTAAACATGCTTATGTCGTAGATGAGAATGACTTAGATATGG
CATCAGACTTATTCAACCAAGCGATAGATGAATGGATTGAAGAGAACACAGACGAACAGG
ACAGACTAATTAACTTAGTCATGAAATGGTAGGAGGCATGAAAAGTGAATGAATTACAAG
AGAGAGAACTAGAAACATTTGAACAAGACGACCGATTCAAAGTAACAGACTTAGACAGTG
CTAACTGGGTCTTTAAGAAACTAGATGCAATCACAACTAAAGAGAATGAAATCAACGAGT
TAGCAAATAAAGAAATTGAACGCATAAACGAATGGAAAGATAAAGAAGTAGAAAAATTAC
AGAGTGGCAAAGAATATTTACAAAGCCTTGTAATTGAATATTTCAGAATACAAAAAGAAC
AAGATAGCAAATTCAAGTTGAATACACCTTACGGAAAAGTGACAGCCAGAAAAGGTTCAA
AAGTCATTCAAGTTAGCAATGAGCAAGAAGTTATTAAACAACTTGAGCAACGAGGTTTTG
ACAACTATGTAAAGGTAACTAAAAAACTTAGCCAATCAGACATTAAGAAAGATTTCAATG
TAACTGAAAACGGCACTTTAATTGACGCAAACGGCGAAGTTTTAGAGGGTGCTAGCATTG
TTGAGAAACCAACGTCATACACGGTAAAGGTGGGAGAATAGATGGCCGAACAACTTAATT
TGTACCAAAAAATAGCAGATGTTAAAGCGAATATTGCGGGCTTCACAAAAGATACTAAGG
GTTATAACTTCTCGTATGTTTCAGGATCTCAAATATTACACAGAATAAGAGAAAAGATGA
TTGAACATAATTTATTGTTAGTCCCCAATACGTCAAATGAAAATTGGACGACACATACTT
TTAAAAACAAAAAAGGTCAAGAAGTGACAGAATTCATAGTTGAAATGGATTTGAATTATA
CATGGATTAATGCTGATAAACCAGAAGAACAGTATGAAGTAAGTTATCACGCTTACGGTC
AACAAAATGATATTTCACAAGCACATGGCACAGCGTTAACTTATGCTGAACGCTATTTCT
TAATGAAGTTCTTTAACATTCCAACTGATGAAGATGACGCAGACGCAAAACAAAAACAAG
ATAAATATTCAACAGTAAGTCAAGAATTTAAAGACATACTAACTAAAGAAGTTAATGATT
TTATAGCCATAGCTAAAGAAAGTGGATTCGCGGAAAAATACCAGGAACAAATTAACAAAT
TAGAAAAAATGAACGTCGAAGCACTGAATAAAAACCAAATCAATGTAACCAGACAACAGA
TAAAAAAATGGCTTGGAGGAATTGAACAATGAATACAGTAAATTTAATTGGGAACCTAGT
GGCAGATCCAGAGTTAAAAGGTCAAAACAACAACGTAGTTAACTTTGTAATCGCAGTACA
GAGACCATTCAAAAACAAACAAACTAACGAATATGAAACAGACTTCATTCGTTGTGTTGC
ATTTGGTAAGACTGCTGAAATCATCGCTAATAACTTTAATAAAGGTAATAAAATTGGCGT
TACTGGTTCAATACAAACCGGTAGTTATGAAAATAATCAAGGACAGAAAGTGTTTACTAC
AGACATCGCAGTCAACAATATAACTTTCGTTGAACGTAAAAACAACGGTCAATCTAACAA
CCAACAACAGCATAATTCATATAACGCACCACAGAATAGACAGCAATCAAATAATCCATT
TGCTAATGCTAATGGTCCTATAGAAATCTCTGACGATGATTTACCTTTCTAGGACGTGAT
TAAATGGCTCAAATCAAAAACTATATCACTCAAGATGACGGCACAACAACAGTCGTTATC
GAGGGTGCCGAGCTAGGAGACAAAGAAACATTATTACTTGATAACGGCTACGAAGTCGAA
TGTGATTTGCGAATCGAAGACCCATTCAAAATAACAGACAAGCAACGAAGAAAAATATTT
GCGCTCTGTAACGACATAGAGAGCCACACAGGCCAACCACGTGACTATATGAGGTATTTG
TTCCAAGAATATGTAACGGTTCTGTATGACTATGACAAGAGTATTTCGTTAAGTGACTGT
ACACGGATGCAAGCGAATCAAATTATCGAGGTAACACTCGATTGGATATTTCACAACGAC
ATACCGCTTAGTTATAAAACAAGCGACTTGCTGAAACAAGATAAATCATTCTTATACTGG
TCAACTGTTAACCGCAACTGTGTAATATGCGGAAAGCCTCACGCTGACCTAGCACATTAT
GAAGCAGTTGGCAGAGGCATGAACAGAAATAAGATGAATCACTATGACAAACATGTATTA
GCGTTATGTCGCGAACATCATAACGAGCAACATGCGATTGGCGTTAAGTCGTTTAATGAT
AAATACCACTTGCATGACTCGTGGATAAAAGTTGATGAGAGGCTCAATAAAATGCTGAAA
GGAGAGAAAAAGGAATGAATAGACTAAGAATAATAAAAATAGCACTCCTAATCGTCATCT
TGGCGGAAGAGATTAGAAGCGCTAAAAAAATTAAAAAATTTACCCCTGAGGATTCTAAAG
GTTTTCCTGATATAACAAAAGATTCAATAAAAGAACCTAAATAAAAATATTATGGTTGAT
AAAATCCCATTGTTCTTTTGTTAACCACCCTTGTTTGTTATTGACTATTTCTGTAACAAA
CAGCTTATCTCCAGAATCGAGATAAGGTTTCAACTTTTCTATCATTTCTGAAGTTGATAA
AGAAGAACGGAATAAAAATGAAGATTTCCAATAATTGCAATGACCATTAGAAATTTCCTT
TTTTATAACATTTCTCAATTCCTCATATTTTTGTCCGGGTGAGTTTAAATCATATGTTAA
CATATAAGGTTTTTCCATATTTTATTCACCCCCAATCTAACGCAGTAGCGATAACAAAAT
TATACCAGAAAGGAGATAACGAAATGGCAACATTTAGAGTTTACAAAGAATCAGGTAACT
TTGTCACAGTACACAAAGATTTTATACATGATTCTAATATAAGTTGGAAGGCTAAAGGTA
TTCTACTTTATTTGTTAAGTCGACCTGATAACTGGCAAATTTACGAAACAGAACTAGAGC
AACATTCAACTGATGGACTTAGCGGTTTAAAGAGTGGAATCAAGGAACTGGAAGAAATTG
GATACATTCAACGTAGTAGAAAACGTGATAAAAGTGGTAGGTTAAATGGTTATGAGTACT
TAGTATATGAGCAACCGCACCACATTCGATTTTCCAACGTTGGAAAAACCGTTAACGGTA
AAACCAACAATGGAAAAACCGTTAATGGTAAATCGCATACTACTAATAATAATAGTACTA
ATAATGATTTAACTAATAATAACAATACTAATAATGAAGGAAGTATATTGTCGGGCAACC
CGACGGTGTCTTCCATTCCCTATAAAGAAATTATCGAATACTTAAATAAAAAAGCAGGAA
AGCATTTTAAACATAATACAGCTAAAACAAAAGATTTTATTAAAGCAAGATGGAATCAAG
ATTTTAGGTTGGAGGATTTTAAAAAGGTGATTGATATCAAAACAGCTGAATGGTTAAACA
CGGATAGCGATAAATACCTTAGACCAGAAACACTTTTTGGCAGTAAATTTGAGGGGTACC
TCAATCAAAAAATACAACCAACTGGCACGGATCAATTGGAACGCATGAAGTACGACGAAA
GTTATTGGGATTAGGGGGATATTATGAAACCACTATTCAGCGAAAAGATAAACGAAAGCT
TGAAAAAATATCAACCTACTCATGTCGAAAAAGGATTGAAATGTGAGAGATGTGGAAGTG
AATACGACTTATATAAGTTTGCTCCTACTAAAAAACACCCGAATGGTTACGAGTATAAAG
ACGGTTGCAAATGTGAAATCTATGAGGAATATAAGCGAAACAAGCAACGGAAGATAAACA
ACATATTCAATCAATCAAACGTTAATCCGTCTTTAAGAGATGCAACAGTCAAAAACTACA
AGCCACAAAATGAAAAACAAGTACACGCTAAACAAACAGCAATAGAGTACGTTCAAGGCT
TCTCTACAAAAGAGCCAAAATCATTAATATTGCAAGGTTCATACGGAACTGGTAAAAGCC
ACCTAGCATACGCTATCGCAAAAGCAGTTAAAGCTAAAGGGCATACGGTTGCTTTTATGC
ACATACCAATGTTGATGGATCGTATCAAAGCGACATACAACAAAAATGCAGTAGAGACTA
CAGACGAGCTAGTCAGATTGCTAAGTGATATTGATTTACTTGTACTAGATGATATGGGTG
TAGAAAACACAGAGCACACTTTAAATAAACTTTTCAGCATTGTTGATAACAGAGTAGGTA
AAAACAACATCTTTACAACTAACTTTAGTGATAAAGAACTAAATCAAAATATGAACTGGC
AACGTATCAATTCAAGAATGAAACACAATGCAAGAAAAGTAAGAGTAATCGGAGACGATT
TCAGGGAGCGAGACGCATGGTAACCAAAGAATTTTTGAAAATTAAACTTGAGTGTTCAGA
TATGTACGCTCAGAAACTCATAGACGAGGCACAGGGCGATGAAAATAAGTTATATGACCT
ATTTATCCAAAAACTTGCAGAACGTCATACACGCCCCGCTATCGTCGAATATTAAGGAGT
GTTAAAAATGCCGAAAGAAAAATATTACATATACCGAGAAGATGGCACAGAAGATATTAA
GGTCATCAAGTATAAAGAGAATGAGAATGAAGTTTATTCGCTCACAGGAGCCCATTTCAG
CGACGAAAAGAAAATTATGACTGATAGTGACCTAAAACGATTTAAAGGCGCTCACGGACT
TCTATATGAGCAAGAACTAGGTTTACAAGCAACGATATTTGATATTTAGAGGTGGACGAT
GAGTAAATACAACGCTAAGAAAGTTGAGTACAAAGGAATTGTATTTGATAGCAAAGTAGA
GTGTGAATATTACCAATATTTAGAAAGTAATATGAATGGCACTAACTATGATCGTATCGA
AATACAACCGAAATTCGAACTACAACCTAAATTTGGGAAACAAAGACCGATTACGTATAT
AGCTGATTTCTCTTTGTGGAAGGATGGCAAACTGGTCGAAGTTTTAGATGTTAAAGGTAA
GGCGACTGAAGTTGCCAACATCAAAGCGAAGATATTCAGATATCAGTATAGAGATGTGAA
TTTAACGTGGATATGTAAAGCACCTAAGTACACAGGCAAAACATGGATTACTTACGAGGA
ATTAATTAAAGCAAGACGAGAACGCAAAAGAGAAATGAAGTGATCTAATGCAACAACAAG
CATATATAAACGCAACGATTGATATAAGAATACCTACAGAAGTTGAATATAAGCATTTTG
GTGATGTGGATAACGAAAAAGATGCGCTGGCAGATTACTTATATAACAATCCTAACGAAA
TACTAGAGTATGACAATTTAAAAATTAGAAACGTAAATATAGAGGTGGAATAAATGGCAA
GAATTACCAAAGAAACAAAAACTGTAAGCGACGGTTATTCAAGAGAAGACCGAGAAACGA
CATTGAACTATGATTACGAAAATCAAGAATGGATTGCTTACTCATCGGTACCGACACATA
TTACTAGAATGACAAAGTTGTACGGCGATGATGTAGAGGTATTGGAACGATTAGAATCTG
GGACTGCGGTATTGGTTAGGGCGAAACTACCTAAAAGCGCAATAGGTTTTAGAAAATTAA
TGTCTGAAGAGCGACGACAAGAATTATCTGAGAGAGCAAAAAGAGCTTTTGGTCATTAGT
GCTCGTGAATATAGGGCGAAAAACGACCAAAAAGACACACTAATACTTTTTAGGATAAAT
AACATCCGGAGAAAAAAACATGAGCTTTAAAAATTTTAACACAGGATAAATACAGAGGTG
GAATAAATGAGTATCGTAAAGATTAACGGTAAACCATATAAATTTACCGAACATGAAAAT
GAATTGATAAAAAAGAATGGTTTAACTCCAGGAATGGTTGCAAAAAGAGTACGAGGTGGC
TGGGCGTTGTTAGAAGCCTTACATGCACCTTATGGTATGCGCTTAGCTGAGTATAAAGAA
ATTGTGTTATCCAAAATCATGGAGCGAGAGAGCAAAGAACGTGAAATGGCTAGGCAACGA
CGTAAAGAGGCTGAGCTAAGAAGAAAGAAGCCACATTTGTTTAATGTGCCACAAGTGCAT
CCAAGAGGACGTTATGCGTGCTACCTGATGGAAAACGACATATTCGTGAAAGTTAAGAAG
TAGATCATGACAGATAATGCACGCAAAGAATACTTAAGCCGATTTTTCAGCTCTAAGAGA
TATCTGTATCAGGATAACGAACGAGTGGCACATATCCATGTAGTGAACGGCACTTATTAC
TTTCATGGGCATATCGTGCCAGGTTGGCAAGGCGTGAAAAAGACATTTGATACAGCGGAA
GAGCTTGAAACATATATAAAGCAACATGGTTTGGAATACGAGGAACAGAAGCAACTAACT
TTATTTTAGAGGAGATGAAAATGATGAGAATTAAAACTGCAAGCATAGAGGTCGAAAAAG
TGGAGGTAGTAGTATGATGCCGAAATATCGAGTGTGGGACGAATATACAGGAAGAATACA
CGATGTTGTAGGATTCGACTTCATTGAGACTGAAGTTCACTATGAAAACTACGCGGAAGC
AGAAGCTTTAATACATGCAAGAGATTTTAAAGATGTAGAACTTATGCAAAGTACAGGACT
TAAAGACAAAAACAACAACGAAATATATGCGGGAGATATAGTTGAGTTTGAAGATGAAAT
ATTAGAGATGCCAGACGATGAATCTGTAATAGGAACAATTAATAGAGCAGTAATATCTAT
TGATGTTGTAAATGGTATTCAATTAAAAGATTTTATGTTTGAGGGCGCAGTCTCCGAAAA
TGATTACTTTGAGTATATAGACATAAAATCCTTTCTTAGATATGACTGTGAGGTTAAAGG
CAACATATTTGAATCATCACATTTATTGGAGGTAACAGAATGAACTATGAAACAGGGTTC
CAACTAGGTGTAATGGACGCTAGGTTGAAGAAGATGAGAAAACAACGTGATGCGTGCAAG
AAGCAACGTGATGAGCTTATCGTGGATATAGCTAAGTTAAGAGAGCGTAACGAAGAGCTG
GAGAACATGTGGCGCACAGTCAAAAATGAATTGCTTGGAAGATACGAACATTACTGTTTT
AAAATTAGAGAACTACACCCTGAGAGCAAAGCGAACAGGATAGGAGCTCTCTATATAGGA
GGTAAAGGCACTGCAGATATTATACTGTCGCGAATGGAAGAACTAGACGGAACAAATGAG
TTTAACGAATTTTTAGATCGATTGGAGGATGACACTAATGAATAACCGCGAACAAATTGA
ACAATCAGTTATCAGTGCTAGCGCATATAACGGTAATGATACAGAGGGATTGCTAAAAGA
GATTGAGGACGTATATAAGAAAGCGCAAGCGTTCGATGAAATACTTGAGGGAATGACAAA
TGCTATTCAACATTCAGTTAAAGAAGGTATTGAACTTGATGAAGCAGTCGGTATTATGGC
AGGTCAGGTTGTCTATAAATATGAGGAGGAACAGGAAAATGAAGAAATTTAATGTTCAAA
TCACATATACCGGCATGATTGAAGAGACTATCGAGGCTGAAAGTTTAGAAGAAGCAGAAT
TTGAGGCGGATGTTACTGCGAGATTGGAAGCACCATTTGATTGTGATGAGTATGAAATTA
ATGTAGAGGAGGCACAGGAAAATGACTAACATATTAACAGCCGATCAGTTACAAGAGTTA
TTACAAATACAAAAGGAGTTCGACGATAGAATACCAACTAGAAATTTAAATGACACAGTA
GCTAGTATGATTATTGAATTTGTAGAGTGGATTAACACACTTGAGTTTTTTAAAAATTGG
AAGAAACAACCAGGTAAGCCACTAGATACACAATTAGATGAGATTGCTGATTACTTAGCT
TTCAGTTTGCAATTAACTCTGACTATAGTTGATGAAGAAGATTTGGAAGAAACTACTGAG
GTTATGGTTGATTTGATTGAAAATGAAGTTACTTTGCCTAAACTACATTCAGTTTATTTT
GTTCATGTACTGCATACGCTAACAGAACAATTTGTAAAAGGTATTGATAATAGCATTGTA
CAAGTTTTAATAATGCCGTTTTTGTACGCCAATACTTACTATTCAATCGACCAACTCATT
GAAGCATACAAAAAGAAAATGAAAAGGAACCACGAAAGACAAGATGGAACAGCAGACGCA
GGAAAAGGATACGTGTAAAGACATCTTAGATCGAGTCAAGGAGGTTTTGGGGAAGTGACA
CAATACTTAGTCACAACATTCAAAGATTCAACAGGACGCAAGCATACACACATAACTCGA
GCTAAGAGCAATCAAAGGTTTACAGTTGTTGAGGCAGAGAGTAAAGAAGATGCAAAAGAG
AAGTACGAGGCACAAGTTAAAAGAGATGCAGTTATTAAATCAAGTAGATATAGGAGAGGG
ATAAACTAATGAAAGAACGACTAAAAGCATTTTTATATTTTTTAATGTCCATATTCCTTT
TTCCTTTTACGTTTTTGTATTTGTTAGCTTACCATCACTTTGAAGACAAGCAACATTTTT
TAACAACATGTATAGAGTATATAGAACTTGTTTATATACTATTTATGCATAGTATTTTAG
GTAAAAAAGTAAACGAACCTTTTAACATCGACGAAATAGATTTTTGGTTGAGGTTTGGTT
TCAAACTAAAAAGATATACGGGTTTAATTAAAGAAGAAATAAAACTACTACGTCAAGAAA
TACCAGTCTTACGTTATGACAAACCAGAAGTAACAAAAGACTATATAGAGTACATTAATA
TTAATTATACGGCAGACACATATTATTGCTTTTATAAAGATGGAACGTTTAGGTTCTATG
ATGATTATACTAACCAAAAACTAAAAGGAAATATTGATTCAGATTTTTTCAAAAAACTAG
AATCATGGAAGCTCCTAGTAGAAAAAGGAAAGAGAATAAGTGATGATATTTAAAAAATTC
GAGTTGGTTATTAGAAATAATAAAGAAGGTAGATAAAAAATGATTAAACAAATATTGAGA
CTATTATTCTTACTAGCGATGTATGAGCTAGGTAAGTATGTAACTGAGCAAGTATATATT
ATGATGACGGCTAATGATGATGTAGAGGCGCCGAGTGACTTCGCAAAGTTGAGTGATCAG
TCAGATTTGATGAGGGCGGAGGTGACAGAGTAAATGATGTGGTTAGTCATAGCAATTATA
TTACTAGTCATCTTATTGTTTGGTGTGATGTTGCAAGCTGAACAGTTAAAAGGCGATGTG
AAAGTTAAAGAGCGGGAGATAGAGATATTAAGAAGTAGATTGAGACATTTTGAAGATTAA
AAATATTTGTATGGAGGGTATTCATGACTAAAAAGAAATATGGATTAAAATTATCAACAG
TTCGAAAGTTAGAAGATGAGTTGTGTGATTATCCTAATTATCATAAGCAACTCGAAGATT
TAAGAAGTGAAATAATGACACCATGGATTCCAACAGATACAAATATAGGCGGGGAGTTTG
TACCGTCTAATACATCGAAAACAGAAATGGCAGTAACTAATTATCTTTGTAGTATACGAA
GAGGTAAAATCCTTGAGTTTAAGAGTGCGATTGAACGTATAATCAACACATCAAGTAGGA
AAGAACGCGAATTCATTCAAGAGTATTATTTTAACAAAAAGACTTTGATTGCGGTATGTT
ATGACATACACATTTCTGAAAGTACAGCGCATAGAATTAAGAAGAAGATAGTTTCTAAAC
TAGCCGAAGAATTAGGGGAATACTAAAATTGACAGTAAAATGACAGTTTTTGACACCTAA
AACGAGATATTATGATATTGTAAGAATTATCTTAAGACGTGGGGTAATAGCCACATTAGA
TGTTCTCATCGATGTGATTGAGAAGTGACAAACATATAAAAATTGATATGTTACGCTATT
AATCACTTACTACCTGCCTATATGGTGGGTAGTTTAATTCTTGCATTTTGAGTCATAACT
ATTTTCCTCCTTTCACATTTATTGAACGTAGCTCCTGCACAAGATGTAGGGGCATTTTTT
TATATTTAAAATAACTAGAGTAATTAACGTAAAGGCGTGTGATACAGTGAAAACAATTGA
TTAAATTAACACCGAAGCAAGAAAAGTTTGTGCTAGGACTCATAGAGGGCAAGAGCCAAC
GGAAAGCATATATTGACGCAGGGTATTCGACTAAAGGTAAGAGTGGGGAATATCTAGATA
AAGAAGCGAGTACACTTTTTAAAAATCGGAAGGTTTCCGGAAGGTACGAAAAATTGCGTC
AAGAAGTAGCTGAACAATCAAAATGGACACGCCAAAAGGCCTTTGAAGAATATGAGTGGC
TAAAGAATGTAGCTAAGAATGACATTGAAATAGAGGGAGTGAAGAAAGCGACAGCTGATG
CATTCCTCGCTAGTTTAGATGGTATGAATAGAATGACGTTAGGTAACGAAGTTTTAGCTA
ACAAGAAAATAGAAACTGAAATTAAGATGCTTGAGAAGAAGATTGAACAAATAGATAAAG
GTGACAGTGGAACAGAAGATAAAATCAAACAACTTCACGACGCAATAACGGAAGTGATCG
TCAATGAATAAACTTAAATCTTTATATACGGACAAACAAATTGAAATATTGAAGCAAACG
CAAAAACAAGATTGGTTTATGTTAATTAATCACGGAGCAAAGCGTACAGGTAAAACAATA
TTAAACAATGACTTATTTTTACGTGAGTTAATGCGTGTGCGAAAGATAGCAGACGAAGAA
GGAATTGAGACACCTCAATATATACTTGCTGGTGCAACATTAGGTACGATTCAAAAAAAC
GTACTAATAGAGTTAACTAACAAATATGGCATTGAGTTTAATTTTGATAAATATAATTCA
TTCATGTTATTTGGCGTTCAAGTGGTTCAGACAGGTCACAGTAAAGTAAGTGGTATAGGA
GCTATACGTGGTATGACATCGTTTGGTGCATATATCAATGAAGCGTCGTTAGCGCATGAA
GAGGTGTTTGACGAGATTAAGTCACGTTGTAGTGGAACTGGTGCAAGAATATTGGTAGAT
ACCAACCCTGACCATCCCGAGCATTGGTTGTTGAAAGATTATATTGAAAATACAGATCCT
AAAGCAGGTATACTGAGTCACCAATTTAAGCTCGATGACAATAACTTTCTTAATGATAGA
TATAAAGAGTCTATTAAGGCTTCAACACCATCAGGTATGTTCTATGAACGTAACATCAAC
GGTATGTGGGTGTCTGGTGACGGTGTAGTATATGCCGACTTTGATTTGAATGAGAATACG
ATTAAAGCAGATGAACTGGACGACATACCTATCAAAGAATACTTTGCTGGTGTCGACTGG
GGTTACGAGCACTATGGATCTATTGTGTTAATAGGACGAGGTATAGATGGTAACTTTTAT
TTTATTGAGGAGCATGCACACCAATTTAAGTTTATTGATGATTGGGTGGTTATTGCAAAA
GATATTGTAAGTAGATATGGCAATATTAATTTTTACTGCGATACTGCACGACCTGAATAC
ATCACTGAATTTAGAAGACATAGATTACGTGCAATTAACGCTGATAAAAGTAAACTATCG
GGTGTAGAGGAAGTCGCTAAGTTGTTCAAACAAAACAAGTTACTTGTTCTTTATGATAAT
ATGGATAGGTTTAAGCAAGAGGTATTTAAATATGTTTGGCACCCTACAAACGGAGAGCCT
ATAAAAGAATTTGATGACGTGTTGGACTCGTTAAGATATGCCATATACACACATACTAAA
CCTGAACGATTAAGGAGGGGGAAATGACATTGTATAAGTTAATAGATGATATTGAAGCAC
AAGGAATATTGCCTAAGCATATTGAGGCTCTAATAGAGTCACATAAAGACGATAGAGAGA
GAATGGTTAATCTCTATAATAGATACAAGACACATATTGACTATGTACCAATATTCAAAC
GTCGACCAATTGAAGAAAAAGAAGATTTTGAAACTGGTGGAAATGTAAGGCGATTAGACG
TGTCTGTTAATAACAAACTTAACAACTCTTTTGACAGCGAAATTGTTGATACACGTGTTG
GTTATTTACATGGTGTTCCTGTTACTTATGATTTAGATGAAAACGCAGAAAAAAACGAAA
AGTTGAAAAAGTTTATAACCAACTTTGCCATTAGAAATAGTGTTGATGATGAGGATTCTG
AAATAGGTAAAATGGCAGCAATTTGCGGATATGGTGTTAGGTTAGCATATATTGATACGA
ATGGTGATATTAGGATTAAGAATATAGATCCCTATAATGTTATTTTTGTTGGCGACAATA
TTTTAGAACCTACATACTCATTGCGCTACTTTTATGAAAAAGATGATGATAATGGCACTG
ATTATGTGTACGCAGAGTTTTACGATAATGCTTATTATTATGTATTTCGAGGAGAAGGTA
TTGACGCTTTGCAAGAAGTTGGACGATATGAACATTTATTTGATTACAATCCATTGTTTG
GTGTACCTAACAACAAAGAGATGATAGGAGATGCTGAAAAGGTTATTCACTTAATTGACG
CATATGATTTAACAATGAGCGATGCATCAAGTGAGATTAGTCAGACACGTTTAGCATACC
TTGTGTTACGCGGTATGGGTATGAGTGAAGAAATGATTCAAGAAACACAAAAGAGTGGCG
CATTTGAGTTGTTCGACAAAGATATGGACGTTAAATACTTAACAAAAGATGTAAATGACA
CAATGATTGAGAACCATTTAGATCGAATCGAAAAGAATATCATGCGTTTTGCAAAGTCAG
TAAACTTTAATTCTGACGAGTTTAACGGAAATGTACCTATCATTGGAATGAAACTTAAAC
TTATGGCTTTAGAGAACAAGTGTATGACGTTTGAGCGTAAGATGACAGCTATGTTGAGGT
ATCAATTCAAAGTTATTTTATCTGCATTAAAGCGTAAAGGGTACAACTTGGATGATGATA
GTTATTTAAACCTGATATTTAAGTTCACTCGTAACATTCCAGTTAATAAGTTAGAAGAAT
CACAAGTGCTAATTAACCTGAAGGGACAAGTTTCAGAACGAACAAGGTTAGGACAATCAC
AACTAGTTGATGATGTTGATTACGAATTAGACGAAATGGAAAAAGAAAGTCTTGAATTTA
ATGACAAATTACCTGACATAGATGAAGGTGACGCAAATGACAAATCCCAAAATAACCAAT
CAGAATGATATTAATGAGTATATCGAGGGTTTAATCTCTAAAGCAGAAAAACCAATAGAA
CAACTATTTGCTAATCGACTTAAAGAGATAAAACAAATCATCGCAGATATGTTTGAGAAA
TATCAAAATGATGATGTGTATGTTACATGGACTGAATTCAATAAATACAACAGGCTCAAT
AAGGAGTTAACTCGTATAGGTACAATGTTGACTGATGACTATAGGCAAGTAGCTAAGATG
ATTCAGAAGTCACAAGAAGATGCTTATATAGAAAAATTCCTTATGAGCCTTTATTTATAT
GAAATGGCGAGTCAAACATCTATGCAGTTTGATGTTCCGAGTAAAGAGGTAATCAAATCA
GCTATTGAACAACCTATTGAGTTCATTCGTTTAATGCCAACACTACAAAAACATCGTGAT
GAAGTATTGAAAAAGATACGTATGCACATTACACAAGGTATTATGAGTGGAGAGGGTTAC
TCTAAGATAGCTAAAGCAATACGTGATGATGTCGGCATGTCTAAAGCTCAATCATTGCGT
GTGGCTCGTACAGAAGCTGGCAGAGCAATGTCACAAGCTGGACTTGATAGCGCAATGGTT
GCTAAAGATAACGGTTTGAAGATGAAGAAACGTTGGCATGCTACTAACGATACACGAACA
CGTGATACTCATCGTCATTTAGATGGGGAATCAGTGGAAATAGACCAAAACTTTCAATCA
AGTGGATGTGTTGGACAGGCACCCAAGCTATTTATCGGTGTAAACAGTGCGAAAGAGAAT
ATTAATTGTCGTTGTAAATTACTCTATTACATTGATGAAGATGAATTACCAACTGTGATG
AGAGTGCGTAATGATGATGGTGAAAACGAAGTTATACCATTCATGACTTATCGTGAGTGG
GAGAAATATAAGCGAAAAGGTGGTAATTGATATGGATTTTAAAATAAAAGTAAATGTTGA
TACTGGCGAAGCTATAGAAAAGTTAGAACACATTAAATCCTTGTACGAAGAGATAATAGA
GTTACAAAACGAAAAAGTTGTTGTAAACGTAACAGTTAAAAATGAAGCTGATTTAGATAT
GGTTAAAACATCTATTAGCGAAGAAAATGCTAAAAATAATGATTTCACACTTTTTTAGTT
GTCTCTTTGCTACTCGACCTTAGCATGTCGTTAAACTGCTTTTTATTATGCACTTTTCGG
ACTGTTAGGGTACGCGAAGGGCAAAAAGGAGTTTTGATATATGAATATCGAAGAAGTTAA
GTCTTTTTTTGAAGAACACAAAGACGATAAAGAAGTAAAAGATTATCTAAACGGACTTAA
GACGGTGTCTGTTGATGACGTTAAAGGCTTTTTAGATACAGAAGAAGGTAAACGATTCAT
TCAACCTGAATTAGATCGTTATCATTCGAAAGGATTAGAATCATGGAAAGAGAAAAATCT
TGAGGATCTAATCGAACAAGAAGTACGGAAGCGTAATCCTGAGCAATCAGAAGAACAAAA
ACGTATTAGTGCTCTTGAACAAGAGTTAGAAAAACGCGACGCAGAGGCAAAACGTGAGAA
GTTAAGAAGTAACGCGCTAGGTAAAGCGCAGGAACTAAATTTACCAACATCCTTAGTTGA
TAGATTTTTAGGCGATTCTGATGAAGATACTGAGCAAAACTTAAAAGCTTTAAAAGAAAC
CTTTGACAAGTATGTTCAAAAAGGTGTTGAGTCTAAATTTAAATCGAGTGGAAGAGATGT
TAAAGAATCACGAAATCAAGATTTAGACCCTTCAAATGTAAAGTCCATTGAAGAAATGGC
GAAAGAAATCAATATTAGAAAATAAAGTGAGGTAATAAAATATGGCAACTCCAACATACA
CGCCAGGCAATGTTATTTTATCGGATTTTAAAAACGGCGTTATTCCAGCAGAACAAGGTA
CTTTAATCATGAAAGACATTATGGCTAATTCAGCAATTATGAAATTAGCTAAAAATGAGC
CAATGACAGCACAAAAGAAAAAATTTACTTACTTAGCAAAAGGTGTAGGCGCCTACTGGG
TATCAGAAACGGAACGTATTCAAACTTCTAAGCCTGAATATGCACAAGCAGAAATGGAAG
CTAAGAAAATTGGTGTAATTATTCCGTTATCAAAAGAGTTTCTTAAATGGACTGCAAAAG
ATTTCTTTAATGAGGTTAAACCTCTAATTGCAGAGGCATTTTACAAAGCGTTTGACCAAG
CTGTTATCTTTGGTACTAAATCACCTTACAACACTTCAACTAGTGGTAAACCGCTTGTTG
AAGGCGCAGAAGAGAAAGGTAACGTTGTTACAGATACTAATAATTTATACGTAGACCTTT
CGGCATTAATGGCTACTATTGAAGATGAAGAGTTAGATCCAAACGGAGTATTAACTACAC
GTTCATTCAGAAGTAAAATGCGTAATGCTTTAGATGCTAATGACAGACCATTATTTGATG
CTAACGGGAACGAGATTATGGGATTACCACTATCTTATACTGGAGCGGATGTATACGACA
AAAAGAAATCGTTAGCACTAATGGGTGATTGGGATTACGCACGTTACGGTATCTTACAAG
GTATTGAGTATGCAATTTCTGAAGATGCCACGTTAACGACGTTACAAGCATCAGATGCTT
CTGGCCAACCAGTATCATTATTTGAACGTGATATGTTCGCTTTACGTGCGACGATGCATA
TTGCATACATGAACGTTAAACCAGAAGCGTTCGCAACGCTTAAACCAACTGAATAGGAGG
AGATATGATGGCTAATCCTGCAGAAGAGATTAAGGTAAAAAAAGACAATATGACTATTAC
TGTTACAAAGAAGGCGTTTGACTCTTATTACAGTCTTGTCGGTTACAAAGAGGTTAAATC
ACGCCGTACTACGTCTGATAAGAGCGAGTGATAAAAATGACTCTTTATGAAGATGTTAAA
CTTTTACTCAAGAAAAATGGAGTGGAAGTTAAAAGTGATGAAGAAGAAATATTTAAGATG
GAAGTTGACGGAATACTAGAAGATGTTAGGGATATAACAAACAATGATTTTATGAAAGAT
GGTCAAGTCATTTATCCTTACTCAATCAAAAAGTATGTCGCAGATGTCCTAGAGTATTAT
CAACGACCTGAAGTTAAAAAGAATTTAAAGTCAAGAAGTATGGGGACAGTGTCGTACACT
TATAACGATGGTGTCCCTGATTACATTAGTGGAGTATTAAACAGGTATAAACGAGCAAAG
TTTCATCCGTTTAAACCAATAAGGTAGAGGTGTTGTTTGTGTTTAACCCATACGACGAAT
TCCCTCACACTATTTCTATTGGAAGTATCAAAAAAGTAGGAGAGTATCCAATTATACAAG
AGCGCTTTGTAAGCGATAAAACAATTAAAGGATTTATGGATACGCCTACTACATCTGAAC
AACTAAAATTTCATCAAATGTCACAAGAATATGACAGAAACCTATATGTACCTTACGACT
TACCAATAGCTAAAAACAATTTATTTGAGTATGAGGGTAGAATCTTTAGTATTGTAGGCG
ATTCTGTAGATCAGGGCGGACAACATGAAATTAAACTACTACGACTTAAGCAGGTGCCAT
ATGGCAAAAGTTAAGTACGGTGCTGATAGCATGGTTGTTGAATTGGATAAGTTCGATAAG
AAAATAGAAGAGTGGGTTAAAAAAGGTATTGCTAAAACAACGACGAAGATTTACAACACT
GCTGTAGCATTAGCTCCTGTTGACTTAGGTTTTTTAGAAGAAAGTATTGACTTTAAATAT
TTCGATGGTGGGTTATCCAGTGTTATAAGTGTCGGCGCAGATTATGCAATATACGTTGAA
TACGGTACTGGTATATATGCTACTGGTCCTGGTGGTAGTCGTGCTACAAAGATTCCGTGG
AGTTTTAAAGGTGATGACGGCGAATGGTACACAACATATGGTCAAGCGCCACAGCCATTT
TGGAACCCTGCAATTGACGCAGGACGCAAGACATTCGAGCAGTATTTTTCATAGAGGTGG
TTAAATATGTGGGTATCAGTTGAGCCTGAACTTACAAATCAAATATATAAAAGATTAATC
TCAGACCCTAACATTAACAAACTAGTTGATGATAGGGTCTTTGACGTTGTTCAAGATGAC
GCTGTTTACCCATATATTGTTGTGGGTGAATCAAACGTCACTAACAACGAATCTAGCGCA
ACAATGAGAGAAACAGTCGGTATTGTCATACATGTGTATTCACAGTTCGCTACACAATAC
GAGGCTAAGCTCATTTTAAGCGCGATAGGTTATGTGCTTAACAGACCTATAGAAATAGAT
AATTACGAGTTTCAATTTAGCCGTATCGATAGTCAAGCAGTATTCCCTGATATAGACAGG
TTTACTAAGCATGGCACGATACGGCTTTTATTTAAGTACAGACATAAAAAGAAAAACGAA
GGAGTGTATTAAATGGCGCAAAAAAACTATTTAGCAGTTGTACGTCCAGCTGAAACTGAC
TTAGATCCAGTAGAATCTTTATTATTAGCTGACTTACAAGAAGGTGGACATACGATTGAA
AATGATTTAGCTGAAATAGTACGAGGCGGTAAAACGGACTATTCTCCCAATGCAATGTCA
GAATCATTTAAATTAACAATTGGTAATGTGCCTGGAGATAAAGGAATTGAAGCAGTGAAA
CACGCTGTACAAACAGGTGGACAGTTGCGTATATGGCTTTATGAGCGTAATAAACGTGCA
GACGGTAAACATCACGGAATGTTTGGTTATGTTGTTCCAGAATCATTTGAAATGTCATTT
GATGATGAAAGTGACAAAATCGAACTATCATTAAAAGTTAAATGGAATACAGCAGAAGGT
GCTGAAGATAACTTGCCGAAAGAGTGGTTTGAAGCTGCAGGTGCGCCTACAGTTGAATAC
GAAAAATTCGGCGAAAAAGTCGGAACATTCGAGAATCAAAAGAAAGCTAGTGTTGTATCT
GATTCACACACGGAAGACCATTCTATGTAAACTAATAGATCAAGGGGGCGTAAGCTCCCT
ATTTTTTTATAAAAAAATTGAAAAGAGGTATATATTTTGACTGAATTTAATCCAATTACA
ACATTAAAAATTAATGACGGAGAAAAAGATTACGAAGTAGAAGCAAAAGTAACATTTGCA
TTTGACCGAAAAGCTGAAAAATTCTCAGAAGATAGCGAAGATGGGAGAAAAGGAGCAATG
CCAGGATTCAATGTTATCTTTAACGGTTTGCTAGAATCTAGAAACAAAGCGATTTTACAA
TTTTGGGAATGTGCTACTGCTTATTTAAAAAACCCACCAACTCGAGAACAATTAGAAAAA
GCGATTGATGATTTCATCACTGAAAACGAGGATACTTTGCCGTTATTACAAGGGGCTTTG
GACAAACTTAACAATAGTGGTTTTTTCAAGAGGGAGAGTCGCTCGTACTGGATGACATTG
AACAAAGCACCGAATATGGCCAAAAGCGAGGACAAAGAAATGACGAAAGCAGGCATAGAA
ATGATGAAAGAGAATTACAAGGAAATCATGGGCGCAGAACCTTACACGATTACTCAAAAA
TAAGGCAACTGACAGCTAGATATTTAGGATATATCCCTGAACATGAATTGTTAGCACTAA
CACCTGCTGAATGGCGTGATTGGCTTATTGGTGGTCAGGATAGGTACCTAGATCAAAGAC
AATTATTAATTGAACAAGCGCAAGCTAACGGCTTAGTACAAGCTTCTAAGAGGCTAACTA
GTATGATTCGTGACATTGAGAAACAACGTTACGAAATAAGAGAACCTGGTAGCTATGCTC
GTGTACAAAAAGCTAGATTAGAAGAAGAAAAAAGAAGACGTGAACTCTTCAAAGAAGGTA
CAAGAAAATTCCTTGAATCGAAAGGAGGTTAGCCTTTGGATACTCATTTTATGGCAAAGA
TTATGGCCAATATTAGAGATTTCCAAAGCAACGTAAGGAAAGCTCAACGATTAGCAAAGA
CGTCTGTACCAAACGAAATTGAAACAGATGTAAAAGCAGATATTTCAAGATTCCAAAGAG
CTTTACAACGCGCTAAAGCTATGGCGCAAAAATGGCGTGAACATAACGTTAAAATAGATG
GTAATAATTCACCGTTAAAACGTGCAATTGCTAGTGCAAAAACGATGTTGGCCACGTTAC
ACAACAAAACAATAAAAGTTAATTTCGATACGAGAGGTATGACAAAAACCCAAATTTTAA
CTAAGGCACTGAATCAGTCCTTAACTGATTATAGTGAGAAAATGGACGCGCTAGCTACTA
AAATTCGTACATTTGGTACAATTTTTGCACAACAAGTTAAAGGCTTAATGATTGCTAGTA
TACAAGCATTGATACCAGTGATTGCCGGATTAGTACCTGCAATAATGGCAGTACTTAATG
CGGTTGGTGTATTAGGTGGTGGCGTTTTAGGTTTAGTTGGCGCATTCTCTGTCGCAGGTC
TTGGAGTTGTTGGCTTTGGTGCAATGGCTATTAGCGCTCTTAAAATGGTTGAAGATGGAA
CATTGGCAGTAACAAAAGAAGTTCAAAACTTTAGAGATGCGAGCGATCAGTTAAAAACTA
CATGGCGTGATATTGTTAAAGAGAATCAAGCAAGTATCTTTAATGCGATGTCAGCAGGTA
TCAGAGGTGTTACAAGTGCGATGTCTCAATTAAAACCATTCTTATCTGAAGTATCTATGC
TGGTTGAAGCAAACGCACGCAAGTTTGAGGATTGGGTTAAACATTCTGAAACAACTAAGA
AAGCATTTGAAGCATTGAATAGCATAGGTGGCGCAATCTTCGGAGATTTATTGAACGCTG
CAGGAAGATTTGGCGACGGATTAATTAACATTTTCACTCAATTAATGCCGTTGTTCAAAT
TTGTGTCTCAAGGACTACAGAACATGTCTATAGCTTTCCAAAATTGGGCTAATAGTGTGG
CTGGTCAGAATGCTATTAAAGCGTTTATTGACTACACTACCACTAACTTACCTAAGATTG
GTCAGATATTTGGCAATGTGTTCGCTGGTATTGGTAATTTAATGATTGCTTTTGCTCAAA
ACAGTTCTAACATTTTTGACTGGTTAGTTAAATTAACTTCTCAATTTAGAGCATGGTCAG
AACAAGTAGGACAATCACAAGGATTTAAAGACTTTATCAGTTACGTTCAAGAGAATGGTC
CTACTATTATGCAGTTAATCGGTAATATCGTAAAAGCGTTAGTGGCATTTGGTACTGCAA
TGGCTCCTATAGCTAGTAAATTACTAGATTTCATTACTAATTTAGCTGGATTTATCGCCA
AACTATTCGAAGCACACCCAGCAGTCGCTCAAATTATCGGTGTTATCGGTATTTTAGGTG
GCGTATTTTGGGCTTTAATGGCTCCGATCGCAGCTGTTAGCAGTGTGTTAAGTAATGTGT
TTAGTATGACTTTATTGAATGTTGTCAAAAGAATACTGGATTTAACTAGAATAACTGGGG
TGGTAAGTAAAGCGTTCGGTTTATTGACTGGTGCTTTCACAAGTATTTCTTGGCCAATAT
TAGCAGTAGTTGCAGTCATTGGTGTATTCATTGGTATTCTTGTTTATTTATGGAAAACAA
ACGAGAATTTCAGAAAAACAATAACAGAAGCTTGGAACGGTATTAAAACAGCAGTTTCCG
GTGCGATTCAAGGTGTAGTAGATTGGTTAACTCAATTGTGGGGCAAAATTCAATCAACAT
TACAGCCAATCATGCCTATATTACAAGTATTAGGACAAGTATTCATGCAAGTTTTAGGTG
TTTTGGTAATAGGCATTATTACAAATGTTATGAACATCATACAAGGTTTGTGGACGTTAA
TTACAATTGCGTTCCAAGCCATAGGAACAGTGATATCCGTAGCTGTCCAAATCATAGTAG
GTTTATTCACTGCTTTAATTCAGTTGCTTACTGGTGACTTCTCAGGTGCTTGGGAGACTA
TTAAAACTACGGTTACCAATGTACTTGATACGATTTGGCAATACATGCAATCAGTTTGGG
AGTCAATTATCGGCTTTTTAACTGGCGTAATGAATCGAACGCTTTCAATGTTTGGTACAA
GTTGGTCACAGATATGGAGTACAATCACTAATTTTGTTAGCAGTATTTGGAACACTGTTA
CAAGTTGGTTCAGTCGTGTTGCTTGGAGTGTGGCTGAAAAAATGGGACAAGCATTAAACT
TTATTATCACAAAAGGTTCTGAATGGGTTTCTAACATTTGGAATACAGTTACAAGTTTCG
CGAGTAAAGTAGCTGATGGGTTTAAAAGAGTTGTCTCAAATGTAGGTGACGGTATGAGTG
ATGCACTTGGTAAGATTAAAAGTTTCTTCAGTGATTTCTTAAATGCCGGAGTGGAATTAA
TCGGCAAAGTAGCTGAGGGTGTAGCCAATGCTGCGCACAAAGTAGTCAGCGCGGTAGGCG
ATGCGATTTCATCAGCTTGGGACTCTGTAACTTCATTCGTAAGTGGACACGGTGGAGGTA
GTAGCTTAGGTAAAGGTTTAGCGGTATCACAAGCAAAAGTAATTGCTACAGACTTTGGCA
GTGCCTTTAATAAAGAGCTATCCTCTACTTTGACAGATAGTATAGTAAATCCTGTAAGTA
CTTCTATAGACAGACACATGACTAGCGATGTTCAACATAGCTTAAAAGAAAATAATAGAC
CTATTGTGAATGTAACGATTAGAAATGAGGGCGACCTTGATTTAATTAAATCACGCATTG
ATGACATGAACGCTATAGACGGAAGTTTCAACTTATTATAAGGGAGGTTTGTTAGTTGAT
AGCGCACGATATAGAAGTAATAAGGAATGGTTCACAGTATCGCGTCAGTGACAATCCTTT
CACTTATAATCACTTGGAAGTAGTTGAATATAACGTTACAGGCGCAGGATATCATCGTAA
CTATTCTGATATAGAGGGTATTGATGGTAGATTTCATAATTACGCTAAAGAAGAACTTAA
AAAAGTAGAGATTAAGATAAGGTATAAAGTACCTAAAATTGCTTATGCTTCACATTTAAA
GTCAGACGTCCAAGCACTATTTGCTGGACGTTTTTATTTAAGGGAATTAGCTACACCAGA
CAATTCAATTAAGTATGAGCATATATTAGATATACCAAAAGACAAACAAGCATTTGAGCT
TGATTATGTTGATGGACGACAACTTTTTGTAGGACTAGTAAGTGAAGTTTCTTTTGACAC
AACACAAACATCAGGGGAATTTTCTTTGTCGTTTGAAACAACCGAACTACCATACTTTGA
AAGTGTCGGTTATAGTACTGATCTTGAAAGTAATAACGACCCTGAAAAATGGTCGGTACC
TGATAGATTGCCTACAAACGAAGGTGATAAGAGGCGTCAAATGACATTTTACAACACTAA
CTCAGGAGAAGTTTATTATAACGGTGATGTTCCTTTAATACAGTTTAATCAGTTTAATGT
TGTTGAAATAGAGTTAGCTGAAGATGTTAAAGCTAATGATAAGGATGGATTCACTTTCTA
TACAGATAAAGGAAATATCTCAGTTATTAAGGAAGTTGATTTAAAAGCCGGAGATAAAAT
AATCTTCGACGGTAAACATACCTATAGAGGTTATTTAAATATAGATTCTTTTAATAAAAC
TTTAGAACAACCGGTTTTATATCCAGGCTGGAATCGATTCAAGTCTAATAAAGTAATGAA
ACAAATTACATTTAGACACAAATTATATTTTAGATAAGGAGTAGCCTATGCCAATTTTAT
TAAAAAGTCTACAGGGTGTAGGGCACGCTATTAATGTTAGTACAAAGGTAAGTAAAAAGC
TAAATGAAGATAGTTCTTTGGATCTAACTATTATCGAGAACGCGAGTACGTTTGACGCAA
TAGGTGCTATAACTAAAATGTGGACGATCACTCATGTTGAAGGTGAAGATGATTTCAACG
AATATGTAATTGTCATACTTGATAAGTCTACTATTGGCGAAAAAATAAGGCTTGATATCA
AAGCTAGGCAAAAAGAACTTGATGACCTTAACAATTCTAGGATTTACCAAGAGTATAACG
AAAGTTTTACAGGCGTTGAGTTCTTCAATACTGTCTTTAAAGGAACGGGTTATAAGTATG
TATTACATCCAAAAGTAGATGCATCTAAATTCGAGGGATTAGGCAAAGGAGATACACGAT
TAGAAATCTTTAAAAAAGGACTTGAGCGTTATCATCTCGAATATGAATACGATGCAAAGA
CTAAAACGTTTCATTTGTATGATGAATTATCTAAGTTTGCCAATTATTACATTAAAGCTG
GTGTGAATGCTGATAACGTCAAAATACAAGAAGATGCATCTAAATGTTATACCTTTATTA
AAGGTTATGGTGATTTTGATGGACAACAGACTTTTGCAGAAGCGGGACTACAAATTGAAT
TCACTCATCCATTAGCACAATTGATAGGTAAAAGAGAAGCGCCACCGCTTGTTGATGGAC
GTATTAAAAAAGAAGATAGTTTAAAAAAAGCAATGGAGCTAGTGATAAAGAAAAGTGTCA
CTGCTTCTATTTCCTTAGACTTTGTAGCGTTACGTGAACATTTCCCAGAAGCTAACCCTA
AAATAGGTGATGTTGTTAGAGTGGTGGATTCTGCCATAGGATATAACGACTTAGTGAGAA
TAGTCGAAATCACTACACATAGAGATGCGTACAATAATATCACTAAGCAAGATGTAGTAT
TAGGAGACTTTACAAGGCGTAATCGTTATAACAAAGCAGTTCATGATGCTGCAAATTATG
TTAAAAGCGTAAAATCTACAAAATCCGACCCATCTAAAGAACTAAAAGCATTAAACGCAA
AAGTTAACGCAAGTTTATCTATAAATAATGAATTGGTTAAGCAGAATGAAAAAATAAACG
CTAAAGTCGATAAGATGAATACTAAAACAGTTACAACTGCTAATGGTACGATCATGTACG
ACTTTACTAGTCAATCAAGTATAAGAAACATCAAATCAATTGGAACGATTGGCGACTCTG
TAGCTAGAGGGTCGCACGCAAAAACTAATTTCACAGAAATGTTAGGCAAGAAATTGAAAG
CTAAAACGACTAATCTTGCAAGAGGTGGCGCAACAATGGCAACAGTTCCAATAGGTAAAG
AAGCGGTAGAAAACAGCATTTATAGACAAGCAGAGCAAATAAGAGGAGACCTAATCATAT
TACAAGGCACTGATGATGACTGGTTACACGGTTATTGGGCAGGCGTACCGATAGGTACTG
ATAAAACGGATACAAAAACGTTTTACGGTGCCTTTTGTTCTGCAATTGAAGTTATTAGAA
AGAATAATCCAGATTCAAAAATACTAGTGATGACAGCTACAAGACAATGCCCTATGAGTG
GTACAACAATACGCCGTAAAGACACGGACAAAAACAAACTAGGGTTAACACTTGAGGACT
ATGTAAACGCTCAAATATTAGCTTGTAGTGAGTTAGATGTACCAGTGTTTGACGCATATC
ACACAGATTACTTTAAGCCATACAATCCAGCTTTTAGGAAAGCGAGCATGGAGGACGGCT
TACACCCTAACGAAAAAGGTCACGAGGTTATTATGTACGAGTTAATCAAGGATTATTACA
GTTTTTACGACTAAAGGAGGCAACCAATGGCTTACGGATTAATTACAAGTTTACATTCAA
TGACAGGTCGGAAAATAGTTGCTCAACATGAGTATAACTATCGCTTGTTAGATGAAGGTA
TGAGCAAACTTGAGAAAATGTTTATATACCATCAAAAAGAAGAAATATACGCACACTCAG
CGAAACAAATTAAATACTTGAATGACAGTGTTGAAGATTATTTAACGTATTTAAATGGCC
GTTTTAGCAATATGATTCTAGGCCATAACGGCGACGGTATCAATGAAGTAAAAGACGCGC
GTATTGATAATACAGGTTATGGTCATAAGACATTGCAAGATCGTTTGTATCATGATTATT
CAACACTAGATGCTTTCACTAAAAAGGTTGAGAAAGCTGTAGATGAACACTATAAAGAAT
ATCGAGCGACAGAATACCGATTCGAACCAAAAGAGCAAGAACCGGAATTTATCACTGATT
TATCGCCATATACAAATGCAGTAATGCAATCATTTTGGGTAGACCCTAGAACAAAAATTA
TTTATATGACACAAGCGCGTCCAGGCAATCATTACATGTTATCTAGATTGAAGCCTAACG
GACAATTTATTGATAGATTGCTTGTTAAAAATGGCGGTCACGGTACACACAATGCGTATA
GATACATTGATGGAGAATTATGGATTTATTCAGCTGTATTGGACAGTAACAAAAACAACA
AGTTTGTACGCTTTAAATATAGAAGTGGAGAAATGACGTATGGCAACGAAATGCAAGACG
TCATGCCAAACGTATTTAACGATAGATATACGTCGGCAATTTATAATCCTATAGAAAACT
TAATGATTTTTAGACGTGAATATAAAGCTTCTGAAAGACAAGCTAAGAATTCGTTGAACT
TTGTTGAGGTTAGAAGTGCTGACGATATTGATAAAGGTATAGACAAAGTATTGTATCAAA
TGGATATACCTATGGAATACACTTCAGATACACAACCTATGCAAGGTATCACTTATGATG
CAGGTATCTTATATTGGTATACAGGTGATTCGAATACAGCCAACCCTAACTACTTACAAG
GTTTCGATATAAAAACAAAAGAATTGTTATTTAAACGACGTATCGATATTGGTGGTGTGA
ATAATAACTTTAAAGGAGACTTCCAAGAAGCTGAGGGTCTAGATATGTATTACGATCTAG
AAACAGGACGCAAAGCGCTTTTAATAGGGGTAACTATTGGACCTGGTAACAACAGACATC
ACTCAATTTATTCCATCGGCCAAAGAGGTGTTAACCAATTCTTAAAAAACATTGCACCTC
AAGTATCGATGACTGATTCAGGCGGACGTGTTAAACCGTTACCAATACAGAACCCAGCAT
ATCTAAGTGATATTACGGAAGTTGGTCATTACTATATCTATACGCAAGACACACAAAATG
CGTTAGATTTCCCGTTACCGAAAGCGTTTAGAGATGCAGGTTGGTTCTTTGATGTACTGC
CTGGACACTATAATGGTGCTCTAAGACAAGTACTTACCAGAAACAGCACAGGTAGAAATA
TGCTTAAATTCGAACGTGTCATTGACATTTTCAATAAGAAAAACAACGGAGCATGGAATT
TCTGTCCGCAAAACGCCGGTTATTGGGAACATATCCCTAAGAGTATTACAAAATTATCAG
ATTTAAAAATCGTTGGTTTAGATTTCTATATCACTACTGAAGAATCAAACCGATTTACTG
ATTTTCCTAAAGACTTTAAAGGTATTGCAGGTTGGATATTAGAAGTAAAATCGAATACAC
CAGGTAACACAACACAAGTATTAAGACGTAATAACTTCCCGTCTGCACATCAATTTTTAG
TTAGAAACTTTGGTACTGGTGGCGTTGGTAAATGGAGTTTATTCGAAGGAAAGGTGGTTG
AATAATGGTAGTAGATAATTTTTCAAAAGATGATAACTTAATCGAGTTACAAACAACATC
ACAATATAATCCGGTTATTGACACAAACATCAGTTTCTATGAATCAGATAGAGGAACTGG
TGTTTTAAATTTTGCAGTAACTAAGAATAACAGACCGTTATCTATAAGTTCTGAACATGT
TAAAACATCTATCGTGTTAAAAACCGATGATTATAACGTAGATAGAGGCGCTTATATTAC
AGACGAATTAACGATAGTAGACGCAATTAATGGGCGTTTGCAGTATGTGATACCGAATGA
ATTTTTAAAACATTCAGGCAAGGTGCATGCTCAGGCATTCTTTACACAAAACGGGAGTAA
TAATGTTGTTGTTGAACGTCAATTTAGCTTCAATATTGAAAATGATTTAGTTAGTGGGTT
TGATGGTATAACAAAGCTTGTTTATATCAAATCTATTCAAGATACTATCGAAGCTGTCGG
TAAAGACTTTAACCAATTAAAGCAAAATATGGCTGATACACAAACGTTAATAGCAAAAGT
GAATGATAGTGCGACAAAAGGCATTCAACAAATCGAAATCAAGCAAAACGAAGCTATACA
AGCTATTACTGCGACGCAAACTAGTGCAACACAAGCTGTTACAGCTGAAGTCGATAAAAT
AGTTGAAAAAGAGCAAGCGATTTTTGAACGTGTTAACGAAGTTGAACAACAAATCAATGG
CGCTGACCTTGTTAAAGGTAATTCAACAACAAATTGGCAAAAGTCTAAACTTACAGATGA
TTACGGTAAAGCAATTGAATCGTATGAGCAGTCCATAGATAGCGTTTTAAGCGCAGTTAA
CACATCTAGGATTATTCATATTACTAATGCAACAGATGCGCCAGAAAAGACGGATATAGG
CACGTTAGAGAAGCCTGGACAAGATGGTGTTGATGACGGTTCTTCGTTCGATGAATCAAC
TTATACATCAAGCAAATCTGGTGTGTTAGTTGTTTATGTTGTTGATAATAATACTGCTCG
TGCAACATGGTACCCAGACGATTCAAACGATGAGTACACAAAATACAAAATCTACGGCAC
ATGGTACCCGTTTTATAAAAAGAATGATGGAAACTTAACTAAGCAATTTGTTGAAGAAAC
GTCTAACAACGCTTTAAATCAAGCTAAGCAGTATGTAGATGATAAATTCGGAACAACGAG
CTGGCAACAACATAAGATGACAGAGGCGAATGGTCAATCAATTCAAGTTAACTTAAATAA
TGCGCAAGGCGATTTGGGATATTTAACTGCTGGTAATTACTATGCAACAAGAGTGCCGGA
TTTACCAGGTAGCGTTGAAAGTTATGAGGGTTATTTATCGGTATTCGTTAAAGATGATAC
AAACAAGCTATTTAACTTCACACCTTATAACTCTAAAAAGATTTACACACGATCAATCAC
AAACGGCAGACTTGAGCAACAGTGGACAGTTCCTAATGAACATAAATCAACGGTATTGTT
CGACGGTGGCGCAAATGGTGTAGGTACAACAATCAATCTAACTGAACCGTACACAAACTA
TTCTATTTTGTTGGTAAGTGGAACTTATCCAGGTGGCGTTATTGAGGGATTCGGACTAAC
CGCATTACCTAACGCGATTCAATTGAGTAAAGCGAATGTAGTTGACTCAGACGGCAACGG
TGGCGGTATTTATGAGTGCTTACTATCCAAAACAAGTAGCACTACTTTAAGAATAGATAA
CGATGTGTACTTTGATTTAGGTAAAACATCAGGTTCTGGAGCGAATGCCAACAAAGTTAC
TATAACTAAAATTATGGGGTGGAAATAATGAAAATCACAGTAAACGATAAAAACGAAGTT
ATCGGATTCGTTAATACTGGAGGTTTACGCAATAGTTTAGATGTAGATGATAACAATGTG
CCTATTAAATTTAAAGAAGAGTTCGAACCTAGAAAGTTTGTTTTCACTAACGGCGAAATT
AAATACAATAGCAATTTCGAAAAAGAAGACGTACCGAATGCATCAAACCAACAAAGTGCG
TCAGATTTAAGTGATGAGGAACTTCGCGGAATGGTTGCGAGTATGCAAATGCAGGTGGCA
CAAGTAAACGTATTAACAATGGAATTAGCTCAACAAAACGCTATGTTAACACAACAGTTG
ACTGAACTGAAAACTAACAAAACAAGTACTGAGGGGGACGTTTAAATAATGAAGATGATT
TATCCAACTTTTAAAGACATTAAAACTTTTTATGTTTGGGGTTACTATAAAAACGAGCAA
ATTAAGTGGTACGTAGACAAGGGTTTAATCGATAAAGAAGAATACGCTTTAATCACTGGA
GAAAAATATCCAGAAACAAAAGATGAAAAGTCACAGGTGTAATGCTTGTGGCTTTTTAAT
TTGAATAAAGTGGGTGGCATAATGTTTGGATTTACCAAACGACATGAACAAGATTGGCGT
TTAACGCGATTAGAAGAAAATGATAAGACTATGTTTGAAAAATTCGACAGAATAGAAGAT
AGTCTTAGAGCGCAAGAAAAGATTTATGACAAATTAGATAGAAATTTTGAAGAATTAAAG
CGCGACAAGGTAGAAGATGAAAAGAATAAAGAAAAGAATGCCAAGAATATTAGAGACATA
AAAATGTGGATTCTAGGTTTGATAGGGACTATCTTCAGTACGATTGTCATAGCTTTACTA
AGAACTATTTTTGGTATTTAAAGGAGGTGATTACCATGCTTAAAGGGATTTTAGGATATA
GCTTCTGGGCGTGCTTCTGGTTTGGTAAATGTAAATAACAGTTAAGAGTCAGTGCTTCGG
CACTGGCTTTTTATTTTGATTGAAATGAGGTGCATACATGGGATTACCTAACCCAAAGAC
TAGAAAGCCTACAGCTAGTGAAGTGGTGGAGTGGGCAAAGTCGAATATTGGTAAGAGGAT
TAATATAGATAATTATCGGGGCAGTCAATGTTGGGATACACCTAACTTTATTTTTAAAAG
ATATTGGGGTTTTGTAACATGGGGCAATGCTAAGGATATGGCTAATTACAGATATCCTAA
GGGTTTCCGATTCTATCGTTATTCATCTGGATTTGTACCGGAACCCGGAGACATAGCAGT
TTGGCACCCTGGCAACGGAATAGGTTCGGACGGACACACCGCAATAGTAGTAGGACCATC
TAATAAAAGTTATTTTTATAGCGTTGACCAAAACTGGGTTAATTCTTATAGTTGGACAGG
TTCTCCAGGAAGATTAGTAAGACACCCTTATGTAAGTGTTACAGGCTTTGTTAGGCCTCC
ATACTCAAAAGATACTAGCAAACCTAGTAGTACTGATACAAGTTCAGCATCAAAAGCCAA
TGACTCAACAATTACTGGTGAAGCGAAGAAACCGCAATTTAAAGAAGTTAAAACAATAAA
ATACACTGCTTACAGCAATGTTTTAGATAAAGAAGAGCATTTCATTGATCATATAGTTGT
AATGGGTGATGAACGCTCAGATATTCAAGGATTATATATAAAAGAATCAATGCATATGCG
TTCTGTAGACGAACTGTATACGCAAAGAAATAAGTTTATAAGCGATTATGAAATACCGCA
TTTATATGTCGATAGAGAGGCTACATGGCTTGCTAGACCAACCAATTTTGATGACCCGCG
TCACCCTAATTGGCTAGTTATTGAAGTATGTGGTGGTCAAACAGATAGTAAGCGTCAATT
CTTAATGAACCAAATACAAGCTTTAATACGGGGTGTATGGTTGTTGTCAGGAACAGATAA
AGAATTATCTGAAACGACGTTAAAGGTAGACCCTAATATTTGGCGTAGTATGAAAGATTT
AATTAATTACGACTTGATTAAGCAAGGTATACCGGATGACGCAAAGTATGAGCAAGTTAA
AAAGAAAATGCTTGAGACGTATATTAAACGAGATATATTGACACGAGAAAATATTAAAGA
AGTAACGACAAAAACGACAATACGAATTAGTGATAAAACATCGGTCGACAGTGCATCCAG
AAGAGGACCCACTGCATCAGACGAAAAACCAAGCATCGTTACTGAAAAAAGTCCGTTCAC
GTTCCAGCAAGCACTGGATAGACAAATGTCTAGGGGTAACCCGAAAAAATCTCATACATG
GGGCTGGGCTAATGCAACACGAGCACAAACGAGCTCGGCAATGAATGTTAAGCGAATATG
GGAAAGTAACACGCAATGCTACCAAATGCTTAATTTAGGAAAGTATCAAGGCATTTCAGT
TAGTGCGCTTAACAAAATACTTAAAGGAAAAGGAACGCTCGACGGACAAGGCAAAGCATT
CGCGGAAGCTTGTAAGAAAAACAACATTAACGAAATTTATTTGATCGCGCACGCTTTCTT
AGAAAGTGGATACGGAACAAGTAACTTCGCTAGTGGTAGATACGGTGCATATAATTACTT
CGGTATTGGTGCATTCGACAACGACCCTGATTATGCAATGAAATTTGCTAAAAATAAAGG
TTGGACAACTCCAGCAAAAGCAATCATGGGCGGTGCTAGCTTCGTAAGAAAGGATTACAT
CAATAAAGGTCAAAACACATTGTACAGAATCAGATGGAATCCTAAGAATCCAGCTACGCA
CCAATACGCTACTGCTATAGAGTGGTGCCAACATCAAGCTAGTACAATCGCTAAGCTATA
TAAAAAAATCGGCTTAAAAGGTATCTATTTTATAAGAGATAAATATAAATAAAGAGGTGT
GTAAATGTACAAAATAAAAGATGTTGAAACGAGAATAAAAAATGATGGTGTTGACTTAGG
TGACATTGGCTGTCGATTTTACACTGAAGATGAAAATACAGCATCTATAAGAATAGGTAT
CAATGACAAACAAGGTCGTATCGATCTAAAAGCACATGGCTTAACACCTAGATTACATTT
GTTTATGGAAGATGGCTCTATATTCAAAAATGAGCCCCTTATTATCGACGATGTTGTAAA
AGGGTTCCTTACCTACAAGATACCTAAAAAGGTTATCAAACACGCTGGTTATGTTCGTTG
TAAGCTGTTTTTAGAGAAAGAAGAAGAAAAAATACATGTCGCAAACTTTTCTTTCAATAT
CGTTGATAGTGGTATTGAATCTGCTGTAGCAAAAGAAATCGATGTTAAATTGGTAGATTA
TGCTATTACGAGAATCTTAAAAGATAACGCGACAGATTTATTGAGCAAAGACTTTAAAGA
GAAAATAGATAAAGATGTTATTTCTTACATCGAAAAGAATGAAAGTAGATTTAAAGGTGC
GAAAGGTGATAAAGGCGAACCGGGACAACCTGGTGCGAAAGGTGATACAGGTAAAAAGGG
AGAACAAGGCGCACCCGGTAAAAACGGTACTGTAGTATCAATCAATCCTGACACTAAAAT
GTGGCAAATTGATGGTAAAGATACAGATATCAAAGCAGAACCTGAGTTGTTGGATAAAAT
CAATATCGCAAATGTTGAAGGGTTAGAAGATAAATTGCAAGAAGTTGAAAAAATCAAAGA
TACAACTCTCAACGACTCTAAAACGTATACGGATTCAAAAATTGCTGAACTAGTTGATAG
CGCGCCTGAATCTATGAATACATTAAGAGAATTAGCAGAAGCAATACAAAACAACTCTAT
TTCAGAAAGTGTATTGCAACAGATTGGCTCAAAAGTTAGTACAGAAGATTTTGAGGGATT
CAAGCAATCATTAAACAGTTTGTATGCAGATAAAAATCATAGTCATACAATCAAACAGAT
TGAAGGATTAGAAAATGCTTTATCAAAAAAATCAGACATAAATCACAGTCATGATGAACG
TTATCTTTTATCATCAAATGCTTTTACAAAAGAGGAAGCAGATAAACTTTATCAACCTAT
CGGTTCTTCGCAGCCGTCACTGAATATTTGGACAGGCAGTGAAACAGAATATAATTATTT
GTATCAAAAAGACCCTAATACACTTTATTTAATTAAGGGGTGATTTTTATGGAAGGTAAT
TTTAAAAATGTAAAGAAGCTTATTTACGAAGGCGAAGCATATACAAAAGTATATGCTGGA
AATATCCAAATATGGAAAAAGCCTTCATCTTTTGTAATAAAACCCTTACCTAAAAATAAA
TATCCGGATAGCATAGAAGATTCAACAGCAAAATGGACAATAAATGGAGTTGAACCTAAT
AAAAGTTATCAGGTGACAATAGAAAATGTACGTAGCGGTATAATGAGGATTTCGCAAACT
AATTTAGGGTCAAGTGAATTAGGAATATCAGGAGTCAATAGCGGAGTTGCAAGTAAAAAT
ATCAACTTTAGTAATCCTTCAGGGATGTTGTATGTCACTATAAGTGATGTTTATTCAGGA
TCTCCGACATTGACCATTGAATAATTTTAAACGACTAATTTTTTAGTCGTTTTTTATTTT
GGATAAAAGGAGTAAACAAATGGATATCGGTACAATCGTAAGAACAATTTTATTAATAGT
CGCATGGATCAATCAGTTTTTAGCAATCAAACATATTTCTCCAATCCCAGTTGACGAAGT
GTTTATAAGCACAGTCGTTACTGGGATTGTTTCAATTTGGACGTGGTGGAAGAATAACAA
CTTTACTCACGCATCTAAGAAAGGGCAACAAAAAATTTATGAAGTAAAAGCTGGCATTCA
GTCAACTGGTGGCGCACCTAAAGTGAACGGAGATGATAACAATGCCGTCGGTTAGGACAT
ACAGTCAAGCTATTAGTTATCTTAAAAGTTTAGAGGGTAAGGCGTGGAATCCAGACAATG
CATTTGGATGTCAATGCTTCGATACTGCTAACCAATATTGGCTTTACTTATTTAATCACA
GGTTGAAAGGTGTGGGCGCTGCGGACATTCCTACATGGAATGATTTCACTAACGAAGCAA
CCGTTTACGAAAATACTGTGTCGTTTCAAGCATTGCCGGGCGACGTCGTTATTTTTAACC
GTAATTATGGCGGTGGTTATGGTCATGTAGGTATTGTAATAAGCGCTACGTTAGATTCTA
TAACTATTTTAGAGCAGAACTGGCTAGGCGGTGCTTACTGGAGTCCACCAGAAGTTACTA
CAAGACGCACACACGGCTACGACTTCCCTATGTGGTTTATCCGTCCATTCTACGCAAAAG
AAACGACCGCTAATAAGCTAAGAAGCGCAGTGAAGCCAGTTAAACAAGATAAGTTATCAA
AAGGTAAAAAAATCATGCTTGTGGCTGGTCATGGTATTGGTGCATACTCTAACGACCCAG
GTGCCGTTGCGAATGGAGAAAACGAAAGAGATTTTAACCGTAAAAATATTATACCTAGAG
TGAAAAAGTATCTTGAGTCAGTAGGCAACACAGTATTGTTATACGGTGGCAACTCAATGA
ATCAAGATTTATATCAAGATACGTTATACGGTCAACGTGTTGGAAACTATAAAGATTATG
GCATGTACTGGATTAAAAACGAAGTCAAACCGGATGCAATCATAGAGTTTCATTTAGATT
CTGCTAGTCCACAAGCAAGTGGCGGGCATGTAATCATTAGCGACCGTTTCCCAGCTGATG
ACATTGACAAGGCATTAAGTAGCGCATTAGATAAAACAGTAGGAAAAATAAGAGGTGTGA
CACCTAGAGGGGATTTATTGAACGCTAACGTGTCCGCTGAACTTAATCTTAATTATCGTT
TAATCGAATTAGGTTTTATCACATCAATGAAAGATTTAAACTACATTAAAAATAATTTAG
ACAGCTTCACGAAGCGGATTGCTGAAGCCATTAACGGCAGACAAATTGATGCGCCAAGTA
GTAAGCCAAGCGCTGACAAAATCACATGGAATTGGAAAGGCGTATTTTATCCTAATCCAG
AAAAAGCTATAAGAGTCAGAAAAACACCCGGATTAACCGGCACAGTCGTTGAAGAAGATT
CATGGCTATACACAAAAGATGATTGGGTAAAATTCGATCAAGTAATTAAAAAAGATGGCT
ACTGGTGGATTAGATTCAAATATCAACGTGAGGGCTCTAGTACTAACGATTTTTTTTGTG
CAGTATGTAGAATCACTGACAAGGAACAAAAGATTAAAAATGAAAAATATTGGGGAACTA
TTGAGTGGAATTAACAAACGCATTTAATGTTTAGTTAATTAAAAGTTAATAAAAAATAAT
TTGTTTTGCAATAGAAACGTTATATAATTTTTAATGTATTCGAATACATTAAAAAACACA
AATGTTAGGATGATTAATAATGAATAATAGTAAAATTATTTCTAAAGTTTTATTGTCTTT
ATCTCTATTTACTGTAGGAGCTAGTGCATTTGTTATTCAAGACGAACTGATGCAAAAAAA
CCATGCAAAAGCAGAAGTTTCAGCAGAAGAAATAAAAAAACATGAAGAGAAATGGAATAA
GTACTATGGTGTCAATGCATTTAATTTACCAAAAGAGCTTTTTAGTAAAGTTGATGAAAA
AGATAGACAAAAGTATCCATATAATACTATAGGTAATGTTTTTGTAAAAGGACAAACAAG
TGCAACTGGTGTGTTAATTGGAAAAAATACAGTTCTAACAAATAGACATATCGCTAAATT
TGCTAATGGAGATCCATCTAAAGTATCTTTTAGACCTTCTATAAATACAGATGATAACGG
TAATACTGAAACACCATATGGAGAGTATGAAGTCAAAGAAATATTACAAGAACCATTTGG
TGCAGGTGTTGATTTAGCATTAATCAGATTAAAACCAGATCAAAACGGTGTTTCATTAGG
CGATAAAATATCGCCAGCAAAAATAGGGACATCTAATGATTTAAAAGATGGAGACAAACT
CGAATTAATAGGCTATCCATTCGATCATAAAGTTAACCAAATGCACAGAAGTGAAATTGA
GTTAACAACTTTATCAAGAGGATTAAGATACTATGGATTTACAGTTCCGGGAAATTCTGG
ATCAGGTATATTTAATTCAAATGGAGAATTAGTTGGTATACATTCTAGCAAAGTGTCTCA
TCTTGATAGAGAGCATCAAATAAATTATGGTGTTGGTATTGGGAATTATGTCAAGCGCAT
TATAAACGAGAAAAATGAGTAATAAATAAAATAAAAATCCGTGGATGTTTTATACAAAAC
TTATATTTTATAGCAGTAAGAAGCTGACTGCATATTTAAACCACCCATACTAGTTACTGG
GTGGTTGTTTTTTTATGTTATATTATAAATGATCAAACTACACCACCTATTAATTTAGGA
GTGTGGTTATTTTAATATGCGAAGCTAAAATAACTACAAATGATACCATTTTTGATACCA
AAAAATAATAACCTCAAAATTTCGAGAGAAAAAACTTCATTTTAAATCGCATTAAATCAA
CGTTTCTATAAAAATAAGACCTTAAAAATTAGTTTTTTCAATCGAAATGGAAGGTAGTAT
CGGATAACTTTAAACCGCGTTGTTAAGCTATTCTTGACTTCCGGAAATGGGTATTGATAC
CATTTTGATACTGAATATAACAAAAAGCCACATTACTGTGGCTTTTTTTGTTTTATAACT
AAATCGGATTGATAGATAAGCTTTGTACTTATTTATATCAGTCCGATTTTTTGATTGGTG
TAAAAAATAATCATTG
>CP140694.1 Staphylococcus aureus CC15-MSSA strain CNRS22757, sufB-integrating prophage
TTAAGCCATTCTTAACTTCCGGAAATGGCTATTGATACCATTTTGATACCATTTACTTGT
CAAAAATGGCTATTGCATCGTGTTTTTTCTGAGTGTATAAATGGCTGTAAGTGCCCATCG
TTTCAGTGATTTGAGCATGTCTCATGAGTGACTGTAAAACGAAAATATCTACACCATTAT
TTGCAAGATAAGATGCATAAGAATGTCTTAACGCGTGAATGTTATAATGGGGGAAAGCTT
TTTGAAATTTCTTTTGAACATGACTGTAATGTTTGGGAGCCATTCCTCCGAAAATAAAAT
AACTACGTTCATCAAAATATTTGTTTAACTCTTTTTCACGTTGATGTCGTTCAGTTAACA
TTGTATTGATGAATTTAGGTAAAGGAACAATATCCTCTGAACTATCTGTTTTTGGTCTCG
GATATATAGTTCTATTAGAGATGTCCATTGTTTTATTTATGGATATCTCTTTTTTGTATT
TATTGTAGTCTGTCCAAACAAGAGCCATAGCTTCGCCAATCCTTAAACCTGTATAAAACA
TTAATGTAAATAACTCTCTGTAATCTTGCTCTTCAATGTCTTTGATTCTTTCTTCAAATT
CTTCACGCATCATAAACTTAGGTTTTGGCTTTACACGCGGAATAGGTTTAATTGATATTG
TTGGATCTGTACGTAATCCAAAGTATTTTTTAGCATAATTAATTACAACTTTAAAACCTG
ACCAAATTGTACGAGCAGAATTTGTTGATGCTACATTCTCTATTAGATATTTACGAAACT
CTTGGCATTGATTTTGTGTTATCTTATTCATTTTTATGTGCCCGAACTTAGCTTTAAAGT
GTTTATGATATTCATTTTGTTTGCGTCGTTTTGTTTTAGGTCTCAAATCGCTATTTTCTA
AGTAGTGATGAAAAACATAATCAAATGTTTTCGAATCACTATATCCTTCGTTTACGTCAT
TCAAAAAAATAGCCTCTGCTCTCTTAGCTTCACGCTTAGTTGAAAAACCGCGTTGCATCT
TACGTTTGTTATTACCGTATACATCTTTATATCTAATGGAAAAATACCATTTACCTGTAT
TATCATCCTTATATACTGGCATTTTGCTTTTCCCTCCTCAAAATTGGCAAAAAATAATAA
GGGTAGGCGGGCTACCCGTGATTTTAGTACTAGGTACTAAATGTGATATAATAAAATAAA
AAGTAGGTGATGAAATGTGTGTAAAATTTACTGACGCAGAAATAGCTTATATAAAAGAAT
CAGTTGAAAATTATAGTAGTGAATTTGATATTTATGACGATGAACAAGAACTTAAATTAA
AAATTTATGAACAAATTATGTTAAAAATCAAATCTGAATACAAGGATACCTATTTATTCC
GTCTTATTAATTGATTTGGTATATTCTCTTAATATTTTTTCGTTTTCATCAACAATGTCT
TTTAGTGTGTTTAAAAGAAAGTCACAATCACCTTTGGCTACTGCACCAGCTTGTGAATGG
TTGATTATGTTTCTCATACTATACGCAATTTCTACCCGTTTTTTGGTTCTATAATTTACT
TTACCTTCTTTAGTTAATTCTCCTAATAATTTTGTGTACATAGTTGAATCGGTGTCTTTA
TGTTTGATTTTATTAACTTTTTTTAATTTGATTAAAAACGTTTCTATAGCAACAGCAAAG
GTTGCTGCAGCTGGCAAATACAATTCCCTTTTATAAGCTTGTAATCCTTGTTCTATTTGA
TAAGAAAAAGTTATATCATCAACAATCTCTTTCATACTATTTAAATCTAAGTGGTTGAAC
GGTTGTATTTCATCATGTGCTTTGTTTATCAATTTTTCTTTCGACTTCGATATCAATGTA
TTGTAATGATCGTTAGCTAATCTTTTGCCATAATTAAAAAATAAATCTAAATTGTTTTGT
AATATTACGGTCCCGATATATTTTCCGTAGTAAATAGATGTGTAATAAATGTAATTATTA
AAATCTAATAATCCGGATTGTTCTTCTACATACTTTTTAGAATCATATATGTATGAAGTA
AAGTGTTTAGACAAATATTTGATATCAATATTACGAAAATTATATATTTCTTTTAATTTA
CTGTCATTTGAGATAACGACGATGCAAGGTTCTTCAAAAAAAGATTGATTTAGATAAAAT
ATCGAAATCTTGTAATCGTCTTTTCTCATGAATGGGAAAGCTTCTGGATTGCTACTAAAC
TGATAATTGTATCTGTTTTCAACTACATATTTGTAGCCTTCTAAAAATTTACGCAAGTAT
TCTTTTAAAGTTTTATTCTCTTCCATCCCTCATCCTCCTCACGCCATATAGGCGTTATTA
ATCAATGTGATGCAATTTAAAAACTCTCAACGGCTCAAATGTGATCGAATACTCGCCATA
GTGAGTTCCAATACCATATATCTTTTTATATTGTTCTATTGCTTCTAATATGTATTCTTC
GCTTAATTGTAGATACTCAGACAATTCATACAAGTTACGTACGCCATAATTATAAGCTTC
TACAATTTCGCGTAATGGAACAGCTGAGATAAAGCCGTGTCGTCTTGCGTAATTTTCGAA
CTTGCGATTGTTGAATTTCGAGTAATCGGCTATATCACCGTATGTAAGTTTATTATGTGC
TAATTCTTCAAAGAGAATCCCTGCCTTTTCTCTATCTGATAAACCACGCTTTATCAAAAT
TAAATCTCCTAACCATACCCCGTCTAAATTATCTGGAAGCACATCAGCCTCTCTTATTTC
AATATAATCATGTTGTATTAAAGTTTCTTCATATAATCCCATCTGATACATCCTTTACTT
ACGTTTGCTTCTTATATAATCTGCATAATCTAAAACTCTTTGCCATTCGTCATCTGTCAA
TTCTCCTTCAAGATGAGCTGCACGATGTTGTACTTCATCATCGTTTTCTTCAACCCACCC
CATTAAATACGCAGGATTAACATTTAATGCAGTAGCTATACTTTCTATAGTATCGTTTTT
TAGATTTTTGATATTTCCGCTTTCATAACGTTGTACAGTAGCTTCAGTTTTACCAATTTT
TCTTCCTAGTTCGGCCAAAGTCATACCTTGTTTTTCTCTTGATTGTTTCATTCTTTTTGA
AAAGCACATCGTAATACAGCTCCTTTTACTTGATAGTTCTATTATAAGGAAAACTTTCGG
CATTTGCAATATTTTTCTAAAAAACTTTCGTAAAATGCTTGACCTCTTTTGTAACATCAT
GATAAGATTACTTACGTAATGCGAAAGGTGGTGAAAAGAAATGCCTATAGATACTAAACT
TTTGAAATCTAAAATGGCTTTGAAAGAACATAACATCAAAACCCTTTCTGAAGAAATTGG
TGTCAATAGAGATACTTTATCTAACATGATACACGGGAGAACAAAACCATCCTACCCGGT
AATAAATGGTATTTATTTTGCGTTAGAATTGACACCTCAAGAAGGAAGAGATATTTTTTT
TAACGAAGACTTACGCAAAAAGAAAGTTTTAACTTAAGGAGGAACAACAAATGGAACAAA
CAATCAAACAATTTTTAGAATTTAGAAAGCAATTCACACCCGCACAGTGGCACGAAATCA
ACAGAATTATTGACGGACAATTTAGTAAAAAAGCCGCCGAGCTACAACTCGACGACCAAG
ATGTTGAGGTTATTAAAAATATTATTACTCAACAAAAGATTATGAAGTAACAATTTGAAT
AAAAGTTATTCAAAAATCACGAAAGGAAGATACAAAATGATGCTGACCAACACACTACTA
GCAATTCACTTTTTCATGAATTTAGCGATATTAATTATGCTCGTAAGAATCGGTAGAGAT
TAACTTATACTTTTTAAGTTTGTTTATTCGTTGATTAGAAACAATCTTTATAAACGCAGG
TTCTAATTCGAATTTATATAAAAACTCTGATGACGAATTAGCTATCATAACTTCTGGTTT
ATCTAATTGTTTATCGATTGGAGCATGCAAATAACTTGGATTATATATACCGAGAGATGA
ATATTCATCAGATTCCAATACTACGTTAATAGGTGTTAAAACATTTTTGTTTTTATCTAA
AAATATTAATTCTTCTAAAGTATGAGTTCTAGACGAGTCATTAGCGACGACAAAATTTAA
TTCTACAAAATTATTTTCATAGTAGAAATTAAGATCGCTAATAACAAAACTGAACTTATT
TTGAGAACGAGTATAAAAAATTGAGTATGCAGATAGACCTAAAGCTAGAAAAGCTACAAC
GTTTGAAAACAAAGTAGATTGTATGAATTCCATAAGAATAACCACCTTAAATATTTGATA
ACAACATTATACACGAAAGGAGCATAAATATTATGCAAGCATTACAAACATGTTGTTTCC
AATAAAAAACACACACCTTGTCGTAGAAGGTATGTGTTACGGAAATTTTGTTCGGTTCTA
ATTACTACGACTAACAGCACAATTTTTGCTGGTATCGTCCCCAGCCCTGTATGGTGCTTA
GGTTTTCCGTCAAAGTCTAGCGTCCTAAAAGTTACTACCTTCTAGTACGCATACCCTAGT
TAACGTCTCTTGGTTGACTGTGGAACACAACAAACGATGTTCTAATTTAGACTTACTAAC
CTATAAAACCACAGGATGATTTAAAACCTCGCATAAGCAAGGAAATCACCTCCCAATGTA
GTGGGGTTGGATTAATTATATAACGAAATATCGTTATGGACAATAAGGAGTGGTAAGATG
CTGAACTTAAAAGAATTGAGAGAAGAAAAGGGGATAACACGCTATCAACTAGCGAAGCTA
ACGGAATTACAAAACTCGACAATTCGATCTATCGAAACAGAGGTTAAAAACCCCGGTTTC
CTCACAGTAAAAAAAATATGCGATGCACTACAAGTTGATATCGCTAATGTAAAGGAGAAA
TAGAATGCAAGCATTACAAACAAAATCGAACATCGGAGAAATGTTCAATATTCAAGAAAA
AGAAAATGGAGAAATCGCAATAAGTGGTCGAGAACTTCATCAAGCATTAGAAGTTAAGAC
AAGATATAACGATTGGTTTGAAAGAATGATTAATTATGGCTTTGAAGAAAATATTGATTA
TACAGCTCTTACTCAAAAAAGAGTAACAGCTCAAGGTAACGCTATTAATTATTTAGACCA
CGCACTCACACTAGACACTGCAAAAGAGATTGCAATGATTCAACGCAGTGAACCCGGTAA
ACGTGCAAGACAATATTTCATCCAAGTGGAAAAAGCATGGAATAGCCCAGAAATGATTAT
GCAACGTGCTTTAAAAATTGCTAACAACACAATCAATCAATTAGAAACAAAGATTGAACG
TGATAAACCAAAAATTGTATTTGCAGATGCAGTAGCTACTACTAAGACATCAATTTTAGT
TGGAGAGTTAGCAAAGATCATTAAACAAAACGGTATAAACATCGGGCAACGCAGATTGTT
TGAGTGGTTACGTCAAAACGGATTCCTTATTAAACGCAAGGGTGTGGATTATAACATGCC
TACACAGTACTCAATGGAACGTGAGTTATTCGAAATTAAAGAAACATCAATTACACATTC
AGACGGTCACACATCAATTAGTAAGACGCCAAAAGTAACAGGCAAAGGACAACAATACTT
TGTTAATAAGTTTTTAGGTGAAACTCAAACAACTTAAAAGGAGGTTCAACAAATGTTACA
AAAATTTAGAATCGCTAAAGAAAAAAATAAATTAAAACTTAATTTACTAAAACATGCAAA
CAGTAATTTAGAAACAAGTAACAACCCTGAACTGTTGCGAGCAGTTGCAGAGTTGCTTAA
AGAGATTAATCGATAAATCCGACAACTAATCATCATTTGAATTTGAAAAACTGGTTAATA
GATAGCAAAAATACGCTATAAAAAGTACCGAAATATAAAAAGGAGTATTTATTGGTTCGT
TATTAATAAACTTTAATAAAAAGTCCCAAATAGCATTACCGCTTACACCTACAGAACTAG
CATTAATAAAACCTAAACTGGAGTGATTAATATGCATTATGTCGACAATTTTTTTACCGC
TGTAATTATTGCTTTCATGTTGTTTTTGCTCTACTGGATGGGCAGGATTGATGGATTTAA
TAAAGGTAGAACTATTAGCTACATCGACATTCAAATTTCTAAGAGCATAAGACATTTTCA
AAATATCGTTTTTAGGAATGCTCGTAGATTTTATAAAACTATTAAGAACCTCATTAGAAA
ATAAATTAGATTTGAACATTGGATGATTCTTAGTTACTTGATGCATATAGGAAGCCCAAT
TAGATAATTTCGATTGGTTAATTCTAATGCTATTCATAACATTATTAACCGTCGATTGAA
TTTCCAGAGCGTTCATAACATACGAATTATTCATAGTATTTGCGGCTTTAGCGTAAGCTT
CGACAGGCAATTTAGACAAGATAGCTTGATTTTTCTTTATTAAATCTAACTGTCGTTGAG
TGAGATTTATATTATTCATAATTATCACCTCCTTTCACTAGGAGATAACTAAATTATACA
CAACACAAAAATAAAAAGGAGAAAAAGATATGATAAAAAATAGTTTGCAAGCTAAAGAAC
TTGCGGTAATTTTATCTGTTTCAAAATCCAAAGCAGGACAAATAATAAGAGAACTGAATA
AAGAGCTTGAAGATGAAGGATACATTGCGATACGAGGCAGAATACCAGTCCAATTAGCTA
GGAAAAAATTCCCTTATCACGACTTATCAGACCAGAGAATAATGGAGGAGTTGAAAAAAG
AAAATGAGTAACATTTATAAAAGCTACCTAGTAGCAGTACTGTGCTTTACAGTCTTAGCA
ATTGTACTTATGCCGTTTCTATACTTCACTACTGCATGGTCAATCGCGGGATTCGCAAGT
ATAGCGACATTCATATTTTATAAGGAATACTTTTATGGAGAATAAAAAAACTGCTACTTG
CGCCAACAAGTAACAGTGACAAACGATTAACAAAATTAATTCGTGTTCAATATAAAACGA
AAAAAGGAGGAAGTCAAGATGTATTACGAAATAGGCGAAATCATACGCAAAAATATTCAT
GTTAACGGATTCGATTTTAAGCTATTCATTTTAAAAGGTCATATGGGCATATCAATACAA
GTTAAAGATATGAACAATGTACCAATTAAACATGCTTATGTCGTAGATGAGAATGACTTA
GATATGGCATCAGACTTATTCAACCAAGCAATAGATGAATGGATTGAAGAGAACACAGAC
GAACAGGACAGACTAATTAACTTAGTCATGAGATGGTAGGAGGTCGCTATGAAGCAGACT
GTAACTTATCTAATCAAGCATAAAAATGAAAATCTATTTATTACAAACCGACCAACCGAA
GTGAACGACACAGTGAAGTATTCAACTGATATGCGAGACGCAAGAGAATTCGACGGACTA
GACAAAACTGTTATTGATATGTCTAAGCACAAAGCAATCAAGAAAACAGTGACAGAAACA
ATTGAGTATGAGGAGGTAGAACATGACTGAGGAAAAACAAGAACCACAAGAAAAAGTAAG
CATACTCAAAAAACTAAAGATAAATAATATCGCTGAGAAAAATAAAAGGAAATTCTATAA
ATTTGCAGTATACGGAAAAATTGGCTCAGGAAAAACCACGTTTGCTACAAGAGATAAAGA
CGCTTTCGTCATTGACATTAACGAAGGTGGAACAACGGTTACTGACGAAGGATCAGACGT
AGAAATCGAGAACTATCAACACTTTGTTTATGTTGTAAATTTTTTACCTCAAATTTTACA
GGAGATGAGAGAAAACGGACAAGAAATCAATGTTGTAGTTATTGAAACTATTCAAAAACT
TAGAGATATGACATTGAATGATGTGATGAAAAATAAGTCTAAAAAACCAACGTTTAATGA
TTGGGGAGAAGTTGCTGAACGAATTGTCAGTATGTACAGATTAATAGGAAAACTTCAAGA
AGAATACAAATTCCACTTTGTTATTACAGGTCATGAAGGTATCAACAAAGATAAAGATGA
TGAAGGTAGCACTATCAACCCTACTATCACTATTGAAGCGCAAGAACAAATTAAAAAAGC
TATTACTTCTCAAAGTGATGTGTTAGCTAGGGCAATGATTGAAGAATTTGATGATAACGG
AGAAAAGAAAGCTAGATATATTCTAAACGCTGAACCTTCTAATACGTTTGAAACAAAGAT
TAGACATTCACCTTCAATAACAATTAACAATAAGAAATTTGCAAATCCTAGCATTACGGA
CGTAGTAGAAGCAATTAGAAATGGAAACTAAAAATTAATTAAAAGGACGGTATTTAATTA
TGAAAATCACAGGACAAGCGCAATTTACTAAAGAAACAAATCAAGAAAAGTTTTATAACG
GCTCAGCAGGGTTTCAAGCTGGAGAATTCACAGTGAAAGTTAAAAATATTGAATTCAATG
ATAGAGAAAATAGATATTTCACAATCGTATTTGAAAATGATGAAGGCAAACAATATAAAC
ATAATCAATTTGTACCGCCGTATAAATATGATTTCCAAGAAAAACAATTGATTGAATTAG
TTACTCGATTAGGTATTAAGTTAAATCTTCCTAGCTTAGATTTTGATACCAATGATCTTA
TTGGTAAGTTTTGTCACTTGGTATTGAAATGGAAATTCAATGAAGATGAAGGTAAGTATT
TTACGGATTTTTCATTTATTAAACCTTACAAAAAGGGCGATGATGTTGTTAACAAACCTA
TTCCGAAGACAGATAAGCAAAAAGCTGAAGAAAATAACGGGGCACAACAACAAACATCAA
TGTCTCAACAAAGCAATCCATTTGAAAGCAGTGGCCAATTTGGATATGACGACCAAGATT
TAGCGTTTTAAGGTGTGGTTTAAATGCAATACATTACAAGATACCAGAAAGACAATGACG
GCACTTATTCCGTCGTTGCTACTGGTGTTGAACTTGAACAAAGTCACATTGACTTACTAG
AAAACGGATATCCACTAAAAGCAGAAGTAGAGGTTCCGGATAATAAAAAACTATCTATAG
AACAACGCAAAAAAATATTCGCAATGTGTAGAGATATAGAACTTCACTGGGGAGAACCGG
TGGAATCAACTAGAAAATTATTACAAACAGAATTGGAAATTATGAAAGGTTATGAAGAAA
TCAGTCTGCGCGACTGTTCTATGAAAGTTGCAAGGGAGTTAATAGAACTGATTATAGCGT
TTATGTTTTATCATCAAATACCTATGAGTGTAGAAACGAGTAAGTTGTTAAGCGAAGATA
AATCGTTATTATATTGGGCTACAATCAACCGCAACTGTGTAATATGCGGAAAGCCTCACG
CTGACCTAGCGCATTATGAAGCAGTCGGCAGAGGCATGAACAGAAACAAAATGAATCACT
ACGACAAACATGTATTAGCGCTATGTCGCGAACATCATAACGAGCAACATGCGATTGGCG
TTAAGTCGTTTGATGATAAATATCACTTGCATGACTCGTGGATAAAAGTTGATGAGAGGC
TCAATAAAATGCTGAAAAGAGAGAAAAGAGGATGAATAGACTAAGAGTAATAAAAATAGC
ACTCCTAATCGTCATCTTGGCGGAAGAGATTAGAAGCGCTAAAAAAATTACCCCTGAGGA
TTCTAAAGGTTTTCCTGATATAACAAAAGATTCAATAAAAGAACCTAAATAAAAATATTA
TGGTTGATAAAATCCCATTGTTCTTTTGTTAACCACCCTTGTTTGTTATTGACTATTTCT
GTAACAAACAGCTTATCTCCAGAATCGAGATAAGGTTTCAACTTTTCTATCATTTCTGAA
GTTGATAAAGAAGAACGGAATAAAAATGAAGATTTCCAATAATTGCAATGACCATTAGAA
ATTTCCTTTTTTATAACATTTCTCAATTCCTCATATTTTTGTCCGGGTGAGTTTAAATCA
TATGTTAACATATAAGGTTTTTCCATATTTTATTCACCCCCAATCTAACGCAGTAGCGAT
AACAAAATTATACCAGAAAGGAGAATCAATATGACTGATCAACCAAGTTACTATTCAATA
ATTACGGCAAATGTCAGATACGATAACCGACTTACTGACAGCGAAAAGTTACTTTTTGCA
GAAATAACGTCTTTAAGTAACAAGTACGGATACTGCACAGCAAGTAATGGTTACTTTGCG
AAACTATATGAAGTTACAAAAGTTACTGTATCACGCCGTATAGCCAACTTAAAAGAATGT
GGATATTTACATGTTGAAATCATTAGAAATGGTAATGAAATTAAACAAAGAAAGCTATAC
CCCTTAACAGAAATGATAAGACCTATTAACACAAATGATAATACCCCTATTAACAATTCT
GTTAATACCCCTATTATCACAAATGTTAAAGAGAATAATACAAGTATTAATAATACAAGT
AATAACAATATAAATAGAATAGATATATTGTCGGGCAACCCGACACGCATCCCATATAAA
GAGATTATTGATTATCTTAACGAAAAGACTGGGAAGAAGTTTAGCCATAAATCTAAAGCT
AATCAAAAACTGATACAAGCTAGATTTAACGAAGATAATTCAAAAGAAGATTTCTTTACA
GTAATTGATAACATGACTGCCCAATGGAAAGGTAATCCGAAAATGGATGAGTATTTGCGA
CCTAAAACATTATTTAGTGGAAACTTTGATAATTATAAAAACCAAACAGCGAAATTTAAT
AACGAATCTAATCAATATGTAGATGCGTTTCAACGTGCATCACAATCAAGTATAGAAAAT
TTACCGTTTTAAAGGAGTGAGAAAGTGGAGTCATTCCAGAACTTAGCAAAGAAACCGACT
TTAAAGAAACAAATCATTGAACAAGCGTTTGATTTGAAATGTGAGAACTGTGGACGTAAG
TACGACTATTACAAATTTGATGACGGCTCAGAATTCAAACATGGTTGTGACTGCGAAATG
ATAGAGTACGCCAAACAATCAACTGAAAACTATCACAAGAGAAATAGACGGAGAAAAGCA
GAACGCATATTTAAACAATCGATAATGAACGAAGATCTAACGAAAGCAACATTTGATAAT
TACAATCCAACTAATAGCCAACTAAAGTATGCAAAAAACTTATGTGAACGTTACGCAAAC
AATTTCACGTTAGATAATAAACAATCGCTACTAATCCAAGGTTCATTTGGTACAGGTAAA
TCACACTTATCAATGAGCATTGTTAAATCGGTCAAAGCTAAAGGCTACACAGTGCTATAT
ATGAACGTACCTCAATTGATATCAACAATTAAAAACACTTATAACAACCAAACCGCTATG
ACTGAACAGGAATTGGCTCAAATTATAAGTGATGTCGATTTAATGGTATTCGATGACTAC
GGTATCAACATGAACGAATTCGCTACTAGTAAGATGTTCGAGCTTATCGAAAGTAGGATA
GGCAAACACAACATTTTTACTACTAACTTAGATGAGAAAGAAATGACAAGAAACAAAGAC
TTACAACGTATATTCAGCAGAATCATGAGCAACACAACACTTATCAAGATGGACGGTCAA
GATTACAGGACTAGAGGGTTAAAAATATGATTACCAAAGAATTTTTAAAAACTAAACTTG
AGTGTTCAGATATGTACGCTCAGAAACTCATAGACGAGGCACAGGGCGATGAAAATAAGT
TATATGACCTATTTATCCAAAAACTTGCAGAACGTCATACACGCCCCGCTATCGTCGAAT
ATTAAGGAGTGTTAAAAATGCCGAAAGAAAAATATTACATATACCGAGAAGATGGCACAG
AAGATATTAAGGTCATCAAGTATAAAGAGAATGAGAATGAAGTTTATTCGCTCACAGGAG
CCCATTTCAGCGACGAAAAGAAAATTATGACTGATAGTGACCTAAAACGATTTAAAGGCG
CTCACGGACTTCTATATGAGCAAGAACTAGGTTTACAAGCAACGATATTTGATATTTAGA
GGTGGACGATGAGTAAATACAACGCTAAGAAAGTTGAGTACAAAGGAATTGTATTTGATA
GCAAAGTAGAGTGTGAATATTACCAATATTTAGAAAGTAATATGAATGGCACTAACTATG
ATCGTATCGAAATACAACCGAAATTCGAACTACAACCTAAATTTGGGAAACAAAGACCGA
TTACGTATATAGCTGATTTCTCTTTGTGGAAGGATGGCAAACTGGTCGAAGTTTTAGATG
TTAAAGGTAAGGCGACTGAAGTTGCCAACATCAAAGCGAAGATATTCAGATATCAGTATA
GAGATGTGAATTTAACGTGGATATGTAAAGCACCTAAGTACACAGGCAAAACATGGATTA
CTTACGAGGAATTAATTAAAGCAAGACGAGAACGCAAAAGAGAAATGAAGTGATCTAATG
CAACAACAAGCATATATAAACGCAACGATTGATATAAGAATACCTACAGAAGTTGAATAT
AAGCATTTTGGTGATGTGGATAACGAAAAAGATGCGCTGGCAGATTACTTATATAACAAT
CCTAACGAAATACTAGAGTATGACAATTTAAAAATTAGAAACGTAAATATAGAGGTGGAA
TAAATGGCAAGAATTACCAAAGAAACAAAAACTGTAAGCGACGGTTATTCAAGAGAAGAC
CGAGAAACGACATTGAACTATGATTACGAAAATCAAGAATGGATTGCTTACTCATCGGTA
CCGACACATATTACTAGAATGACAAAGTTGTACGGCGATGATGTAGAGGTATTGGAACGA
TTAGAATCTGGGACTGCGGTATTGGTTAGGGCGAAACTACCTAAAAGCGCAATAGGTTTT
AGAAAATTAATGTCTGAAGAGCGACGACAAGAATTATCTGAGAGAGCAAAAAGAGCTTTT
GGTCATTAGTGCTCGTGAATATAGGGCGAAAAACGACCAAAAAGACACACTAATACTTTT
TAGGATAAATAACATCCGGAGAAAAAAACATGAGCTTTAAAAATTTTAACACAGGATAAA
TACAGAGGTGGAATAAATGAGTATCGTAAAGATTAACGGTAAACCATATAAATTTACCGA
ACATGAAAATGAATTGATAAAAAAGAATGGTTTAACTCCAGGAATGGTTGCAAAAAGAGT
ACGAGGTGGCTGGGCGTTGTTAGAAGCCTTACATGCACCTTATGGTATGCGCTTAGCTGA
GTATAAAGAAATTGTGTTATCCAAAATCATGGAGCGAGAGAGCAAAGAACGTGAAATGGC
TAGGCAACGACGTAAAGAGGCTGAGCTAAGAAGAAAGAAGCCACATTTGTTTAATGTGCC
ACAAGTGCATCCAAGAGGACGTTATGCGTGCTACCTGATGGAAAACGACATATTCGTGAA
AGTTAAGAAGTAGATCATGACAGATAATGCACGCAAAGAATACTTAAGCCGATTTTTCAG
CTCTAAGAGATATCTGTATCAGGATAACGAACGAGTGGCACATATCCATGTAGTGAACGG
CACTTATTACTTTCATGGGCATATCGTGCCAGGTTGGCAAGGCGTGAAAAAGACATTTGA
TACAGCAGAAGAGCTCGAAACATATATAAAGCAACATGGTTTGGAATACGAGGAGCAGAA
GCAACTAACTTTATTTTAGAGGAGATGGAAATGATGAATAACCGCGAACAAATCGAACAA
TCAGTTATAAGTGCTAGTGCGTATAACGGCAATGACACAGAGGGATTACTAAAAGAGGTT
GAAGACGTGTATAAGAAAGCGCGAGCGTTTGATGAAATACTTGAAGGTTTACCTAATGCT
ATGCAAGATGCACTCAAAGAAGATATTGGTCTTGATGAAGCAGTAGGGATTATGACGGGG
CAAGTGGTCTATAAATATGAGGAGGAACAGGAAAATGAAGAAATTTAATGTTCAAATCAC
ATATACCGGCATGATTGAAGAGACTATCGAGGCTGAAAGTTTAGAAGAAGCAGAATTTGA
GGCGGATGTTACTGCGAGATTGGAAGCACCATTTGATTGTGATGAGTATGAAATTAATGT
AGAGGAGGCACAGGAAAATGACTAACATATTAACAGCCGATCAGTTACAAGAGTTATTAC
AAATACAAAAGGAGTTCGACGATAGAATACCGACGCTGAACTTAAGAGATAGCAAGATTG
CATATGTAGTTGAATTCTTTGAATGGTTTAATACATTGGAAACGTTTAAGAACTGGAAGA
AGAAACCAGGTAAGCCGTTAGACGTACAGTTAGATGAATTGGCGGATATGTTGGCGTTTG
GATTGAGTATTGCGAATCAACAATCAGACGATATGGAAGAAATTTTGGATTATGTAGAAG
ATGGCATTTTTACCGATTGTATAGATAGTGTTGAAATTGATTTTAATGACAGTGATATAG
TTGATGAATTTATGTCAGATATAGACGAATTATACAACGGTTGGTTTAGTATTAATTTAT
TCTTACCATTCGCTATTGCAATCCAATACTACACTATCGACAAACTCATCTCAGCTTATA
AAAAGAAAATGGAGCGAAATCATGCAAGACAAGATGGAACAGCAGACACAGAAAAAGGTT
ACGTGTAAAGACATCTTAGATCGAGTCAAGGAGGTTTTGGGGAAGTGAGCGACATGTTAG
AAATATTTTTAATAGGGTTTGGCGTTTATCTCTTTTATCGCATAGCAATTATTTTTCTTA
AGAGTAAAAAGACTATACACACAAACATATATGAAATGTTAATGCTTGCTACTATCTTTA
TGATATCTACATTTGCTTATAAACATCAAAAGACGCATATCTTAATAGCATTTTTAGTAA
TGTTTTTTATGAGTAAGCTCAAACAAGTTCAAGGGAGCTATGAGGAATGACACAATACTT
AGTCACAACATTCAAAGATTCAACAGGACGTAAACATACACACATAACTAAAGCTAAGAG
CAATCAAAGGTTTACAGTTGTTGATGCGGAGAGTAAAGAAGAAGCGAAAGAGAAGTACGA
GGCACAAGTTAAAAGAAATGCAGTTATTAAATTAGGGCAGTTGTTTGAAAATATAAGGGA
GTGTGGGAAATGACTAAACAAATACTAAGATTATTATTCTTACTAGCGATGTATGAGCTA
GGCAAGTATGTAACTGAGCAAGTATATATTATGATGACGGCTAATGATGATGCAGAGGCG
CCGAGTGACTTCGTAAAGTTGAGCGATCAGTCTGATTTGATGAGGGCGGAGGTGTCAGAG
TAGATGTATAGCAAAGAGTCAATAGTTAATATGATAGGCACACATAAAATGAAGTGTAAT
GTGTTAGCTGATGTAATACCGGAATATGATAGCAATTCAATCGCACAATATGGCATACAA
GCAACGTTACCAAAACCACAAGGGGAAAACTCAAGTAAGGTTGAAGACGTTGTTGTGAGG
CTTGAGAGAGCAAATAAAAGGTATGCGCAGATGTTAAAAGAGGTTGAGTTTATAAATCAA
TCACAACAGAGATTAGGGCACGTTGACTTTTGTTTCTTAGAGTTATTGAAGAAAGGTTAT
AACAGGGACGCAATTATCAAGAAGATGCCTAACTCTAAATTGAATAGAAACAACTTCTTA
GCACGCCGTGATGAGTTGGCAGAAAAGATTTATCTACTACAGTGACGAAAATGACAAAAA
TGACAGAAATGACGAAAATGACACTATTTTTAAACTGTGAATTAATTTTATATAATTGAC
TTGTAAGAATTATCTTAAGACGTGGGGTAATAGCCACAACAGATGTTCTCATCGATGTGA
TTGAGAAGTGACAAACATATAAAAGATGATATGTTACGCTATTAATCACTTACTACCTGC
CTATATGGTGGGTAGTTTAATTCTTGCAATTTGAGTCATAACTATTTTCCTCCTTTCACA
TTTATTGAACGTAGCTCCTGCACAAGATGTAGGGGCATTTTTGTATTTAAATAACTAGAG
TAATTAACGTAAAGGCGTGTGATACAGTGAAAACAATTGATTAAATTAACACCGAAGCAA
GAAAAGTTTGTATTGGGACTCATCGAGGGCAAGAGCCAACGCAAAGCTTATATTGACGCA
GGGTATTCGACCAAAGGTAAAAGTGAATCATATATAGACATGCAAGCGAGCACGGTAGCT
AAAAATAATAAGGTTTTAATAAGGTACGAAGAACTTCGTCAAGAAGTAGCTGAGCAATCA
AAATGGACACGCCAAAAGGCTTTTGAAGAGTATGAGTGGCTAAAGAATACAGCGAAGAAC
GATATTGAAATAGAGGGAGTGAAGAAAGCGACAGCTGATGCATTCCTCGCTAGTTTGGAC
GGCATGAATAGAATGACGTTAGGCAATGAAGTTCTGACTAATAAAAAGATTGAAACTGAA
ATCAAGATGCTTGAGAAAAAAATCGATCAAATGGATAAATCAGAAAATAATTCACAAGAA
GCAGAAGTTGCTAAAGCACTTATTAAGTTAGCGGGTGTTAATGATGATTAATGAAATGTT
AAACCCGAAACAACAAGAAGTCTGGAACTGCTTCATAAACGATAAACCCAAAGTATTAAT
AGCGAGTGGTGCGAAGAGGGCAGGTAAAACATATGTATTTATCCTGCTTTTTTTAATGCA
CATAGCTACTTATAAAGACAAGGGGCTTAACTTCATTATCGGAGGAGCGACACAAGCATC
TATCAGACGTAACATACTAGATGATATGGAGTTAATACTAGGTAGAGAGTTGACACTTGA
TAAATCTAACGCAGTCAAAATATTTGGTAATAAAGTGTATGTATTCGACGGACAAAACTC
GGATGCATGGAAAAAAGCACGTGGTTTTACTTCAGCAGGTGCTTTTTTAAACGAGGGGAC
AGCATTACACAATATGTTTATTAAAGAGGTATTCTCACGTTGTAGTTACAAAGGCGCGAG
GATATTAATTGATACCAACCCCGAAAACCCGATGCATCCAGTTAAAAAAGATTACATTGA
TAAGAGTGGTCAACGGTTATCGAATGGAAGACTAAATATCAAAGCATTCCAATTTACTTT
GTTTGACAATACATTTTTAGATGAAGAATATATTGAATCGATTATCGCAAGTACACCAAC
AGGAATGTTCACAGATCGTGATATTTATGGTAAGTGGGTTTCTGCTGAAGGTGTTGTATA
TAAAGATTTCAAAGAAAAAGTTCATTACATCAAAGAAGAAGAATTTAAAACTAAACAAAT
AAAAAGGAAATATGCAGGCGTCGACTGGGGATATGAGCATTATGGTTCTATTATGGTTGT
AGCGGAAGACTTTGACGGAAACAAGTACGTTATTGAAGAACACGCACACAGACATAAAGA
GATAGATGACTGGGTAGCTATTGCTAAAGGAGTTATAAAAAGGCATGGCGATATTCTTTT
TTATTGTGATACAGCTAGACCTGAACATATTGAACGATTTAGAAGAGAGAAGATAAAAGC
AAGATATGCTGACAAAGCCGTTATTGCTGGCATTGAAGTTATTTCTAGGTTATTCAAGTT
AAATAAAATATTCATTATCAAAGAAAAAGTTAGTTTGTTTAAAGAAGAAATATACAACTA
CGTTTGGAAAGATAATGCAGACGAACCAGTTAAATTAAACGATGACACATTAGATGCGTT
AAGATATGCAGTTTATACAGCTAATAAGCCAAGTGGCACAGGCTTTAATTAAAGGAGGTA
ATATTTTGTACCCTAGCCAACCAACACAAACAGAAATATTTGATGCTATTGTGAGGACTA
ACAATAAGCCAGAAACACTAGAAGAAATGATTGTCAGATATATAAAACAACATTTGGAGA
AGTTACCTGAAATCTCAATAGGTCAAGAATATTATGAGCAACGCCCTGATATTGTTAAGG
AACCCAAGCCGGTTGATGCTACAGGAGCAGTTGACCCATTGAAACCAGATGACAGAATGA
TTACCAACTTCCATGCTAACCTAGTAGATCAAAAAGTTTCTTATATTGTAGGGAAGCCTA
TCGCTTTTAAACATACAGATGATGAAGTAGTTAAACGTATTGATGAAGTTTTAGGTAATA
GATTTGATGATAAGTTACACAGTGTACTAACAGGAGCTAGCAATAAAGGTATTGAATGGT
TGCATCCTTACCTTGATGAAGAGGGAGAATTTAAGCTATTTAGAGTACCGGCGGAACAAG
GTATTCCTATATGGACTGATAAAGAGCACGAAGAATTAGAGGCGTTTATCAGGATGTATA
AATTGGAAAATGAAACTAAAGTTGAATACTGGGATAAAGTAACTGTTAATTACTACGTTT
ATGAAAACGGCTCGCTTATTCCGGATTACTCTAACAATTTGGAGAATTCAAAAACGCATT
TTAGTACAGGGTCATGGGGTAAGATTCCATTTATTCCATTCAAAAATAACGATTTAGAAA
TATCAGATATATTTATGTATAAAACATTGATTGATGCTTATAACAGGCGATTATCCGATT
TATCCAATACTTTTAAAGATTCAAACGAATTAACGTATGTATTAACGAACTATGATGACC
AAGAGTTGCCAGAATTCAAACGGTTACTACGTTATTACGGGGCGATAAAAGTATCGAATA
ACGGGGGTGTCGACACAATACAGGTAGAAGTACCAGTTGAAAACAGTAAAAAGTATTTAG
ATGAGTTATATCAAAAAATAATGTTGTTTGGTCAAGCGGTTGACTTTAGTTCTGACAAAT
TCGGTTCGGCTCCAAGTGGGGTTGCGTTGGAGTTTTTATATACTAACTTAAACTTGAAAG
CAGATAAGTTAGCGCGCAAAGCTAAAGTTGCTATACAGGAGTTGCTTTGGTTTGTGTTTG
AGCACTTCGATATCAAAGGAGAACATAAAGATGTCGATATTAGTTTCAACTACAACAAAG
TAGCGAACACAGAATTACAAGTACAAACAGCTCAACAATCTATGGGAATTGTAAGCCATG
AAACAGTATTAGAAAATCACCCGTTTGTCGAAGATTTGCAAGCAGAACTCGAACGAATAG
AACAAGAACAAATGGAGTACAACAAGCAACTGCCTAATTTAGATGACGGAGGTGCTGACG
GTGCCCAACAACAAGAAAGATCTAACAATAAAGAATCAGAATGATATTGATGAGTATATC
GACAGTCTAATCTCTAAAGCTGAGAAGCCTATAGAACAACTATTTGCTAATCGACTTAAA
GAGATAAAACAAATCATCGCAGATATGTTTGAGAAGTATCAAAGTGATGATGTGTATGTT
ACATGGACTGAATTTAATAAATATAACAGGCTCAATAAGGAGTTAACTCGTATAGGTACA
ATGTTGACTGATGACTATAGGCAAGTAGCTAAGATGGTTCAGAAGTCGCAGGAAGACGCT
TATATAGAAAAGTTCCTTATGAGCCTTTATTTATACGAGACGGCAAGTCAAACATCTATG
CAATTTGATGTTCCTAGCAAAGAAGTTATCACATCGGCTATTGAACAACCTATTGAGTTC
ATTCGATTAGTACCGACACTACAGAAGCATCGTGATGAAGTACTGAAAAAGATACGCTTA
CATATCACACAAGGCATTATGAGCGGAGAGGGCTACTCTAAAATAGCAAAAGCAATCCGT
GATGATATTGGTATGTCTAAAGCTCAATCGTTGCGTGTAGCTCGTACAGAAGCGGGCAGA
GCGATGTCTCAAGCTGGACTCGATAGTGCATTGGTAGCTCAAAAGAATGGCTTACAGATG
TATAAGTATTGGCAAGCTACTAAAGATACACGTACAAGAGACACACACAGACATCTAGAC
GGTGCTAAGAAGAAAATAGACGAACCGTTCAAGTCGAGCGGTTGCGTTGGACAGGCGCCT
AAGTTGTTTGTTGGTGTGAATAGTGCAAAAGAAAACATCAACTGTCGTTGTAAGCTTATG
TATTACATTGATGAAGATGATTTGCCTAGTACAACGAAAGTGCGTAAAGATGATGGCACA
ACCGAAGTAATACCACAAATGACTTATCGTGAGTGGGAGAAATATAAACGTAAAAGAAAG
TAGTTTACTACTCGACCTTAGCATGTCGTTAAACTGCTTCTTTTTATACCAAAATTCTTC
GTGGCGTTGCACGTAAAACTCGTAAAAAGGAGTAGTTTAAATGGATTTATACACATTGTT
AGGACAATTTAAAGACGGAGAAATCGATAAGCAGAAAGTAATTGATGCGATTGACGAATC
AAAATCGGGAATGGTACCACGTTCAAGATTGAACGACAAGAATACCGAAATTGAAGAGTT
AAAAGAAGAGATTTCTAAACGTGATAAACAAATTGTCAAATTGCAAGACTCTGTTAAAGA
TGATAGCGAGATTCAAAAAGAACTCGAAGAATTAAAGAATCAAAATTCAGAGTGGGAGAC
AAAGTATAAAGAAACACAACTTAATAACGCAGTTAAGTTAGCGGTTGCTAAAGAAGCAAA
TGACGCTAACGACATTCTAGCATTCATCAATAAAGATGAACTGGAATTAGTAGACGACGG
CACTGTAAAAGGTTTAGATGAAGCGATTAAAACGCTTAAAGAGTCTAAACCTTATTTATT
TGCGTCGTCTAAGCCTGTAGGTAAAACACCACAAGGCGGAGGCAATCCGGACTCAGGTGT
AACGAAAGAAAGGTTTGACAACATGAGTGTCGCTGAACGTAACGAATTGTATTTGAACGA
TCGTGAGACATTCGAAAAATTAGTTAATCAAAATTAAACAAAGAGAGAGGTATAAGTATG
CCACAAGGAATTACTAAAACAAGTAATCAAATCATTCCAGAAGTATTAGCGCCTATGATG
CAAGCGCAACTCGAAAAGAAATTGCGTTTCGCTTCATTTGCAGAAGTAGATAGCACATTA
CAAGGACAACCGGGAGACACTTTGACATTCCCAGCATTCGTTTATAGCGGAGATGCACAA
GTAGTTGCAGAGGGAGAAAAAATCCCAACTGATATCTTAGAAACTAAAAAACGTGAGGCT
AAAATCCGTAAAATTGCTAAAGGTACATCTATCACAGATGAGGCTTTATTAAGTGGTTAT
GGAGACCCACAAGGCGAACAAGTACGTCAACATGGTTTGGCACACGCTAACAAAGTTGAT
AATGACGTATTAGAGGCTTTAATGGGAGCTAAACTTACTGTTAATGCGGACATCACTAAA
TTAAACGGCTTACAATCAGCAATCGACAAATTTAACGATGAAGACTTAGAACCAATGGTT
TTATTTATCAATCCACTTGATGCTGGTAAATTACGTGGAGATGCATCAACTAACTTTACG
CGTGCAACCGAATTAGGCGATGACATCATCGTTAAAGGTGCGTTTGGCGAAGCTCTAGGC
GCTATCATTGTACGTACTAACAAGTTAGAAGCCGGCACAGCTATTCTAGCTAAAAAAGGT
GCAGTTAAATTAATCTTGAAACGTGATTTCTTCTTAGAAGTAGCGCGTGACGCATCAACA
AAAACAACTGCATTATACAGTGATAAGCACTATGTAGCTTATTTATATGATGAATCTAAA
GCAGTGAAAATCACTAAAGGTTCTGGAAGCTTAGAAATGTAATGGGAGGTAGTGACGTAT
GTATAAAGTAATCGAACGTTTTGAAGATGCACAAGACAACGGACATGAATATCAAGTGGG
AGACACTTACCCACGTGATGGATTAGAAGTGTCAGAAGAACGATTCACTGAATTATCTAC
AACAAACAACCGCCGTAATTTAATCGCTATTAAACTTGTTGAAGACAAGCAAGTAGAACA
GTCTGAGGCGAGCGCTGACGAGCAAAAAAGTTTATCTGATATGAAAGTATCAGAATTAAA
AGAACTTGCTAAAAAGCGTGAAATTAAAGGGTATAGTGATATGAAAAAAGACGAGCTTAT
CAAAGTTTTAGAGGGTGTTAAGTAATGGACGCAAAAGACGTCAAAATGATTAATGGACTT
TCACTCAATGATTCGTCTAACGATGAGCAAATCGATTATCTTATTGAAGAATATAAAAGT
GTTGCAGAAGATTATTGTAATCAGAAGTTTGATGACAAAGAAGTGCCGTCGGGTGTTAAG
AAGTTTATTGCTGAATGTATCAAGTTTGGTACAACCGGCAATATCTCAGCACGCACGATG
GGCACTGTGAGTTATACCTATGTAACTGACATACCTAGTAGTGCTTATGCATATTTATTA
CCTTATCGTAAATTAAGCTGGGGCAAGCGATATGTTTAATCCGTTTGATGAGTTTCCGCA
CACAATTGAAATTGGAGAGGTTGAAGTCGTAGGAACATATCCCAAAGAATACGAGCGTTT
TAAAAGTAACGAAACAATTAAAGGGTTTATGGACACACCTACATCAAGTGAGACACTCAA
ATTTCATCAGATGAGCAAAGACTTTGACCGAAACCTATATACGCCGTACCACATACCAAT
AACAAACAAAACTTTATTTAATTACGAGGGTAAAACGTACGAAGTTGTAGGCGAACCGGT
CGACCAAGGCGGACAACATGAAATCAATTTAACTAGATTGAGGGTGCGACCTATTGGCAA
AGGTTAAGTATGGTAATTGGGACTTAGTAAAAGAGTTGGAAAATTACGAGCGAGACATGG
AGCGATGGGTCAAACGAGGTATAGCAAAGACAACTGCTAAGATTCACAATACAATCATTT
CATTAATGCCAGTTGATACCGGATATCTTAGAGAAAGTGTAACAATGGACTTTAAAGACA
GCGGTTTTACTGGTGTTATTAATATTGGTAGTGAATACGCAATATATGTCAATTATGGTA
CTGGTATATATGCAACAGGTGCTGGAGGTAGTAGAGCCAAAAAGATACCGTGGTCATACA
AAGATGCAAACGGTAAGTGGCACACTACTAAAGGACAACATGCTCAACCTTTTTGGGAGC
CGGCAATAGACGCTGGACGAGCATTCTTTAATAAGTATTTTTCATGAGGTGGTTAAGATA
TGTGGGTATCAGTTGAACGGTACTTATTTAACAAAGTATATAACAAATTAAAAAGTAACC
TTATTATCCAAAAACAATTGGACGGTAGGGTTTTTGATTGCGTTCAGAAAGACGCTGTTT
ACCCATATATCGTTGTGGGTGAAACAAACGTCACTAACAAAGAAACGACCACGAGCATGG
TCGAAGATGTCGGCATCACGTTGCATGTTTATAGTCAAGCACGTAATAGAGATGAGGCAT
CACAAATAATTCAATTTTTAGGCTTCGTTTTAAATAACGAAATAGAAATTGATTATTATT
CATTCATTAAAAGTCGAATTGATACACAAGAAGTGATTACTGACATAGATCAGTACACTA
AACACGGTATCATTCGGCTTGTTTTTAAATACAGACATAACACATTACAAAGGAGTGTAA
CGAATGGCGCAGGATAAATATATTGTCGCTCTCCAAATCGCTGATAAGGATTTAGCTAAG
AAGCTAACTATCGAAGAAGCAACGCTTTTAGGTAGTTTAGCAGAGGGTGGACATACTATC
AGTAATGACCTTGCTGAAATCATTCAAGGCGGTAAAAAAGATTATAGCCGTAACTCTGTC
GAAGAAGAAATCAAGTTGACGCTTGATGTCGTTCCGGGAGATAAAGGTCAATTAGCATTA
AAAGAATCAGTTAAACAATTCAAACAGTTACGTGTTTGGATTTGGGAAACGAAAAAACGC
GATGGCAAACATCACGGTGTATTCGCATATGTAGTTATCGAAGAGCACGAATGGTCATTT
GATGATGAAGATAACAAAATCGAAATCACAGCGAAAGTTAAGTTCAATAGTGCAGACGGT
ACAATCAATGATTTACCAAAAGAATGGCTTAACCCTAGCGCATTGGCTCCAGTTGTTGAA
TTCGAAGACATGAACGCTTATGAAGATAGTTATGAAAACCGAACTAAAAAAACAACTGCT
GGCAGTAGCGATTTAAGTATGTAATTAACGAGGGCATTAGCCCTCTATTTTTTTGTACAA
AATAACGATAAACGAGGTATTTAATATGACTGAAACAACTTTTAATCCAATTACATCATT
AACAATTAACAATGAAGAAGTGAAAGCAAAAGCAACATTTATGTTCGATAAAACCGCTAA
AAAGTTTGCAACTGAACAAGAAGATAATAAAGGCAGAAAACAAACGATTTCAGGATTTAC
TAATGTTTACAATGCTTTATTAGAACGTGACACAGTGGCAATTGTAGACTTTTGGGAATG
CGCAACAGCTTATCTAGGTAAAAGTGCACCTAAAAGAGAAGACATTGAAGCGGAAATCAT
GGAAATCATCGAAAGAGAAAACGACACGTTAAATCTATTACAGGGTGCGTTGGACGTAAT
GAATAATAGCGGTTTTTTCAAGCAGAAATCACGTCTATTCTGGACACAGATGAACCAAGC
GCCATCGTTAGCCAAAGAAGACGAGAAAGAGGGCGCGAAAGCTGGTATCGAGATGATGAA
GAACAACTACAAAGAAATCATGACCGTAGCACCTTATTAGACTATTCGGAAATAAGGCAG
ATGACAAGTCGTTACATAGGTTATATGAGTAATGACGAGCTAATGAGCATGCTACCTGTC
GAATGGAATGACTGGATTATTGGCGCTAGACAAGCATTGATTGACCAAAGAGACATTGCG
TTGTACGGCGCTCAATATAATGCGGTTGCTCAAGCTGGTAAATCACTAAAACGTTTTGTT
AGGCAGAACGAAAGAGAACATTACATTATTCGTGGTCAAGAAGATGAATACGAAAGAATG
AAACAGCGTGAGCTAGCTAAAAACAAACGTAAAAGAGAAATACAAAAACAAGGGACTCGC
AAGTTCCTTAACAGCTTAAAAACAAGTCATAAAGGAGGTTAGGCATGGAAAAGAATTTTC
TGGCTCGTGTTACAGCTATAATCAGTGATTTTAAAAGGAATATTAGAACTGCTCAACGTA
TGGCTAAAACTGATATACCGGACGAAATCAAGACAGAAGTTACAGCAAACATAAGAGACT
ACCAAAGAGAGCTAACGCGAGCTAAATCGATGGCTCAACGTTGGCGAGAACATAAAGTTA
ATATCGATGCAGACGCTAGCAAAGTAAAACAAGTCATATCGTTTGTTAAAGCAGAACTAT
CGAATATCAGACGTAAAAAAGTTGAAATCGACGGCGACGCAAGCGGATTAAAAAGAAATG
TTGCGACTTCTAAAGCGATGTTAGCTGGTTGGCGCAAACACACTGTTAAATTAGATTTTG
ATACAACCGGAATGTCGAAAATGCAAGTAGCATTGACTGCAGGTAAAAGAGCATTAGATC
AGTATCAATCAACAATGGATGGCATCGCATCAAATATTAGAACTTTCGGTACTATCTTTG
CGCAACAAGTCAAAGGTTTAATGATTGCTAGTATACAAGCATTAATACCAGTAATTGCTG
GATTAGTTCCGGCAATTATGGCAGTACTTAATGCCGTTGGTGTATTAGGTGGTGGTGTTA
TTGGGCTTGCTGGTGCATTCTCTGTAGCTGGTGTTGGAGCGGTTGGCTTCGGTGCAATGG
CTATTACTGCACTAAAAATGGTAAAAGATGGAACGTTAGCAGTAACAAAAGAAGTTCAAA
ATTTTAGAGATGCGAGCGATCAGTTAAAAACTACATGGCAAGGCATTGTAAAAGAGAATC
AAGCAAGTATCTTTAATGCGATGTCAGCGGGTATCAGAGGCGTTACAAGTGCGATGTCTC
AATTAAAACCATTCTTATCCGAAGTATCTATGCTGGTTGAAGCAAACGCACGCGAATTTG
AGAATTGGGTTAAACATTCCGAAACAGCTAAGAAAGCATTTGAAGCATTGAATAGCATAG
GTGGCGCAATCTTCGGAGATTTATTGAACGCTGCAGGACGATTTGGCGACGGATTAGTTA
ACATTTTCACTCAATTAATGCCGTTGTTCAAATTTGTGTCTCAAGGACTACAGAACATGT
CTATAGCTTTCCAAAATTGGGCTAATAGTGTAGCTGGTCAGAATGCTATTAAAGCGTTTA
TTGACTACACTACCACTAACTTACCTAAGATTGGTCAGATATTTGGTAATGTGTTCGCTG
GTATTGGTAATTTAATGATTGCTTTTGCACAAAACAGTTCCAACATTTTTGATTGGTTGG
TTAAATTAACTTCTCAATTTAGAGCATGGTCAGAACAAGTAGGACAATCACAAGGGTTTA
AAGACTTTATCAGTTATGTTCAAGAGAATGGTCCTACTATTATGCAGTTAATCGGTAATA
TCGTAAAAGCATTAGTTGCTTTTGGTACTGCAATGGCTCCTATAGCTAGTAAATTGTTAG
ACTTTATCACTAATCTAGCTGGATTTATCGCTAAACTATTCGAAACACACCCAGCTATAG
CACAAGTTGCTGGCGTTATGGGTATTTTAGGCGGTGTATTTTGGGCTTTAATGGCTCCGA
TTGTTGCTATAAGTAGTGTACTTACAAATGTGTTTGGTTTGAGCTTATTCAGCGTCACTG
AAAAGATTTTAGACTTCGTTAGAACATCAAGTTTAGTTACTGGAGCTACGGAAGCATTAA
TAGGTGCATTCGGTTCGATTTCAGCACCTATTTTAGCAGTTGTTGCAGTAATTGGTGCAT
TCATTGGTGTCCTCGTTTATTTATGGAAAACAAACGAGAACTTTAGAAATACTATTACTG
AAGCGTGGAACGGTGTTAAAACGGCAGTTTCTGGTGCGATTCAAGGTGTAGTCGGCTGGT
TAACTGAATTGTGGGGCAAAATCCAATCTACCTTACAACCGATAATGCCTATATTGCAAG
TATTAGGACAAATATTCATGCAAGTTTTAGGTGTTTTGGTAATAGGCATCATTACAAACG
TTATGAATATCATACAAGGTTTGTGGACTTTAATTACAATTGCGTTCCAAGCCATAGGAA
CAGTGATATCCGTAGCAGTCCAAATCATAGTAGGTTTGTTCACTGCTTTAATTCAGTTGC
TTACTGGCGACTTCTCAGGTGCTTGGGAGACTATTAAAACTACGGTTACCAATGTGCTTG
ATACGATTTGGCAATACATGCAATCAGTTTGGGAGTCAATTATCGGCTTTTTAACTGGCG
TAATGAATCGAACACTTTCTATGTTTGGTACAAGTTGGTCACAGATATGGAGTACAATCA
CTAATTTTGTTAGCAGTATTTGGAACAGTGTTACAAGTTGGTTTAGTCGTGTTGCTTCGA
GTGTGGCCGAAAAAATGGGACAAGCACTAAACTTTATTATCACAAAAGGTTCTGAATGGG
TTTCTAATATTTGGAATACTGTTACAAGTTTCGCAAGTAAAGTAGCTGATGGATTTAAAA
GAGTTGTCTCAAATGTAGGCGACGGCATGAAAAACGCGCTTGATAAGATTAAAAGCTTTT
TCAGCGATTTTTTAAATGCCGGAGCGGAATTAATCGGCAAAGTGGCAGAAGGTGTAGCTA
ACGCTGCGCACAAAGTAGTAAGCGCGGTAGGCGATGCGATTTCATCAGCGTGGGACTCAG
TAACTTCATTCGTAAGTGGACATGGTGGAGGTAGTGGTTTAGGTAAAGGTTTAGCGGTAT
CACAAGCTAAAGTAATGGCTACTAGCTTCGGTAAAACGTTCACAAGTGAGTTAGGTTCAA
CGTTGACAGATGGATTCAACGACAGTTTAACACCAAGCGTTGACGGCCATATGACAAACG
ATGTGCAACATAGCATGAAAGAAAATAACAGACCTATTGTTAATGTAACTGTTAGAAACG
AGGGCGATCTAAACATGATTAAATCTCACATTGACGATATGGATGCAAAAGATGGTAGTT
TCAACTTAATGTAAGGGAGGTTTGTTTATTGATAGCCCATGATGTAGAAATTATTAAAAA
TGGTGTGAAGTATCGCGTCAGTGACAATCCTCACACTTACAAACACTTAAGAGTGCTTGA
TTACAATGTTATCGGTTCGGGTTACAAAAGGAATTATTCGCCTTTAGATGGAGTTGATGG
ACGTTTTCACAATTACGCTAAAGAAGAATATAAAAAAGTTGAATTAAGATTGAGGTATGA
AGTACCTAAGATTGCTTATGCCTCACATCTTAAATCAGACATTCAAACATTGTTTTATGG
TCGCTTTTACCTAAGAGAATTGGCGACGCCGGATAACACTATCAAATTTGAAAATATGTT
CGAACCATTAGAACAAGAATTTGAATTAGATTATGTTGACGGTAGACAACTATTCGTTGG
ATTAGTTAGCGAAGTATCTTTTGACACAACTAAGACATCAGGAGAAATCACGTTGACTTT
TGAGACGACTGAATTGCCTTTCTTTGAAAGTATTGGCTATAGCACTGATTTAGAAAGTGA
TAACGATTTAGAAAAATGGTCAGTTCCGGACAGAATAGCACTAAATGAAAATGATAGAAG
TAGACAAATGACATTCTATAACACGAGTTCTGGAGATGTTTATTACAACGGAGATGTAGC
ATTAACACAGTTCAACCAATTCAATGTAGTTGAAATTGAATTAGCCGAAGATGTTAAAGC
TGATGATAAAGACGGTTTCACTTTCTATACGGATAAAGGAAACATCTCAGTAATTAAAGA
TGTCGATTTAAAAGCAGGCGATAAAATCATTTTTGATAACAAGCACACATATAGAGGCAA
TTTAAATATTGACCTATACAACAAAACGTTAGAACAACCGGTGTTGTATCCCGGTTGGAA
TCATTTTAAAGCCAACAGACTTATGAAAAAGATAGTCTTTAGACACAAATTATATTACAG
ATAAGGAGTAGCATATGCCGGTATTATTAAAAAGTTTGCAAGGCGTCGGTCATGCGATTC
ATGTTAATACAAAATTAAACGAAAAATTGAATGAAGATAGCACGTTAGACATTGATATGA
TAGAAAATGCCAGCACTTTCGACGCAATCGGCGCTATTACAAAGATGTGGACTATCACAA
ACGTAAAGGGGGAAGATGACCTCAACGAATATGTAATAGTAATGCTTGATAAATCAACAA
TCGGAAACAAAATCAAACTTAGTATCAAAGCGAGACAAAAAGAATTAGATGATCTAAACA
ATTCTAGGATTTACCAAGAATATAACGAAAGTTTCACAGGCGTAGAGTTTTTTAACACTG
TATTTAAAGGAACTAGTTATAAGTACGTATTGCACACTAAGGTTGACGCATCAAAGTTCG
AGGGATTAGGCAAGGGAGACACAAGACTTGAGATATTCAAAAAAGGACTTGAACGCTATC
ATCTCGAATATGAGTACGACGCTAAAACAAAAACATTTCACTTGTATGACGAATTATCAA
AAGTAGCAAACTACTATATTAAATCAGGTGTAAATGCTGATAACGTCAAAATTCAAGAAG
ATGCTTCTAAATGCTACACATATATAAGAGGTTATGGCGACTTTGACGGTCAGCAAACTT
TTACAGAGGCTGGGTTACAATTCGAATTCACACACCCATTAGCACAACTGATTGGTAAAA
GGGAAGCGCCTCCGTTAATAGATGGACGCATAAAAAAAGAAGATGTTTTGAAAAAATCAA
TGGAGCTAGTGATAAAGAAAAGTGTCACTGCTTCTATTTCTTTGGACTTCGTAGCACAGC
CTGAGCATTTTCCAGAGGCTAACCCTAGAATTGGCGATATTGTAAGAGTAGCTGAACCAA
CTATAGGCTATAACGATTTAGTGAGAATAGTCGAAATCACTACACATAGAGATGCGTACA
ATAACATTATTAAACAAGATGTAGTATTAGGCGATTTTACAATGCGTGACAGATATAGAA
AAGCTATCCATGAAGCTACGAACTATGTTAAGAATGTAAAAACAACTAAGTCAGACCCAG
CTAAGTACTTGAGAGAACTAAACGCTAAAGTTAACGCTAGTTTATCTATAAATAATGAAT
TAGTTAAGCAGAATGAAAAAATAAACGCAAAAGTCGATAAGATGAGTACTAAAACAGTTA
CAACTGCTAATGGTACGATCATGTACGACTTTACTAGTCAATCAAGTATAAGAAACATCA
AATCAATTGGAACGATTGGCGACTCTGTAGCTAGAGGGTCGCACGCAAAAACTAATTTCA
CAGAAATGTTAGGCAAGAAATTGAAAGCCAAAACGACTAATCTTGCAAGAGGTGGCGCAA
CAATGGCAACAGTTCCAATAGGTAAAGAAGCGGTAGAAAACAGCATTTATAGACAAGCAG
AGCAAATAAGAGGAGACCTAATCATATTACAAGGCACTGATGATGACTGGTTACACGGTT
ATTGGGCAGGCGTACCGATAGGCACTGATAAAACGGATACAAAAACGTTTTACGGTGCCT
TTTGTTCTGCAATTGAAGTTATTAGAAAGAATAATCCAGATTCAAAAATACTAGTGATGA
CAGCTACAAGACAATGCCCTATGAGTGGTACAACAATACGCCGTAAAGACACGGACAAAA
ACAAACTAGGGTTAACACTTGAGGACTATGTAAACACTCAAATATTAGCTTGTAGTGAGT
TAGATGTACCAGTGTTTGACGCATATCACACAGATTACTTTAAGCCATACAATCCAGCTT
TTAGGAAAGCGAGCATGGAGGACGGCTTACACCCTAACGAAAAAGGTCACGAGGTTATTA
TGTACGAGTTAATCAAGGATTATTACAGTTTTTACGACTAAAGGAGGCAACCAATGGCTT
ACGGATTAATAACAAGTTTGCATTCTACCACTGGCGCAAAAGTAGTTGCTCAGCACGAGT
ACAACTATCGATTACTTGATAATGGAATGAGCAAACTTGAGAAAATGTTTATATATCATC
AAAAAGAAGAAATATACGCACACTCAGCGAAACAAATTAAATACTTGAATGACAGTGTTG
AAGATTATTTAACGTATTTAAATGGCCGTTTTAGCAACATGATAATAGGTCATAACGGCG
ACGGTATCAACGAGGTAAAAGACGCGCGAGTTGATAATACTGGTTATGATCATAAGACAT
TGCAAGATCGTTTGTATCATGATTATTCAACACTAGATGCTTTCACTAAAAAGGTTGAGA
AAGCTGTAGATGAACACTATAAAGAATATCAAGCGACAGAATACCGATTTGAACCAAAAG
AGCAAGAACCGGAATTCATCACAGATTTATCGCCATATACTAACGCAGTAATGCAATCAT
TTTGGGTAGACCCTAGAACAAAAATTATTTACATGACACAAGCGCGTCCAGGCAATCATT
ACATGTTATCTAGATTGAAGCCTAACGGACAATTTATTGATAGATTGCTTGTTAAAAATG
GCGGTCACGGTACACACAATGCGTATAGATACATTGATGGAGAATTATGGATTTATTCAG
CTGTATTGGACAGTAACAAAAACAACAAGTTTGTACGCTTTAAATATAGAAGTGGAGAAA
TGACGTATGGCAACGAAATGCAAGACGTCATGCCAAACGTATTTAACGATAGATATACGT
CGGCAATTTATAATCCTATAGAAAACTTAATGATTTTTAGACGTGAATATAAAGCTTCTG
AAAGACAAGCTAAGAATTCGTTGAACTTTGTTGAGGTTAGAAGTGCTGACGATATTGATA
AAGGTATAGACAAAGTATTGTATCAAATGGATATACCTATGGAATACACTTCAGATACAC
AACCTATGCAAGGTATCACTTATGATGCAGGTATCTTATATTGGTATACAGGTGATTCGA
ATACAGCCAACCCTAACTACTTACAAGGTTTCGATATAAAAACAAAAGAATTGTTATTTA
AACGACGTATCGATATTGGTGGTGTGAATAATAACTTTAAAGGAGACTTCCAAGAAGCTG
AGGGTCTAGATATGTATTACGATCTAGAAACAGGACGCAAAGCGCTTTTAATAGGGGTAA
CTATTGGACCTGGTAACAACAGACATCACTCAATTTATTCCATCGGCCAAAGAGGTGTTA
ACCAATTCTTAAAAAACATTGCACCTCAAGTATCGATGACTGATTCAGGCGGACGTGTTA
AACCGTTACCAATACAAAACCCAGCATATCTAAGTGATATTACGGAAGTTGGTCATTACT
ATATCTATACGCAAGACACACAAAATGCGTTAGATTTCCCGTTACCGAAAGCGTTTAGAG
ATGCAGGTTGGTTCTTTGATGTACTGCCTGGACACTATAATGGTGCTCTAAGACAAGTAC
TTACCAGAAACAGCACAGGTAGAAATATGCTTAAATTCGAACGTGTCATTGACATTTTCA
ATAAGAAAAACAACGGAGCATGGAATTTCTGTCCGCAAAACGCCGGTTATTGGGAACATA
TCCCTAAGAGTATTACAAAATTATCAGATTTAAAAATCGTTGGTTTAGATTTCTATATCA
CTACTGAAGAATCAAAACGATTTACTGATTTTCCTAAAGACTTTAAAGGTATTGCAGGTT
GGATATTAGAAATAAAATCGAATACACCAGGTAACACAACACAAGTATTAAGACGTAATA
ACTTCCCGTCTGCGCATCAATTTTTAGTTAGAAACTTTGGTACTGGTGGCGTTGGTAAAT
GGAGTTTATTCGAGGGAAAGGTGGTTGAATAATGGTAGTAGATAATTTTTCGAAAGACGA
TAACTTAATCGAGTTACAAACAACATCACAATATAATCCAATTATTGACACAAACATCAG
TTTCTATGAATCAGATAGAGGAACTGGTGTTTTAAATTTTGCAGTAACTAAGAATAACAG
ACCGTTATCTATAAGTTCTGAACATGTTAAAACATCTATCGTGTTAAAAACCGATGATTA
TAACGTAGATAGAGGCGCTTATATTTCAGACGAATTAACGATAGTAGACGCAATTAATGG
GCGTTTGCAGTATGTGATACCGAATGAATTTTTAAAACATTCAGGCAAGGTGCATGCTCA
GGCATTCTTTACACAAAACGGGAGTAATAATGTTGTTGTTGAACGTCAATTTAGCTTCAA
TATTGAAAATGATTTAGTTAGTGGGTTTGATGGTATAACAAAGCTTGTTTATATCAAATC
TATTCAAGATACTATCGAAGCTGTCGGTAAAGACTTTAACCAATTAAAGCAAAATATGGC
TGATACACAAACGTTAATAGCAAAAGTGAATGATAGTGCGACAAAAGGCATTCAACAAAT
CGAAATCAAGCAAAACGAAGCTATACAAGCTATTACTGCGACGCAAACTAGTGCAACACA
AGCTGTTACAGCTGAAGTCGATAAAATAGTTGAAAAAGAGCAAGCGATTTTTGAACGTGT
TAACGAAGTTGAACAACAAATCAATGGCGCTGACCTTGTTAAAGGTAATTCAACAACAAA
TTGGCAAAAGTCTAAACTTACAGATGATTACGGTAAAGCAATCGAATCGTCTGAGCAGTC
CATAGATAGCGTTTTAAGCACAGTTAACACATCTAGGATTATTCATATCACTAGCGCGAC
AGATGCGCCCTCATTTAAAGATATAGGTACTGTCGATACACCTAAAGAAGATGGCGTTGA
CGATGGTTCAGATATTCCGGTAGCTCCTAACACTTTAGGAAAATCAGGCGTGTTAGTTGT
CTATGTTGTTGATGATAGTACGGCACGTGCAACATGGTATCCAGATGATTCAAACGACGA
ATATACAAAATATAAAATTAGTGGCACATGGTACCCGTTTTATAAAAAAAATGACGGCGA
TTTAACTAAGCAATTCGTCGAAGAAACATCAAACAACGCTTTAAATCAAGCCAAGCAGTA
TGTAGATAATAAATTCGGAACAACGAGTTGGCAACAACATAAGTTAACTGAGCCTAACGG
CCAATCAATACAAGTTAACTTGAATAATGCACAAGGCGATTTGGGTTATCTAACTGCAGG
TAATTACTATGCAACAAGAGTGCCGGATTTACCAGGTAGCGTTGAAAGTTATGAGGGTTA
TTTATCGGTATTCGTTAAAGATGATACAAACAAGCTATTTAACTTCACGCCTTATAACTC
TAAAAAGATTTACACACGATCAATCACAAACGGCAGACTTGAGCAACAGTGGACAGTTCC
TAATGAACATAAATCAACGGTATTGTTCGACGGTGGCGCAAATGGTGTAGGTACAACAAT
CAATCTAACTGAACCGTACACAAACTATTCTATTTTGTTGGTAAGTGGAACTTATCCAGG
TGGCGTTATTGAGGGATTCGGACTAACCGCATTACCTAACGCGATTCAATTGAGTAAAGC
GAATGTAGTTGACTCAGACGGCAACGGTGGCGGTATTTATGAGTGCTTACTATCCAAAAC
AAGTAGCACTACTTTAAGAATAGATAACGATGTGTACTTTGATTTAGGTAAAACATCAGG
TTCTGGAGCGAATGCCAACAAAGTTACTATAACTAAAATTATGGGGTGGAAATAATGAAA
ATCACAGTAAACGATAAAAACGAAGTTATCGGATTCGTTAATACTGGAGGTTTACGCAAT
AGTTTAGATGTAGATGATAACAATGTGCCTATTAAATTTAAAGAAGAGTTCGAACCTAGA
AAGTTTGTTTTCACTAACGGCGAAATTAAATACAATAGCAATTTCGAAAAAGAAGACGTA
CCGAATGCATCAAACCAACAAAGTGCGTCAGATTTAAGTGATGAGGAACTTCGCGGAATG
GTTGCGAGTATGCAAATGCAGGTGGCACAAGTAAACGTATTAACAATGGAATTAGCTCAA
CAAAACGCTATGTTAACACAACAGTTGACTGAACTGAAAACTAACAAAACAAGTACTGAG
GGGGACGTTTAAATAATGAAGATGATTTATCCAACTTTTAAAGACATTAAAACTTTTTAT
GTTTGGGGTTACTATAAAAACGAGCAAATTAAGTGGTACGTAGACAAGGGTTTAATCGAT
AAAGAAGAATACGCTTTAATCACTGGAGAAAAATATCCAGAAACAAAAGATGAAAAGTCA
CAGGTGTAATGCTTGTGGCTTTTTAATTTGAATAAAGTGGGTGGCATAATGTTTGGATTT
ACCAAACGACATGAACAAGATTGGCGTTTAACGCGATTAGAAGAAAATGATAAGACTATG
TTTGAAAAATTCGACAGAATAGAAGATAGTCTTAGAGCGCAAGAAAAGATTTATGACAAA
TTAGATAGAAATTTTGAAGAATTAAAGCGCGACAAGGTAGAAGATGAAAAGAATAAAGAA
AAGAATGCCAAGAATATTAGAGACATAAAAATGTGGATTCTAGGTTTGATAGGGACTATC
TTCAGTACGATTGTCATAGCTTTACTAAGAACTATTTTTGGTATTTAAAGGAGGTGATTA
CCATGCTTAAAGGGATTTTAGGATATAGCTTCTGGGCGTGCTTCTGGTTTGGTAAATGTA
AATAACAGTTAAGAGTCAGTGCTTCGGCACTGGCTTTTTATTTTGATTGAAATGAGGTGC
ATACATGGGATTACCTAACCCAAAGACTAGAAAGCCTACAGCTAGTGAAGTGGTGGAGTG
GGCAAAGTCGAATATTGGTAAGAGGATTAATATAGATAATTATCGGGGCAGTCAATGTTG
GGATACACCTAACTTTATTTTTAAAAGATATTGGGGTTTTGTAACATGGGGCAATGCTAA
GGATATGGCTAATTACAGATATCCTAAGGGTTTCCGATTCTATCGTTATTCATCTGGATT
TGTACCGGAACCCGGAGACATAGCAGTTTGGCACCCTGGCAACGGAATAGGTTCGGACGG
ACACACCGCAATAGTAGTAGGACCATCTAATAAAAGTTATTTTTATAGCGTTGACCAAAA
CTGGGTTAATTCTTATAGTTGGACAGGTTCTCCAGGAAGATTAGTAAGACACCCTTATGT
AAGTGTTACAGGCTTTGTTAGGCCTCCATACTCAAAAGATACTAGCAAACCTAGTAGTAC
TGATACAAGTTCAGCATCAAAAGCCAATGACTCAACAATTACTGGTGAAGCGAAGAAACC
GCAATTTAAAGAAGTTAAAACAATAAAATACACTGCTTACAGCAATGTTTTAGATAAAGA
AGAGCATTTCATTGATCATATAGTTGTAATGGGTGATGAACGCTCAGATATTCAAGGATT
ATATATAAAAGAATCAATGCATATGCGTTCTGTAGACGAACTGTATACGCAAAGAAATAA
GTTTATAAGCGATTATGAAATACCGCATTTATATGTCGATAGAGAGGCTACATGGCTTGC
TAGACCAACCAATTTTGATGACCCGCGTCACCCTAATTGGCTAGTTATTGAAGTATGTGG
TGGTCAAACAGATAGTAAGCGTCAATTCTTAATGAACCAAATACAAGCTTTAATACGGGG
TGTATGGTTGTTGTCAGGAACAGATAAAGAATTATCTGAAACGACGTTAAAGGTAGACCC
TAATATTTGGCGTAGTATGAAAGATTTAATTAATTACGACTTGATTAAGCAAGGTATACC
GGATGACGCAAAGTATGAGCAAGTTAAAAAGAAAATGCTTGAGACGTATATTAAACGAGA
TATATTGACACGAGAAAATATTAAAGAAGTAACGACAAAAACGACAATACGAATTAGTGA
TAAAACATCGGTCGACAGTGCATCCAGAAGAGGACCCACTGCATCAGACGAAAAACCAAG
CATCGTTACTGAAAAAAGTCCGTTCACGTTCCAGCAAGCACTGGATAGACAAATGTCTAG
GGGTAACCCGAAAAAATCTCATACATGGGGCTGGGCTAATGCAACACGAGCACAAACGAG
CTCGGCAATGAATGTTAAGCGAATATGGGAAAGTAACACGCAATGCTACCAAATGCTTAA
TTTAGGAAAGTATCAAGGCATTTCAGTTAGTGCGCTTAACAAAATACTTAAAGGAAAAGG
AACGCTCGACGGACAAGGCAAAGCATTCGCGGAAGCTTGTAAGAAAAACAACATTAACGA
AATTTATTTGATCGCGCACGCTTTCTTAGAAAGTGGATACGGAACAAGTAACTTCGCTAG
TGGTAGATACGGTGCATATAATTACTTCGGTATTGGTGCATTCGACAACGACCCTGATTA
TGCAATGAAATTTGCTAAAAATAAAGGTTGGACAACTCCAGCAAAAGCAATCATGGGCGG
TGCTAGCTTCGTAAGAAAGGATTACATCAATAAAGGTCAAAACACATTGTACAGAATCAG
ATGGAATCCTAAGAATCCAGCTACGCACCAATACGCTACTGCTATAGAGTGGTGCCAACA
TCAAGCTAGTACAATCGCTAAGCTATATAAAAAAATCGGCTTAAAAGGTATCTATTTTAT
AAGAGATAAATATAAATAAAGAGGTGTGTAAATGTACAAAATAAAAGATGTTGAAACGAG
AATAAAAAATGATGGTGTTGACTTAGGTGACATTGGCTGTCGATTTTACACTGAAGATGA
AAATACAGCATCTATAAGAATAGGTATCAATGACAAACAAGGTCGTATCGATCTAAAAGC
ACATGGCTTAACACCTAGATTACATTTGTTTATGGAAGATGGCTCTATATTCAAAAATGA
GCCCCTTATTATCGACGATGTTGTAAAAGGGTTCCTTACCTACAAGATACCTAAAAAGGT
TATCAAACACGCTGGTTATGTTCGTTGTAAGCTGTTTTTAGAGAAAGAAGAAGAAAAAAT
ACATGTCGCAAACTTTTCTTTCAATATCGTTGATAGTGGTATTGAATCTGCTGTAGCAAA
AGAAATCGATGTTAAATTGGTAGATTATGCTATTACGAGAATCTTAAAAGATAACGCGAC
AGATTTATTGAGCAAAGACTTTAAAGAGAAAATAGATAAAGATGTTATTTCTTACATCGA
AAAGAATGAAAGTAGATTTAAAGGTGCGAAAGGTGATAAAGGCGAACCGGGACAACCTGG
TGCGAAAGGTGATACAGGTAAAAAGGGAGAACAAGGCGCACCCGGTAAAAACGGTACTGT
AGTATCAATCAATCCTGACACTAAAATGTGGCAAATTGATGGTAAAGATACAGATATCAA
AGCAGAACCTGAGTTGTTGGATAAAATCAATATCGCAAATGTTGAAGGGTTAGAAGATAA
ATTGCAAGAAGTTGAAAAAATCAAAGATACAACTCTCAACGACTCTAAAACGTATACGGA
TTCAAAAATTGCTGAACTAGTTGATAGCGCGCCTGAATCTATGAATACATTAAGAGAATT
AGCAGAAGCAATACAAAACAACTCTATTTCAGAAAGTGTATTGCAACAGATTGGCTCAAA
AGTTAGTACAGAAGATTTTGAGGGATTCAAGCAATCATTAAACAGTTTGTATGCAGATAA
AAATCATAGTCATACAATCAAACAGATTGAAGGATTAGAAAATACTTTATCAAAAAAATC
AGACATAAATCACAGTCATGATGAACGTTATCTTTTATCATCAAATGCTTTTACAAAAGA
GGAAGCAGATAAACTTTATCAACCTATCGGTTCTTCGCAGCCGTCACTGAATATTTGGAC
AGGCAGTGAAACAGAATATAATTATTTGTATCAAAAAGACCCTAATACACTTTATTTAAT
TAAGGGGTGATTTTTATGGAAGGTAATTTTAAAAATGTAAAGAAGCTTATTTACGAAGGC
GAAGCATATACAAAAGTATATGCTGGAAATATCCAAATATGGAAAAAGCCTTCATCTTTT
GTAATAAAACCCTTACCTAAAAATAAATATCCGGATAGCATAGAAGATTCAACAGCAAAA
TGGACAATAAATGGAGTTGAACCTAATAAAAGTTATCAGGTGACAATAGAAAATGTACGT
AGCGGTATAATGAGGATTTCGCAAACTAATTTAGGGTCAAGTGAATTAGGAATATCAGGA
GTCAATAGCGGAGTTGCAAGTAAAAATATCAACTTTAGTAATCCTTCAGGGATGTTGTAT
GTCACTATAAGTGATGTTTATTCAGGATCTCCGACATTGACCATTGAATAATTTTAAACG
ACTAATTTTTTAGTCGTTTTTTATTTTGGATAAAAGGAGTAAACAAATGGATATCGGTAC
AATCGTAAGAACAATTTTATTAATAGTCGCATGGATCAATCAGTTTTTAGCAATCAAACA
TATTTCTCCAATCCCAGTTGACGAAGTGTTTATAAGCACAGTCGTTACTGGGATTGTTTC
AATTTGGACGTGGTGGAAGAATAACAACTTTACTCACGCATCTAAGAAAGGGCAACAAAA
AATTTATGAAGTAAAAGCTGGCATTCAGTCAACTGGTGGCGCACCTAAAGTGAACGGAGA
TGATAACAATGCCGTCGGTTAGGACATACAGTCAAGCTATTAGTTATCTTAAAAGTTTAG
AGGGTAAGGCGTGGAATCCAGACAATGCATTTGGATGTCAATGCTTCGATACTGCTAACC
AATATTGGCTTTACTTATTTAATCACAGGTTGAAAGGTGTGGGCGCTGCGGACATTCCTA
CATGGAATGATTTCACTAACGAAGCAACCGTTTACGAAAATACTGTGTCGTTTCAAGCAT
TGCCGGGCGACGTCGTTATTTTTAACCGTAATTATGGCGGTGGTTATGGTCATGTAGGTA
TTGTAATAAGCGCTACGTTAGATTCTATAACTATTTTAGAGCAGAACTGGCTAGGCGGTG
CTTACTGGAGTCCACCAGAAGTTACTACAAGACGCACACACGGCTACGACTTCCCTATGT
GGTTTATCCGTCCATTCTACGCAAAAGAAACGACCGCTAATAAGCTAAGAAGCGCAGTGA
AGCCAGTTAAACAAGATAAGTTATCAAAAGGTAAAAAAATCATGCTTGTGGCTGGTCATG
GTATTGGTGCATACTCTAACGACCCAGGTGCCGTTGCGAATGGAGAAAACGAAAGAGATT
TTAACCGTAAAAATATTATACCTAGAGTGAAAAAGTATCTTGAGTCAGTAGGCAACACAG
TATTGTTATACGGTGGCAACTCAATGAATCAAGATTTATATCAAGATACGTTATACGGTC
AACGTGTTGGAAACTATAAAGATTATGGCATGTACTGGATTAAAAACGAAGTCAAACCGG
ATGCAATCATAGAGTTTCATTTAGATTCTGCTAGTCCACAAGCAAGTGGCGGGCATGTAA
TCATTAGCGACCGTTTCCCAGCTGATGACATTGACAAGGCATTAAGTAGCGCATTAGATA
AAACAGTAGGAAAAATAAGAGGTGTGACACCTAGAGGGGATTTATTGAACGCTAACGTGT
CCGCTGAACTTAATCTTAATTATCGTTTAATCGAATTAGGTTTTATCACATCAATGAAAG
ATTTAAACTACATTAAAAATAATTTAGACAGCTTCACGAAGCGGATTGCTGAAGCCATTA
ACGGCAGACAAATTGATGCGCCAAGTAGTAAGCCAAGCGCTGACAAAATCACATGGAATT
GGAAAGGCGTATTTTATCCTAATCCAGAAAAAGCTATAAGAGTCAGAAAAACACCCGGAT
TAACCGGCACAGTCGTTGAAGAAGATTCATGGCTATACACAAAAGATGATTGGGTAAAAT
TCGATCAAGTAATTAAAAAAGATGGCTACTGGTGGATTAGATTCAAATATCAACGTGAGG
GCTCTAGTACTAACGATTTTTTTTGTGCAGTATGTAGAATCACTGACAAGGAACAAAAGA
TTAAAAATGAAAAATATTGGGGAACTATTGAGTGGAATTAACAAACGCATTTAATGTTTA
GTTAATTAAAAGTTAATAAAAAATAATTTGTTTTGCAATAGAAACGTTATATAATTTTTA
ATGTATTCGAATACATTAAAAAACACAAGTGTTAGGATGATTAATAATGAATAATAGTAA
AATTATTTCTAAAGTTTTATTGTCTTTATCTCTATTTACTGTAGGAGCTAGTGCATTTGT
TATTCAAGACGAACTGATGCAAAAAAACCATGCAAAAGCAGAAGTTTCAGCAGAAGAAAT
AAAAAAACATGAAGAGAAATGGAATAAGTACTATGGTGTCAATGCATTTAATTTACCAAA
AGAGCTTTTTAGTAAAGTTGATGAAAAAGATAGACAAAAGTATCCATATAATACTATAGG
TAATGTTTTTGTAAAAGGACAAACAAGTGCAACTGGTGTGTTAATTGGAAAAAATACAGT
TCTAACAAATAGACATATCGCTAAATTTGCTAATGGAGATCCATCTAAAGTATCTTTTAG
ACCTTCTATAAATACAGATGATAACGGTAATACTGAAACACCATATGGAGAGTATGAAGT
CAAAGAAATATTACAAGAACCATTTGGTGCAGGTGTTGATTTAGCATTAATCAGATTAAA
ACCAGATCAAAACGGTGTTTCATTAGGCGATAAAATATCGCCAGCAAAAATAGGGACATC
TAATGATTTAAAAGATGGAGACAAACTCGAATTAATAGGCTATCCATTCGATCATAAAGT
TAACCAAATGCACAGAAGTGAAATTGAGTTAACAACTTTATCAAGAGGATTAAGATACTA
TGGATTTACAGTTCCGGGAAATTCTGGATCAGGTATATTTAATTCAAATGGAGAATTAGT
TGGTATACATTCTAGCAAAGTGTCTCATCTTGATAGAGAGCATCAAATAAATTATGGTGT
TGGTATTGGGAATTATGTCAAGCGCATTATAAACGAGAAAAATGAGTAATAAATAAAATA
AAAATCCGTGGATGTTTTATACAAAACTTATATTTTATAGCAGTAAGAAGCTGACTGCAT
ATTTAAACCACCCATACTAGTTACTGGGTGGTTGTTTTTTTATGTTATATTATAAATGAT
CAAACTACACCACCTATTAATTTAGGAGTGTGGTTATTTTAATATGCGAAGCTAAAATAA
CTACAAATGATACCATTTTTGATACCAAAAAATAATAACCTCAAAATTTCGAGAGAAAAA
ACTTCATTTTAAATCGCATTAAATCAACGTTTCTATAAAAATAAGACCTTAAAAATTAGT
TTTTTCAATCGAAATGGAAGGTAGTATCGGATAACTTTAAACCGCGTTGTTAAGCTATTC
TTGACTTCCGGAAATGGGTATTGATACCATTTTGATACTGAATATAACAAAAAGCCACAT
TACTGTGGCTTTTTTTGTTTTATAACTAAATCGGATTGATAGATAAGCTTTGTACTTATT
TATATCAGTCCGATTTTTTGATTGGTGTAAAAAATAATCATTG
>CP151815.2 Staphylococcus aureus CC15-MSSA strain PS006-42, sufB-integrating prophage
TTAAGCCATTCTTAACTTCCAGAAATGGCCATTGATACCATTTTGATACCATTTACTTGT
CAAAAATGGCTATTGCATCGTGTTTTTTCTGAGTATATAAATGGCTGTAAGTGCCCATCG
TTTCAGTGATTTGAGCATGTCTCATGAGTGACTGTAAAACGAAAATATCTACACCATTAT
TTGCAAGATAAGATGCATAAGAATGTCTTAACGCGTGAATGTTATAATGGGGGAAAGCTT
TTTGGAATTTCTTTTGAACATGACTGTAATGTTTGGGAGCCATTCCTCCGAAAATAAAAT
AACTACGTTCATCAAAATATTTGTTTAACTCTTTTTCACGTTGGTGTCGTTCAGTTAACA
TTGTATTGATGAATTTAGGTAAAGGAACAATATCCTCTGAACTATCTGTTTTTGGTCTCG
GATATATAGTTCTATTAGAGATGTCCATTGTTTTATTTATGGATATCTCTTTTTTGTATT
TATTGTAGTCTGTCCAAACAAGCGCCATAGCTTCGCCAATCCTCAAACCTGTATAAAACA
TTAATGTAAATAACTCTCTGTAATCTTGCTCTTCAATGTCTTTGATTCTTTCTTCAAATT
CTTCACGCATCATAAACTTAGGTTTTGGCTTTACACGCGGAATAGGTTTAATTGATATTG
TTGGATCTGTACGTAATCCAAAGTATTTTTTAGCATAATTAATTACAACTTTAAAACCTG
ACCAAATTGTACGAGCAGAATTTGTTGATGCTACATTCTCTATTAGATATTTACGAAACT
CTTGGCATTGATTTTGTGTTATCTTATTCATTTTTATGTGCCCGAACTTAGCTTTAAAGT
GTTTATGATATTCATTTTGTTTGCGTCGTTTTGTTTTAGGTCTCAAATCGCTATTTTCTA
AATAGTAATGAAAAACATAATCAAATGTTTTTGAATCACTATATCCTTCGTTTACGTCAT
TCAAAAAAATAGCCTCTGCTCTCTTAGCTTCACGCTTAGTTGAAAAACCGCGTTGCATCT
TACGTTTGTTATTACCGTATACATCTTTATATCTAATAGAAAAATACCATTTACCTGTAT
TATCATCCTTATATACTGGCATTTTACTTCTCCCTCCTCAAAATTGGCAAAAAATAATAA
GGGTAGGCGGGCTACCGAAATTTAGTACTAGGTACTAAATGTGATATAATAAAATAAAAA
GTAGGTGATGTTATGACATTTAAAAACAATCATAATTTCAATGAATTAGTTTTAACGAAT
GAAGACATTAGAATTTTAAAAAATGTCTTAGAAGATGCAGTCAGTGTTTATGATGAATAT
TCGGTATGTAATGAAGAATCCGATTTTGCTTACTGTTTATTAAGAGACTTATATACATTA
GACAGCTTAGCTATTTCGTCAAATAATGTTTGAATTATCGAATTGTACTCTTCGATTTTA
ATACCATGCATAATAGAGTTTCTGTGTTCAATAGCAGCTTTGACTGAATGTTTTAAATGT
TCTTCTATTAAATCGTTGTTTTCCATTTCGTTTAAAAATGTTCTTATATTCCTCTTGTAA
TCAGGTGTTTGTTTAATTATATCTTTATCAAACTTGTTCAATATCAGCCTACACATTAGT
TCTAGCGCTCTACCTAAAAGTAGTGATGTAGCTAGCCTTTTTTCAGACATAATGCAATCA
TAAGCTTCAACTATATGAGTTTCAAAATCCTTGTCATTAACTGTTTCTAATAATTGAGTG
TATTTTCTTAAAGAAGCCGGTAAATCATTTGCGTTTTCTAACAAAGAATTAGGTGTTCGA
TAAATTTTTGTAGATTTATCTGATAAATATAAGTCAGAATGAGTTTCAAAATAATAATGC
GCAATTGCATCGTCGTTGTATATACTAGCTAAATCGCTCAAGTTAAACATTTGAAAATCA
TGTATGACTTTTTCGAAAATGAAAGTACTTTTTATATATTCACTTAACTTCTCGAAAGAT
CTTTCTGTTCTTTTTAAAACATCATCTACAGAAATATTTATTTTCTTCGCTTGCATGCCT
TCTGACCCACCGTGAATATAAATTAAACCTCTGTAAAAACTGATTTTCAAATCTGCGTAG
CTATATTTTATACCGGAATAAAAGGGGAAGTATCCAGTATTTTTATCTATTACATCACCA
AAAAATATATCCACTAATTCTTTATATTTTTTGTGAAGTTCATTCATTCTTTTTTCTATA
TCGTTATATCTCCATAAGTATTGTTTCTCTTCCATCCCTCATCCTCCTCACGCCACACAA
GCGCTATTAATCAATATCCAATAATTGTTGTTTTTTCTTATCGAACTCTTCCTGAGAAAT
TACTCCGACATCTAATAATTCTTTATATTTTATTAATTCATCAGCAACAGAAAAACTCAT
TTTTTCAGAATTGGATGGTTTCATAGAACTTTCTCGAATAGAGATTTGTTCTTGTATTGT
TTCCGCCATTCTAGATACAGTGTTTTTTGATATGCTTCCTATAGCGATACTTGATGAACC
GTGATGTATAATTATTTCGCCAAAAAGAAGTCCTTTTTTATACGAAACAGAATTGATTTT
CTCGAATGGAAATTCATGAAATTTCAAACCATATATCATACCTTTATCTAAGAATAACAA
TCTTAGATCAGTACATACTATTAAGTAGGTATTATTATTGTACAATCCCGAAGTTACATA
CATTATGTTTTCATTATCTTTTAAAATCATAGGTAGTTCTTTCACTTCTTTTTTTGTACC
AAACAAATCCTCTACACCTATTTCGCTAAATCTTTGGTAGATTTTAGATAAGTTTTCGTC
AGATTTATTGATTTCACTTTCAAATTTCACTTCTTTTCTAGGTTTACTTTGGTATTCTTT
TAAAATTTCTCTTTTGTCTTCAACAGATAGTTGCTTGTATTGTTTCTTTTCTTCTTTTGT
TTTAGTTGCTAAATATTGACTCTCAATCATACTTTCTTTGAACGTTAATCTGCTCTTAGG
TAATTCTTTCATGTTCATTTCTCCTTTATTTTTTGATTGTTAAATCGTTAGATCATAAGC
ATATTTAAATTCATTTATAAAATCAGATTTGCTTTCCATTTTCTCTTCTAAAAAACTTAA
GTAGTTTTCTGCGTGGTAATTTTCGTTATTTGACATATAGTCGTTTAACCCATTGTGTAT
ATGTCTTCTGATTACTTTTACCGCTATATGGATCGCTTGAAAACTCATTTGATACTTGTA
CGAAATTTGCTCAATATTAAAGTTGTTTATATATTTGTATCTTATATGTAAAGGAAACAA
TAAACATGAAGCAAATGAGTTTGCTTCATATTCTTCAGCAATCCTTCTATAATAATCTTT
ATATGTGAATGTTTTATTTAAATTAACTCCAGTATGTCCCATTATAAAATGACCATATTC
ATGAGCTAAAGTAAATCTTAGACGATTCATAGGCAGTAAATCGTTATAAACTATAATCGC
TTTGTCTCCTTTTCTAATATGAAACGCTTCTTCTGAACCGAAAATAGAAGGTATTTTAAA
ATATAAAGTGCCAGTATTCTGAGAAAATTCAGAGAAAGTCACTAATTTAATACGTTTATC
TTTTGAGATAATTTCAAATATATCTAAAGGAAAAGATAAGTTATATAGACCATTTGTGAT
CTCGTAAACTGCTTTCGCAGATTTAAAAAAAGATTTTTCATAATTTAATTTCAATTAAAA
AGCCCCTTTGTTACTTAGTTAAATCATCCCAATCATCAAACATTGCTTCTAATATAGTCA
AAGCTTTTTGCCTTTGTGCCTCCGTCATATTTTCTGTAGCTCGATGCATAATAAGAATAT
CTTCACTTTTATCTTCTCCGGAGTACTCATCTTTTTCTCTACCTAATAAGTAATCAACTG
ATACATCGAAGTGATCGGCAATTTTTTGCACCTTATCAATGCCTGGTTTGGTTTTCTCCC
ATCTTCTGATTTGTCCGTTTGAAAACCCTAAAGTTCTCTCTAATTCAGCAAAAGTCATAC
CTTTTGAATTGCACAAATTACGGATTCTTTGTACTAGATTCATAAATTTCTCCTATCACA
GATTAACTTTTTCGCTATTTTTGTTGACAATTAGCATAAAAGTTAATATACTGTATTTAA
GCTTTAAATTTAGCTTACTAAACACATAACAATTATTCGTTGGGGAACGAGTATTCAATA
CCTTTATGACAGGCATTAAGAATTGTTATAGGTTTATTAAACTATGCTTAAATATTAGCA
TAAAAGTTATTGGTGTTCAACAGATAATTTATTTGCTTAGAAAAAATGTTATAGGAGGTG
CTAATATGTCGACAACAGATTTCGGCTTGAAAGTGAGAACGGAATTATTAAAACGCAACA
TGACAAACAAGCAACTTGCGGAAATGCTAGAAATTTCAAGTGCTTACTTATCGGATATTT
TACGTGGACGTAGAGATGCTTTTGAACAAAAGAAACGTATTGCGAAAATTTTAGAAATTA
AAGAAGAGGTGAAGAGTTAATGAATGAAATTAAAACTTTCAGTAACGACATGTTTTCAAT
CTTAATCAAACAAGATAATGAAAATAATTTATTCGATTTAGAAACTGTCGCAAAAAGTTT
GGGGTTCACTCAGTTTAAAAACGGCAAACAATATATTCGTTGGGAAACTATCAATAAATA
TTTAGGTAAATATCTTTCCCAAGAAGTTGGGAAAGGCGATTTCATACCAGAACCAATGGT
ATATAAGTTGGCTTTCAAAGCAGGTAATGCTGTAGCAGAAAAATTTCAAGATTGGTTGGC
GATGGAAGTCCTACCAGCTATTCGCAAACACGGTATCTACGCAACAGACAATGTAATTGA
ACAAACATTAAAAGATCCAGACTACATCATTACAGTGTTGACTGAGTATAAGAAAGAAAA
AGAGCAAAACTTACTTTTACAACAAGAAATCGGAGAACTAAAACCCAAAGCAGACTATGT
AGATGAAATCTTAAAGTCAACTGGCACATTAGCCACAACTCAAATCGCGGCAGACTACGG
TATATCAGCACAAAAGTTAAACAAACTACTACACGAAGCTAGACTACAACGAAAAGTAAA
TAAACAGTGGGTGCTTTACTCAGAACACATGGGCAAGAGTTACACAGATTCAGACACTAT
AACAATTGTGCGTTCTGATGGCAGAGAAGACACAGTTTTACAAACTAGATGGACACAAAA
AGGCAGATTGAAAATACATGAAATCATGACTGAATTCGGTTATGAAGCTAATTTAGGGGG
AGCGTAAATGACACCAGAACAAAAAGAAAAGCTAAACAATATAGTATTAACACTTTATGC
AGTTAAAGAAAACAAAAGTCAAACATACACACACAAAGATACTCTTACTGTGACATATGC
AGGCGAGATTGAGCACACTTACGAAGTCGACAGAGAGAAACACCTTGAATCAATGATTGA
GTGGGCAATTGACCAAATCGAACAGCACTTTGATTTAGACGAAGAAGAATAACACACAAT
TGAACAAACAACTTAATAGGAGGAATTATCAATGAACACACTATATAAAACAACCCTCCT
CATCACAATGGCAGTTGTGACGTGGAAGGTTTGGAAGATTGAACGAAATACGAGAAAGCC
TGTAATCAATCGGAATGATTTTAGTAAAGAGTCTACAGCAGAAACGATTGAGCGACACAG
TGATCCTGATTCAGGAATAAAACTACTTAAGGCATTTTCCGACTTCACTAAACAAGCTGA
AAAGCAAAAACCTACACTAGGAGAAGTTTATAGACGGAACAAACCTGAATTACCAACCGT
TACTTTAGACGAAAACGGACTGTTTATAAATGATTTTAGGGTGCCTTATGTACTTGAGGA
AGGGGTTAACGTAAAGAAATCTATGAACAACCTATATAAGGTCAGTTTGGACTTTTTCGC
TAAAAGTATTATTGCAGATAATTACGAAGCAGATAACCCAGAGAATCAACAGTTATTTTA
AAGGAGGAAAAGATATGATGAAAAATAGTTTGCAAGCTAAAGAACTTGCGGTAATTTTAT
CTGTTTCTAAATCCAAAGCAGGACAAATAATAAGAGAACTGAATAAAGAGCTTGAAGATG
AAGGATACATTGCGATACGAGGCAGAATACCAGTCCAATTAGCTAGGAAAAAATTCCCTT
ATCACGACTTATCAGACCAGAGAATAATGGAGGAGTTGAAAAAAGAAAATGAGTAACATT
TATAAAAGCTACCTATTAGCAGTACTGTGCTTCACAGTCTTAGCGATTGTACTCATGCCG
TTTCTATACTTCACCACAGCGTGGTCAATTGCAGGATTCGCAAGCATAGCGACATTCATA
TTTTATAAGGAATACTTTTATGAAGAATAAAAAAAACTGCTACTTGCGCCAACAAGTAAC
AGTATCAAGTACTTAAGAAAAATTTCAAGTTAAATATAAAACGAAACAAGGAGGAAGTCA
ACTATGACTAAAAATTATAAAGACATGACTCAGGACGAAATAAAAGACTTATTATCTGAA
AAAAGCGGAGAATTGTATGAATTAGCGAAAGAAATTAAGGGAGAAAGTAAATTTGATATT
TTGCTTTTCTCATCAATAGGAGTTATCGACGGAGATTATTTAGCAGGTTCAAATTCTGTG
ATTGGTCATACTTTCGATCTTGCTTCCTTATTGGATAGCACTAAGAGTTATAAAGACATT
GTCAATGTTCTCCAAATGTGTAAATCACAAAAATTTCTCGGTATTGATGACGACAAGGAG
GACTAAAACAATGTATTACGAAATAGGCGATATCATACGCAAAAATATTCATGTTAACGG
ATTCGATTTTAAGCTATTCATTTTAAAAGGTCATATGGGCATATCAATACAAGTTAAAGA
TATGAACAACGTACCAATTAAACATGCTTATGTCGTAGATGAGAATGACTTAGATATGGC
ATCAGACTTATTCAACCAAGCGATAGATGAATGGATTGAAGAGAACACAGACGAACAGGA
CAGACTAATTAACTTAGTCATGAAATGGTAGGAGGCATGAAAAGTGAATGAATTACAAGA
GAGAGAACTAGAAACATTTGAACAAGACGACCGATTCAAAGTAACAGACTTAGACAGTGC
TAACTGGGTCTTTAAGAAACTAGATGCAATCACAACTAAAGAGAATGAAATCAACGAGTT
AGCAAATAAAGAAATTGAACGCATAAACGAATGGAAAGATAAAGAAGTAGAAAAATTACA
GAGTGGCAAAGAATATTTACAAAGCCTTGTAATTGAATATTTCAGAATACAAAAAGAACA
AGATAGCAAATTCAAGTTGAATACACCTTACGGAAAAGTGACAGCCAGAAAAGGTTCAAA
AGTCATTCAAGTTAGCAATGAGCAAGAAGTTATTAAACAACTTGAGCAACGAGGTTTTGA
CAACTATGTAAAGGTAACTAAAAAACTTAGCCAATCAGACATTAAGAAAGATTTCAATGT
AACTGAAAACGGCACTTTAATTGACGCAAACGGCGAAGTTTTAGAGGGTGCTAGCATTGT
TGAGAAACCAACGTCATACACGGTAAAGGTGGGAGAATAGATGGCCGAACAACTTAATTT
GTACCAAAAAATAGCAGATGTTAAAGCGAATATTGCGGGCTTCACAAAAGATACTAAGGG
TTATAACTTCTCGTATGTTTCAGGATCTCAAATATTACACAGAATAAGAGAAAAGATGAT
TGAACATAATTTATTGTTAGTCCCCAATACGTCAAATGAAAATTGGACGACACATACTTT
TAAAAACAAAAAAGGTCAAGAAGTGACAGAATTCATAGTTGAAATGGATTTGAATTATAC
ATGGATTAATGCTGATAAACCAGAAGAACAGTATGAAGTAAGTTATCACGCTTACGGTCA
ACAAAATGATATTTCACAAGCACATGGCACAGCGTTAACTTATGCTGAACGCTATTTCTT
AATGAAGTTCTTTAACATTCCAACTGATGAAGATGACGCAGACGCAAAACAAAAACAAGA
TAAATATTCAACAGTAAGTCAAGAATTTAAAGACATACTAACTAAAGAAGTTAATGATTT
TATAGCCATAGCTAAAGAAAGTGGATTCGCGGAAAAATACCAGGAACAAATTAACAAATT
AGAAAAAATGAACGTCGAAGCACTGAATAAAAACCAAATCAATGTAACCAGACAACAGAT
AAAAAAATGGCTTGGAGGAATTGAACAATGAATACAGTAAATTTAATTGGGAACCTAGTG
GCAGATCCAGAGTTAAAAGGTCAAAACAACAACGTAGTTAACTTTGTAATCGCAGTACAG
AGACCATTCAAAAACAAACAAACTAACGAATATGAAACAGACTTCATTCGTTGTGTTGCA
TTTGGTAAGACTGCTGAAATCATCGCTAATAACTTTAATAAAGGTAATAAAATTGGCGTT
ACTGGTTCAATACAAACCGGTAGTTATGAAAATAATCAAGGACAGAAAGTGTTTACTACA
GACATCGCAGTCAACAATATAACTTTCGTTGAACGTAAAAACAACGGTCAATCTAACAAC
CAACAACAGCATAATTCATATAACGCACCACAGAATAGACAGCAATCAAATAATCCATTT
GCTAATGCTAATGGTCCTATAGAAATCTCTGACGATGATTTACCTTTCTAGGACGTGATT
AAATGGCTCAAATCAAAAACTATATCACTCAAGATGACGGCACAACAACAGTCGTTATCG
AGAGTGCCGAGCTAGGAGACAAAGAAACATTATTACTTGATAACGGCTACGAAGTCGAAT
GTGATTTGCGAATCGAAGACCCATTCAAAATAACAGACAAGCAACGAAGAAAAATATTTG
CGCTCTGTAACGACATAGAGAGCCACACAGGCCAACCACGTGACTATATGAGGTATTTGT
TCCAAGAATATGTAACGGTTCTGTATGACTATGACAAGAGTATTTCGTTAAGTGACTGTA
CACGGATGCAAGCGAATCAAATTATCGAGGTAACACTCGATTGGATATTTCACAACGACA
TACCGCTTAGTTATAAAACAAGCGACTTGCTGAAACAAGATAAATCATTCTTATACTGGT
CAACTGTTAACCGCAACTGTGTAATATGCGGAAAGCCTCACGCTGACCTAGCACATTATG
AAGCAGTTGGCAGAGGCATGAACAGAAATAAGATGAATCACTATGACAAACATGTATTAG
CGTTATGTCGCGAACATCATAACGAGCAACATGCGATTGGCGTTAAGTCGTTTAATGATA
AATACCACTTGCATGACTCGTGGATAAAAGTTGATGAGAGGCTCAATAAAATGCTGAAAG
GAGAGAAAAAGGAATGAATAGACTAAGAATAATAAAAATAGCACTCCTAATCGTCATCTT
GGCGGAAGAGATTAGAAGCGCTAAAAAAATTAAAAAATTTACCCCTGAGGATTCTAAAGG
TTTTCCTGATATAACAAAAGATTCAATAAAAGAACCTAAATAAAAATATTATGGTTGATA
AAATCCCATTGTTCTTTTGTTAACCACCCTTGTTTGTTATTGACTATTTCTGTAACAAAC
AGCTTATCTCCAGAATCGAGATAAGGTTTCAACTTTTCTATCATTTCTGAAGTTGATAAA
GAAGAACGGAATAAAAATGAAGATTTCCAATAATTGCAATGACCATTAGAAATTTCCTTT
TTTATAACATTTCTCAATTCCTCATATTTTTGTCCGGGTGAGTTTAAATCATATGTTAAC
ATATAAGGTTTTTCCATATTTTATTCACCCCCAATCTAACGCAGTAGCGATAACAAAATT
ATACCAGAAAGGAGATAACGAAATGGCAACATTTAGAGTTTACAAAGAATCAGGTAACTT
TGTCACAGTACACAAAGATTTTATACATGATTCTAATATAAGTTGGAAGGCTAAAGGTAT
TCTACTTTATTTGTTAAGTCGACCTGATAACTGGCAAATTTACGAAACAGAACTAGAGCA
ACATTCAACTGATGGACTTAGCGGTTTAAAGAGTGGAATCAAGGAACTGGAAGAAATTGG
ATACATTCAACGTAGTAGAAAACGTGATAAAAGTGGTAGGTTAAATGGTTATGAGTACTT
AGTATATGAGCAACCGCACCACATTCGATTTTCCAACGTTGGAAAAACCGTTAACGGTAA
AACCAACAATGGAAAAACCGTTAATGGTAAATCGCATACTACTAATAATAATAGTACTAA
TAATGATTTAACTAATAATAACAATACTAATAATGAAGGAAGTATATTGTCGGGCAACCC
GACGGTGTCTTCCATTCCCTATAAAGAAATTATCGAATACTTAAATAAAAAAGCAGGAAA
GCATTTTAAACATAATACAGCTAAAACAAAAGATTTTATTAAAGCAAGATGGAATCAAGA
TTTTAGGTTGGAGGATTTTAAAAAGGTGATTGATATCAAAACAGCTGAATGGTTAAACAC
GGATAGCGATAAATACCTTAGACCAGAAACACTTTTTGGCAGTAAATTTGAGGGGTACCT
CAATCAAAAAATACAACCAACTGGCACGGATCAATTGGAACGCATGAAGTACGACGAAAG
TTATTGGGATTAGGGGGATATTATGAAACCACTATTCAGCGAAAAGATAAACGAAAGCTT
GAAAAAATATCAACCTACTCATGTCGAAAAAGGATTGAAATGTGAGAGATGTGGAAGTGA
ATACGACTTATATAAGTTTGCTCCTACTAAAAAACACCCGAATGGTTACGAGTATAAAGA
CGGTTGCAAATGTGAAATCTATGAGGAATATAAGCGAAACAAGCAACGGAAGATAAACAA
CATATTCAATCAATCAAACGTTAATCCGTCTTTAAGAGATGCAACAGTCAAAAACTACAA
GCCACAAAATGAAAAACAAGTACACGCTAAACAAACAGCAATAGAGTACGTTCAAGGCTT
CTCTACAAAAGAGCCAAAATCATTAATATTGCAAGGTTCATACGGAACTGGTAAAAGCCA
CCTAGCATACGCTATCGCAAAAGCAGTTAAAGCTAAAGGGCATACGGTTGCTTTTATGCA
CATACCAATGTTGATGGATCATATCAAAGCGACATACAACAAAAATGCAGTAGAGACTAC
AGACGAGCTAGTCAGATTGCTAAGTGATATTGATTTACTTGTACTAGATGATATGGGTGT
AGAAAACACAGAGCACACTTTAAATAAACTTTTCAGCATTGTTGATAACAGAGTAGGTAA
AAACAACATCTTTACAACTAACTTTAGTGATAAAGAACTAAATCAAAATATGAACTGGCA
ACGTATCAATTCAAGAATGAAACACAATGCAAGAAAAGTAAGAGTAATCGGAGACGATTT
CAGGGAGCGAGACGCATGGTAACCAAAGAATTTTTGAAAATTAAACTTGAGTGTTCAGAT
ATGTACGCTCAGAAACTCATAGACGAGGCACAGGGCGATGAAAATAAGTTATATGACCTA
TTTATCCAAAAACTTGCAGAACGTCATACACGCCCCGCTATCGTCGAATATTAAGGAGTG
TTAAAAATGCCGAAAGAAAAATATTACATATACCGAGAAGATGGCACAGAAGATATTAAG
GTCATCAAGTATAAAGAGAATGAGAATGAAGTTTATTCGCTCACAGGAGCCCATTTCAGC
GACGAAAAGAAAATTATGACTGATAGTGACCTAAAACGATTTAAAGGCGCTCACGGACTT
CTATATGAGCAAGAACTAGGTTTACAAGCAACGATATTTGATATTTAGAGGTGGACGATG
AGTAAATACAACGCTAAGAAAGTTGAGTACAAAGGAATTGTATTTGATAGCAAAGTAGAG
TGTGAATATTACCAATATTTAGAAAGTAATATGAATGGCACTAACTATGATCGTATCGAA
ATACAACCGAAATTCGAACTACAACCTAAATTTGGGAAACAAAGACCGATTACGTATATA
GCTGATTTCTCTTTGTGGAAGGATGGCAAACTGGTCGAAGTTTTAGATGTTAAAGGTAAG
GCGACTGAAGTTGCCAACATCAAAGCGAAGATATTCAGATATCAGTATAGAGATGTGAAT
TTAACGTGGATATGTAAAGCACCTAAGTACACAGGCAAAACATGGATTACTTACGAGGAA
TTAATTAAAGCAAGACGAGAACGCAAAAGAGAAATGAAGTGATCTAATGCAACAACAAGC
ATATATAAACGCAACGATTGATATAAGAATACCTACAGAAGTTGAATATAAGCATTTTGG
TGATGTGGATAACGAAAAAGATGCGCTGGCAGATTACTTATATAACAATCCTAACGAAAT
ACTAGAGTATGACAATTTAAAAATTAGAAACGTAAATATAGAGGTGGAATAAATGGCAAG
AATTACCAAAGAAACAAAAACTGTAAGCGACGGTTATTCAAGAGAAGACCGAGAAACGAC
ATTGAACTATGATTACGAAAATCAAGAATGGATTGCTTACTCATCGGTACCGACACATAT
TACTAGAATGACAAAGTTGTACGGCGATGATGTAGAGGTATTGGAACGATTAGAATCTGG
GACTGCGGTATTGGTTAGGGCGAAACTACCTAAAAGCGCAATAGGTTTTAGAAAATTAAT
GTCTGAAGAGCGACGACAAGAATTATCTGAGAGAGCAAAAAGAGCTTTTGGTCATTAGTG
CTCGTGAATATAGGGCGAAAAACGACCAAAAAGACACACTAATACTTTTTAGGATAAATA
ACATCCGGAGAAAAAAACATGAGCTTTAAAAATTTTAACACAGGATAAATACAGAGGTGG
AATAAATGAGTATCGTAAAGATTAACGGTAAACCATATAAATTTACCGAACATGAAAATG
AATTGATAAAAAAGAATGGTTTAACTCCAGGAATGGTTGCAAAAAGAGTACGAGGTGGCT
GGGCGTTGTTAGAAGCCTTACATGCACCTTATGGTATGCGCTTAGCTGAGTATAAAGAAA
TTGTGTTATCCAAAATCATGGAGCGAGAGAGCAAAGAACGTGAAATGGCTAGGCAACGAC
GTAAAGAGGCTGAGCTAAGAAGAAAGAAGCCACATTTGTTTAATGTGCCACAAGTGCATC
CAAGAGGACGTTATGCGTGCTACCTGATGGAAAACGACATATTCGTGAAAGTTAAGAAGT
AGATCATGACAGATAATGCACGCAAAGAATACTTAAGCCGATTTTTCAGCTCTAAGAGAT
ATCTGTATCAGGATAACGAACGAGTGGCACATATCCATGTAGTGAACGGCACTTATTACT
TTCATGGGCATATCGTGCCAGGTTGGCAAGGCGTGAAAAAGACATTTGATACAGCGGAAG
AGCTTGAAACATATATAAAGCAACATGGTTTGGAATACGAGGAACAGAAGCAACTAACTT
TATTTTAGAGGAGATGAAAATGATGAGAATTAAAACTGCAAGCATAGAGGTCGAAAAAGT
GGAGGTAGTAGTATGATGCCGAAATATCGAGTGTGGGACGAATATACAGGAAGAATACAC
GATGTTGTAGGATTCGACTTCATTGAGACTGAAGTTCACTATGAAAACTACGCGGAAGCA
GAAGCTTTAATACATGCAAGAGATTTTAAAGATGTAGAACTTATGCAAAGTACAGGACTT
AAAGACAAAAACAACAACGAAATATATGCGGGAGATATAGTTGAGTTTGAAGATGAAATA
TTAGAGATGCCAGACGATGAATCTGTAATAGGAACAATTAATAGAGCAGTAATATCTATT
GATGTTGTAAATGGTATTCAATTAAAAGATTTTATGTTTGAGGGCGCAGTCTCCGAAAAT
GATTACTTTGAGTATATAGACATAAAATCCTTTCTTAGATATGACTGTGAGGTTAAAGGC
AACATATTTGAATCATCACATTTATTGGAGGTAACAGAATGAACTATGAAACAGGGTTCC
AACTAGGTGTAATGGACGCTAGGTTGAAGAAGATGAGAAAACAACGTGATGCGTGCAAGA
AGCAACGTGATGAGCTTATCGTGGATATAGCTAAGTTAAGAGAGCGTAACGAAGAGCTGG
AGAACATGTGGCGCACAGTCAAAAATGAATTGCTTGGAAGATACGAACATTACTGTTTTA
AAATTAGAGAACTACACCCTGAGAGCAAAGCGAACAGGATAGGAGCTCTCTATATAGGAG
GTAAAGGCACTGCAGATATTATACTGTCGCGAATGGAAGAACTAGACGGAACAAATGAGT
TTAACGAATTTTTAGATCGATTGGAGGATGACACTAATGAATAACCGCGAACAAATTGAA
CAATCAGTTATCAGTGCTAGCGCATATAACGGTAATGATACAGAGGGATTGCTAAAAGAG
ATTGAGGACGTATATAAGAAAGCGCAAGCGTTCGATGAAATACTTGAGGGAATGACAAAT
GCTATTCAACATTCAGTTAAAGAAGGTATTGAACTTGATGAAGCAGTCGGTATTATGGCA
GGTCAGGTTGTCTATAAATATGAGGAGGAACAGGAAAATGAAGAAATTTAATGTTCAAAT
CACATATACCGGCATGATTGAAGAGACTATCGAGGCTGAAAGTTTAGAAGAAGCAGAATT
TGAGGCGGATGTTACTGCGAGATTGGAAGCACCATTTGATTGTGATGAGTATGAAATTAA
TGTAGAGGAGGCACAGGAAAATGACTAACATATTAACAGCCGATCAGTTACAAGAGTTAT
TACAAATACAAAAGGAGTTCGACGATAGAATACCAACTAGAAATTTAAATGACACAGTAG
CTAGTATGATTATTGAATTTGTAGAGTGGATTAACACACTTGAGTTTTTTAAAAATTGGA
AGAAACAACCAGGTAAGCCACTAGATACACAATTAGATGAGATTGCTGATTACTTAGCTT
TCAGTTTGCAATTAACTCTGACTATAGTTGATGAAGAAGATTTGGAAGAAACTACTGAGG
TTATGGTTGATTTGATTGAAAATGAAGTTACTTTGCCTAAACTACATTCAGTTTATTTTG
TTCATGTACTGCATACGCTAACAGAACAATTTGTAAAAGGTATTGATAATAGCATTGTAC
AAGTTTTAATAATGCCGTTTTTGTACGCCAATACTTACTATTCAATCGACCAACTCATTG
AAGCATACAAAAAGAAAATGAAAAGGAACCACGAAAGACAAGATGGAACAGCAGACGCAG
GAAAAGGATACGTGTAAAGACATCTTAGATCGAGTCAAGGAGGTTTTGGGGAAGTGACAC
AATACTTAGTCACAACATTCAAAGATTCAACAGGACGCAAGCATACACACATAACTCGAG
CTAAGAGCAATCAAAGGTTTACAGTTGTTGAGGCAGAGAGTAAAGAAGATGCAAAAGAGA
AGTACGAGGCACAAGTTAAAAGAGATGCAGTTATTAAATCAAGTAGATATAGGAGAGGGA
TAAACTAATGAAAGAACGACTAAAAGCATTTTTATATTTTTTAATGTCCATATTCCTTTT
TCCTTTTACGTTTTTGTATTTGTTAGCTTACCATCACTTTGAAGACAAGCAACATTTTTT
AACAACATGTATAGAGTATATAGAACTTGTTTATATACTATTTATGCATAGTATTTTAGG
TAAAAAAGTAAACGAACCTTTTAACATCGACGAAATAGATTTTTGGTTGAGGTTTGGTTT
CAAACTAAAAAGATATACGGGTTTAATTAAAGAAGAAATAAAACTACTACGTCAAGAAAT
ACCAGTCTTACGTTATGACAAACCAGAAGTAACAAAAGACTATATAGAGTACATTAATAT
TAATTATACGGCAGACACATATTATTGCTTTTATAAAGATGGAACGTTTAGGTTCTATGA
TGATTATACTAACCAAAAACTAAAAGGAAATATTGATTCAGATTTTTTCAAAAAACTAGA
ATCATGGAAGCTCCTAGTAGAAAAAGGAAAGAGAATAAGTGATGATATTTAAAAAATTCG
AGTTGGTTATTAGAAATAATAAAGAAGGTAGATAAAAAATGATTAAACAAATATTGAGAC
TATTATTCTTACTAGCGATGTATGAGCTAGGTAAGTATGTAACTGAGCAAGTATATATTA
TGATGACGGCTAATGATGATGTAGAGGCGCCGAGTGACTTCGCAAAGTTGAGTGATCAGT
CAGATTTGATGAGGGCGGAGGTGACAGAGTAAATGATGTGGTTAGTCATAGCAATTATAT
TACTAGTCATCTTATTGTTTGGTGTGATGTTGCAAGCTGAACAGTTAAAAGGCGATGTGA
AAGTTAAAGAGCGGGAGATAGAGATATTAAGAAGTAGATTGAGACATTTTGAAGATTAAA
AATATTTGTATGGAGGGTATTCATGACTAAAAAGAAATATGGATTAAAATTATCAACAGT
TCGAAAGTTAGAAGATGAGTTGTGTGATTATCCTAATTATCATAAGCAACTCGAAGATTT
AAGAAGTGAAATAATGACACCATGGATTCCAACAGATACAAATATAGGCGGGGAGTTTGT
ACCGTCTAATACATCGAAAACAGAAATGGCAGTAACTAATTATCTTTGTAGTATACGAAG
AGGTAAAATCCTTGAGTTTAAGAGTGCGATTGAACGTATAATCAACACATCAAGTAGGAA
AGAACGCGAATTCATTCAAGAGTATTATTTTAACAAAAAGACTTTGATTGCGGTATGTTA
TGACATACACATTTCTGAAAGTACAGCGCATAGAATTAAGAAGAAGATAGTTTCTAAACT
AGCCGAAGAATTAGGGGAATACTAAAATTGACAGTAAAATGACAGTTTTTGACACCTAAA
ACGAGATATTATGATATTGTAAGAATTATCTTAAGACGTGGGGTAATAGCCACATTAGAT
GTTCTCATCGATGTGATTGAGAAGTGACAAACATATAAAAATTGATATGTTACGCTATTA
ATCACTTACTACCTGCCTATATGGTGGGTAGTTTAATTCTTGCATTTTGAGTCATAACTA
TTTTCCTCCTTTCACATTTATTGAACGTAGCTCCTGCACAAGATGTAGGGGCATTTTTTT
ATATTTAAAATAACTAGAGTAATTAACGTAAAGGCGTGTGATACAGTGAAAACAATTGAT
TAAATTAACACCGAAGCAAGAAAAGTTTGTGCTAGGACTCATAGAGGGCAAGAGCCAACG
GAAAGCATATATTGACGCAGGGTATTCGACTAAAGGTAAGAGTGGGGAATATCTAGATAA
AGAAGCGAGTACACTTTTTAAAAATCGGAAGGTTTCCGGAAGGTACGAAAAATTGCGTCA
AGAAGTAGCTGAACAATCAAAATGGACACGCCAAAAGGCCTTTGAAGAATATGAGTGGCT
AAAGAATGTAGCTAAGAATGACATTGAAATAGAGGGAGTGAAGAAAGCGACAGCTGATGC
ATTCCTCGCTAGTTTAGATGGTATGAATAGAATGACGTTAGGTAACGAAGTTTTAGCTAA
CAAGAAAATAGAAACTGAAATTAAGATGCTTGAGAAGAAGATTGAACAAATAGATAAAGG
TGACAGTGGAACAGAAGATAAAATCAAACAACTTCACGACGCAATAACGGAAGTGATCGT
CAATGAATAAACTTAAATCTTTATATACGGACAAACAAATTGAAATATTGAAGCAAACGC
AAAAACAAGATTGGTTTATGTTAATTAATCACGGAGCAAAGCGTACAGGTAAAACAATAT
TAAACAATGACTTATTTTTACGTGAGTTAATGCGTGTGCGAAAGATAGCAGACGAAGAAG
GAATTGAGACACCTCAATATATACTTGCTGGTGCAACATTAGGTACGATTCAAAAAAACG
TACTAATAGAGTTAACTAACAAATATGGCATTGAGTTTAATTTTGATAAATATAATTCAT
TCATGTTATTTGGCGTTCAAGTGGTTCAGACAGGTCACAGTAAAGTAAGTGGTATAGGAG
CTATACGTGGTATGACATCGTTTGGTGCATATATCAATGAAGCGTCGTTAGCGCATGAAG
AGGTGTTTGACGAGATTAAGTCACGTTGTAGTGGAACTGGTGCAAGAATATTGGTAGATA
CCAACCCTGACCATCCCGAGCATTGGTTGTTGAAAGATTATATTGAAAATACAGATCCTA
AAGCAGGTATACTGAGTCACCAATTTAAGCTCGATGACAATAACTTTCTTAATGATAGAT
ATAAAGAGTCTATTAAGGCTTCAACACCATCAGGTATGTTCTATGAACGTAACATCAACG
GTATGTGGGTGTCTGGTGACGGTGTAGTATATGCCGACTTTGATTTGAATGAGAATACGA
TTAAAGCAGATGAACTGGACGACATACCTATCAAAGAATACTTTGCTGGTGTCGACTGGG
GTTACGAGCACTATGGATCTATTGTGTTAATAGGACGAGGTATAGATGGTAACTTTTATT
TTATTGAGGAGCATGCACACCAATTTAAGTTTATTGATGATTGGGTGGTTATTGCAAAAG
ATATTGTAAGTAGATATGGCAATATTAATTTTTACTGCGATACTGCACGACCTGAATACA
TCACTGAATTTAGAAGACATAGATTACGTGCAATTAACGCTGATAAAAGTAAACTATCGG
GTGTAGAGGAAGTCGCTAAGTTGTTCAAACAAAACAAGTTACTTGTTCTTTATGATAATA
TGGATAGGTTTAAGCAAGAGGTATTTAAATATGTTTGGCACCCTACAAACGGAGAGCCTA
TAAAAGAATTTGATGACGTGTTGGACTCGTTAAGATATGCCATATACACACATACTAAAC
CTGAACGATTAAGGAGGGGGAAATGACATTGTATAAGTTAATAGATGATATTGAAGCACA
AGGAATATTGCCTAAGCATATTGAGGCTCTAATAGAGTCACATAAAGACGATAGAGAAGA
ATGGTTAATCTCTATAATAGATACAAGACACATATTGACTATGTACCAATATTCAAACGT
CGACCAATTGAAGAAAAAGAAGATTTTGAAACTGGTGGAAATGTAAGGCGATTAGACGTG
TCTGTTAATAACAAACTTAACAACTCTTTTGACAGCGAAATTGTTGATACACGTGTTGGT
TATTTACATGGTGTTCCTGTTACTTATGATTTAGATGAAAACGCAGAAAAAAACGAAAAG
TTGAAAAAGTTTATAACCAACTTTGCCATTAGAAATAGTGTTGATGATGAGGATTCTGAA
ATAGGTAAAATGGCAGCAATTTGCGGATATGGTGCTAGGTTAGCATATATTGATACGAAT
GGTGATATTAGGATTAAGAATATAGATCCCTATAATGTTATTTTTGTTGGCGACAATATT
TTAGAACCTACATACTCATTGCGCTACTTTTATGAAAAAGATGATGATAATGGCACTGAT
TATGTGTACGCAGAGTTTTACGATAATGCTTATTATTATGTATTTCGAGGAGAAGGTATT
GACGCTTTGCAAGAAGTTGGACGATATGAACATTTATTTGATTACAATCCATTGTTTGGT
GTACCTAACAACAAAGAGATGATAGGAGATGCTGAAAAGGTTATTCACTTAATTGACGCA
TATGATTTAACAATGAGCGATGCATCAAGTGAGATTAGTCAGACACGTTTAGCATACCTT
GTGTTACGCGGTATGGGTATGAGTGAAGAAATGATTCAAGAAACACAAAAGAGTGGCGCA
TTTGAGTTGTTCGACAAAGATATGGACGTTAAATACTTAACAAAAGATGTAAATGACACA
ATGATTGAGAACCATTTAGATCGAATCGAAAAGAATATCATGCGTTTTGCAAAGTCAGTA
AACTTTAATTCTGACGAGTTTAACGGAAATGTACCTATCATTGGAATGAAACTTAAACTT
ATGGCTTTAGAGAACAAGTGTATGACGTTTGAGCGTAAGATGACAGCTATGTTGAGGTAT
CAATTCAAAGTTATTTTATCTGCATTAAAGCGTAAAGGGTACAACTTGGATGATGATAGT
TATTTAAACCTGATATTTAAGTTCACTCGTAACATTCCAGTTAATAAGTTAGAAGAATCA
CAAGTGCTAATTAACCTGAAGGGACAAGTTTCAGAACGAACAAGGTTAGGACAATCACAA
CTAGTTGATGATGTTGATTACGAATTAGACGAAATGGAAAAAGAAAGTCTTGAATTTAAT
GACAAATTACCTGACATAGATGAAGGTGACGCAAATGACAAATCCCAAAATAACCAATCA
GAATGATATTAATGAGTATATCGAGGGTTTAATCTCTAAAGCAGAAAAACCAATAGAACA
ACTATTTGCTAATCGACTTAAAGAGATAAAACAAATCATCGCAGATATGTTTGAGAAATA
TCAAAATGATGATGTGTATGTTACATGGACTGAATTCAATAAATACAACAGGCTCAATAA
GGAGTTAACTCGTATAGGTACAATGTTGACTGATGACTATAGGCAAGTAGCTAAGATGAT
TCAGAAGTCACAAGAAGATGCTTATATAGAAAAATTCCTTATGAGCCTTTATTTATATGA
AATGGCGAGTCAAACATCTATGCAGTTTGATGTTCCGAGTAAAGAGGTAATCAAATCAGC
TATTGAACAACCTATTGAGTTCATTCGTTTAATGCCAACACTACAAAAACATCGTGATGA
AGTATTGAAAAAGATACGTATGCACATTACACAAGGTATTATGAGTGGAGAGGGTTACTC
TAAGATAGCTAAAGCAATACGTGATGATGTCGGCATGTCTAAAGCTCAATCATTGCGTGT
GGCTCGTACAGAAGCTGGCAGAGCAATGTCACAAGCTGGACTTGATAGCGCAATGGTTGC
TAAAGATAACGGTTTGAAGATGAAGAAACGTTGGCATGCTACTAACGATACACGAACACG
TGATACTCATCGTCATTTAGATGGGGAATCAGTGGAAATAGACCAAAACTTTCAATCAAG
TGGATGTGTTGGACAGGCACCCAAGCTATTTATCGGTGTAAACAGTGCGAAAGAGAATAT
TAATTGTCGTTGTAAATTACTCTATTACATTGATGAAGATGAATTACCAACTGTGATGAG
AGTGCGTAATGATGATGGTGAAAACGAAGTTATACCATTCATGACTTATCGTGAGTGGGA
GAAATATAAGCGAAAAGGTGGTAATTGATATGGATTTTAAAATAAAAGTAAATGTTGATA
CTGGCGAAGCTATAGAAAAGTTAGAACACATTAAATCCTTGTACGAAGAGATAATAGAGT
TACAAAACGAAAAAGTTGTTGTAAACGTAACAGTTAAAAATGAAGCTGATTTAGATATGG
TTAAAACATCTATTAGCGAAGAAAATGCTAAAAATAATGATTTCACACTTTTTTAGTTGT
CTCTTTGCTACTCGACCTTAGCATGTCGTTAAACTGCTTTTTATTATGCACTTTTCGGAC
TGTTAGGGTACGCGAAGGGCAAAAAGGAGTTTTGATATATGAATATCGAAGAAGTTAAGT
CTTTTTTTGAAGAACACAAAGACGATAAAGAAGTAAAAGATTATCTAAACGGACTTAAGA
CGGTGTCTGTTGATGACGTTAAAGGCTTTTTAGATACAGAAGAAGGTAAACGATTCATTC
AACCTGAATTAGATCGTTATCATTCGAAAGGATTAGAATCATGGAAAGAGAAAAATCTTG
AGGATCTAATCGAACAAGAAGTACGGAAGCGTAATCCTGAGCAATCAGAAGAACAAAAAC
GTATTAGTGCTCTTGAACAAGAGTTAGAAAAACGCGACGCAGAGGCAAAACGTGAGAAGT
TAAGAAGTAACGCGCTAGGTAAAGCGCAGGAACTAAATTTACCAACATCCTTAGTTGATA
GATTTTTAGGCGATTCTGATGAAGATACTGAGCAAAACTTAAAAGCTTTAAAAGAAACCT
TTGACAAGTATGTTCAAAAAGGTGTTGAGTCTAAATTTAAATCGAGTGGAAGAGATGTTA
AAGAATCACGAAATCAAGATTTAGACCCTTCAAATGTAAAGTCCATTGAAGAAATGGCGA
AAGAAATCAATATTAGAAAATAAAGTGAGGTAATAAAATATGGCAACTCCAACATACACG
CCAGGCAATGTTATTTTATCGGATTTTAAAAACGGCGTTATTCCAGCAGAACAAGGTACT
TTAATCATGAAAGACATTATGGCTAATTCAGCAATTATGAAATTAGCTAAAAATGAGCCA
ATGACAGCACAAAAGAAAAAATTTACTTACTTAGCAAAAGGTGTAGGCGCCTACTGGGTA
TCAGAAACGGAACGTATTCAAACTTCTAAGCCTGAATATGCACAAGCAGAAATGGAAGCT
AAGAAAATTGGTGTAATTATTCCGTTATCAAAAGAGTTTCTTAAATGGACTGCAAAAGAT
TTCTTTAATGAGGTTAAACCTCTAATTGCAGAGGCATTTTACAAAGCGTTTGACCAAGCT
GTTATCTTTGGTACTAAATCACCTTACAACACTTCAACTAGTGGTAAACCGCTTGTTGAA
GGCGCAGAAGAGAAAGGTAACGTTGTTACAGATACTAATAATTTATACGTAGACCTTTCG
GCATTAATGGCTACTATTGAAGATGAAGAGTTAGATCCAAACGGAGTATTAACTACACGT
TCATTCAGAAGTAAAATGCGTAATGCTTTAGATGCTAATGACAGACCATTATTTGATGCT
AACGGGAACGAGATTATGGGATTACCACTATCTTATACTGGAGCGGATGTATACGACAAA
AAGAAATCGTTAGCACTAATGGGTGATTGGGATTACGCACGTTACGGTATCTTACAAGGT
ATTGAGTATGCAATTTCTGAAGATGCCACGTTAACGACGTTACAAGCATCAGATGCTTCT
GGCCAACCAGTATCATTATTTGAACGTGATATGTTCGCTTTACGTGCGACGATGCATATT
GCATACATGAACGTTAAACCAGAAGCGTTCGCAACGCTTAAACCAACTGAATAGGAGGAG
ATATGATGGCTAATCCTGCAGAAGAGATTAAGGTAAAAAAAGACAATATGACTATTACTG
TTACAAAGAAGGCGTTTGACTCTTATTACAGTCTTGTCGGTTACAAAGAGGTTAAATCAC
GCCGTACTACGTCTGATAAGAGCGAGTGATAAAAATGACTCTTTATGAAGATGTTAAACT
TTTACTCAAGAAAAATGGAGTGGAAGTTAAAAGTGATGAAGAAGAAATATTTAAGATGGA
AGTTGACGGAATACTAGAAGATGTTAGGGATATAACAAACAATGATTTTATGAAAGATGG
TCAAGTCATTTATCCTTACTCAATCAAAAAGTATGTCGCAGATGTCCTAGAGTATTATCA
ACGACCTGAAGTTAAAAAGAATTTAAAGTCAAGAAGTATGGGGACAGTGTCGTACACTTA
TAACGATGGTGTCCCTGATTACATTAGTGGAGTATTAAACAGGTATAAACGAGCAAAGTT
TCATCCGTTTAAACCAATAAGGTAGAGGTGTTGTTTGTGTTTAACCCATACGACGAATTC
CCTCACACTATTTCTATTGGAAGTATCAAAAAAGTAGGAGAGTATCCAATTATACAAGAG
CGCTTTGTAAGCGATAAAACAATTAAAGGATTTATGGATACGCCTACTACATCTGAACAA
CTAAAATTTCATCAAATGTCACAAGAATATGACAGAAACCTATATGTACCTTACGACTTA
CCAATAGCTAAAAACAATTTATTTGAGTATGAGGGTAGAATCTTTAGTATTGTAGGCGAT
TCTGTAGATCAGGGCGGACAACATGAAATTAAACTACTACGACTTAAGCAGGTGCCATAT
GGCAAAAGTTAAGTACGGTGCTGATAGCATGGTTGTTGAATTGGATAAGTTCGATAAGAA
AATAGAAGAGTGGGTTAAAAAAGGTATTGCTAAAACAACGACGAAGATTTACAACACTGC
TGTAGCATTAGCTCCTGTTGACTTAGGTTTTTTAGAAGAAAGTATTGACTTTAAATATTT
CGATGGTGGGTTATCCAGTGTTATAAGTGTCGGCGCAGATTATGCAATATACGTTGAATA
CGGTACTGGTATATATGCTACTGGTCCTGGTGGTAGTCGTGCTACAAAGATTCCGTGGAG
TTTTAAAGGTGATGACGGCGAATGGTACACAACATATGGTCAAGCGCCACAGCCATTTTG
GAACCCTGCAATTGACGCAGGACGCAAGACATTCGAGCAGTATTTTTCATAGAGGTGGTT
AAATATGTGGGTATCAGTTGAGCCTGAACTTACAAATCAAATATATAAAAGATTAATCTC
AGACCCTAACATTAACAAACTAGTTGATGATAGGGTCTTTGACGTTGTTCAAGATGACGC
TGTTTACCCATATATTGTTGTGGGTGAATCAAACGTCACTAACAACGAATCTAGCGCAAC
AATGAGAGAAACAGTCGGTATTGTCATACATGTGTATTCACAGTTCGCTACACAATACGA
GGCTAAGCTCATTTTAAGCGCGATAGGTTATGTGCTTAACAGACCTATAGAAATAGATAA
TTACGAGTTTCAATTTAGCCGTATCGATAGTCAAGCAGTATTCCCTGATATAGACAGGTT
TACTAAGCATGGCACGATACGGCTTTTATTTAAGTACAGACATAAAAAGAAAAACGAAGG
AGTGTATTAAATGGCGCAAAAAAACTATTTAGCAGTTGTACGTCCAGCTGAAACTGACTT
AGATCCAGTAGAATCTTTATTATTAGCTGACTTACAAGAAGGTGGACATACGATTGAAAA
TGATTTAGCTGAAATAGTACGAGGCGGTAAAACGGACTATTCTCCCAATGCAATGTCAGA
ATCATTTAAATTAACAATTGGTAATGTGCCTGGAGATAAAGGAATTGAAGCAGTGAAACA
CGCTGTACAAACAGGTGGACAGTTGCGTATATGGCTTTATGAGCGTAATAAACGTGCAGA
CGGTAAACATCACGGAATGTTTGGTTATGTTGTTCCAGAATCATTTGAAATGTCATTTGA
TGATGAAAGTGACAAAATCGAACTATCATTAAAAGTTAAATGGAATACAGCAGAAGGTGC
TGAAGATAACTTGCCGAAAGAGTGGTTTGAAGCTGCAGGTGCGCCTACAGTTGAATACGA
AAAATTCGGCGAAAAAGTCGGAACATTCGAGAATCAAAAGAAAGCTAGTGTTGTATCTGA
TTCACACACGGAAGACCATTCTATGTAAACTAATAGATCAAGGGGGCGTAAGCTCCCTAT
TTTTTTATAAAAAAATTGAAAAGAGGTATATATTTTGACTGAATTTAATCCAATTACAAC
ATTAAAAATTAATGACGGAGAAAAAGATTACGAAGTAGAAGCAAAAGTAACATTTGCATT
TGACCGAAAAGCTGAAAAATTCTCAGAAGATAGCGAAGATGGGAGAAAAGGAGCAATGCC
AGGATTCAATGTTATCTTTAACGGTTTGCTAGAATCTAGAAACAAAGCGATTTTACAATT
TTGGGAATGTGCTACTGCTTATTTAAAAAACCCACCAACTCGAGAACAATTAGAAAAAGC
GATTGATGATTTCATCACTGAAAACGAGGATACTTTGCCGTTATTACAAGGGGCTTTGGA
CAAACTTAACAATAGTGGTTTTTTCAAGAGGGAGAGTCGCTCGTACTGGATGACATTGAA
CAAAGCACCGAATATGGCCAAAAGCGAGGACAAAGAAATGACGAAAGCAGGCATAGAAAT
GATGAAAGAGAATTACAAGGAAATCATGGGCGCAGAACCTTACACGATTACTCAAAAATA
AGGCAACTGACAGCTAGATATTTAGGATATATCCCTGAACATGAATTGTTAGCACTAACA
CCTGCTGAATGGCGTGATTGGCTTATTGGTGGTCAGGATAGGTACCTAGATCAAAGACAA
TTATTAATTGAACAAGCGCAAGCTAACGGCTTAGTACAAGCTTCTAAGAGGCTAACTAGT
ATGATTCGTGACATTGAGAAACAACGTTACGAAATAAGAGAACCTGGTAGCTATGCTCGT
GTACAAAAAGCTAGATTAGAAGAAGAAAAAAGAAGACGTGAACTCTTCAAAGAAGGTACA
AGAAAATTCCTTGAATCGAAAGGAGGTTAGCCTTTGGATACTCATTTTATGGCAAAGATT
ATGGCCAATATTAGAGATTTCCAAAGCAACGTAAGGAAAGCTCAACGATTAGCAAAGACG
TCTGTACCAAACGAAATTGAAACAGATGTAAAAGCAGATATTTCAAGATTCCAAAGAGCT
TTACAACGCGCTAAAGCTATGGCGCAAAAATGGCGTGAACATAACGTTAAAATAGATGGT
AATAATTCACCGTTAAAACGTGCAATTGCTAGTGCAAAAACGATGTTGGCCACGTTACAC
AACAAAACAATAAAAGTTAATTTCGATACGAGAGGTATGACAAAAACCCAAATTTTAACT
AAGGCACTGAATCAGTCCTTAACTGATTATAGTGAGAAAATGGACGCGCTAGCTACTAAA
ATTCGTACATTTGGTACAATTTTTGCACAACAAGTTAAAGGCTTAATGATTGCTAGTATA
CAAGCATTGATACCAGTGATTGCCGGATTAGTACCTGCAATAATGGCAGTACTTAATGCG
GTTGGTGTATTAGGTGGTGGCGTTTTAGGTTTAGTTGGCGCATTCTCTGTCGCAGGTCTT
GGAGTTGTTGGCTTTGGTGCAATGGCTATTAGCGCTCTTAAAATGGTTGAAGATGGAACA
TTGGCAGTAACAAAAGAAGTTCAAAACTTTAGAGATGCGAGCGATCAGTTAAAAACTACA
TGGCGTGATATTGTTAAAGAGAATCAAGCAAGTATCTTTAATGCGATGTCAGCAGGTATC
AGAGGTGTTACAAGTGCGATGTCTCAATTAAAACCATTCTTATCTGAAGTATCTATGCTG
GTTGAAGCAAACGCACGCAAGTTTGAGGATTGGGTTAAACATTCTGAAACAACTAAGAAA
GCATTTGAAGCATTGAATAGCATAGGTGGCGCAATCTTCGGAGATTTATTGAACGCTGCA
GGAAGATTTGGCGACGGATTAATTAACATTTTCACTCAATTAATGCCGTTGTTCAAATTT
GTGTCTCAAGGACTACAGAACATGTCTATAGCTTTCCAAAATTGGGCTAATAGTGTGGCT
GGTCAGAATGCTATTAAAGCGTTTATTGACTACACTACCACTAACTTACCTAAGATTGGT
CAGATATTTGGCAATGTGTTCGCTGGTATTGGTAATTTAATGATTGCTTTTGCTCAAAAC
AGTTCTAACATTTTTGACTGGTTAGTTAAATTAACTTCTCAATTTAGAGCATGGTCAGAA
CAAGTAGGACAATCACAAGGATTTAAAGACTTTATCAGTTACGTTCAAGAGAATGGTCCT
ACTATTATGCAGTTAATCGGTAATATCGTAAAAGCGTTAGTGGCATTTGGTACTGCAATG
GCTCCTATAGCTAGTAAATTACTAGATTTCATTACTAATTTAGCTGGATTTATCGCCAAA
CTATTCGAAGCACACCCAGCAGTCGCTCAAATTATCGGTGTTATCGGTATTTTAGGTGGC
GTATTTTGGGCTTTAATGGCTCCGATCGCAGCTGTTAGCAGTGTGTTAAGTAATGTGTTT
AGTATGACTTTATTGAATGTTGTCAAAAGAATACTGGATTTAACTAGAATAACTGGGGTG
GTAAGTAAAGCGTTCGGTTTATTGACTGGTGCTTTCACAAGTATTTCTTGGCCAATATTA
GCAGTAGTTGCAGTCATTGGTGTATTCATTGGTATTCTTGTTTATTTATGGAAAACAAAC
GAGAATTTCAGAAAAACAATAACAGAAGCTTGGAACGGTATTAAAACAGCAGTTTCCGGT
GCGATTCAAGGTGTAGTAGATTGGTTAACTCAATTGTGGGGCAAAATTCAATCAACATTA
CAGCCAATCATGCCTATATTACAAGTATTAGGACAAGTATTCATGCAAGTTTTAGGTGTT
TTGGTAATAGGCATTATTACAAATGTTATGAACATCATACAAGGTTTGTGGACGTTAATT
ACAATTGCGTTCCAAGCCATAGGAACAGTGATATCCGTAGCTGTCCAAATCATAGTAGGT
TTATTCACTGCTTTAATTCAGTTGCTTACTGGTGACTTCTCAGGTGCTTGGGAGACTATT
AAAACTACGGTTACCAATGTACTTGATACGATTTGGCAATACATGCAATCAGTTTGGGAG
TCAATTATCGGCTTTTTAACTGGCGTAATGAATCGAACGCTTTCAATGTTTGGTACAAGT
TGGTCACAGATATGGAGTACAATCACTAATTTTGTTAGCAGTATTTGGAACACTGTTACA
AGTTGGTTCAGTCGTGTTGCTTGGAGTGTGGCTGAAAAAATGGGACAAGCATTAAACTTT
ATTATCACAAAAGGTTCTGAATGGGTTTCTAACATTTGGAATACAGTTACAAGTTTCGCG
AGTAAAGTAGCTGATGGGTTTAAAAGAGTTGTCTCAAATGTAGGTGACGGTATGAGTGAT
GCACTTGGTAAGATTAAAAGTTTCTTCAGTGATTTCTTAAATGCCGGAGTGGAATTAATC
GGCAAAGTAGCTGAGGGTGTAGCCAATGCTGCGCACAAAGTAGTCAGCGCGGTAGGCGAT
GCGATTTCATCAGCTTGGGACTCTGTAACTTCATTCGTAAGTGGACACGGTGGAGGTAGT
AGCTTAGGTAAAGGTTTAGCGGTATCACAAGCAAAAGTAATTGCTACAGACTTTGGCAGT
GCCTTTAATAAAGAGCTATCCTCTACTTTGACAGATAGTATAGTAAATCCTGTAAGTACT
TCTATAGACAGACACATGACTAGCGATGTTCAACATAGCTTAAAAGAAAATAATAGACCT
ATTGTGAATGTAACGATTAGAAATGAGGGCGACCTTGATTTAATTAAATCACGCATTGAT
GACATGAACGCTATAGACGGAAGTTTCAACTTATTATAAGGGAGGTTTGTTAGTTGATAG
CGCACGATATAGAAGTAATAAGGAATGGTTCACAGTATCGCGTCAGTGACAATCCTTTCA
CTTATAATCACTTGGAAGTAGTTGAATATAACGTTACAGGCGCAGGATATCATCGTAACT
ATTCTGATATAGAGGGTATTGATGGTAGATTTCATAATTACGCTAAAGAAGAACTTAAAA
AAGTAGAGATTAAGATAAGGTATAAAGTACCTAAAATTGCTTATGCTTCACATTTAAAGT
CAGACGTCCAAGCACTATTTGCTGGACGTTTTTATTTAAGGGAATTAGCTACACCAGACA
ATTCAATTAAGTATGAGCATATATTAGATATACCAAAAGACAAACAAGCATTTGAGCTTG
ATTATGTTGATGGACGACAACTTTTTGTAGGACTAGTAAGTGAAGTTTCTTTTGACACAA
CACAAACATCAGGGGAATTTTCTTTGTCGTTTGAAACAACCGAACTACCATACTTTGAAA
GTGTCGGTTATAGTACTGATCTTGAAAGTAATAACGACCCTGAAAAATGGTCGGTACCTG
ATAGATTGCCTACAAACGAAGGTGATAAGAGGCGTCAAATGACATTTTACAACACTAACT
CAGGAGAAGTTTATTATAACGGTGATGTTCCTTTAACACAGTTTAATCAGTTTAATGTTG
TTGAAATAGAGTTAGCTGAAGATGTTAAAGCTAATGATAAGGATGGATTCACTTTCTATA
CAGATAAAGGAAATATCTCAGTTATTAAGGAAGTTGATTTAAAAGCCGGAGATAAAATAA
TCTTCGACGGTAAACATACCTATAGAGGTTATTTAAATATAGATTCTTTTAATAAAACTT
TAGAACAACCGGTTTTATATCCAGGCTGGAATCGATTCAAGTCTAATAAAGTAATGAAAC
AAATTACATTTAGACACAAATTATATTTTAGATAAGGAGTAGCCTATGCCAATTTTATTA
AAAAGTCTACAGGGTGTAGGGCACGCTATTAATGTTAGTACAAAGGTAAGTAAAAAGCTA
AATGAAGATAGTTCTTTGGATCTAACTATTATCGAGAACGCGAGTACGTTTGACGCAATA
GGTGCTATAACTAAAATGTGGACGATCACTCATGTTGAAGGTGAAGATGATTTCAACGAA
TATGTAATTGTCATACTTGATAAGTCTACTATTGGCGAAAAAATAAGGCTTGATATCAAA
GCTAGGCAAAAAGAACTTGATGACCTTAACAATTCTAGGATTTACCAAGAGTATAACGAA
AGTTTTACAGGCGTTGAGTTCTTCAATACTGTCTTTAAAGGAACGGGTTATAAGTATGTA
TTACATCCAAAAGTAGATGCATCTAAATTCGAGGGATTAGGCAAAGGAGATACACGATTA
GAAATCTTTAAAAAAGGACTTGAGCGTTATCATCTCGAATATGAATACGATGCAAAGACT
AAAACGTTTCATTTGTATGATGAATTATCTAAGTTTGCCAATTATTACATTAAAGCTGGT
GTGAATGCTGATAACGTCAAAATACAAGAAGATGCATCTAAATGTTATACCTTTATTAAA
GGTTATGGTGATTTTGATGGACAACAGACTTTTGCAGAAGCGGGACTACAAATTGAATTC
ACTCATCCATTAGCACAATTGATAGGTAAAAGAGAAGCGCCACCGCTTGTTGATGGACGT
ATTAAAAAAGAAGATAGTTTAAAAAAAGCAATGGAGCTAGTGATAAAGAAAAGTGTCACT
GCTTCTATTTCCTTAGACTTTGTAGCGTTACGTGAACATTTCCCAGAAGCTAACCCTAAA
ATAGGTGATGTTGTTAGAGTGGTGGATTCTGCCATAGGATATAACGACTTAGTGAGAATA
GTCGAAATCACTACACATAGAGATGCGTACAATAATATCACTAAGCAAGATGTAGTATTA
GGAGACTTTACAAGGCGTAATCGTTATAACAAAGCAGTTCATGATGCTGCAAATTATGTT
AAAAGCGTAAAATCTACAAAATCCGACCCATCTAAAGAACTAAAAGCATTAAACGCAAAA
GTTAACGCAAGTTTATCTATAAATAATGAATTGGTTAAGCAGAATGAAAAAATAAACGCT
AAAGTCGATAAGATGAATACTAAAACAGTTACAACTGCTAATGGTACGATCATGTACGAC
TTTACTAGTCAATCAAGTATAAGAAACATCAAATCAATTGGAACGATTGGCGACTCTGTA
GCTAGAGGGTCGCACGCAAAAACTAATTTCACAGAAATGTTAGGCAAGAAATTGAAAGCT
AAAACGACTAATCTTGCAAGAGGTGGCGCAACAATGGCAACAGTTCCAATAGGTAAAGAA
GCGGTAGAAAACAGCATTTATAGACAAGCAGAGCAAATAAGAGGAGACCTAATCATATTA
CAAGGCACTGATGATGACTGGTTACACGGTTATTGGGCAGGCGTACCGATAGGTACTGAT
AAAACGGATACAAAAACGTTTTACGGTGCCTTTTGTTCTGCAATTGAAGTTATTAGAAAG
AATAATCCAGATTCAAAAATACTAGTGATGACAGCTACAAGACAATGCCCTATGAGTGGT
ACAACAATACGCCGTAAAGACACGGACAAAAACAAACTAGGGTTAACACTTGAGGACTAT
GTAAACGCTCAAATATTAGCTTGTAGTGAGTTAGATGTACCAGTGTTTGACGCATATCAC
ACAGATTACTTTAAGCCATACAATCCAGCTTTTAGGAAAGCGAGCATGGAGGACGGCTTA
CACCCTAACGAAAAAGGTCACGAGGTTATTATGTACGAGTTAATCAAGGATTATTACAGT
TTTTACGACTAAAGGAGGCAACCAATGGCTTACGGATTAATTACAAGTTTACATTCAATG
ACAGGTCGGAAAATAGTTGCTCAACATGAGTATAACTATCGCTTGTTAGATGAAGGTATG
AGCAAACTTGAGAAAATGTTTATATACCATCAAAAAGAAGAAATATACGCACACTCAGCG
AAACAAATTAAATACTTGAATGACAGTGTTGAAGATTATTTAACGTATTTAAATGGCCGT
TTTAGCAATATGATTCTAGGCCATAACGGCGACGGTATCAATGAAGTAAAAGACGCGCGT
ATTGATAATACAGGTTATGGTCATAAGACATTGCAAGATCGTTTGTATCATGATTATTCA
ACACTAGATGCTTTCACTAAAAAGGTTGAGAAAGCTGTAGATGAACACTATAAAGAATAT
CGAGCGACAGAATACCGATTCGAACCAAAAGAGCAAGAACCGGAATTTATCACTGATTTA
TCGCCATATACAAATGCAGTAATGCAATCATTTTGGGTAGACCCTAGAACAAAAATTATT
TATATGACACAAGCGCGTCCAGGCAATCATTACATGTTATCTAGATTGAAGCCTAACGGA
CAATTTATTGATAGATTGCTTGTTAAAAATGGCGGTCACGGTACACACAATGCGTATAGA
TACATTGATGGAGAATTATGGATTTATTCAGCTGTATTGGACAGTAACAAAAACAACAAG
TTTGTACGCTTTAAATATAGAAGTGGAGAAATGACGTATGGCAACGAAATGCAAGACGTC
ATGCCAAACGTATTTAACGATAGATATACGTCGGCAATTTATAATCCTATAGAAAACTTA
ATGATTTTTAGACGTGAATATAAAGCTTCTGAAAGACAAGCTAAGAATTCGTTGAACTTT
GTTGAGGTTAGAAGTGCTGACGATATTGATAAAGGTATAGACAAAGTATTGTATCAAATG
GATATACCTATGGAATACACTTCAGATACACAACCTATGCAAGGTATCACTTATGATGCA
GGTATCTTATATTGGTATACAGGTGATTCGAATACAGCCAACCCTAACTACTTACAAGGT
TTCGATATAAAAACAAAAGAATTGTTATTTAAACGACGTATCGATATTGGTGGTGTGAAT
AATAACTTTAAAGGAGACTTCCAAGAAGCTGAGGGTCTAGATATGTATTACGATCTAGAA
ACAGGACGCAAAGCGCTTTTAATAGGGGTAACTATTGGACCTGGTAACAACAGACATCAC
TCAATTTATTCCATCGGCCAAAGAGGTGTTAACCAATTCTTAAAAAACATTGCACCTCAA
GTATCGATGACTGATTCAGGCGGACGTGTTAAACCGTTACCAATACAGAACCCAGCATAT
CTAAGTGATATTACGGAAGTTGGTCATTACTATATCTATACGCAAGACACACAAAATGCG
TTAGATTTCCCGTTACCGAAAGCGTTTAGAGATGCAGGTTGGTTCTTTGATGTACTGCCT
GGACACTATAATGGTGCTCTAAGACAAGTACTTACCAGAAACAGCACAGGTAGAAATATG
CTTAAATTCGAACGTGTCATTGACATTTTCAATAAGAAAAACAACGGAGCATGGAATTTC
TGTCCGCAAAACGCCGGTTATTGGGAACATATCCCTAAGAGTATTACAAAATTATCAGAT
TTAAAAATCGTTGGTTTAGATTTCTATATCACTACTGAAGAATCAAACCGATTTACTGAT
TTTCCTAAAGACTTTAAAGGTATTGCAGGTTGGATATTAGAAGTAAAATCGAATACACCA
GGTAACACAACACAAGTATTAAGACGTAATAACTTCCCGTCTGCACATCAATTTTTAGTT
AGAAACTTTGGTACTGGTGGCGTTGGTAAATGGAGTTTATTCGAAGGAAAGGTGGTTGAA
TAATGGTAGTAGATAATTTTTCAAAAGATGATAACTTAATCGAGTTACAAACAACATCAC
AATATAATCCGGTTATTGACACAAACATCAGTTTCTATGAATCAGATAGAGGAACTGGTG
TTTTAAATTTTGCAGTAACTAAGAATAACAGACCGTTATCTATAAGTTCTGAACATGTTA
AAACATCTATCGTGTTAAAAACCGATGATTATAACGTAGATAGAGGCGCTTATATTACAG
ACGAATTAACGATAGTAGACGCAATTAATGGGCGTTTGCAGTATGTGATACCGAATGAAT
TTTTAAAACATTCAGGCAAGGTGCATGCTCAGGCATTCTTTACACAAAACGGGAGTAATA
ATGTTGTTGTTGAACGTCAATTTAGCTTCAATATTGAAAATGATTTAGTTAGTGGGTTTG
ATGGTATAACAAAGCTTGTTTATATCAAATCTATTCAAGATACTATCGAAGCTGTCGGTA
AAGACTTTAACCAATTAAAGCAAAATATGGCTGATACACAAACGTTAATAGCAAAAGTGA
ATGATAGTGCGACAAAAGGCATTCAACAAATCGAAATCAAGCAAAACGAAGCTATACAAG
CTATTACTGCGACGCAAACTAGTGCAACACAAGCTGTTACAGCTGAAGTCGATAAAATAG
TTGAAAAAGAGCAAGCGATTTTTGAACGTGTTAACGAAGTTGAACAACAAATCAATGGCG
CTGACCTTGTTAAAGGTAATTCAACAACAAATTGGCAAAAGTCTAAACTTACAGATGATT
ACGGTAAAGCAATTGAATCGTATGAGCAGTCCATAGATAGCGTTTTAAGCGCAGTTAACA
CATCTAGGATTATTCATATTACTAATGCAACAGATGCGCCAGAAAAGACGGATATAGGCA
CGTTAGAGAAGCCTGGACAAGATGGTGTTGATGACGGTTCTTCGTTCGATGAATCAACTT
ATACATCAAGCAAATCTGGTGTGTTAGTTGTTTATGTTGTTGATAATAATACTGCTCGTG
CAACATGGTACCCAGACGATTCAAACGATGAGTACACAAAATACAAAATCTACGGCACAT
GGTACCCGTTTTATAAAAAGAATGATGGAAACTTAACTAAGCAATTTGTTGAAGAAACGT
CTAACAACGCTTTAAATCAAGCTAAGCAGTATGTAGATGATAAATTCGGAACAACGAGCT
GGCAACAACATAAGATGACAGAGGCGAATGGTCAATCAATTCAAGTTAACTTAAATAATG
CGCAAGGCGATTTGGGATATTTAACTGCTGGTAATTACTATGCAACAAGAGTGCCGGATT
TACCAGGTAGCGTTGAAAGTTATGAGGGTTATTTATCGGTATTCGTTAAAGATGATACAA
ACAAGCTATTTAACTTCACACCTTATAACTCTAAAAAGATTTACACACGATCAATCACAA
ACGGCAGACTTGAGCAACAGTGGACAGTTCCTAATGAACATAAATCAACGGTATTGTTCG
ACGGTGGCGCAAATGGTGTAGGTACAACAATCAATCTAACTGAACCGTACACAAACTATT
CTATTTTGTTGGTAAGTGGAACTTATCCAGGTGGCGTTATTGAGGGATTCGGACTAACCG
CATTACCTAACGCGATTCAATTGAGTAAAGCGAATGTAGTTGACTCAGACGGCAACGGTG
GCGGTATTTATGAGTGCTTACTATCCAAAACAAGTAGCACTACTTTAAGAATAGATAACG
ATGTGTACTTTGATTTAGGTAAAACATCAGGTTCTGGAGCGAATGCCAACAAAGTTACTA
TAACTAAAATTATGGGGTGGAAATAATGAAAATCACAGTAAACGATAAAAACGAAGTTAT
CGGATTCGTTAATACTGGAGGTTTACGCAATAGTTTAGATGTAGATGATAACAATGTGCC
TATTAAATTTAAAGAAGAGTTCGAACCTAGAAAGTTTGTTTTCACTAACGGCGAAATTAA
ATACAATAGCAATTTCGAAAAAGAAGACGTACCGAATGCATCAAACCAACAAAGTGCGTC
AGATTTAAGTGATGAGGAACTTCGCGGAATGGTTGCGAGTATGCAAATGCAGGTGGCACA
AGTAAACGTATTAACAATGGAATTAGCTCAACAAAACGCTATGTTAACACAACAGTTGAC
TGAACTGAAAACTAACAAAACAAGTACTGAGGGGGACGTTTAAATAATGAAGATGATTTA
TCCAACTTTTAAAGACATTAAAACTTTTTATGTTTGGGGTTACTATAAAAACGAGCAAAT
TAAGTGGTACGTAGACAAGGGTTTAATCGATAAAGAAGAATACGCTTTAATCACTGGAGA
AAAATATCCAGAAACAAAAGATGAAAAGTCACAGGTGTAATGCTTGTGGCTTTTTAATTT
GAATAAAGTGGGTGGCATAATGTTTGGATTTACCAAACGACATGAACAAGATTGGCGTTT
AACGCGATTAGAAGAAAATGATAAGACTATGTTTGAAAAATTCGACAGAATAGAAGATAG
TCTTAGAGCGCAAGAAAAGATTTATGACAAATTAGATAGAAATTTTGAAGAATTAAAGCG
CGACAAGGTAGAAGATGAAAAGAATAAAGAAAAGAATGCCAAGAATATTAGAGACATAAA
AATGTGGATTCTAGGTTTGATAGGGACTATCTTCAGTACGATTGTCATAGCTTTACTAAG
AACTATTTTTGGTATTTAAAGGAGGTGATTACCATGCTTAAAGGGATTTTAGGATATAGC
TTCTGGGCGTGCTTCTGGTTTGGTAAATGTAAATAACAGTTAAGAGTCAGTGCTTCGGCA
CTGGCTTTTTATTTTGATTGAAATGAGGTGCATACATGGGATTACCTAACCCAAAGACTA
GAAAGCCTACAGCTAGTGAAGTGGTGGAGTGGGCAAAGTCGAATATTGGTAAGAGGATTA
ATATAGATAATTATCGGGGCAGTCAATGTTGGGATACACCTAACTTTATTTTTAAAAGAT
ATTGGGGTTTTGTAACATGGGGCAATGCTAAGGATATGGCTAATTACAGATATCCTAAGG
GTTTCCGATTCTATCGTTATTCATCTGGATTTGTACCGGAACCCGGAGACATAGCAGTTT
GGCACCCTGGCAACGGAATAGGTTCGGACGGACACACCGCAATAGTAGTAGGACCATCTA
ATAAAAGTTATTTTTATAGCGTTGACCAAAACTGGGTTAATTCTTATAGTTGGACAGGTT
CTCCAGGAAGATTAGTAAGACACCCTTATGTAAGTGTTACAGGCTTTGTTAGGCCTCCAT
ACTCAAAAGATACTAGCAAACCTAGTAGTACTGATACAAGTTCAGCATCAAAAGCCAATG
ACTCAACAATTACTGGTGAAGCGAAGAAACCGCAATTTAAAGAAGTTAAAACAATAAAAT
ACACTGCTTACAGCAATGTTTTAGATAAAGAAGAGCATTTCATTGATCATATAGTTGTAA
TGGGTGATGAACGCTCAGATATTCAAGGATTATATATAAAAGAATCAATGCATATGCGTT
CTGTAGACGAACTGTATACGCAAAGAAATAAGTTTATAAGCGATTATGAAATACCGCATT
TATATGTCGATAGAGAGGCTACATGGCTTGCTAGACCAACCAATTTTGATGACCCGCGTC
ACCCTAATTGGCTAGTTATTGAAGTATGTGGTGGTCAAACAGATAGTAAGCGTCAATTCT
TAATGAACCAAATACAAGCTTTAATACGGGGTGTATGGTTGTTGTCAGGAACAGATAAAG
AATTATCTGAAACGACGTTAAAGGTAGACCCTAATATTTGGCGTAGTATGAAAGATTTAA
TTAATTACGACTTGATTAAGCAAGGTATACCGGATGACGCAAAGTATGAGCAAGTTAAAA
AGAAAATGCTTGAGACGTATATTAAACGAGATATATTGACACGAGAAAATATTAAAGAAG
TAACGACAAAAACGACAATACGAATTAGTGATAAAACATCGGTCGACAGTGCATCCAGAA
GAGGACCCACTGCATCAGACGAAAAACCAAGCATCGTTACTGAAAAAAGTCCGTTCACGT
TCCAGCAAGCACTGGATAGACAAATGTCTAGGGGTAACCCGAAAAAATCTCATACATGGG
GCTGGGCTAATGCAACACGAGCACAAACGAGCTCGGCAATGAATGTTAAGCGAATATGGG
AAAGTAACACGCAATGCTACCAAATGCTTAATTTAGGAAAGTATCAAGGCATTTCAGTTA
GTGCGCTTAACAAAATACTTAAAGGAAAAGGAACGCTCGACGGACAAGGCAAAGCATTCG
CGGAAGCTTGTAAGAAAAACAACATTAACGAAATTTATTTGATCGCGCACGCTTTCTTAG
AAAGTGGATACGGAACAAGTAACTTCGCTAGTGGTAGATACGGTGCATATAATTACTTCG
GTATTGGTGCATTCGACAACGACCCTGATTATGCAATGAAATTTGCTAAAAATAAAGGTT
GGACAACTCCAGCAAAAGCAATCATGGGCGGTGCTAGCTTCGTAAGAAAGGATTACATCA
ATAAAGGTCAAAACACATTGTACAGAATCAGATGGAATCCTAAGAATCCAGCTACGCACC
AATACGCTACTGCTATAGAGTGGTGCCAACATCAAGCTAGTACAATCGCTAAGCTATATA
AAAAAATCGGCTTAAAAGGTATCTATTTTATAAGAGATAAATATAAATAAAGAGGTGTGT
AAATGTACAAAATAAAAGATGTTGAAACGAGAATAAAAAATGATGGTGTTGACTTAGGTG
ACATTGGCTGTCGATTTTACACTGAAGATGAAAATACAGCATCTATAAGAATAGGTATCA
ATGACAAACAAGGTCGTATCGATCTAAAAGCACATGGCTTAACACCTAGATTACATTTGT
TTATGGAAGATGGCTCTATATTCAAAAATGAGCCCCTTATTATCGACGATGTTGTAAAAG
GGTTCCTTACCTACAAGATACCTAAAAAGGTTATCAAACACGCTGGTTATGTTCGTTGTA
AGCTGTTTTTAGAGAAAGAAGAAGAAAAAATACATGTCGCAAACTTTTCTTTCAATATCG
TTGATAGTGGTATTGAATCTGCTGTAGCAAAAGAAATCGATGTTAAATTGGTAGATTATG
CTATTACGAGAATCTTAAAAGATAACGCGACAGATTTATTGAGCAAAGACTTTAAAGAGA
AAATAGATAAAGATGTTATTTCTTACATCGAAAAGAATGAAAGTAGATTTAAAGGTGCGA
AAGGTGATAAAGGCGAACCGGGACAACCTGGTGCGAAAGGTGATACAGGTAAAAAGGGAG
AACAAGGCGCACCCGGTAAAAACGGTACTGTAGTATCAATCAATCCTGACACTAAAATGT
GGCAAATTGATGGTAAAGATACAGATATCAAAGCAGAACCTGAGTTGTTGGATAAAATCA
ATATCGCAAATGTTGAAGGGTTAGAAGATAAATTGCAAGAAGTTGAAAAAATCAAAGATA
CAACTCTCAACGACTCTAAAACGTATACGGATTCAAAAATTGCTGAACTAGTTGATAGCG
CGCCTGAATCTATGAATACATTAAGAGAATTAGCAGAAGCAATACAAAACAACTCTATTT
CAGAAAGTGTATTGCAACAGATTGGCTCAAAAGTTAGTACAGAAGATTTTGAGGGATTCA
AGCAATCATTAAACAGTTTGTATGCAGATAAAAATCATAGTCATACAATCAAACAGATTG
AAGGATTAGAAAATGCTTTATCAAAAAAATCAGACATAAATCACAGTCATGATGAACGTT
ATCTTTTATCATCAAATGCTTTTACAAAAGAGGAAGCAGATAAACTTTATCAACCTATCG
GTTCTTCGCAGCCGTCACTGAATATTTGGACAGGCAGTGAAACAGAATATAATTATTTGT
ATCAAAAAGACCCTAATACACTTTATTTAATTAAGGGGTGATTTTTATGGAAGGTAATTT
TAAAAATGTAAAGAAGCTTATTTACGAAGGCGAAGCATATACAAAAGTATATGCTGGAAA
TATCCAAATATGGAAAAAGCCTTCATCTTTTGTAATAAAACCCTTACCTAAAAATAAATA
TCCGGATAGCATAGAAGATTCAACAGCAAAATGGACAATAAATGGAGTTGAACCTAATAA
AAGTTATCAGGTGACAATAGAAAATGTACGTAGCGGTATAATGAGGATTTCGCAAACTAA
TTTAGGGTCAAGTGAATTAGGAATATCAGGAGTCAATAGCGGAGTTGCAAGTAAAAATAT
CAACTTTAGTAATCCTTCAGGGATGTTGTATGTCACTATAAGTGATGTTTATTCAGGATC
TCCGACATTGACCATTGAATAATTTTAAACGACTAATTTTTTAGTCGTTTTTTATTTTGG
ATAAAAGGAGTAAACAAATGGATATCGGTACAATCGTAAGAACAATTTTATTAATAGTCG
CATGGATCAATCAGTTTTTAGCAATCAAACATATTTCTCCAATCCCAGTTGACGAAGTGT
TTATAAGCACAGTCGTTACTGGGATTGTTTCAATTTGGACGTGGTGGAAGAATAACAACT
TTACTCACGCATCTAAGAAAGGGCAACAAAAAATTTATGAAGTAAAAGCTGGCATTCAGT
CAACTGGTGGCGCACCTAAAGTGAACGGAGATGATAACAATGCCGTCGGTTAGGACATAC
AGTCAAGCTATTAGTTATCTTAAAAGTTTAGAGGGTAAGGCGTGGAATCCAGACAATGCA
TTTGGATGTCAATGCTTCGATACTGCTAACCAATATTGGCTTTACTTATTTAATCACAGG
TTGAAAGGTGTGGGCGCTGCGGACATTCCTACATGGAATGATTTCACTAACGAAGCAACC
GTTTACGAAAATACTGTGTCGTTTCAAGCATTGCCGGGCGACGTCGTTATTTTTAACCGT
AATTATGGCGGTGGTTATGGTCATGTAGGTATTGTAATAAGCGCTACGTTAGATTCTATA
ACTATTTTAGAGCAGAACTGGCTAGGCGGTGCTTACTGGAGTCCACCAGAAGTTACTACA
AGACGCACACACGGCTACGACTTCCCTATGTGGTTTATCCGTCCATTCTACGCAAAAGAA
ACGACCGCTAATAAGCTAAGAAGCGCAGTGAAGCCAGTTAAACAAGATAAGTTATCAAAA
GGTAAAAAAATCATGCTTGTGGCTGGTCATGGTATTGGTGCATACTCTAACGACCCAGGT
GCCGTTGCGAATGGAGAAAACGAAAGAGATTTTAACCGTAAAAATATTATACCTAGAGTG
AAAAAGTATCTTGAGTCAGTAGGCAACACAGTATTGTTATACGGTGGCAACTCAATGAAT
CAAGATTTATATCAAGATACGTTATACGGTCAACGTGTTGGAAACTATAAAGATTATGGC
ATGTACTGGATTAAAAACGAAGTCAAACCGGATGCAATCATAGAGTTTCATTTAGATTCT
GCTAGTCCACAAGCAAGTGGCGGGCATGTAATCATTAGCGACCGTTTCCCAGCTGATGAC
ATTGACAAGGCATTAAGTAGCGCATTAGATAAAACAGTAGGAAAAATAAGAGGTGTGACA
CCTAGAGGGGATTTATTGAACGCTAACGTGTCCGCTGAACTTAATCTTAATTATCGTTTA
ATCGAATTAGGTTTTATCACATCAATGAAAGATTTAAACTACATTAAAAATAATTTAGAC
AGCTTCACGAAGCGGATTGCTGAAGCCATTAACGGCAGACAAATTGATGCGCCAAGTAGT
AAGCCAAGCGCTGACAAAATCACATGGAATTGGAAAGGCGTATTTTATCCTAATCCAGAA
AAAGCTATAAGAGTCAGAAAAACACCCGGATTAACCGGCACAGTCGTTGAAGAAGATTCA
TGGCTATACACAAAAGATGATTGGGTAAAATTCGATCAAGTAATTAAAAAAGATGGCTAC
TGGTGGATTAGATTCAAATATCAACGTGAGGGCTCTAGTACTAACGATTTTTTTTGTGCA
GTATGTAGAATCACTGACAAGGAACAAAAGATTAAAAATGAAAAATATTGGGGAACTATT
GAGTGGAATTAACAAACGCATTTAATGTTTAGTTAATTAAAAGTTAATAAAAAATAATTT
GTTTTGCAATAGAAACGTTATATAATTTTTAATGTATTCGAATACATTAAAAAACACAAA
TGTTAGGATGATTAATAATGAATAATAGTAAAATTATTTCTAAAGTTTTATTGTCTTTAT
CTCTATTTACTGTAGGAGCTAGTGCATTTGTTATTCAAGACGAACTGATGCAAAAAAACC
ATGCAAAAGCAGAAGTTTCAGCAGAAGAAATAAAAAAACATGAAGAGAAATGGAATAAGT
ACTATGGTGTCAATGCATTTAATTTACCAAAAGAGCTTTTTAGTAAAGTTGATGAAAAAG
ATAGACAAAAGTATCCATATAATACTATAGGTAATGTTTTTGTAAAAGGACAAACAAGTG
CAACTGGTGTGTTAATTGGAAAAAATACAGTTCTAACAAATAGACATATCGCTAAATTTG
CTAATGGAGATCCATCTAAAGTATCTTTTAGACCTTCTATAAATACAGATGATAACGGTA
ATACTGAAACACCATATGGAGAGTATGAAGTCAAAGAAATATTACAAGAACCATTTGGTG
CAGGTGTTGATTTAGCATTAATCAGATTAAAACCAGATCAAAACGGTGTTTCATTAGGCG
ATAAAATATCGCCAGCAAAAATAGGGACATCTAATGATTTAAAAGATGGAGACAAACTCG
AATTAATAGGCTATCCATTCGATCATAAAGTTAACCAAATGCACAGAAGTGAAATTGAGT
TAACAACTTTATCAAGAGGATTAAGATACTATGGATTTACAGTTCCGGGAAATTCTGGAT
CAGGTATATTTAATTCAAATGGAGAATTAGTTGGTATACATTCTAGCAAAGTGTCTCATC
TTGATAGAGAGCATCAAATAAATTATGGTGTTGGTATTGGGAATTATGTCAAGCGCATTA
TAAACGAGAAAAATGAGTAATAAATAAAATAAAAATCCGTGGATGTTTTATACAAAACTT
ATATTTTATAGCAGTAAGAAGCTGACTGCATATTTAAACCACCCATACTAGTTACTGGGT
GGTTGTTTTTTTATGTTATATTATAAATGATCAAACTACACCACCTATTAATTTAGGAGT
GTGGTTATTTTAATATGCGAAGCTAAAATAACTACAAATGATACCATTTTTGATACCAAA
AAATAATAACCTCAAAATTTCGAGAGAAAAAACTTCATTTTAAATCGCATTAAATCAACG
TTTCTATAAAAATAAGACCTTAAAAATTAGTTTTTTCAATCGAAATGGAAGGTAGTATCG
GATAACTTTAAACCGCGTTGTTAAGCTATTCTTGACTTCCGGAAATGGGTATTGATACCA
TTTTGATACTGAATATAACAAAAAGCCACATTACTGTGGCTTTTTTTGTTTTATAACTAA
ATCGGATTGATAGATAAGCTTTGTACTTATTTATATCAGTCCGATTTTTTGATTGGTGTA
AAAAATAATCATTG
>CP152328.1 Staphylococcus aureus CC15-MSSA strain BSN135, sufB-integrating prophage
TTAAGCCATTCTTGACTTCCGGAAATGGCTATTGATACCATTTTGATACCATTTACTTGT
CAAAAATGGCTATTGCATCGTGTTTTTTCTGAGTATATAAATGGCTGTAAGTGCCCATCG
TTTCAGTGATTTGAGCGTGTCTCATGAGTGACTGTAAAACGAAGATATCTACACCATTAT
TTGCAAGATAAGATGCATAAGAATGTCTTAACGCATGAATGTTATAATGGGGGAAAGCTT
TTTGGAATTTCTTTTGAACATGACTGTAATGTTTGGGAGCCATTCCTCCGAAAATAAAAT
AACTACGTTCATCAAAATATTTGTTTAACTCTTTTTCACGTTGGTGGCGTTCAGTTAACA
TTGTATTGATGAATTTAGGTAAAGGAACAATATCCTCTGAACTATCTGTTTTTGGTCTCG
GATATATAGTTCTATTAGAGATGTCCATTGTTTTATTTATGGATATCTCTTTTTTGTATT
TATTGTAGTCTGTCCAAACAAGCGCCATAGCTTCGCCAATCCTCAAACCTGTATAAAACA
TTAATGTAAATAACTCTCTGTAATCTTGCTCTTCAATATCTTTGATTCTTTCTTCAAATT
CTTCACGCATCATAAACTTAGGTTTTGGTTTTACACGCGGAATAGGTTTAATTGATATTG
TTGGATCTGTACGTAATCCAAAGTATTTTTTAGCATAATTAATTACAACTTTAAAACCTG
ACCAAATTGTACGAGCAGAATTTGTTGACGCTACATTCTCTATTAGATATTTACGAAACT
CTTGGCATTGATTTTGTGTTATCTTATTCATTTTTATGTGCCCGAACTTAGCTTTAAAGT
GTTTATGATATTCATTTTGTTTGCGTCGTTTTGTTTTAGGTCTCAAATCGCTATTTTCTA
AGTAGTGATGAAAAACATAATCAAATGTTTTAGAATCGCTATATCCTTCGTTTACATCAT
TCAAAAAAATAGCCTCTGCACTCTTAGCTTCACGCTTAGTTGAAAAACCGCGTTGCATCT
TACGTTTGTTATTACCGTATACATCTTTATATCTAATGGAAAAATACCATTTACCTGTAT
TACCATCCTTATATACTGGCATTTTACTTCTCCCTCCTCAAAATTGGCAAAAAATAATAA
GGGTAGGCGGGCTACCCTAAAAATCATTAAATTATATCCAACCAAAACCTTTAGCTATTG
TGAATCCTAAACCAACAATACCAATAGTCCAACTTATAATGGTATTCCTGTTTTGTTTTG
CTTCTCTTTCTAATTCTTTATTATTTTCTAGCAACATATTTTTTACATCAAAATTACTTG
GTAGCTTACTAATAGAATTTTGCGTTTCGATACGTAAATTATTGATATTTGTATTCAATT
CAGAACGTAAACTGTTCATATTATTGTTCATGTCAGTTCTCATAGCACGCATCTCATCTT
TGAACTCTCTCATACTATTATTGAATTCGTCTCTTGTTACGTAATTGCCCATATTACCAC
CTCCGGAATCATCGTTTTCATTTAATTCCATTATATCATCTTTCTGGTTTTCAGTATCTA
AATTGAAGTTAACCGGAACATTATTGTTCGGAAATCTTCTTTTTAAAAACTCTTCATGTG
GAGTAGGCATTAAGTTAGTCATTATTTATCTCCTTACGATGATATATAGGTATTTTTGTA
CTTAATATTTCATTGTGTTGCGACCACGTCATCCAGTTCATAAATGTTTCTTTATCGATT
TTCTCTTTATCAACTTCTTCTGGCAAAACTAATATCTTTAACTGTTGATAGATATTAGTA
AAATCATAACTTCTATTATTCGGTTCGAACTTATATAGTGTGAATTGAATAGTTTCATAT
GATTTTTTCAAGGTTTCACTATTTAACTTTAATGTCCAAAAATTACGTAAATCAAAACCA
ATACCTCCGACTTTATCATACAAAAGAATCATCAAATATAATTCGTTTTTATCACTATAT
GGATTATTAATTCTATCTAAACCACTTAATGTAAAGCGCACGCCTAGTTCTGCATGCTCA
TATAGTAAAGAGAAATCTAATAATGGGTCATGCTCTGTTTTTCCTGTTTGACCTATGTAA
AATTGTAAATTGCTTAACATAGGGCGTATATCAATATCGCTATTTGGAACGTTCATTCTA
TTTCCTCCTCACGCCACACAGGCACTATTAATCTTCCTTCTTTCTTATTGAAAAAATAAA
AAAGATGATTGGGATGCTTAACATTAATGGAAAAAATATGACTATTGGTAATGACAGTAC
CGCCATATATAAGAAGAATTTATCAAAATTATATTTTCTCATTTTCATTTCTCCTTTGCT
TACTTTTTATATTAAAGCGCCACATAGACGCTATTAATCAAAAATTCGATAGTTATAAAT
AACTTTGCCTATCACTTCGATTTCATCAATAGAATCTAAATCGTAAGAATTAGTTTTAAA
TTCATCTGAATAGCTTACTGGGTCTAAATGTAGTTTTGTTTCAGTACGTCTCACACGTTT
AACTGTATATTCACCACCTAGACGCAATACAAGGATGTCGTTGCTGTTAAGTTTATGATC
ACAAGACTTTCTATAATCATGGACAATTATATAAGAACCGTTAGCGAGTATTTTATTCAT
GCTATCTCCGTTTATTTTTAGTGCTATACATTCGCTAGGTTTACGACCGTTAAAAGCAAA
TGGTGGAACTTTTAATTTTTCATTATCAATTGCAACTTCTTCGAAATTTCCAGCAGAAAC
TTTACCGAAATATGGAACCTCGATTTCGCTATCAAATTCTGGTAAAACAATTTCTTCAAT
TTCTCCTAAGAGATAACCTTTAGAAACGTTGAACAAACTTGAAATTTTTTCGACCATACC
CATTCTAGGTTCAGTTCTTCCGCTTTCCCACATTCTTATAGTACCTTCGGAAACATCTAA
TTTTCTAGCCATCTCAACTTTAGACAATCTATTGTTCAATCTGATTTCTTTTATGGAATT
TTTGAAAGCCATTTTGTTTTCCTTCCTTATATATAATGTTTTTTACACTTTTATTATACT
ATGAAAAATCGTAATTGCAACCCTTAAAATACGATTTACGAAAATAAAAATACGTAAATT
TCTAAAATAATTACGAAAAACACTTGAAGTCGTATTTAAATTACGATATACTTTAGTCAG
AACTTAACAAGGAGGTTAAAAAATGAACTACATCAAACAAAGTCTGAAATTAGATGAATG
GCGAAAACGAAAAGGTTATACCCAGTCGTCTTTTGCTGAAAAACTTGGCATTTCACCATC
TACTTATAACATTTGGGAAAATAACCCAGAAATGATTAAACCTAGAGATGCTTTTAGAAT
TGCCAAAACATTAAATATCTCTATTGATGAGATTATTTTTTTAAAAGATGAATCGTATTT
TAAATACGTTTTAGTCGAAGGGAAACAAATGTCTTAAAAGGAGGAATGAACGATGCAAGC
ATTACAAACATTTAATTTTAAAGAGCTACCAGTAAGAACAGTGGAAATTGAAAACGAACC
TTATTTTGTAGGAAAAGATATTGCTGAGATTTTAGGGTATGCAAGGACAGACAATGCCAT
CAGAAATCATGTTGATAGCGAGGACAAGCTGACGCACCAATTTAGTGCATCAGGTCAAAA
CAGAAATATGATCATTATCAACGAATCAGGATTATACAGTTTAATCTTCGATGCTTCTAA
ACAAAGTAAAAACGAAAACATTAGAGAAACCGCTCGGAAATTCAAACGCTGGGTAACTTC
AGACGTCTTACCCGCTATTCGAAAACACGGTATCTACGCAACAGACAATGTAATTGAACA
AACATTAAAAGATCCAGACTACATCATTACAGTGTTGACTGAGTATAAGAAAGAAAAAGA
GCATAACTTACTTTTACAACAAGAAATCGGAGAACTAAAACCCAAAGCAGACTATGTAGA
TGAAATCTTAAAGTCAACTGGCACATTAGCCACAACTCAAATCGCGGCAGACTACGGTAT
ATCAGCACAAAAGTTAAACAAACTACTACACGAAGCTAGACTACAACGAAAAGTAAATAA
ACAGTGGGTGCTTTACTCAGAACACATGGGCAAGAGTTACACAGATTCAGACACTATAAC
AATTGTGCGTTCTGATGGCAGAGAAGACACAGTTTTACAAACTAGATGGACACAAAAAGG
CAGATTGAAAATACATGAAATCATGACTGAATTCGGTTATGAAGCTAACGTAACTGCTTA
ACAGGAGGAACTACAAATGGAATTTGAGTATGTAGATTTAATCGATGATACAAGAATAAA
AAACTGTACTCTTCGTGAAATGGAAGGTAATGAAATGGAGTTACCCGGCACTTATGTAGT
TGCGACCTACACAAATGCACAAGGTAACAAAAACCAACTGATTATAAACCCTGATTATAT
CTTGAAAATGAAATACAAGAGTTTAAGAGCGGTTGATTAAGATTGAGCAAGCACGCTACC
AGCCAAACTTTTAGCTTTCTTACCACTTCGTTTATCTCGAAGTACTTTGCTAGCAAGTTT
AGCAGTTCTACTAGTAGATTGCTTACCGTTTTTCTTGCCTCTTTTAGCCATAAGCATCAC
CTCCTTAGGTTGATAACAACATTATACATGAAAGGAGCATAAACAAATGAACACACTATA
TAAAACAACCCTCCTCATCACAATGGCAGTTGTGACGTGGAAGGTTTGGAAGATTGAACG
AAATACGAGAAAGCCTGTAATCAATCGAAATGCTTTTAGTAATGAGTCTACAGCAGAAAC
GATTGAGCGATACAGTGATCCTGATTCAGGAATCAAACTACTTAAGGCTTTTTCCTCCTT
TCACTAGGAGATAACTAAATTATACACAACACAAAAATAAAAAGGAGGAATAGATATGAT
AAAAAATAGTTTGCAAGCTAAAGAACTTGCGGTAATTTTATCTGTTTCAAAATCCAAAGC
AGGACAAATAATAAGAGAACTGAATAAAGAGCTTGAAGACAAGGGATACATTGCGATACG
AGGCAGAATACCAGTCCAATTAGCTAGAGAAAAATTCCCTTATCACGGCTTATCAGACCA
GAGAATAATGGAGGAGTTGAAAAAAGTAAATGAGTAAAACTTATAAAAGCTACCTAGTAG
CAGTACTGTGCTTTACAGTCTTAGCAATTGTACTTATGCCGTTTCTATACTTCACTACTG
CATGGTCAATTGCGGGATTCGCAAGTATCGCAACATTCATATTTTATAAGGAATACTTTT
ATGAAGAATAAAAAAACTGCTACTTGCGCCAACAAGTAACAGTATCAAGTACTTAAGAAA
AATTTCAAGTTAAATATAAAACGAAACAAGGAGGAAGTCAACTATGACTAAAAATTATAA
AGACATGACTCAGGACGAAATAAAAGACTTATTATCTGAAAAAAGCGGAGAATTGTATGA
ATTAGCGAAAGAAATTAAGGGAGAAAGTAAATTTGATATTTTGCTTTTCTCATCAATAGG
AGTTATCGACGGAGATTATTTAGCAGGTTCAAATTCTGTGATTGGTCATACTTTTGATCT
TGCTTACTTATTGGATAGCACTAAGAGTTATAAAGATATTGTCAATGTTCTCCAAATGTG
TAAATCACAAAAAATTCTCGGTATAGATGACGACAAGGAGGACTAAAACAATGTATTACA
AAACGGGTGACGTATGTCAAAAAATAATTAATGTAGATGGCTTTGATTTTCGATTAAGAG
TTAAGAAACGAGCGTATAGCGTCGAAATAGTTGTTCTAGACCCTGAAAGGAATTCAATTG
ACGGGCTACTAGTTTCTGATGAGAACGATTTATACACAGCTTTAGATATTTTGAAACAAA
GTATTTATGAGTGGATTGAAAATAACACAGATGAACAGGACAAACTAATGAACTTAGTCA
TGAAATGGTAGGTATAAGCATGAGAGATACAGAAAGAAATATATTGAATATTTTTAAGAC
ATTATTCGACGAATATACTTTGTCAAACCAACGAGCATTATTGGAAATTGAACGTAATCA
TCACGGATACTTATCGATTAATTTCTTGCACTATCACGACAGTTACAAAACAAACAATAA
GCTTGTGCAGATACATGAAATCAATCCAGACAGCCATGAACGAATAAAAAATTTAATTAT
CGAGGTGCTAAGAGGTCATCGGAAGATTAAAAAAGGAGCATGAGGAAAGATATGAAAATA
AATAAGTTAACTATATCGAACTTTGCTGGAATCAAAGAAGAAAAATTTAACTTTGACGGT
AAAGATGCAAAAATATACGGCAATAATGCGACTGGCAAGACTACAACAGCAACCGCATTA
CAATGGCTGCTTTTCGATAAAGGTTTGGACGGATCAACCAAATCATTTAACCCTGTACCT
TTAAACGAAAAAAACGAAGAAAATTATGAGTTAATTCCGACTGTTTTCGCAGAATTTGAA
ATCGACGGAAAAATAACGACTTTCAAAAAAGAGTCACATCCTAAATACACAATAAATCAA
AAGACGAATCGCAAGGAATACTCACGAAGTCGAACAAAGAAACAATATATCAATGATGAA
TCAATAAAAGTAAAGGATTATAAAGCTCGTATTGATGAACTAATTGATGAAGATGTATTC
AAGTTGATTACAAATCCCCAAGCATTTAATTTACTCGATTGGAAGAAACGAAGAAGTTTG
TTATTTGAAATTGCAAAACCAATTAATGATGAGGATGTCATTAAAACAAATAACGACTTT
AAAAAATTAAATAATATTCTTGGTGATCATGAAATTGAAACAAAGAAAAAGATTCTTACT
GACAAGATAAAGCAGATTAACAAAGACATCAAAGATATTCCGATACGTATTAATCAAACA
CAACAAAATAAGCAGGATGTACCAGAATTCGATAACGATAGATACGCAATTATCAAACAA
GAAATTGAGCAACTTGAAAATGAGCGTATAGATATTCAAAACGGTAAGGAAGAAATTAAT
TTGCGTAATCAATTAGCTGATAAACAATCAGAATTGAAACGCATAGAAGACAATAACAGC
GCAAGTAATGAGAACAAAATTTATGCTTTAACAAATGAGTTACACGTTGAAAATGGAACG
GTTGCGAACCTTAAAACGAGATTAAAGCAAAACAAACAACAAATTACGCATGAAGAAAAT
AGACGTAATCAATTATTGGAAAATCACAAAGGACTAAAAAGTGATTTAGAAAAATCTAAA
AATCAAAAATTTGAACATCTTGATGACAATGTATGTAGCTGTTGCGGTCAACAGTTACCA
ACTGAACAAGTGAATGAGGCAAGAGAAAAAGCTTTACAGAAATTCAATGTAAAAAAATCG
AAAGAATTAGAAACAATACAAACATCTATCAATCACATTATTTCAGAAGGAAAGAAAATA
AAGCCAATCATCGAGAAGTTAGAGGATGACAACAATAATCTACAAATTAAAATCAACGAA
GCAGAAGAGCGTTCAGCAAGAATACAAAACAAAATTAATAAGTTGAAAACGACTCATGTT
GACGTTACACAAACTGACGAATACAAAGCAGTAATGTTAGAGATAAACGAGATTAATCAA
AAACGCTCGAACATTAGGAAAACTATTCAAGATAACGTTTCAGGAATAGATGACAAAATA
AGCGAACTTACTCAAGAAAAATCAGAAATTGAAGTGTCAAGATCAATCGAAAAATCAAAT
AAACATCTAGATGATGTTATTTCTGAATTAAGAAATGAAGAAGATAGATTATTGGATGAA
AAAGAAAAGTATTCACATGACCTTTATATCTTAAAAGAATTTACAACAACAAAAGTCAAA
ATGCTTACTGAAAATATCAATAATGAATTTGAGATTGCTGAATTTAAGTTATTCAATACC
TTAGTTAACGGCGAATTAGAAGAAACATGTTCCACAACGGTTAACGGCGTCGAATACGAC
AGCGGTTTAAATAACGCCTCAAGAATTAATGTTGGCTTAGATATCATCAATACACTGTCA
AAACATTTTAAAGTTACAGCACCAATATTTATTGATAATGCTGAATCAGTAACAGAGCTT
ATCAAAACAGAATCACAACAAATTCAATTGATAGTAAATGAACAAGATAAAAAATTAAGA
ATGGAGACTATATAAAATGACTGAAAATAATAAATTACAAACTATTGAACAACAATTAGT
ACAAGAAAAGAACGTATCTGACAACGTATTAAACAAAGTGAGAGTTTTAGAGTCACAAGG
CAATTTGGAATTGCCAAATGATTATTCACCAAGTAATGCCATGAAACAAGCATGGTTACA
AATCAGCCAAGATAACAAATTAATGAGTTGTAACGATACAAGCAAAGCAAATGCCTTATT
AGACATGGTAACGCAAGGTTTAAATCCAGCTAAAAATCAATGCTACTTTATTCCTTACGG
CAACAAAATGCAGTTACAACGTAGCTATCACGGTAATGTAATGATGTTAAAACGTGATGC
AGGTGCTCAAGATGTTGTTGCTCAAGTGATTTATAAAGGCGATACATTCAAGCAAGAAAT
GGGAGAAACAGGACGTATCAAAGCGATTAAACACGAACAAGACTTCTTTAACATCGACAA
AGAAAACATTATCGGTGCGTACTGCACAATCGTATTTAATGATGGACGAGATAACTATAT
TGAAGTCATGACTATTGAACAAATTAAACAAGCGTGGATGCAGTCATCAATGATTAAAGA
TGAAAAAGCATTACAAAATTCTAAAACACATAATAATTTCAAAGAAGAAATGGCTAAAAA
AACAGTTATCAATAGAGCTGCTAAACGTTATATCAACACATCAACAGATAGCAATCTTTT
CAAATACGCACAAGAATCCGAACAACGTCAACGCAAAGAAGTGTTGGACGCAGAAGTTGA
AGAAAATGCAAATCAAGAACAATTGGACTTTGAACAACCAGTTCTTGAAGAAGCACAATA
CACAGAATTAGAAAATGATAAGCCTATTGATGTATCTGACTTTGAAGAAATAAAAGAACC
TGCAACAGAAAAAGAAAGCGAAGAAGAGCCATTTTAATTGAAACAATAGCAACTGGTTCA
AGTGGTAACTGCTACGTCTTAAATGATGGACGTACTACGTTACTGCTTGAGGCAGGAATA
AAATTTGAACGTGTGCAAAAGCATTTCAAATATAAAACAAGACATATAGCAGGGTGTCTT
ATCACACACGAACATGGTGATCATGCAAAGTACACAAAGCAGTTTGTCGACAATGGTGTA
ATCAGCTATATGACTGCTGGAACACAACAAGCTATGAATTTTGAAAGTCATCGCTTATGC
ACGATTAAGGCAAAGCAAGAGCTGCGAATAGGCACATGGTCAATTCTACCGTTTGACATC
GAACATGATGCTAACGAGCCTGTGGCTTTCTTATTACAAAGTACATTAGGTTATAAGGTT
CTGTATGTTACTGATACAAAGTATTTGAAATACAAATTTAACGGCATTACGCACATGATG
TTAGAAGTTAATTATATCTATGAACAAATACAGGAAAACATAAAAAACGGCAGTGTGCAC
AGCACATTAGCAAACAGAATTATGGAGTCTCATTTTAGCTTAGAACATGCTATCGGAATG
TTAAAAGCAAATGATTTAACTAGACTCGAAGAAATACATTTAATTCATTTAAGTAGTCAA
AATTCAAATGCAAAATACATTAAAAGTGAAATACAAAAAGTGACGGGCGCGCCCGTTTAT
GTTGGAGGTTTATAAATGCTAAACAGAACAATATTAGTTGGTCGTTTAACTAGAGACCCA
GAATTAAGAACCACTCAAAGTGGTGTAAATGTAGCATCATTCACATTAGCAGTTAACCGC
ACATTTACGAATGCACAAGGAGAGCGCGAGGCAGACTTTATTAATATCATCGTATTTAAA
AAACAAGCAGAGAACGTTAATAAATACCTATCTAAAGGATCGTTGACGGGCGTAGATGGT
AGGTTACAAACGCGGAATTATGAAAATAAGGAAGGTCAACGTGTATATGTTACGGAAGTT
ATTGCTGATAGTATTCAATTTTTAGAACCGAAAAACTCAAATGACACTCAACAAGATTTA
TACCAACAACAAGTACAACAAACACGTGGACAATCGCAATATTCAAATAACAAACCAGTA
AAAGATAATCCGTTTGCGAATGCAAATGTTCCGATTGAAATAGATGACAATGATTTACCA
TTCTAATTTAACCGGTTTGAAAGTGAGGTGTGTATATGACTGGTTGGATAAAACTTCATA
GAAAACTATTAGATTCGCCTATTTTTCAGAACGAAAAGTTATTCAAAGTATTTGCATATT
GTCTTATGAAAGCTAGTCATAAGGATCATACACAGCTTGTTGGCAGGCGGGTTGTCGAAT
TAGAAAAAGGTCAATTTGTGTTCGGGAGAAAGCGAGCAAGCGAAGAGTTACGTCTCAAAG
AATCCACAGTAAGAGACTACATAAAGCTTTTAGAAAATCTTGGAACTATCGTCGTAAAGT
CCGACAACAAATTTTCTGTTATAACCGTTGTCAATTGGGCGATTTATCAAAGTATGGAAG
AAAATTCCGACAGCAAAAACGACAACAAATCAACAACAAATGGACAACAAATCAACAACA
AATCAACAACAAATGGACAACAAATCAACACAAACAAGAATGTAAAGAATGGGGATAATG
TAAAGAATGGTGAGAATGAGAAGAAGAAGGCGACTGCCTTCGACTTCTTTCAAGATAACG
GATTCGGTTTCATAACTCCTTACAATTTAGACGATTTAAATTACTATCTTGATTCATTTG
AAAATGATTCAGATGAAATAGTTACCGCATCACTTAAAATCGCTAAAGACAGAAACAAGG
TTACTTGGGGATATGCTAAAAGCATTTTGAATACATGGCTTAATGCAAACTTGAAATCTA
TTGAACAAGTACGTGCATTTGAAAAGCAACAACTTGAAAGCAAAAAACAAAATTATAAAC
CTTTCGTTAAACAATCAAAAGAAAAAACACCCAAATGGCTCACAGACAGCACGAGAGAAA
CGAAAACGCCGGAAGTAGATGAAAACCTTGAGAAAGACAGAGAAGCTTTTATTAAGCGTC
TAAATAGCAAATGGGAGTGATTGAAAATGGATGCATTTGATAAATACTATCTATTTGATC
ATGACGGCAACAAAATGTTTTCAGTTACACCACATTTTAAAGATGGTCGGCATTTAGTTG
TTGGAATAAAAGAAACAAAATTTAATGGTCGTCGTTGGTATTTAGACGATTATGAATTAA
ATACACTTATTGATAATGAACAAATGGAGTTAGGACACCAAACAAGCTTATTTGAATATA
TATGAGGGATTACATGGAAATAGAAATTAAATTTAATGAAGTGTTTAATGCGCCGATGGG
GTCGCCTCGTCCACGCTTTCGTAATACAGGTAAATATGCACACACATATATGCCTACAAA
ATATACAGAACATAAAAAATATTTACAAAATCAAATGCCAAAGCTAAATCTAGAAAATGC
ATTAAAAATTGAATTAGAGTTTTACTTTCCATTGCTTAAATCATGGTCGAAGAAAAAGAA
AAGCGAAATGGTTGGGCAGTATAAAGTGACTAAGCCGGATATCGACAACTTAATTAAAAC
GGTATTAGATGCTTGTAATGGCCATGTATGGAAAGACGATAACCAAATTACAGAAATAAC
TAGCTCAAAGCGTTATGGAATTGAGCCCAAAATAATCATACGAATAGAAGAAATATAAGA
GGTGGATAAAATGGCGAGAAAAGCAAGGATTGTAACAATAAATGATAAACCTTATAGGTT
CAGTAAATTTGAAATGGAATTAATAGAAAGTCACGGTATAACCGCTGGAATGGTTTCTAA
GAGAGTAAAAGACGGTTGGGAACTACATGAAGCAATGGACGCACCAGAAGGTATGCGTTT
AAGCGAGTACAGAGAAAAGAAAACAATAGAAAGACTGGAACAAGCTAGACTCGAACGCAA
ATTGGAAAGAAAGCGAAAGAGAGAGGCTGAGCTAAGAAGAAAGAAGCCACACTTGTTTAA
TGTACCTCAGAAACATCCAAGAGGACGTTATGCGTGCTACCTGATGGAAAACGACATATT
CGTGAAAGTTAAGAAGTAGATCATGACAGATAACGCACGCAAAGAATACCTAAATCAATT
CTTTGGATCTAAGAGATATCTGTATCAGGATAACGAACGAGTGGCACATATCCATGTAGT
AAACGGCACTTATTACTTTCACGGGCATATCGTACCAGGTTGGCAAGGTGTGAAAAAGAC
ATTTGATACAGCGGAAGAGCTTGAAACATATATAAAGCAAAGTGATTTGGAATATGAGGA
ACAGAAGCAACTAACTTTATTTTAAAAGGGCGGAAACAATGAAAATCAAAATTGAAAAAG
AAATGAATTTACCTGAACTTATCCAATGGGCTTGGGATAACCCCAAGTTATCAGGTAATA
AAAGATTCTATTCAAATGATGTTGAGCGCAACTGTTTTGTGACTTTTCATGTTGATAGCA
TCTTATGTAATGTGACTGGATATGTATCAATTAACGATAAATTTACTGTTCAAGAGGAGA
TATAACAATGAAAATCAAAGTTAAAAAAGAAATGAGATTAGATGAATTAATTAAATGGGC
GCGAGAAAATCCGGATCTATCACAAGGAAAAATATTTTTTTCAACAGGATTTAGTGATGG
ATTCGTTCGTTTTCATCCAAATACAAATAAGTGTTCGACGTCAAGTTTTATTCCAATTGA
TATCCCCTTCATAGTTGATATTGAAAAAGAAGTAACGGAAGAGACTAAGTTTGATAGGTT
GTTAGAGGTATATGAGATTCAAGAAGGAGTCTATAAATCCGCATTACACAAAGGTATCAG
TTTGAACGAACGTTTTGAAGACGACAATATTTTTCCTACTAAAGCATTCTATATCTTAAA
CGATGACATGACGATGACATTGATTTGGAAAGATGGGGAGTTGGTAGAATGATGCAAACC
TATAAAGTAAGTCTTTGTATCAAGTTCTTAGCGTCTAAATGTAATTATAAATTAAAAAAG
CATTATTTTGTGCAAAGTACGAATGAGGAAGAAGCCACGAATACGGTATTAAAACTGACT
CGTAAAAAGCTCCCATTCAAAACTGCAAGCATAGAAGTAGAAAAAGTGGAGGTAGTAGAA
TGATGCCTAAATATCGAGTGTGGGACGAATATACAGGAAGAATACACGATGTTGTAGGAT
TCGACTTCATCGAGAATGAAGTTCACTATGAAAACTACGCGGAAGCAGAAGCTTTAATAC
ACGCAAGAGATTTCAAAGATGTAGAACTTATGCAAAGTACAGGACTTAAAGACAAAAACA
ACAACGAAATATATGCGGGAGATATAGTTGAGTTCAAAGATGGAGTACTCATGATAGCGG
GCGACGATGAGTCTTTAGTAGATACAATTAATAGAGCAGTGATATCTATTGATATTGTAA
ATGGTATTCAATTAAAAGATTTTATGTTTGAGGGTGCACTCTCTGAAAATGATTACTTTG
AGTATATAGACAAAAAATCCTTCCTTAGATATGACTGTGAGGTTAAAGGCAACATATTTG
AATCATCTCATTTACTGGAGGTAACAGAATGAACTATGAAACAGGGTTCCAACTAAGCGT
AATGGACGCTAGGTTGAAGAAGATGAGAAAACAACGTGATGAGTACAAGAAGCAACGAGA
TGAGCTTATTGGGGATATGACGGAAGTTAAGAGAAAAGCAAAAGCATTTGATGAGATAGA
TAATCTGATTTATGAAGTGTTCGAAATGATGAATTGCTTTAAACACAGTTTTATCAATGA
AAATAAAGAGCTTATCCTCGATAGAGAATCAAATATTTTCTTTTCACTAAAAGATTGCGC
TAACAAATTAGATTTAGTTGTTAAATTTATTCATTGGGTTAGCAGATGTTGTTTTGAAAA
TATATCTCCTAAAAGAACACAGTTTTTTTTACAAACAGGTTTCGAACTTTATATTGGCAA
ACATTTAACAAAAAAGGATTACGAATACATGTATAAATGCTTTGGTAACGGATTAAATAG
TGATGGCGCATATAGTTATGCCAGAAGATTATTAAATATTTCGGAGGGTTAAAAATGACT
GTAGATAAAAAAAGCGTTGAAAAATTTAAAAAACATATCAAAGAGCTGGAGAAGAAAGCA
AGCGCATGGGATAGGTATTGCAAGAGCGTTGAAAAAGATTTAATAATGCCGTTTTTGTAC
GCCAATACTTACTATTCTATCGACCAACTCATTGACGCATACAAAAAGAAAATGAAAAGG
AACCACGAAAGACAAGATGGAACAGCAGACGCAGGAAAAGGATACGTGTAAAGACATCTT
AGATCGAGTCAAGGAGGTTTTGGGGAAGTGAGTGACATGTTAGAAATATTTTTCATAGGG
TTTGGTGTTTATCTATTTTGTCGCATAGGTATTATTTTTCTCAAGAGTAAAAAGACTATA
CACACAAACCTATATGAAATGTTGTTGATTGCTACTATCTTTGTGACATCTACATTTGCT
GATAAACATCAAAAGACGCATATCTTAATAGCATTTTTAGTAATGTTTTTTATGAGTAAG
CTCAAACAAGTTCAAGGGAGCTATGAGGAATGACACAATACCTAGTCACAACATTTAAAG
ATTCAACAGGACGCAAGCATACACACATAACTCGAGCTAAAAGCAATTAAAGGTTTACAG
TTGTTGAGGCAGAGAGTAAAGAAGAAGCGAAAGAGAAGTACGAGAAACAAGTTAAAAGGG
ATGCAGTTATTAAAGTGGGTCAGTTGTTTGAAAATATAAGGGAGTGTGGGAAATGATTAA
AAAACTTAAAAATATGGATGGGTTCGACATCTTTATTGTTGGAATACTGTCATTATTCGG
TATAACCGCATTGCTACTTGTTGTCGCATTGCCTATCTATACAGTGGCTAGTTACCAAAA
CAAAGAAGTACATCAAGGGACAATTACAGATAAATATAACAAAAGACAAGATAAAGAGGA
CAAATTCTATATTGTATTAGATGATAAACAAGTCATCGAAAACTCAGACTTATTCTTCAA
AGGAAAGTTTGATAGCGCAGACATACAAGCTAGGTTAAAAGTAGGTGATAAAGTAAAAGT
TAAGACGATTGGATATAGAATACACTTTTTAAATTTATATCCGGTCTTATACGAAGTAAA
GAAGGTAGGTAAACAATGATTAAGCAAATACTAAGACTATTATTCTTACTAGCGATGTAT
GAGCTAGGTAAGTATGTAACTGAGCAAGTATATATTATGATGACGGCTAATGATGATGTA
GAGGCGCCGAGTGACTTCGCAAAGTTGAGCGATCAGTATGATTTGATGAGGGCGGAGGTG
TCAGAGTAGATGTATAGCAAAGAGTCAATTGTTAATATGATAGGCACACATAAAATGAAG
TGCAATGTATTAGCTGATGTAATACCGGAATATGATAGCAATTCAATAGCTCAGTACGGT
ATACAAGCAACGTTACCAAAACCACAAGGGGAAAACTCAAGTAAAGTTGAAGATGTTGTT
GTGAGGCTTGAAAGAGCAAATAAAAGGTATGCGCAGATGTTAAAAGAAGTCGAGTTTATA
AATCAATCACAACAGAGATTGGGGCACGTTGACTTTTGTTTCTTAGAGTTGTTAAAGAAA
GGTTATAACAGGGATGCAATTATCAAGAAGATGCCTAACTCTAAATTAAACAGAAACAAC
TTCCTAGCACGCCGTGATGAGTTAGCAGAAAAGATTTATCTACTACAGTGACGAAAATGA
CAAAAATGACAGAAATGACGAAAATGACACTATTTTTAAACTGTGAATTAATTTTATATA
ATTGATTTGTAAGAATTACCTTAAGACGTGGGGTAATAGCCACATTAGATGTTCTCATCG
ATGTGATTGAGAAGTGACAAACATGTAAAGTTGATATGTTACGCTATTAATCACTTACTA
CCTGCCTATATGGTGGGTAGTTTAATTCTTGCATTTTGAGTCATAACTATTTTCCTCCTT
TCACATTTATTGAACGTAGCTCCTGCACAAGATGTAGGGGCATTTTTTATATTTAAAATA
ACTAGAGTAATTAACGTAAAGGCGTGTGATACAGTGAAAACAATTGATTAAATTAACACC
GAAGCAAGAAAAGTTTGTGCTAGGACTCATAGAGGGCAAGAGCCAACGGAAAGCATATAT
TGACGCAGGGTATTCGACTAAAGGTAAGAGTGGGGAATATCTAGATAAAGAAGCGAGTAC
ACTTTTTAAAAATCGGAAGGTTTCCGGAAGGTACGAAAAATTGCGTCAAGAAGTAGCTGA
ACAATCAAAATGGACACGCCAAAAGGCCTTTGAAGAATATGAGTGGCTAAAGAATGTAGC
TAAGAATGACATTGAAATAGAAGGAGTGAAGAAAGCGACAGCTGATGCATTCCTCGCTAG
TTTAGATGGTATGAATAGAATGACGTTAGGTAACGAAGTTTTAGCTAACAAGAAAATAGA
AACTGAAATTAAGATGCTTGAGAAGAAGATTGAACAAATAGATAAAGGTGACAGTGGAAC
AGAAGATAAAATCAAACAACTTCACGACGCAATAACGGAAGTGATCGTCAATGAATAAAC
TTAAATCTTTATATACGGACAAACAAATTGAAATATTGAAGCAAACGCAAAAACGAGATT
GGTTTATGTTAATTAATCACGGAGCAAAGCGTACAGGTAAAACAATATTAAACAATGACT
TATTTTTACGTGAGTTAATGCGTGTGCGAAAGATAGCAGACGAAGAAGGAATTGAGACAC
CTCAATATATACTTGCTGGTGCAACATTAGGTACGATTCAAAAAAACGTACTAATAGAGT
TAACTAACAAATATGGCATTGAGTTTAATTTTGATAAATATAATTCATTCATGTTATTTG
GCGTTCAAGTGGTTCAGACAGGTCACAGTAAAGTAAGTGGTATAGGAGCTATACGTGGTA
TGACATCGTTTGGTGCATATATCAATGAAGCGTCGTTAGCGCATGAAGAGGTGTTTGACG
AGATTAAGTCACGTTGTAGTGGAACTGGTGCAAGAATATTGGTAGATACCAACCCTGACC
ATCCCGAGCATTGGTTGTTGAAAGATTATATTGAAAATACAGATCCTAAAGCAGGTATAC
TGAGTCACCAATTTAAGCTCGATGACAATAACTTTCTTAATGATAGATATAAAGAGTCTA
TTAAGGCTTCAACACCATCAGGTATGTTCTATGAACGTAACATCAACGGTATGTGGGTGT
CTGGTGACGGTGTAGTATATGCCGACTTTGATTTGAATGAGAATACGATTAAAGCAGATG
AACTGGACGACATACCTATCAAAGAATACTTTGCTGGTGTCGACTGGGGTTACGAGCACT
ATGGATCTATTGTGTTAATAGGACGAGGTATAGATGGTAACTTTTATTTTATTGAGGAGC
ACGCACACCAATTTAAGTTTATTGATGATTGGGTGGTTATTGCAAAAGATATTGTATGTA
GATATGGCAATATTAATTTTTACTGCGATACTGCACGACCTGAATATATCACTGAATTTA
GAAGACATAGATTACGTGCAATTAACGCTGATAAAAGTAAACTATCGGGTGTAGAGGAAG
TTGCCAAGTTGTTCAAACAAAACAAGTTACTTGTTCTTTATGATAATATGGATAGGTTTA
AGCAAGAGGTATTTAAATATGTTTGGCACCCTACAAACGGAGAGCCTATAAAAGAATTTG
ATGACGTGTTGGACTCGTTAAGATATGCCATATACACACATACTAAACCTGAACGATTAA
GGAAGGGGAAATGACATTGTATAAGTTAATAGATGATATTGAAGCACAAGGAATATTGCC
TAAGCATATTGAGGCTCTAATAGAGTCACATAAAGACGATAGAGAGAGAATGGTTAATCT
CTATAATAGATACAAGACACATATTGACTATGTACCAATATTCAAACGTCGACCAATTGA
AGAAAAAGAAGATTTTGAAACTGGTGGAAATGTAAGGCGATTAGACGTGTCTGTTAATAA
CAAACTTAACAACTCTTTTGACAGCGAAATTGTTGATACACGTGTTGGTTATTTACATGG
TGTTCCTGTTACTTATGATTTAGATGAAAACGCAGAAAAAAACGAAAAGTTGAAAAAGTT
TATAACCAACTTTGCCATTAGAAATAGTGTTGATGATGAGGATTCTGAAATAGGTAAAAT
GGCAGCAATTTGCGGATATGGTGCTAGGTTAGCATATATTGATACGAATGGTGATATTAG
GATTAAGAATATAGATCCCTATAATGTTATTTTTGTTGGCGACAATATTTTAGAACCTAC
ATACTCATTGCGCTACTTTTATGAAAAAGATGATGATAATGGCACTGATTATGTGTACGC
AGAGTTTTACGATAATACTTATTATTATGTATTTCGAGGAGAAGGTATTGACGCTTTGCA
AGAAGTTGGACGATATGAACATTTATTTGATTACAATCCATTGTTTGGTGTACCTAACAA
CAAAGAGATGATAGGAGATGCTGAAAAGGTTATTCACTTAATTGACGCATATGATTTAAC
AATGAGCGATGCATCAAGTGAGATTAGTCAGACACGTTTAGCATACCTTGTGTTACGCGG
TATGGGTATGAGTGAAGAAATGATTCAAGAAACACAAAAGAGTGGCGCATTTGAGTTGTT
CGACAAAGATATGGACGTTAAATACTTAACAAAAGATGTAAATGACACAATGATTGAGAA
CCATTTAGATCGAATCGAAAAGAATATCATGCGTTTTGCAAAGTCAGTAAACTTTAATTC
TGACGAGTTTAACGGAAATGTACCTATCATTGGAATGAAACTTAAACTTATGGCTTTAGA
GAACAAGTGTATGACGTTTGAGCGTAAGATGACAGCTATGTTGAGGTATCAATTCAAAGT
TATTTTATCTGCATTAAAGCGTAAAGGGTACAACTTGGATGATGATAGTTATTTAAACCT
GATATTTAAGTTCACTCGTAACATTCCAGTTAATAAGTTAGAAGAATCACAAGTGCTAAT
TAACCTGAAGGGACAAGTTTCAGAACGAACAAGGTTAGGACAATCACAACTAGTTGATGA
TGTTGATTACGAATTAGACGAAATGGAAAAAGAAAGTCTTGAATTTAATGACAAATTACC
TGACATAGATGAAGGTGACGCAAATGACAAATCCCAAAATAACCAATCAGAATGATATTG
ATGAGTATATCGAGGGTTTAATCTCTAAAGTAGAAAAACCAATAGAACAACTATTTGCTA
ATCGACTTAAAGAGATAAAACAAATCATCGCAGATATGTTTGAGAAATATCAAAATGATG
ATGTGTATGTTACATGGACTGAATTCAATAAATACAACAGGCTCAATAAGGAGTTAACTC
GTATAGGTACAATGTTGACTGATGACTATAGGCAAGTAGCTAAGATGATTCAGAAGTCAC
AAGAAGATGCTTATATAGAAAAATTCCTTATGAGCCTTTATTTATATGAAATGGCGAGTC
AAACATCTATGCAGTTTGATGTTCCGAGTAAAGAGGTAATCAAATCAGCTATTGAACAAC
CTATTGAGTTCATTCGTTTAATGCCAACACTACAAAAACATCGTGATGAAGTATTGAAAA
AGATACGTATGCACATTACACAAGGTATTATGAGTGGAGAGGGTTACTCTAAGATAGCTA
AAGCAATACGTGATGATGTCGGCATGTCTAAAGCTCAATCATTGCGTGTGGCTCGTACAG
AAGCAGGCAGAGCAATGTCACAAGCTGGACTTGATAGCGCAATGGTTGCTAAAGATAACG
GTTTGAAGATGAAGAAACGTTGGCATGCTACTAAAGATACACGAACACGTGATACTCATC
GTCATTTAGATGGGGAATCAGTGGAAATAGATCAGAATTTTAAATCAAGTGGGTGTGTTG
GGCAGGCGCCCAAGCTATTTATTGGTGTAAACAGTGCGAAAGAGAATATTAATTGTCGTT
GCAAATTACTTTATTATATTGATGAAAATGAATTGCCAACTGTAATGAGAGCACGTAAAG
ACGATGGTAAAAATGAAGTTATCCCATTCATGACTTATCGTGAGTGGGAAAAACACAAGA
GGAAAAAGAAATAATGTATCTATCGACCTTAGCATGTCGTTAAACTGCTTTTTATTATGC
ACTTTTCGGACTGTTAGGGTACGCGAAGGGCAAAAAGGAGTTTTGATATATGAATATCGA
AGAAGTTAAGTCTTTTTTTGAAGAACACAAAGACGATAAAGAAGTAAAAGATTATCTAAA
GGGACTTAAGACGGTGTCTGTTGATGACGTTAAAGGCTTTTTAGATACAGAAGAAGGTAA
ACGATTCATTCAACCTGAATTAGATCGTTATCATTCGAAAGGATTAGAATCATGGAAAGA
GAAAAATCTTGAGGATCTAATCGAACAAGAAGTACGGAAGCGTAATCCTGAGCAATCAGA
AGAACAAAAACGTATTAGTGCTCTTGAACAAGAGTTAGAAAAACGCGACGCAGAGGCAAA
ACGTGAGAAGTTAAGAAGTAACGCGCTAGGTAAAGCGCAGGAACTAAATTTACCAACATC
CTTAGTTGATAGATTTTTAGGCGATTCTGATGAAGATACTGAGCAAAACTTAAAAGCTTT
AAAAGAAACCTTTGACAAGTATGTTCAAAAAGGTGTTGAGTCTAAATTTAAATCGAGTGG
AAGAGATGTTAAAGAATCACGAAATCAAGATTTAGACCCTTCAAATGTAAAGTCCATTGA
AGAAATGGCGAAAGAAATCAATATTAGAAAATAAAGTGAGGTAATAAAATATGGCAACTC
CAACATACACGCCAGGCAATGTTATTTTATCGGATTTTAAAAACGGCGTTATTCCAGCAG
AACAAGGTACTTTAATCATGAAAGACATTATGGCTAATTCAGCAATTATGAAATTAGCTA
AAAATGAGCCAATGACAGCACAAAAGAAAAAATTTACTTACTTAGCAAAAGGTGTAGGCG
CCTACTGGGTATCAGAAACGGAACGTATTCAAACTTCTAAGCCTGAATATGCACAAGCAG
AAATGGAAGCTAAGAAAATTGGTGTAATTATTCCGTTATCAAAAGAGTTTCTTAAATGGA
CTGCAAAAGATTTCTTTAATGAGGTTAAACCTCTAATTGCAGAGGCATTTTACAAAGCGT
TTGACCAAGCTGTTATCTTTGGTACTAAATCACCTTACAACACTTCAACTAGTGGTAAAC
CGCTTGTTGAAGGCGCAGAAGAGAAAGGTAACGTTGTTACAGATACTAATAATTTATACG
TAGACCTTTCGGCATTAATGGCTACTATTGAAGATGAAGAGTTAGATCCAAACGGAGTAT
TAACTACACGTTCATTCAGAAGTAAAATGCGTAATGCTTTAGATGCTAATGACAGACCAT
TATTTGATGCTAACGGGAACGAGATTATGGGATTACCACTATCTTATACTGGAGCGGATG
TATACGACAAAAAGAAATCGTTAGCACTAATGGGTGATTGGGATTACGCACGTTACGGTA
TCTTACAAGGTATTGAGTATGCAATTTCTGAAGATGCCACGTTAACGACGTTACAAGCAT
CAGATGCTTCTGGCCAACCAGTATCATTATTTGAACGTGATATGTTCGCTTTACGTGCGA
CGATGCATATTGCATACATGAACGTTAAACCAGAAGCGTTCGCAACGCTTAAACCAACTG
AATAGGAGGAGATATGATGGCTAATCCTGCAGAAGAGATTAAGGTAAAAAAAGACAATAT
GACTATTACTGTTACAAAGAAGGCATTTGACTCTTATTACAGTCTTGTCGGTTACAAAGA
GGTTAAATCACGTCGTACTACGTCTGATAAGAGCGAGTGATAAAAATGACTCTTTATGAA
GATATTAAACTTTTACTCAAGAAAAATGGAGTGGAAGTTAAAAGTGATGAAGAAGAAATA
TTTAAGATGGAAGTTGACGGAATACTAGAAGATGTTAGGGATATAACAAACAATGATTTT
ATGAAAGATGGTCAAGTCATTTATCCTTACTCAATCAAAAAGTATGTCGCAGACGTCCTA
GAGTATTATCAACGACCTGAAGTTAAAAAGAATTTAAAGTCAAGAAGTATGGGGACAGTG
TCGTACACTTATAACGATGGTGTCCCTGATTACATTAGTGGAGTATTAAACAGGTATAAA
CGAGCAAAGTTTCATCCGTTTAAACCAATAAGGTAGAGGTGTTGTTTGTGTTTAACCCAT
ACGACGAATTCCCTCACACTATTTCTATTGGAAGTATCAAAAAAGTAGGAGAGTATCCAA
TTATACAAGAGCGCTTTGTAAGCGATAAAACAATTAAAGGATTTATGGATACGCCTACTA
CATCTGAACAACTAAAATTTCATCAAATGTCACAAGAATATGACAGAAACCTATATGTAC
CTTATGACTTGCCAATATCTAAAAACAATTTATTTGAGTATGAGGGTAGAATCTTTAGTA
TTGAAGGTGATTCTGTAGATCAGGGCGGACAACATGAAATTAAGTTACTACGACTTAAGC
AGGTGCCATATGGCAAAAGTTAAGTACGGTGCTGATAGCATGGTTGTTGAATTGGATAAG
TTCGATAAGAAAATAGAAGAGTGGGTTAAAAAAGGTATCGCTAAAACAACGATGAAGATA
TATAACACTGCTGTAGCATTAGCTCCTGCTGACTTAGGATTTTTGAAAGAAAGTATAGAC
TTTCGATTTGAGAACAACGGTCTAACAGGAGTTATCAATGTAGGTGCAGAGTATAGTGTT
TATGTTGAGTACGGCACAGGTATTTATGCCACTAAAGGTAGTCGCGCTAAAAAGATACCG
TGGAGTTATAAAGACGCTAACGGTAAATGGCATACTACTAAAGGACAAGCGCCACAGCCG
TTTTGGAACCCTGCAATTGACGCAGGACGCAAGACATTCGAGCAGTATTTTTCATAGAGG
TGGTTAAATATGTGGGTATCAGTTGAACCTGAACTTACAAATCAAATATATAAAAGATTA
ATCTCAGACCCTAACATTAACAAAATAGTTGGTGATAGGGTCTTTGACGTTGTTCAAGAT
GACGCTGTTTACCCATATATTGTTGTGGGTGAATCAAACGTCACTAACAACGAATCTAGT
GCAACAATGAGAGAAACAGTTGGTATTGTCATACATGTGTATTCACAGTTCGCTACACAA
TACGAGGCTAAGCTCATTTTAAGCGCAATAGGCTATGTGCTAAACAGGACTATAGAGATA
GAAAATTACGAATTCCAATATAGCCGTATCGATAGTCAAGCAGTATTCCCTGATATAGAC
AGGTTTACTAAGCATGGCACGATACGACTTTTATTTAAGTACAGACATAAAAAGAAAAAC
GAAGGAGTGTATTAAATGGCGCAAAAAAACTATTTAGCAGTTGTACGTCCAGCTGAAACT
GACTTAGATCCAGTAGAATCTTTATTATTAGCTGACTTACAAGAAGGTGGACATACGATT
GAAAATGATTTAGCTGAAATAGTACGAGGCGGTAAAACGGACTATTCTCCCAATGCAATG
TCAGAATCATTTAAATTAACAATTGGTAATGTGCCTGGAGATAAAGGAATTGAAGCAGTG
AAACACGCTGTACAAACAGGTGGACAGTTGCGTATATGGCTTTATGAGCGTAATAAACGT
GCAGACGGTAAACATCACGGAATGTTTGGTTATGTTGTTCCAGAATCATTTGAAATGTCG
TTTGATGATGAAAGTGACAAAATCGAACTATCATTAAAAGTTAAATGGAATACAGCAGAA
GGTGCTGAAGATAACTTGCCGAAAGAGTGGTTTGAAGCTGCAGGTGCGCCTACAGTTGAA
TACGAAAAATTCGGCGAAAAAGTCGGAACATTCGAGAATCAAAAGAAAGCTAGTGTTGTA
TCTGATTCACGCACGGAAGACCATTCTATGTAAACTAATAGATCAAGGGGGCGTAAGCTC
CCTATTTTTTTATAAAAAAATTGAAAAGAGGTATATATTTTGACTGAATTTAATCCAATT
ACAACATTAAAAATTAATGACGGAGAAAAAGATTACGAAGTAGAAGCAAAAGTAACATTT
GCATTTGACCGAAAAGCTGAAAAATTCTCAGAAGATAGCGAAGATGGGAGAAAAGGAGCA
ATGCCAGGATTCAATGTTATCTTTAACGGTTTGCTAGAATCTAGAAACAAAGCGATTTTA
CAATTTTGGGAATGTGCTACTGCTTATTTAAAAAACCCACCAACTCGAGAACAATTAGAA
AAAGCAATTGATGATTTCATCACTGAAAACGAGGATACTTTGCCGTTATTACAAGGGGCT
TTGGACAAACTTAACAATAGTGGTTTTTTCAAGAGGGAGAGTCGCTCGTACTGGATGACA
TTGAACAAAGCACCGAATATGGCCAAAAGCGAGGACAAAGAAATGACGAAAGCAGGCATA
GAAATGATGAAAGAGAATTACAAGGAAATCATGGGCGCAGAACCTTACACGATTACTCAA
AAATAAGGCAACTGACAGCTAGATATTTAGGATATATCCCTGAACATGAATTATTAGCAC
TAACACCTGCTGAATGGCGTGATTGGCTTATTGGTGGTCAGGATAGGTACCTAGATCAAA
GACAATTATTAATTGAACAAGCGCAAGCTAACGGCTTAGTACAAGCTTCTAAGAGGCTAA
CTAGTATGATTCGTGACATTGAGAAACAACGTTACGAAATAAGAGAACCTGGTAGCTATG
CTCGTGTACAAAAAGTTAGATTAGAAGAAGAAAAAAGAAGACGTGAACTCTTCAAAGAAG
GTACAAGAAAATTCCTTGAATCGAAAGGAGGTTAGCCTTTGGATACTCATTTTATGGCAA
AGATTATGGCCAATATTAGAGATTTCCAAAGCAACGTAAGGAAAGCTCAACGATTAGCAA
AGACGTCTGTACCAAACGAAATTGAAGCAGATGTAAAAGCAGATATTTCAAGATTCCAAA
GAGCTTTACAACGCGCTAAAGCTATGGCGCAAAAATGGCGTGAACATAACGTTAAAATAG
ATGGTAATAATTCACCGTTAAAACGTGCAATTGCTAGTGCAAAAACGATGTTGGCCACGT
TACACAACAAAACAATAAAAGTTAATTTCGATACGAGAGGTATGACAAAAACCCAAATTT
TAACTAAGGCACTGAATCAGTCCTTAACTGATTATAGTGAGAAAATGGACGCGCTAGCTA
CTAAAATTCGTACATTTGGTACAATTTTTGCACAACAAGTTAAAGGCTTAATGATTGCTA
GTATACAAGCATTGATACCAGTGATTGCCGGGTTAGTACCTGCAATAATGGCAGTACTTA
ATGCGGTTGGTGTATTAGGTGGTGGCGTTTTAGGTTTAGTTGGCGCATTCTCTGTCGCAG
GTCTTGGAGTTGTTGGCTTCGGTGCAATGGCTATTAGCGCTCTTAAAATGGTTGAAGATG
GAACATTGGCAGTAACAAAAGAAGTTCAAAACTTTAGAGATGCGAGCGATCAGTTAAAAG
ATACATGGCGTGATATTGTTAAAGAGAATCAAGCTAAAATATTTAACGCTATGTCAGCAG
GATTAAGAGGTATTGCAAGCGCGTTAACTAAAATGAAACCTTTCTTGTCTGAGGTATCAA
TGTTAGTTGAAGCGAATGTGCGTAAGTTTGAAGAATGGGTCAAAACGTCTAACACTGCAA
AAAAAGCGTTCGAGTCGTTGAATACCATCGGTGGGGCTATATTTGGTGATTTATTGAACG
CTGCAGGACGATTTGGTGATGGATTAGTCAATATCTTTACTCAATTGATGCCGTTATTTA
AATTCATGTCACAAGGTCTGCAAAACATGTCTATAGATTTCCAAAATTGGGCTAATAGTG
TAGCAGGACAAAATGCGATACAAGCGTTTATCGAGTACACTAAGACAAATCTACCTAAGA
TAGGTAAAATATTCGGAAACGTTTTTAAAGGTATTGGTAATTTAATGATTGCGTTCAGTC
AAAACAGTTCTAATATTTTTGACTGGCTCGTCGAATTGACAAATAAGTTTAGAGAATGGT
CTGAACAAGTAGGGCAATCTCAAGGTTTTAAAGATTTCATCAACTATGTTCAAGAGAATG
GCCCAACTATTATGAAATTAATCGGTAACATTGTTAAAGCGTTAGTAGCGTTTGGTAAAG
CAATGGCACCTATAGCTAGTAAATTACTAGATTTCATCACCAATCTAGCTGATTTTATCG
GTAAGTTATTTGAAACTCATCCGGCAGTAGCTCAGGCTATGGGTATTTTAGGTATATTAG
GTGGTGCATTCTGGGCTTTGATGGCTCCGATTGCAGCAGTGAGTAGTGTTTTAAGCAATG
TATTTGGTACAAGTTTATTAAGAATTATAAAGAAAATGTTAGATTTAACAGGGATACCGA
AATTGTTATCTAAAGCTTTTGCGCCATTAGCTGGTGTGTTTACAAGTATTTCTTGGCCTG
TATTACTAGTTATTGCAATTATAGCTGCGTTCATCGGTGTTGTCGTTTACTTATGGAAAA
CTAACGAGACTTTCAGAAAGAATATGACAAAAGCGTGGGAAGATATCAAAAGCGCTGTTT
CTGAAGCGATTCAAGGCGTAATTGATTGGTTAAGTGAACTATGGGATAAAATACAGACCA
CAATAGAACCAATCAAACCGATATTAGAAGCGTTAGGTAAAGTTTTTATGACTGTGTTAG
GCGTTTTAGTGATAGGTGTCATAGTAAACGTAATGAATGTCATTCAAGGATTATGGACAG
TGATAAAAATAGCATTCGAAGCTATAGGAACAGTGATATCTGTAGCAGTCCAAATCATAG
TAGGATTGTTCACTGCTTTAATTCAGTTGCTTACTGGCGACTTCTCAGGTGCTTGGGAGA
CTATTAAAACTACGGTTACCAATGTACTTGATACGATTTGGCAATACATGCAATCAGTTT
GGGAGTCAATTATCGGCTTTTTAACTGGCGTAATGAATCGAACGCTTTCAATGTTTGGTA
CAAGTTGGTCACAGATATGGAGTACAATCACTAATTTTGTTAGCAGTATTTGGAACACTG
TTACAAGTTGGTTCAGTCGTGTTGCTTGGAGTGTAGCTGAAAAAATGGGACAAGCATTAA
ACTTTATTATCACAAAAGGTTCTGAATGGGTTTCTAACATTTGGAATACAGTTACAAGTT
TCGCGAGTAAAGTAGCTGATGGGTTTAAAAGAGTTGTCTCAAATGTAGGTGACGGTATGA
GTGATGCACTTGGTAAGATTAAAAGTTTCTTCAGTGATTTCTTAAATGCCGGAGCGGAAT
TAATCGGCAAAGTAGCTGAGGGTGTAGCCAATGCTGCGCACAAAGTAGTCAGCGCGGTAG
GCGATGCGATTTCATCAGCTTGGGACTCTGTAACTTCATTCGTAAGTGGACACGGTGGAG
GTAGTAGCTTAGGTAAAGGTTTAGCGGTATCGCAAGCAAAAGTAATTGCTACAGACTTTG
GCAGTGCCTTTAATAAAGAGCTATCCTCTACTTTGACAGATAGTATAGTAGATCCTGTAA
GTACTTCTATAGACAGACACATGACTAGCGATGTTCAACATAGCTTAAAAGAAAATAATA
GACCTATTGTGAATGTAACGATTAGAAATGAGGGCGACCTTGATTTAATTAAATCACGCA
TTGATGACATGAACGCTATAGACGGAAGTTTCAACTTATTATAAGGGAGGTTTGTTAGTT
GATAGCGCACGATATAGAAGTAATAAGGAATGGTTCGCAGTATCGCGTCAGTGACAATCC
TTTCACTTATAATCACTTGGAAGTAGTTGAATATAACGTTACAGGCGCAGGATATCATCG
TAACTATTCTGATATAGAGGGTATTGATGGTAGATTTCATAATTACGCTAAAGAAGAACT
TAAAAAAGTAGAGCTTAAGATAAGGTATAAAGTACCTAAAATTGCTTATGCTTCACATTT
AAAGTCAGACGTCCAAGCACTATTTGCTGGACGTTTTTATTTAAGGGAATTAGCTACACC
AGACAATTCAATTAAGTATGAGCATATATTAGATATACCAAAAGACAAACAAGCATTTGA
GCTTGATTATGTTGATGGACGACAACTTTTTGTAGGACTAGTAAGTGAAGTTTCTTTTGA
CACAACACAAACATCAGGGGAATTTTCTTTGTCGTTTGAAACAACCGAACTACCATACTT
TGAAAGTGTCGGTTATAGTACTGATCTTGAAAGTAATAACGACCCTGAAAAATGGTCGGT
ACCTGATAGATTGCCTACAAACGAAGGTGATAAGAGGCGTCAAATGACATTTTACAACAC
TAACTCAGGAGAAGTTTATTATAACGGTGATGTTCCTTTAACACAGTTTAATCAGTTTAA
TGTTGTTGAAATAGAGTTAGCTGAAGATGTTAAAGCTAATGATAAGGATGGATTCACTTT
CTATACAGATAAAGGAAATATCTCAGTTATTAAGGAAGTTGATTTAAAAGCCGGAGATAA
AATAATCTTCGACGGTAAACATACCTATAGAGGTTATTTAAATATAGATTCTTTTAATAA
AACTTTAGAACAACCGGTTTTATATCCAGGCTGGAATCGATTCAAGTCTAATAAAGTAAT
GAAACAAATTACATTTAGACACAAATTATATTTTAGATAAGGAGTAGCCTATGCCAATTT
TATTAAAAAGTCTACAGGGTGTAGGGCACGCTATTAATGTTAGTACAAAGGTAAGTAAAA
AGCTAAATGAAGATAGTTCTTTGGATCTAACTATTATCGAGGACGCGAGTACGTTTGACG
CAATAGGTGCTATAACTAAAATGTGGACGATCACTCATGTTGAAGGTGAAGATGATTTCA
ACGAATATGTAATTGTCATACTTGATAAGTCTACTATTGGCGAAAAAATAAGGCTTGATA
TCAAAGCTAGGCAAAAAGAACTTGATGACCTTAACAATTCTAGGATTTACCAAGAGTATA
ACGAAAGTTTTACAGGCGTTGAGTTCTTCAATACTGTCTTTAAAGGAACGGGTTATAAGT
ATGTATTACATCCAAAAGTAGATGCATCTAAATTCGAGGGATTAGGCAAAGGAGATACAC
GATTAGAAATCTTTAAAAAAGGACTTGAGCGTTATCATCTCGAATATGAATACGATGCAA
AGACTAAAACGTTTCATTTGTATGATGAATTATCTAAGTTTGCCAATTATTACATTAAAG
CTGGTGTGAATGCTGATAACGTCAAAATACAAGAAGATGCATCTAAATGTTATACCTTTA
TTAAAGGTTATGGTGATTTTGATGGACAACAGACTTTTGCAGAAGCGGGACTACAAATTG
AATTCACTCATCCATTAGCACAATTGATAGGTAAAAGAGAAGCGCCACCGCTTGTTGATG
GACGTATTAAAAAAGAAGATAGTTTAAAAAAAGCAATGGAGCTAGTGATAAAGAAAAGTG
TCACTGCTTCTATTTCCTTAGACTTTGTAGCGTTACGTGAACATTTCCCAGAAGCTAACC
CTAAAATAGGTGATGTTGTTAGAGTGGTGGATTCTGCCATAGGATATAACGACTTAGTGA
GAATAGTCGAAATCACTACACATAGAGATGCGTACAATAATATCACTAAGCAAGATGTAG
TATTAGGAGACTTTACAAGGCGTAATCGTTATAACAAAGCAGTTCATGATGCTGCAAATT
ATGTTAAAAGCGTAAAATCTACAAAATCCGACCCATCTAAAGAACTAAAAGCATTAAACG
CAAAAGTTAACGCAAGTTTATCTATAAATAATGAATTGGTTAAGCAGAATGAAAAAATAA
ACGCTAAAGTCGATAAGATGAATACTAAAACAGTTACAACTGCTAATGGTACGATCATGT
ACGACTTTACTAGTCAATCAAGTATAAGAAACATCAAATCAATTGGAACGATTGGCGACT
CTGTAGCTAGAGGGTCGCACGCAAAAACTAATTTCACAGAAATGTTAGGCAAGAAATTGA
AAGCTAAAACGACTAATCTTGCAAGAGGTGGCGCAACAATGGCAACAGTTCCAATAGGTA
AAGAAGCGGTAGAAAACAGCATTTATAGACAAGCAGAGCAAATAAGAGGAGACCTAATCA
TATTACAAGGCACTGATGATGACTGGTTACACGGTTATTGGGCAGGCGTACCGATAGGCA
CTGATAAAACGGATACAAAAACGTTTTACGGTGCCTTTTGTTCTGCAATTGAAGTTATTA
GAAAGAATAATCCAGATTCAAAAATACTAGTTATGACAGCTACAAGACAATGCCCTATGA
GTGGTACAACAATACGCCGTAAAGACACGGACAAAAACAAACTAGGGTTAACACTTGAGG
ACTATGTAAACGCTCAAATATTAGCTTGTAGTGAGTTAGATGTACCAGTGTTTGACGCAT
ATCACACAGATTACTTTAAGCCATACAATCCAGCTTTTAGGAAAGCGAGCATGGAGGACG
GCTTACACCCTAACGAAAAAGGTCACGAGGTTATTATGTACGAGTTAATCAAGGATTATT
ACAGTTTTTACGACTAAAGGAGGCAACCAATGGCTTACGGATTAATAACAAGTTTGCATT
CTATCACTGGTGAAAAAGTAGTTGCTCAGCACGAGTACAACTATCGATTACTTGATAATG
GAATGAGCAAACTTGAGAAAATGTTTATATATCATCAAAAAGAAGAAATATACGCACACT
CAGCGAAACAAATTAAATACTTGAATGACAGTGTTGAAGATTATTTAACGTATTTAAATG
GCCGTTTTAGCAACATGATAATAGGTCATAACGGCGACGGTATCAACGAGGTAAAAGACG
CGCGTGTTGATAATACTGGTTATGATCATAAGACATTGCAAGATCGTTTGTATCATGATT
ATTCAACACTAGATGCTTTCACTAAAAAGGTTGAGAAAGCTGTAGATGAACACTATAAAG
AATATCAAGCGACAGAATACCGATTTGAACCAAAAGAGCAAGAACCGGAATTCATCACAG
ATTTATCGCCATATACTAACGCAGTAATGCAATCATTTTGGGTAGACCCTAGAACAAAAA
TTATTTACATGACACAAGCGCGTCCAGGCAATCATTACATGTTATCTAGATTGAAGCCTA
ACGGACAATTTATTGATAGACTGCTAGTTAAAAATGGCGGACACGGCACACACAACGCCT
ATAGATATATCGGCAATGAGTTGTGGATTTATTCAGCAGTGTTAGACGCTAACAACAATA
ACAAGTTTGTACGCTTTAAATACAGAAGCGGAGAAATGACGTATGGCAACGAAATGCAAG
ACGTTATGCCAAATGTATTTAACGATAGATATACGTCAGCAATTTATAATCCTATAGAAA
ACTTAATGGTTTTTAGACGTGAATATAAAACTTCTGAACAACAAGCTAAGAACGCATTAA
ATTTTGTTGAAGTAAGAAGTGCTGACGATATTGATAAAGGTATAGACAAAGTACTGTACC
AAATGGATATCCCTATGCAATACACATCAGGTACGCAACCTATGCAAGGTATTGCTTATG
ATGCAGGTATCTTATATTGGTACACTGGCGATTCAAATCCAGCTAACCCTAATTACTTAC
AAGGCTTCGATATCAAAACGAAAGAATTGTTATTTAAACGTCGTATCGATATAGGCGGTG
TGAATAACAACTTTAAAGGAGATTTCCAAGAGGCTGAGGGTCTAGATATGTATTACGATC
TAGAAACAGGACGTAAAGCACTTTTAATCGGGGTAACTATTGGACCTGGTAACAACAGAC
ATCATTCAATTTATTCTATCGGTCAAAGAGGTGTAAACCAATTCTTGAAAAACATCGCAC
CTCAAGTATCAATGACTGATTCAGGCGGACGTGTTAAACCGTTACCAATACAGAACCCAG
CATATCTAAGTGATATTACGGAAGTTGGTCATTACTATATCTATACGCAAGACACACAAA
ATGCGTTAGATTTCCCGTTACCGAGAGCGTTTAGAGATGCAGGTTGGTTCTTTGATGTAC
TGCCTGGACACTATAATGGTGCTCTAAGACAAGTACTTACCAGAAACAGTACAGGTAGAA
ATATGCTTAAATTCGAACGTGTCATTGACATTTTCAATAAGAAAAACAACGGAGCATGGA
ATTTCTGTCCGCAAAACGCCGGTTATTGGGAACATATCCCTAAGAGTATTACAAAATTAT
CAGATTTAAAAATCGTTGGTTTAGATTTCTATATCACTACTGAAGAATCAAAACGATTTA
CTGATTTTCCTAAAGACTTTAAAGGTATTGCAGGTTGGATATTAGAAGTAAAATCGAATA
CACCAGGTAACACAACACAAGTATTAAGACGTAATAACTTCCCGTCTGCACATCAATTTT
TAGTTAGAAACTTTGGTACTGGTGGCGTTGGTAAATGGAGTTTATTCGAAGGAAAGGTGG
TTGAATAATGGTAGTAGATAATTTTTCGAAAGATGATAACTTAATCGAGTTACAAACAAC
ATCACAATATAATCCGGTTATTGACACAAACATCAGTTTCTATGAATCAGATAGAGGAAC
TGGTGTTTTAAATTTTGCAGTAACTAAGAATAACAGACCGTTATCTATAAGTTCTGAACA
TGTTAAAACATCTATCGTGTTAAAAACCGATGATTATAACGTAGATAGAGGCGCTTATAT
TTCAGACGAATTAACGATAGTAGACGCAATTAATGGGCGTTTGCAGTATGTGATACCGAA
TGAATTTTTAAAACATTCAGGCAAGGTGCATGCTCAGGCATTCTTTACACAAAACGGGAG
TAATAATGTTGTTGTTGAACGTCAATTTAGCTTCAATATTGAAAATGATTTAGTTAGTGG
GTTTGATGGTATAACAAAGCTTGTTTATATCAAATCTATTCAAGATACTATCGAAGCTGT
CGGTAAAGACTTTAACCAATTAAAGCAAAATATGGCTGATACACAAACGTTAATAGCAAA
AGTGAATGATAGTGCGACAAAAGGCATTCAACAAATCGAAATCAAGCAAAACGAAGCTAT
ACAAGCTATTACTGCGACGCAAACTAGTGCAACACAAGCTGTTACAGCTGAAGTCGATAA
AATAGTTGAAAAAGAGCAAGCGATTTTTGAACGTGTTAACGAAGTTGAACAACAAATCAA
CGAGTCTGACCTTGTCAAAGGTAACTCAACAGTCAATTGGCAAAAGTCTAAGATTACTGA
TGATTATGGTAAAGCAATTGAATCGTCTGAGCAGTCCATAGATAGCGTTTTAAGCGCAGT
TAACACATCTAGGATTATTCATATCACTAGCGCGACAGATGCGCCCTCATTTAAAGATAT
AGGTACTGTCGATACACCTAAAGAAGATGGCGTTGACGATGGTTCAGATATTCCGGTAGC
TCCTAACACTTTAGGAAAATCAGGCGTGTTAGTTGTCTATGTTGTTGATGATAGTACGGC
ACGTGCAACATGGTATCCAGATGATTCAAACGACGAATATACAAAATATAAAATTAGTGG
CACATGGTACCCGTTTTACAAAAAAAATGACGGCGATTTAACTAAGGAATTCGTCGAAGA
AACATCAAACAACGCTTTAAATCAAGCCAAGCAGTATGTAGATGATAAATTCGGAACAAC
GAGTTGGCAACAACATAAGTTAACAGAACATAACGGTCAATCAATCCAAAAGAACTTATA
TAACGCCAAAGGTAATTTAGAAGCATTGGGCGCTGGGAATTATTACGTAACAAGTGTGCC
TGATTTACCAGGTATTGTTGAAAGTTACGAAGGCTACTTATCAGTATTTGTTAAAGATGA
TGCAAATAAGTTATTCAACTTCACACCTTCAAACTCTAAAAAAGTTTATACACGATCAAT
CACAAATGGTCGATTAGACTCACAATGGGCTACACCTAACGAACATAAAACAGCCGTGTT
ATTCGACGGTGCTGCAAACGGTGTAGGAACAAGGATTAATTTAACCGAAGCTTATACAAA
TTATGCAATTCTATTCATAAGCGGTACTTATCCAGGTGGTGTTATTGAAGCATTCAGTTT
AACCTCTATACCAAATGCGATTCAATTAAGTAAAACAAATGTAGTTGACTCAGACGGTAA
CGGTGGTGGTAGTTATGAATGCTTAATAACTAAAGAAAGTGGTACGACGTTAAAAATCGA
TAACGATGTGTACCTTGATTTAGGCAGTAAAACAGGTTCTGGTGCTAATGCAAACAGAGT
TACGATAAATAAAATTGTGGGGTGGAAATAATGAAAATCACAGTAAACGATAAAAACGAA
GTTATCGGATACGTTAATACTGGCGGATTACGCAATAGTTTAGATGTAGATGATAACAAT
GTGCCTATTAAATTTAAAGAAGAGTTCGAACCTAGAAAGTTTGTTTTCACTAACGGCGAA
ATTAAATACAATAGCAATTTCGAAAAAGAAGACGTACCGAATGCATCAAGCCAACAAAGT
GCGTCAGATTTAAGTGATGAGGAACTTCGCGGAATGGTTGCGAGTATGCAAATGCAGATG
ACGCAAGTGAACATGTTGACAATGCAATTGACGCAACAAAACGCTATGTTAACACAACAG
TTGACCGAACTGAAAACTAACAAAACAAATACTGAGGGGGACGTTTAAATGATGAAGATG
ATTTATCCAACTTTTAAAGACATTAAAACTTTTTATGTGTGGGGTTGCTATAAAAATGAG
CAAATTAAGTGGTACGTAGACATGGGTGTAATCGACAAAGAAGAATATGCATTGATCACT
GGTGAAAAATATCCAGAGGCAAAAGATGAAAAGTCACAGGTGTAATGCTTGAGGCTTTTT
AATTTAACACAAAGTAGGTGGCGTAATGTTTGGATTTACCAAACGGCACGAACATGAATG
GCGAATTAGAAGATTAGAAGAGAATGATAAAACAATGCTTAGCACTCTCAATGAGATTAA
ATTAGGTCAAAAAACTCAAGAGCAAGTTAACATTAAATTAGATAAAACTTTAGATGCTAT
CCAGAGGGAAAGACAGATAGACGAAAAAAATAAGAAAGAAAACGACAAAAATATACGCGA
TATGAAAATGTGGATTCTAGGTTTGATAGGGACTATCTTCAGTACGATTGTCATAGCTTT
ACTAAGAACTATTTTTGGTATTTAAAGGAGGTGATTACCATGCTTAAAGGGATTTTAGGA
TATAGCTTCTGGGCGTGCTTCTGGTTTGGTAAATGTAAATAACAGTTAAGAGTCAGTGCT
TCGGCACTGGCTTTTTATTTTGATTGAAATGAGGTGCATACATGGGATTACCTAACCCAA
AGACTAGAAAGCCTACAGCTAGTGAAGTGGTGGAGTGGGCAAAGTCGAATATTGGTAAGA
GGATTAATATAGATAATTATCGGGGCAGTCAATGTTGGGATACACCTAACTTTATTTTTA
AAAGATATTGGGGTTTTGTAACATGGGGCAATGCTAAGGATATGGCTAATTACAGATATC
CTAAGGGTTTCCGATTCTATCGTTATTCATCTGGATTTGTACCGGAACCTGGAGACATCG
CAGTTTGGCACCCTGGCAACGGAATAGGTTCGGACGGACACACCGCAATAGTAGTAGGAC
CATCTAATAAAAGTTATTTTTATAGCGTTGACCAAAACTGGGTTAATTCTAATAGTTGGA
CAGGTTCTCCGGGAAGTTTAGTAAGACACCCTTATGTAAGTGTTACAGGCTTTGTCAGAC
CTCCATATTCAAAAGATACTAGCAAACCTAGTAGTACTGATACAAGTTCAGCATCAAAAG
CCAATGACTCAACAATTACTGGCGAAGCGAAGAAACCGCAATTTAAAGAAGTTAAAACAG
TAAAATACACTGCTTACAGCAATGTTTTAGATAAAGAAGAGCACTTCATTGATCATATAG
TTGTAATGGGTGATGAACGCTCAGATATTCAAGGATTATATATAAAAGAATCAATGCATA
TGCGTTCTGTAGACGAACTTTATACGCAAAGAAATAAGTTTATAAGCGATTATGAAATAC
CGCATTTATATGTCGATAGAGAGGCTACATGGCTTGCTAGACCAACCAATTTTGATGACC
CGCGTCACCCTAATTGGCTAGTTATTGAAGTATGTGGTGGTCAAACAGATAGTAAGCGTC
AATTCTTAATGAACCAAATACAAGCTTTAATACGGGGTGTATGGTTGTTGTCAGGAACAG
ATAAAGAATTATCTGAAACGACGTTAAAGGTAGACCCGAATATTTGGCGTAGTATGAAAG
ATTTAATTAATTACGACTTGATTAAGCAAGGTATACCGGATGAAGCAAAGTATGAGCAAG
TCAAAAAGAAAATGCTTGAAATGTACATTAAACGAGATATATTGACGCGAGAAAATATTA
AAGAAGTAACGACAAAAACATCAATAAGAATTAGTGATAAAACATCAGTTGACAGTGCGT
CCACACGAGGCCCTACTTCATCAGACAAAAAACCAAGCATCGTTACTGAAAAAAGTCCGT
TCACGTTCCAGCAAGCACTGGATAGACAAATGTCTAGGGGTAACCCGAAAAAATCTCATA
CATGGGGCTGGGCTAATGCAACACGAGCACAAACGAGCTCGGCAATGAATGTTAAGCGAA
TATGGGAAAGTAACACGCAATGCTACCAAATGCTTAATTTAGGAAAGTATCAAGGCATTT
CAGTTAGTGCGCTTAACAAAATACTTAAAGGAAAAGGAACGCTCGACGGACAAGGCAAAG
CATTCGCGGAAGCCTGTAAGAAAAACAACATTAACGAAATCTATTTGATCGCGCACGCTT
TCTTAGAAAGTGGATACGGAACAAGTAACTTCGCTAGTGGTAGATACGGTGCATATAATT
ACTTCGGTATTGGTGCATTCGACAACGACCCTGATTATGCAATGAAATTTGCTAAGAATA
AAGGTTGGACAACTCCAGCAAAAGCAATCATGGGCGGTGCTAGCTTCGTAAGAAAGGATT
ACATCAACAAAGGGCAGAATACACTGTACAGAATCAGATGGAATCCTAAGAATCCAGCTA
CGCACCAATACGCTACTGCTATAGAGTGGTGCCAACATCAAGCTAGTACAATCGCTAAGC
TATATAAACAAATCGGCTTAAAAGGTATCTACTTTATAAGAGATAAATATAAATAAAGAG
GTGTATAAATGTACAAAATAAAAGATGTTGAAACGAGAATAAAAAATGATGGTGTTGACT
TAGGTGACATTGGCTGTCGATTTTACACTGAAGATGAAAATACAGCATCTATAAGAATAG
GTATCAATGACAAACAAGGTCGTATCGATCTAAAAGCACATGGCTTAACACCTAGATTGC
ATTTGTTTATGGAAGATGGCTCTATATTCAAAAATGAACCTCTTATTATCGACGATGTTG
TAAAAGGGTTCCTTACCTACAATATACCTAAAAAGGTTATCAAACACGCTGGTTATGTTC
GTTGTAAGCTGTTTTTAGAGAAAGAAGAAGAAAAAATACATGTCGCGAACTTTTCTTTCA
ATATCGTTGATAGTGGTATTGAATCTGCTGTAGCAAAAGAAATCGATGTTAAATTGGTAG
ATGATGCTATTACGAGAATCTTAAAAGATAACGCGACAGATTTATTGAGCAAAGACTTTA
AAGAGAAAATAGATAAAGATGTCATTTCTTACATCGAAAAGAATGAAAGTAGATTTAAAG
GTGCGAAAGGTGATAAAGGCGAACCGGGACAACCTGGTGCAAAAGGTGAAGCAGGTAAAA
AAGGAGAACAAGGCGTACCCGGTAAAAACGGTACTGTAGTATCAATCAATCCTGACACTA
AAATGTGGCAAATTGATGGTAAAGATACAGATATCAAAGCAGAACCTGAGTTATTGGACA
AAATCAATATCGCAAATGTTGAAGGGTTAGAAGATAAATTGCAAGAAGTTGAAAAAATCA
AAGATACAACTCTCAACGACTCTAAAACGTATACGGATACAAAAATTGCTGAACTAGTTG
ATAGCGCGCCTGAATCTATGAACACATTAAGAGAATTAGCAGAAGCAATACAAAACAACT
CTATTTCAGAAAGTGTATTGCAACAGATTGGCTCAAAAGTTAGCACAGAAGATTTTGAGA
GATTCAAGCAATCATTAAACAGTTTGTATGCAGATAAAAATCATAGTCATACAATCAAAC
AGATTGAAGGATTAGAAAATGCTTTATCAAAAAAATCAGACATAAATCACAGTCATGATG
AACGTTATCTTTTATCATCAAATGCTTTTACAAAAGAGGAAGCAGATAAACTTTATCAAC
CTATCGGTTCTTCGCAGCCGTCACTGAATATTTGGACAGGCAGTGAAACAGAATATAATT
ATTTGTATCAAAAAGACCCTAATACACTTTACTTAATTAAGGGGTGATTTTTATGGAAGG
TAATTTTAAAAATGTAAAGAAGTTTATTTACGAAGGTGAAGAATATACAAAAGTATATGC
TGGAAATATCCAAGTATGGAAAAAGCCTTCATCTTTTGTAATTAAACCCTTACCTAAAAA
TAAATATCCGGATAGCATAGAAGATTCAACAGCAAAATGGACAATAAACGGAGTTGAACC
TAATAAAAGTTATCAGGTGACAATAGAAAATGTACGTAGCGGTATAATGAGGGTTTCGCA
AACTAATTTAGGTTCAAGTGATTTAGGAATATCAGGAGTCAATAGCGGAGTTGCAAGTAA
AAATATCAACTTTAGTAATCCTTCAGGGATGTTGTATGTCACTATAAGTGATGTTTATTC
AGGATCTCCGACATTGACCATTGAATAATTTTAAACGACTAATTTTTTAGTCGTTTTTTA
TTTTGGATAAAAGGAGCAAACAAATGGATATCGGTACAATCGTAAGAACAATTTTATTAA
TAGTCGCATGGATCAATCAGTTTTTAGCAATCAAACATATTTCTCCAATCCCAGTTGACG
AAGTGTTTATAAGCACAGTCGTTACTGGGATTGTTTCAATTTGGACGTGGTGGAAGAATA
ACAACTTTACTCACGCATCTAAGAAAGGGCAACAAAAAATTTATGAAGTAAAAGCTGGCA
TTCAGTCAACTGGTGGCGCACCTAAAGTGAACGGAGATGATAACAATGCCGTCGGTTAGA
ACATACAGTCAAGCTATTAGCTACCTTAAAAGCCTAGAGGGTAAGGCGTGGAATCCAGAC
AATGCATTTGGATGTCAATGCTTCGATACTGCCAACCAATATTGGCTTTACTTATTTAAT
CATAGGTTGAAAGGTGTGGGCGCTGCGGACATTCCTACATGGAATGATTTCACTAACGAA
GCAACCGTTTACGAAAATACTGTGTCGTTTCAAGCATTGCCTGGCGACGTCGTTATTTTT
AACCGTAACTATGGCGGTGGTTATGGTCACGTAGGTATCGTAATAAGCGCTACGTTAGAT
TCTATAACTATTTTAGAGCAGAACTGGCTAGGCGGTGCTTACTGGAGTCCACCAGAAGTT
ACTACAAGACGCACACACGGCTACGACTTCCCTATGTGGTTCATTCGTCCATTCTACGCA
AAAGAAACGACCGCTAATAAAATAAGAAGCGCAGTAACGCCAGTTAAACAAGATAAGTTA
TCAAAAGGGAAAAAAATCATGCTTGTAGCTGGTCATGGTATTGGCGCATACTCTAACGAC
CCAGGTGCCGTTGCGAACGGAGAAAACGAAAGAGATTTCAACCGTAAAAATATTATCCCT
AGAGTGAAAAAGCATCTTGAGTCAGTAGGTAACACAGTATTGTTATACGGTGGCAACTCA
ATGAATCAAGATTTATATCAAGATACGTTATACGGTCAACGTGTTGGAAACTATAAAGAT
TATGGCATGTACTGGATTAAAAACGAAGTCAAACCGGATGCAATCATAGAGTTTCATTTA
GATTCTGCTAGTCCACAAGCAAGTGGCGGGCATGTAATCATTAGCGACCGTTTCCCAGCT
GATGACATTGACAAGGCATTAAGTAGCGCATTAGATAAAACAGTAGGAAAAATAAGAGGT
GTGACACCTAGAGGGGATTTATTGAACGCTAACGTGTCCGCTGAACTTAATCTTAATTAT
CGTTTAATCGAATTAGGTTTTATCACATCAATGAAAGATTTAAACTACATTAAAAATAAT
TTAGACAGCTTCACGAAGCGGATTGCTGAAGCCATTAACGGCAGACAAATTGATGCGCCA
AGTAGTAAGCCAAGCGCTGACAAAATCACATGGAATTGGAAAGGCGTATTTTATCCTAAT
CCAGAAAAAGCTATAAGAGTCAGAAAAACACCCGGATTAACCGGCACAGTCGTTGAAGAA
GATTCATGGCTATACACAAAAGATGATTGGGTAAAATTCGATCAAGTAATTAAAAAAGAT
GGCTACTGGTGGATTAGATTCAAATATCAACGTGAGGGCTCTAGTACTAACGATTTTTTT
TGTGCAGTATGTAGAATCACTGACAAGGAACAAAAGATTAAAAATGAAAAATATTGGGGA
ACTATTGAGTGGAATTAACAAACGCATTTAATGTTTAGTTAATTAAAAGTTAATAAAAAA
TAATTTGTTTTGCAATAGAAACGTTATATAATTTTTAATGTATTCGAATACATTAAAAAA
CACAAATGTTAGGATGATTAATAATGAATAATAGTAAAATTATTTCTAAAGTTTTATTGT
CTTTATCTCTATTTACTGTAGGAGCTAGTGCATTTGTTATTCAAGACGAACTGATGCAAA
AAAACCATGCAAAAGCAGAAGTTTCAGCAGAAGAAATAAAAAAACATGAAGAGAAATGGA
ATAAGTACTATGGTGTCAATGCATTTAATTTACCAAAAGAGCTTTTTAGTAAAGTTGATG
AAAAAGATAGACAAAAGTATCCATATAATACTATAGGTAATGTTTTTGTAAAAGGACAAA
CAAGTGCAACTGGTGTGTTAATTGGAAAAAATACAGTTCTAACAAATAGACATATCGCTA
AATTTGCTAATGGAGATCCATCTAAAGTATCTTTTAGACCTTCTATAAATACAGATGATA
ACGGTAATACTGAAACACCATATGGAGAGTATGAAGTCAAAGAAATATTACAAGAACCAT
TTGGTGCAGGTGTTGATTTAGCATTAATCAGATTAAAACCAGATCAAAACGGTGTTTCAT
TAGGCGATAAAATATCGCCAGCAAAAATAGGGACATCTAATGATTTAAAAGATGGAGACA
AACTCGAATTAATAGGCTATCCATTCGATCATAAAGTTAACCAAATGCACAGAAGTGAAA
TTGAGTTAACAACTTTATCAAGAGGATTAAGATACTATGGATTTACAGTTCCGGGAAATT
CTGGATCAGGTATATTTAATTCAAATGGAGAATTAGTTGGTATACATTCTAGCAAAGTGT
CTCATCTTGATAGAGAGCATCAAATAAATTATGGTGTTGGTATTGGGAATTATGTCAAGC
GCATTATAAACGAGAAAAATGAGTAATAAATAAAATAAAAATCCGTGGATGTTTTATACA
AAACTTATATTTTATAGCAGTAAGAAGCTGACTGCATATTTAAACCACCCATACTAGTTA
CTGGGTGGTTGTTTTTTTATGTTATATTATAAATGATCAAACTACACCACCTATTAATTT
AGGAGTGTGGTTATTTTAATATGCGAAGCTAAAATAACTACAAATGATACCATTTTTGAT
ACCAAAAAATAATAACCTCAAAATTTCGAGAGAAAAAACTTCATTTTAAATCGCATTAAA
TCAACGTTTCTATAAAAATAAGACCTTAAAAATTAGTTTTTTCAATCGAAATGGAAGGTA
GTATCGGATAACTTTAAACCGCGTTGTTAAGCTATTCTTGACTTCCGGAAATGGGTATTG
ATACCATTTTGATACTGAATATAACAAAAAGCCACATTACTGTGGCTTTTTTTGTTTTAT
AACTAAATCGGATTGATAGATAAGCTTTGTACTTATTTATATCAGTCCGATTTTTTGATT
GGTGTAAAAAATAATCATTG
>CP015645.1 Staphylococcus aureus CC15(ST582)-MSSA strain 08-02119, sufB-integrating prophage
TTAAGCCATTCTTGACTTCCGGAAATGACTATTGATACCATTTTGATACCATTTACTTGT
CAAAAATGGCTATTGCATCGTGTTTTTTCTGAGTATATAAATGGCTGTAAGTGCCCATCG
TTTCAGTGATTTGAGCATGTCTCATGAGTGACTGTAAAACGAAAATATCTACACCATTAT
TTGCAAGATAAGATGCATAAGAATGTCTTAACGCGTGAATGTTATAATGAGGGAAAGCTT
TTTGAAATTTCTTTTGAACATGACTGTAATGTTTGGGAGCCATTCCTCCGAAAATAAAAT
AACTACGTTCATCAAAATATTTGTTTAACTCTTTTTCATGTTGATGTCGTTCAGTTAACA
TTGTATTGATGAATTTAGGTAAAGGAACAATATCCTCTGAACTATCTGTTTTTGGTCTCG
GATATATAGTTCTATTAGAGATGTCCATTGTTTTATTTATGGATATCTCTTTTTTGTATT
TATTGTAGTCTGTCCAAACAAGCGCCATAGCTTCGCCAATCCTCAAACCTGTATAAAACA
TTAATGTAAATAACTCTCTGTAATCTTGCTCTTCAATGTCTTTGATTCTTTCTTCAAATT
CTTCACGCATCATAAACTTAGGTTTTGGCTTTACACGCGGAATAGGTTTAATTGATATTG
TTGGATCTGTACGTAATCCAAAGTATTTTTTAGCATAATTAATTACAACTTTAAAACCTG
ACCAAATTGTACGAGCAGAATTTGTTGATGCTACATTCTCTATTAGATATTTACGAAACT
CTTGGCATTGATTTTGTGTTATCTTATTCATTTTTATGTGCCCGAACTTAGCTTTAAAGT
GTTTATGATATTCATTTTGTTTGCGTCGTTTTGTTTTAGGTCTCAAATCGCTATTTTCTA
AGTAGTGATGAAAAACATAATCAAATGTTTTCGAATCACTATATCCTTCGTTTACGTCAT
TCAAAAAAATAGCCTCTGCTCTCTTAGCTTCACGCTTAGTTGAAAAACCGCGTTGCATCT
TACGTTTGTTATTACCGTATACATCTTTATATCTAATGGAAAAATACCATTTACCTGTAT
TATCATCCTTATATACTGGCATTTTGCTTCTCCCTCCTCAAAATTGGCAAAAAATAATAA
GGGTAGGCGGGCTACCCGTGATTTTAGTACTAGGTACTAAATGTGATATAATAAAATAAA
AAGTAGGTGATGTTATGACATTTAAAAACAATCATAATTTCAATGAATTAGTTTTAACGA
ATGAAGACATTAGAATTTTAAAAAATGTCTTAGAAGATGCAGTCAGTGTTTATGATGAAT
ATTCGGTATGTAATGAAGAATCCGATTTTGCTTACTGTTTATTAAGAGACTTATATACAT
TAGACAGCTTAGCTATTTCGTCAAATAATGTTTGAATTATCGAATTGTACTCTTCGATTT
TAATACCATGCATAATAGAGTTTCTGTGTTCAATAGCAGCTTTGACTGAATGTTTTAAAT
GTTCTTCTATTAAATCGTTGTTTTCCATTTCGTTTAAAAATGTTCTTATATTCCTCTTGT
AATCAGGTGTTTGTTTAATTATATCTTTATCAAACTTGTTCAATATCAGCCTACACATTA
GTTCTAGCGCTCTACCTAAAAGTAGTGATGTAGCTAGCCTTTTTTCAGACATAAAGCAAT
CATAAGCTTCAACTATATGAGTTTCAAAATCCTTGTCATTAACTGTTTCTAATAATTGAG
TGTATTTTCTTAAAGAAGCCGGTAAATCATTTGCGTTTTCTAACAAAGAATTAGGTGTTC
GATAAATTTTTGTAGATTTATCTGATAAATATAAGTCAGAATGAGTTTCAAAATAATAAT
GCGCAATTGCATCGTCGTTGTATATACTAGCTAAATCGCTCAAGTTAAACATTTGAAAAT
CATGTATGACTTTTTCGAAAATGAAAGTACTTTTTATATATTCACTTAACTTCTCGAAAG
ATCTTTCTGTTCTTTTTAAAACATCATCTACAGAAATATTTATTTTCTTCGCTTGCATGC
CTTCTGACCCACCGTGAATATAAATTAAACCTCTGTAAAAACTGATATTCAAATCTGCGT
AGCTTTATTTTATACCGGAATAAAAGGGGAAGTATCCAGTATTTTTATCTATTACATCAC
CAAAAAATATATCCACTAATTCTTTATATTTTTTGTGAAGTTCATTCATTCTTTTTTCTA
TATCGTTATATCTCCATAAGTATTGTTTCTCTTCCATCCCTCATCATCCTCACGCCACAC
AAGCGCTATTAATCAATATCCAATAATTGTTGTTTTTTCTTATCGAACTCTTCCTGAGAA
ATTACTCCGACATCTAATAATTCTTTATATTTTATTAATTCATCAGCAACAGAAAAACTC
ATTTTTTCAGAATTGGATGGTTTCATAGAACTTTCTCGAATAGAGATTTGTTCTTGTATT
GTTTCCGCCATTCTAGATACAGTGTTTTTTGATATGCTTCCTATAGCGATACTTGATGAA
CCGTGATGTATAATTATTTCGCCAAAAAGAAGTCCTTTTTTATACGAAACAGAATTGATT
TTCTCGAATGGAAATTCATGAAATTTCAAACCATATATCATACCTTTATCTAAGAATAAC
AATCTTAGATCAGTACATACTATTAAGTAGGTATTATTATTGTACAATCCCGAAGTTACA
TACATTATGTTTTCATTATCTTTTAAAATCATAGGTAGTTCTTTCACTTCTTTTTTTGTA
CCAAACAAATCCTCTACACCTATTTCGCTAAATCTTTGGTAGATTTTAGATAAGTTTTCG
TCAGATTTATTGATTTCACTTTCAAATTTCACTTCTTTTCTAGGTTTACTTTGGTATTCT
TTTAAAATTTCTCTTTTGTCTTCAACAGATAGTTGCTTGTATTGTTTCTTTTCTTCTTTT
GTTTTAGTTGCTAAATATTGACTCTCAATCATACTTTCTTTGAACGTTAATCTGCTCTTA
GGTAATTCTTTCATGTTCATTTCTCCTTTATTTTTTGATTGTTAAATCGTTAGATCATAA
GCATATTTAAATTCATTTATAAAATCAGATTTGCTTTCCATTTTCTCTTCTAAAAAACTT
AAGTAGTTTTCTGCGTGGTAATTTTCGTTATTTGACATATAGTCGTTTAACCCATTGTGT
ATATGTCTTCTGATTACTTTTACCGCTATATGGATCGCTTGAAAACTCATTTGATACTTG
TACGAAATTTGCTCAATATTAAAGTTGTTTATATATTTGTATCTTATATGTAAAGGAAAC
AATAAACATGAAGCAAATGAGTTTGCTTCATATTCTTCAGCAATCCTTCTATAATAATCT
TTATATGTGAATGTTTTATTTAAATTAACTCCAGTATGTCCCATTATAAAATGACCATAT
TCATGAGCTAAAGTAAATCTTAGACGATTCATAGGCAGTAAATCGTTATAAACTATAATC
GCTTTGTCTCCTTTTCTAATATGAAACGCTTCTTCTGAACCGAAAATAGAAGGTATTTTA
AAATATAAAGTGCCAGTATTCTGAGAAAATTCAGAGAAAGTCACTAATTTAATACGTTTA
TCTTTTGAGATAATTTCAAATATATCTAAAGGAAAAGATAAGTTATATAGACCATTTGTG
ATCTCGTAAACTGCTTTCGCAGATTTAAAAAAAGATTTTTCATAATTTAATTTCAATTAA
AAAGCCCCTTTGTTACTTAGTTAAATCATCCCAATCATCAAACATTGCTTCTAATATAGT
CAAAGCTTTTTGCCTTTGTGCCTCCGTCATATTTTCTGTAGCTCGATGCATAATAAGAAT
ATCTTCACTTTTATCTTCTCCGGAGTACTCATCTTTTTCTCTACCTAATAAGTAATCAAC
TGATACATCGAAGTGATCGGCAATTTTTTGCACCTTATCAATGCCTGGTTTGGTTTTCTC
CCATCTTCTGATTTGTCCGTTTGAAAACCCTAAAGTTCTCTCTAATTCAGCAAAAGTCAT
ACCTTTTGAATTGCACAAATTACGGATTCTTTGTACTAGATTCATAAATTTCTCCTATCA
CAGATTAACTTTTTCGCTATTTTTGTTGACAATTAGCATAAAAGTTAATATACTGTATTT
AAGCTTTAAATTTAGCTTACTAAACACATAACAATTATTCGTTGGGGAACGAGTATTCAA
TACCTTTATGACAGGCATTACGAATTGTTATAGGTTTATTAAACTATGCTTAAATATTAG
CATAAAAGTTATTGGTGTTCAACAGATAATTTATTTGCTTAGAAAAAATGTTATAGGAGG
TGCTAATATGTCGACAACAGATTTCGGCTTGAAAGTGAGAACGGAATTATTAAAACGCAA
CATGACAAACAAGCAACTTGCGGAAATGCTAGAAATTTCATGTGCTTACTTATCGGATAT
TTTACGTGGACGTAGAGATGCTTTTGAACAAAAGAAACGTATTGCGAAAATTTTAGAAAT
TAAAGAAGAGGTGAAGAGTTAATGAATGAAATTAAAACTTTCAGTAACGACATGTTTTCA
ATCTTAATCAAACAAGATAATGAAAATAATTTATTCGATTTAGAAACTGTCGCAAAAAGT
TTGGGGTTCACTCAGTTTAAAAACGGCAAACAATATATTCGTTGGGAAACTATCAATAAA
TATTTAGGTAAATATCTTTCCCAAGAAGTTGGGAAAGGCGATTTCATACCAGAACCAATG
GTATATAAGTTGGCTTTCAAAGCAGGTAATGCTGTAGCAGAAAAATTTCAAGATTGGTTG
GCGATGGAAGTCCTACCAGCTATTCGCAAACACGGTATCTACGCAACAGACAATGTAATT
GAACAAACATTAAAAGATCCAGACTACATCATTACAGTGTTGACTGAGTATAAGAAAGAA
AAAGAGCAAAACTTACTTTTACAACAAGAAATCGGAGAACTAAAACCCAAAGCAGACTAT
GTAGATGAAATCTTAAAGTCAACTGGCACATTAGCCACAACTCAAATCGCGGCAGACTAC
GGTATATCAGCACAAAAGTTAAACAAACTACTACACGAAGCTAGACTACAACGAAAAGTA
AATAAACAGTGGGTGCTTTACTCAGAACACATGGGCAAGAGTTACACAGATTCAGACACT
ATAACAATTGTGCGTTCTGATGGCAGAGAAGACACAGTTTTACAAACTAGATGGACACAA
AAAGGCAGATTGAAAATACATGAAATCATGACTGAATTCGGTTATGAAGCTAATTTAGGG
GGAGCGTAAATGACACCAGAACAAAAAGAAAAGCTAAACAATATAGTATTAACACTTTAT
GCAGTTAAAGAAAACAAAAGTCAAACATACACACACAAAGATACTCTTACTGTGACATAT
GCAGGCGAGATTGAGCACACTTACGAAGTCGACAGAGAGAAACACCTTGAATCAATGATT
GAGTGGGCAATTGACCAAATCGAACAGCACTTTGATTTAGACGAAGAAGAATAACACACA
ATTGAACAAACAACTTAATAGGAGGAATTATCAATGAACACACTATATAAAACAACCCTC
CTCATCACAATGGCAGTTGTGACGTGGAAGGTTTGGAAGATTGAACGAAATACGAGAAAG
CCTGTAATCAATCGGAATGATTTTAGTAAAGAGTCTACAGCAGAAACGATTGAGCGACAC
AGTGATCCTGATTCAGGAATAAAACTACTTAAGGCATTTTCCGACTTCACTAAACAAGCT
GAAAAGCAAAAACCTACACTAGGAGAAGTTTATAGACGGAACAAACCTGAATTACCAACC
GTTACTTTAGACGAAAACGGACTGTTTATAAATGATTTTAGGGTGCCTTATGTACTTGAG
GAAGGGGTTAACGTAAAGAAATCTATGAACAACCTATATAAGGTCAGTTTGGACTTTTTC
GCTAAAAGTATTATTGCAGATAATTACGAAGCAGATAACCCAGAGAATCAACAGTTATTT
TAAAGGAGGAAAAGATATGATGAAAAATAGTTTGCAAGCTAAAGAACTTGCGGTAATTTT
ATCTGTTTCTAAATCCAAAGCAGGACAAATAATAAGAGAACTGAATAAAGAGCTTGAAGA
TGAAGGATACATTGCGATACGAGGCAGAATACCAGTCCAATTAGCTAGGAAAAAATTCCC
TTATCACGACTTATCAGACGAGAGAATAATGGAGGAGTTGAAAAAAGAAAATGAGTAACA
TTTATAAAAGCTATCTATTAGCAGTATTATGCTTCACAGTCTTAGCGATTGTGCTTATGC
CATTGTTGTACTTCACTACAGCATGGTCAATTGCGGGATTCGCAAGTATCGCAACATTCA
TATTTTATAAAGAATACTTTTATGAAGAATAAAAAAACTGCTACTTGCGCCAACAAGTAA
CAGTATCAAGCACTTAAGAAAAATTTCAAGTTAAATATAAAATGAAAAACGGAGGAAGTC
AAGATGTATTACGAAATAGGCGAAATCATACGCAAAAATATTCATGTTAACGGATTCGAT
TTTAAGCTATTCATTTTAAAAGGTCATATGGGCATATCAATACAAGTTAAAGATATGAAC
AACGTACCAATTAAACATGCTTATGTCGTAGATGAGAATGACTTAGATATGGCATCAGAC
TTATTCAACCAAGCAATAGATGAATGGATTGAAGAGAACACAGACGAACAGGACAGACTA
ATTAACTTAGTCATGAGATGGTAGGAGGTCGCTATGAAGCAGACTGTAACTTATATCATT
CGTCATAGGGATATGCCAATTTATATAACTAACAAACCAACCGATAACAATTCAGATATT
AGTTACTCCACAAATAGAAATAGAGCTAGGGAGTTTAACGGTATGGAAGAAGCGAGTATC
AATATGGATTATCACAAAGCAATCAAGAAAACAGTGACAGAAACTATTGAGTACGAGGAG
GTAGAACATGACTGAACAAACATTATTTGAACAGTTGAACAGTAAAAACGTGAATGATCA
TACAGAACAAAAAAATGGATTAACTTATCTAGCATGGTCATATGCACACCAAGAGCTGAA
AAAGATTGACCCAAACTACACAGTAAAAGTACACGAGTTTCCACATCCAGATATTAACAC
AGAAAATTATTTTGTACCTTATTTGGCTACACCAGAAGGCTATTTTGTACAGGTATCTGT
GACTGTGAAAGATAGTACAGAGACTGAGTGGCTTCCAGTATTGGACTTTAGAAATAAATC
GCTTGCTAAAGGTAGTGCAACAACTTTCGATATTAACAAAGCGCAAAAACGATGTTTTGT
TAAAGCTTCGGCTTTACACGGTTTAGGCTTATATATCTACAACGGCGAGGAACTACCAAG
TGCAAGTGACAACGATATTACAGAATTAGAAGAGCGTATCAATCAGTTCGTGAACTTATC
TCAAGAAAAAGGGCGAGATGCAACTATCGATAAAACGATGAGATGGCTAAAAATATCTAA
CATTAATAAATTAAGTCAAAAACAAATCGCAGAAGCACACCAAAAATTAGATGCGGGATT
AAAACAATTGGATAGTGAGGAGAAACAATAATGTTAAACAGAGCAGTATTAGTAGGACGC
TTAACAAAAGACCCAGAATTAAGAAGCGCGCCAAATGGCGTAAATGTAGGTACATTCACA
TTGGCAGTAAACAGAACATTCACGAATGCTCAAGGCGAGCGTGAAGCAGATTTTATAAAC
GTAGTAGTGTTCAAGAAACAAGCTGAAAATGTTAAAAACTACCTTTCTAAAGGGTCGCTG
GCAGGTGTAGACGGGCGATTACAAACACGTAGCTACGAAAATAAAGTCGGGCAACGTGTA
TTTGTGACAGAAGTAGTAGCGGACAGTGTTCAATTCTTAGAACCGAAGAATAACAACCAA
CAACCAAACAACAATTATCATCAACAAAGACAAACTCAAACTGGTAATAATCCTTTTGAT
AATACCACTGCGATTACTGATGATGACTTACCGTTCTGATTGGAATGATTAGATGCCAAT
AATTACTAGTTATATCACTCAAGATGACGGTACAACAACAGTTGTCATCTCGGGTGTTGA
ATTAGGCAATAAAGAAACATTACTACTTGATAACGGATTTGATGTGGAAGTCGATGTAAG
CGTCATAGATCCGTTTCAAATTACCGGCAAGCAACGACGAAAAATATTCGCGCTTGTCAA
AGACATAGAAGAATATACAGGTCAACCAATGGACTATATGCGACATATGTTCATCGAGTA
TGTAAGGACTTACTACGGCTATGATGAACGTATTTCACTAAGTAATTGTACGAGAACACA
AGCAAGTCAAATCATTGAAGCAACGCTTGACTGGACGTTCTACAATGACATACCACTTAG
CTACAAAACAAGCGACTTGCTGAAACAAGATAAATCGTTCTTATACTGGTCAACTGTCAA
CCGCAACTGTGTAATATGCGGAAAGCCTCACGCAGACCTAGCACATTATGAAGCAGTCGG
TAGAGGTATGAACAGAAACAAGATGAATCACTACGACAAACATGTATTAGCGTTATGTCG
CGAACATCACAACGAGCAACATGCGATTGGTGTTAAGTCATTTGATGATAAATATCAATT
GCATGACTCGTGGATAAAAGTTGATGAGAGGCTCAATAAAATGCTGAAAGGAGAGAAAAA
GGAATGAATAGACTAAGAATAATAAAAATAGCACTCCTAATCGTCATCTTGGCGGAAGAG
ATTAGAAGCGCTAAAAAAATTAAAAAATTTACCCCTGAGGATTCTAAAGGTTTTCCTGAT
ATAACAAAAGATTCAATAAAAGAACCTAAATAAAAATATTATGGTTGATAAAATCCCATT
GTTCTTTTGTTAACCACCCTTGTTTGTTATTGACTATTTCTGTAACAAACAGCTTATCTC
CAGAATCGAGATAAGGTTTCAACTTTTCTATCATTTCTGAAGTTGATAAAGAAGAACGGA
ATAAAAATGAAGATTTCCAATAATTGCAATGACCATTAGAAATTTCCTTTTTTATAACAT
TTCTCAATTCCTCATATTTTTGTCCGGGTGAGTTTAAATCATATGTTAACATATAAGGTT
TTTCCATATTTTATTCACCCCCAATCTAACGCAGTAGCGATAACAAAATTATACCAGAAA
GGAGATAACGAAATGGCAACATTTAGAGTTTACAAAGAATCAGGTAACTTTGTCACAGTA
CACAAAGATTTTATACATGATTCTAATATAAGTTGGAAGGCTAAAGGTATTCTACTTTAT
TTGTTAAGTCGACCTGATAACTGGCAAATTTACGAAACAGAACTAGAGCAACATTCAACT
GATGGACTTAGCGGTTTAAAGAGTGGAATCAAGGAACTGGAAGAAATTGGATACATTCAA
CGTAGTAGAAAACGTGATAAAAGTGGTAGGTTAAATGGTTATGAGTACTTAGTATATGAG
CAACCGCACCACATTCGATTTTCCAACGTTGGAAAAACCGTTAACGGTAAAACCAACAAT
GGAAAAACCGTTAATGGTAAATCGCATACTACTAATAATAATAGTACTAATAATGATTTA
ACTAATAATAACAATACTAATAATGAAGGAAGTATATTGTCGGGCAACCCGACGGTGTCT
TCCATTCCCTATAAAGAAATTATCGAATACTTAAATAAAAAAGCAGGAAAGCATTTTAAA
CATAATACAGCTAAAACAAAAGATTTTATTAAAGCAAGATGGAATCAAGATTTTAGGTTG
GAGGATTTTAAAAAGGTGATTGATATCAAAACAGCTGAATGGTTAAACACGGATAGCGAT
AAATACCTTAGACCAGAAACACTTTTTGGCAGTAAATTTGAGGGGTACCTCAATCAAAAA
ATACAACCAACTGGCACGGATCAATTGGAACGCATGAAGTACGACGAAAGTTATTGGGAT
TAGGGGGATATTATGAAACCACTATTCAGCGAAAAGATAAACGAAAGCTTGAAAAAATAT
CAACCTACTCATGTCGAAAAAGGATTGAAATGTGAGAGATGTGGAAGTGAATACGACTTA
TATAAGTTTGCTCCTACTAAAAAACACCCGAATGGTTACGAGTATAAAGACGGTTGCAAA
TGTGAAATCTATGAGGAATATAAGCGAAACAAGCAACGGAAGATAAACAACATATTCAAT
CAATCAAACGTTAATCCGTCTTTAAGAGATGCAACAGTCAACAACTACAAGCCACAAAAT
GAAAAACAAGTACGCGCTAAACAAACAGCAATAGAGTATGTACAAGGCTTCTCTACAAAA
GAACCGAAATCATTAATATTGCAAGGTTCATACGGAACTGGTAAAAGCCACCTAGCATAC
GCTATCGCAAAAGCAGTTAAAGCTAAAGGACATACGGTTGCTTTTATGCATATACCAATG
TTAATGGATCGTATCAAAGCGACATACAACAAAAATGCAGTAGAGACTACAGACGAGCTA
GTCAGATTGCTAAGTGATATTGATTTACTTGTACTAGATGATATGGGTGTAGAAAACACA
GAACACACTTTAAATAAACTTTTCAGCATTGTTGATAACAGAGTAGGTAAAAACAATATC
TTTACAACAAACTTTAGTGATAAAGAACTAAATCAAAATATGAACTGGCAACGTATCAAT
TCGAGAATGAAACACAACGCAAGAAAAGTAAGAGTAATCGGAGACGATTTCAGGGAGCGA
GACGCATGGTAACCAAAGAATTTTTAAAAACTAAACTTGAGTGTTCAGATATGTACGCTC
AGAAACTCATGGACGAGGCGCAGGGCGACGAAAATAAGTTATATGACCTATTTGTCCAAA
AACTTGCAGAACGTCACACACGCCCCGCTATCGTCGAATATTAAGGAGTGTTAAAAATGC
CGAAAGAAAAATATTACTTATACCGAGAAGATGGCACAGAAGATATTAAGGTTATCAAAC
ATGAAGACAACGTAAATGAAGTTTATTCGCTCACAGGAGCCCATTTCAGCGACGAAAAGA
AAATCATGGCTGATAGTGACCTAAAACGATTTAAAGGCGCTCACGGGCTTCTATATGAGC
AAGAACTAGGATTACAAGCGACGATATTTGATATTTAGAGGTGGCACATGGAAATAGAAA
TTAAATTTAACGAAACGTTTGAGGCACCTATGGGCTCGCCTCGTCCACGCTTTCGTAATA
CAGGTAGATTTGTTCAAACTTACATGCCTACGTCTTATACAAAGCATAAAGCGTATATAC
AAGGGCAAATGCCTAAGTTGAATCTAGAGCGCGCACTAAAAATCGAATTAGACTTTTACT
TTCCATTGCTTAAATCATGGTCGAAGAAAAAGAAAAGCCAAATGGTTGGACAGTATAAAG
TGACTAAGCCGGATATCGATAACTTAATTAAAACGGTATTAGATGCTTGTAATGGTCATG
TATGGAAAGACGATAACCAAATTACAGAAATAACTAGCTCAAAGCGTTATGGAATTGAGC
CCAAAATAATCATGCGAGTTGAGGAAGTGATCTAATGCAACAACAAGCATATATAAACGC
AACGATTGATATAAGAATACCTACAGAAGTTGAATATCAGCATTTCGATGATGTGGATAA
CGAAAAAGAAGCGCTGGCGGATTACTTATATAACAATCCTGACGAAATACTAGAGTATGA
CAATCTGAAAATTAGAAATGTAAATGTAGAGGTGGAATAAATGGGAAGTGTTGTAATTAT
TAATAATAAACCATATAAATTTAACAATTTTGAAAAAGAAATAATGGCAAAGCGTGGGAT
AAATGCTGGAATTGTTTCTAAACGTGTTAGAGGTTGTTGGGAGTTTTCAGAAGCTTTAGA
CGCGCCTTATGGCATGCACCTAAAAGAATATAGAGAAATGAAACAAATGGAAAAGATTAA
ACAAGCGAGACTCGAACGTGAATTGGAAAGAGAGCGAAAGAAAGAGGCTGAGCTACGTAA
GAAGAAGCCACATTTGTTTAATGTACCTCAAAAACATTCACGTGATCCGTACTGGTTCGA
TGTCACTTATAACCAAATGTTCAAGAAATGGAGTGAAGCATAATGAGCATAATCAGTAAC
AGAAAAGTAGATATGAACAAAACGCAAGACAACGTTAAGCAACCTGCGCATTACACATAC
GGCGACATTGAAATTATAGATTTTATTGAACAAGTTACGGCACAGTACCCACCACAATTA
GCATTCGCAATAGGTAATGCAATTAAATACTTGTCTAGAGCACCGTTAAAGAATGGTCAT
GAGGATTTAGCAAAGGCGAAGTTTTACGTCGATAGAGTATTTGACTTGTGGGAGTGATGA
CCATGACAGATAGCGGACGTAAAGAATACTTAAAACATTTTTTCGGCTCTAAGAGATATC
TGTATCAGGATAACGAACGAGTGGCACATATCCATGTAGTAAATGGCACTTATTACTTTC
ACGGTCATATCGTGCCAGGTTGGCAAGGTGTGAAAAAGACATTTGATACAGCGGAAGAGC
TTGAAACATATATAAAGCAAAGTGATTTGGAATATGAGGAACAGAAGCAACTAACTTTAT
TTTAAAAGGGCGGAAACAATGAAAATCAAAATTGAAAAAGAAATGAATTTACCTGAACTT
ATCCAATGGGCTTGGGATAACCCCAAGTTATCAGGTAATAAAAGATTCTATTCAAATGAT
GTTGAGCGCAACTGTTTTGTGACTTTTCATGTTGATAGCATCTTATGTAATGTGACTGGA
TATGTATCAATTAACGATAAATTTACTGTTCAAGAGGAGATATAACAATGAAAATCAAAG
TTAAAAAAGAAATGAGATTAGATGAATTAATTAAATGGGCGCGAGAAAATCCGGATCTAT
CACAAGGAAAAATGTTTTTTTCAACAGGATTTAGTGATGGATTCGTTCGTTTTCATCCAA
ATACAAATAAGTGTTCGACGTCAAGTTTTATTCCAATTGATATCCCCTTCATAGTTGATA
TTGAAAAAGAAGTAACGGAAGAGACTAAGTTTGATAGGTTGTTAGAGGTATATGAGATTC
AAGAAGGAGTCTATAAATCCGCATTACACAAAGGTATCAGTTTGAACGAACGTTTTGAAG
ACGACAATATTTTTCCTACTAAAGCATTCTATATCTTAAACGATGACATGACGATGACAT
TGATTTGGAAAGATGGGGAGTTGATAGAATGATGCAAACCTATAAAGTAAGTCTTTGTAT
CAAGTTCTTAGCGTCTAAATGTAATTATAAATTAAAAAAGCATTATTTTGTGCAAAGTAC
GAATGAGGAAGAAGCCACGAATACGGTATTAAAACTGACTCGTAAAAAGCTCCCATTCAA
AACTGCAAGCATAGAAGTAGAAAAAGTGGAGGTAGTAGAATGATGCCTAAATATCGAGTG
TGGGACGAATATACAGGAAGAATACACGATGTTGTAGGATTCGACTTCATCGAGAATGAA
GTTCACTATGAAAACTACGCGGAAGCAGAAGCTTTAATACACGCAAGAGATTTCAAAGAT
GTAGAACTTATGCAAAGTACAGGACTTAAAGACAAAAACAACAACGAAATATATGCGGGA
GATATAGTTGAGTTCAAAGATGGAGTACTCATGATAGCGGGCGACGATGAGTCTTTAGTA
GATACAATTAATAGAGCAGTGATATCTATTGATATTGTAAATGGTATTCAATTAAAAGAT
TTTATGTTTGAGGGTGCACTCTCTGAAAATGATTACTTTGAGTATATAGACAAAAAATCC
TTCCTTAGATATGACTGTGAGGTTAAAGGCAACATATTTGAATCATCTCATTTACTGGAG
GTAACAGAATGAACTATGAAACAGGGTTCCAACTAGGTGTAATGGAAGCTAGGTTGAAGA
AGATGAGAAAACAACGTGATGAGTACAAGAAGCAACGAGATGAGCTTATTGGGGATATGA
CGGAAGTTAAGAGAAAAGCAAAAGCATTTGATGAGATAGATAATCTGATTTATGAAGTAT
TCGAAATGATGAATTGCTTTAAATTCAGTTTTATCAATGAAAATAAAGAGCTTATCCTCG
ATAGCGAATCAAATATTTTCTTTTCACTAAAAGATTGCGCTAACAAATTAGATTTAGTTG
TTAAATTTATTCATTGGGTTAGCAGATGTTGTATTGAAAATATATCTCCTGAAAGAACAC
AGGTTTTTTTACAAACAGGTTTCGAACTTTATATTGGCAAACATTTAACAAATAATGATT
ACGAATACATGTATAAATGCTTTGGTAACGGATTAAATAGTGATGGCGCATATAGTTATG
CCAGAAGATTATTAAATATTTCGGAGGGTTAAAAATGACTGTAGATAAAAAAAGCGTTGA
AAAATTTAAAAAACATATCAAAGAGCTGGAGAAGAAAGCAAGCGCATGGGATAGGTATTG
CAAGAGCGTTGAAAAAGATTTAATAAACGAATTTGGCAATGATGATGAAAGAGTTAAATT
TGGAATGGAATTAAACAATAAAATTTTTATGGAGGAAGACACTAATGAATAATCGCGAAC
AAATCGAACAGTCTGTTATAAGTACTAGTGCGTATAACGGCAATGACACAGAGGGATTAC
TGAAAGAGATTGAAGACGTGTATAAGAAAGCGCGAGCGTTTGATGAAATACTTGAGGGAA
TGACAAATGCTATTCAACATTCAGTTAAAGAAGGTATTGAACTTGATGAAGCAGTAGGGA
TTATGGCAGGTCAAGTGGTCTATAAATATGAGGAGGAGCAGGAAAATGAGTAACACATTA
CAAGTAAAACTATTATCAGAAAACGCTATAATGCCCGAACGAAATCATAAGACGGATGCA
GGTTATGACATATTTTCAGCTGAAACTGTCGTACTTGAGCCACAAGAAAAAGCAGTGATT
AAAACAGATGTAGCTGTAAGTATACCAGAGGGCTATGTCGGACTATTAACTAGTCGTAGT
GGTGTAAGTAGTAAAACGTATTTAGTGATTGAAACAGGCAAGATAGACGCGGGATATCAT
GGCAATTTAGGGATTAATATCAAGAATGATATTGAAACGTTAGAGATTTGGGATGATGGT
AACTTTAGTCGAAATGTTGCTGGGATAGACGGAAAGTATGCCCCACCACATCCATCAGAT
AAAATTTTATTTATGAATGGTAGTTATGTCATAAACAAAGGCGACAAACTAGCGCAACTG
GTTATCGTACCTATATGGACACCGGAACTAAAGCAAGTGGAGGAATTCGAGAGTGTTTCA
GAACGTGGAGCAAAAGGCTTCGGAAGTAGCGGAGTGTAAAGACATCTTAGATCGGGTCAA
GGAGGTTTTGGGGAAGTGACAATAAACAAATTAAAAAATATGCTCACGAATATTGGTTTG
AATGTAGAAAGTGAGAAGTTATCCAAAGTTGAAGTCCAGTTATTTCCGACAGAACAACAA
TTAAAAGATAATACAGTGTTTGAAGGTTATTCTTGCAATATTAAGAATTGGCCTAAGTTC
AAAATTTGGATAAACAGATCTAACAAAGTAACTATAAAATCACGAGGAGTTCAAAAGAGT
TTTGATATAGAAGATGAGAAGTCATTAAGGAAAGAATTAAAGGGTTTTGAAATTTTGTAA
AAGAGATGCAGTTATTAAATCAAGTAGATATAGGAGAGGGATAAACTAATGAAAGAACGA
CTAAAAGCATTTTTATATTTTTTAATGTCCATATTCCTTTTCCCTTTTACGTTTTTGTAT
TTGTTAGCTTACCATCACTTTGAAGACAAGCAACATTTTTTAACAACATGTATAGAGTAT
ATAGAACTTGTTTATATGCTATTTATGCATAGTATTTTAGGTAAAAAAGTAAACGAACCT
TTTAACATCGACGAAATAGATTTTTGGTTGAGGTTTGGTTTCAAACTAAAAAGATATACG
GGTTTAAGTAAAGAAGAAATAAAACTACTACGTCAAGAAATACCAGTCTTACGTTATGAC
AAACCAGAAGTAACAAAAGACTATATAGAGTACATTAATATTAATTATACGGCAGACACA
TATTATTGCTTTTATAAAGATGGAACGTTTAGGTTCTATGATGATTATACTAACCAAAAA
CTAAAAGGAAATATTGATTCAGATTTTTTCAAAAAACTAGAATCATGGAAGCTCCTAGTA
GAAAAAGGAAAGAGAATAAGTGATGATATTTAAAAAATTCGATTTGGTTATTAGAAATAA
TAAAGAAGGTAGGTAAACAATGATTAAGCAAATACTAAGACTATTATTCTTACTAGCGAT
GTATGAGCTAGGTAAGTATGTAACTGAGCAAGTATATATTATGATGACGGCTAATGATGA
TGTAGAGGCGCCGAGTGACTTCGCAAAGTTGAGCGATCAGTATGATTTGATGAGGGCGGA
GGTGTCAGAGTAGATGTATAGCAAAGAGTCAATTGTTAATATGATAGGCACACATAAAAT
GAAGTGCAATGTATTAGCTGATGTAATACCGGAATATGATAGCAATTCAATAGCTCAGTA
CGGTATACAAGCAACGTTACCAAAACCACAAGGGGAAAACTCAAGTAAAGTTGAAGATGT
TGTTGTGAGGCTTGAAAGAGCAAATAAAAGGTATGCGCAGATGTTAAAAGAAGTCGAGTT
TATAAATCAATCACAACAGAGATTGGGGCACGTTGACTTTTGTTTCTTAGAGTTGTTAAA
GAAAGGTTATAACAGGGATGCAATTATCAAGAAGATGCCTAACTCTAAATTAAACAGAAA
CAACTTCCTAGCACGCCGTGATGAGTTAGCAGAAAAGATTTATCTACTACAGTGACGAAA
ATGACAAAAATGACAGAAATGACGAAAATGACACTATTTTTAAACTGTGAATTAATTTTA
TATAATTGATTTGTAAGAATTATCTTAAGACGTGGGGTAATAGCCACATTAGATGTTCTC
ATCGATGTGATTGAGAAGTGACAAACATGTAAAGTTGATATGTTACGCTATTAATCACTT
ACTACCTGCCTATATGGTGGGTAGTTTAATTCTTGCATTTTGAGTCATAACTATTTTCCT
CCTTTCACATTTATTGAACGTAGCTCCTGCACAAGATGTAGGGGCATTTTTTATATTTAA
AATAACTAGAGTAATTAACGTAAAGGCGTGTGATACAGTGAAAACAATTGATTAAATTAA
CACCGAAGCAAGAAAAGTTTGTGCTAGGACTCATAGAGGGCAAGAGCCAACGGAAAGCAT
ATATTGACGCAGGGTATTCGACTAAAGGTAAGAGTGGGGAATATCTAGATAAAGAAGCGA
GTACACTTTTTAAAAATCGGAAGGTTTCCGGAAGGTACGAAAAATTGCGTCAAGAAGTAG
CTGAACAATCAAAATGGACACGCCAAAAGGCCTTTGAAGAATATGAGTGGCTAAAGAATG
TAGCTAAGAATGACATTGAAATAGAAGGAGTGAAGAAAGCGACAGCTGATGCATTCCTCG
CTAGTTTAGATGGTATGAATAGAATGACGTTAGGTAACGAAGTTTTAGCTAACAAGAAAA
TAGAAACTGAAATTAAGATGCTTGAGAAGAAGATTGAACAAATAGATAAAGGTGACAGTG
GAACAGAAGATAAAATCAAACAACTTCACGACGCAATAACGGAAGTGATCGTCAATGAAT
AAACTTAAATCTTTATATACGGACAAACAAATTGAAATATTGAAGCAAACGCAAAAACGA
GATTGGTTTATGTTAATTAATCACGGAGCAAAGCGTACAGGTAAAACAATATTAAACAAT
GACTTATTTTTACGTGAGTTAATGCGTGTGCGAAAGATAGCAGACGAAGAAGGAATTGAG
ACACCTCAATATATACTTGCTGGTGCAACATTAGGTACGATTCAAAAAAACGTACTAATA
GAGTTAACTAACAAATATGGCATTGAGTTTAATTTTGATAAATATAATTCATTCATGTTA
TTTGGCGTTCAAGTGGTTCAGACAGGTCACAGTAAAGTAAGTGGTATAGGAGCTATACGT
GGTATGACATCGTTTGGTGCATATATCAATGAAGCGTCGTTAGCGCATGAAGAGGTGTTT
GACGAGATTAAGTCACGTTGTAGTGGAACTGGTGCAAGAATATTGGTAGATACCAACCCT
GACCATCCCGAGCATTGGTTGTTGAAAGATTATATTGAAAATACAGATCCTAAAGCAGGT
ATACTGAGTCACCAATTTAAGCTCGATGACAATAACTTTCTTAATGATAGATATAAAGAG
TCTATTAAGGCTTCAACACCATCAGGTATGTTCTATGAACGTAACATCAACGGTATGTGG
GTGTCTGGTGACGGTGTAGTATATGCCGACTTTGATTTGAATGAGAATACGATTAAAGCA
GATGAACTGGACGACATACCTATCAAAGAATACTTTGCTGGTGTCGACTGGGGTTACGAG
CACTATGGATCTATTGTGTTAATAGGACGAGGTATAGATGGTAACTTTTATTTTATTGAG
GAGCACGCACACCAATTTAAGTTTATTGATGATTGGGTGGTTATTGCAAAAGATATTGTA
TGTAGATATGGCAATATTAATTTTTACTGCGATACTGCACGACCTGAATACATCACTGAA
TTTAGAAGACATAGATTACGTGCAATTAACGCTGATAAAAGTAAACTATCGGGTGTAGAG
GAAGTTGCTAAGTTGTTCAAACAAAACAAGTTACTTGTTCTTTATGATAATATGGATAGG
TTTAAGCAAGAGGTATTTAAATATGTTTGGCACCCTACAAACGGAGAGCCTATAAAAGAA
TTTGATGACGTGTTGGACTCGTTAAGATATGCCATATACACACATACTAAACCTGAACGA
TTAAGGAAGGGGAAATGACATTGTATAAGTTAATAGATGATATTGAAGCACAAGGAATAT
TGCCTAAGCATATTGAGGCTCTAATAGAGTCACATAAAGACGATAGAGAGAGAATGGTTA
ATCTCTATAATAGATACAAGACACATATTGACTATGTACCAATATTCAAACGTCGACCAA
TTGAAGAAAAAGAAGATTTTGAAACTGGTGGAAATGTAAGGCGATTAGACGTGTCTGTTA
ATAACAAACTTAACAACTCTTTTGACAGCGAAATTGTTGATACACGTGTTGGTTATTTAC
ATGGTGTTCCTGTTACTTATGATTTAGATGAAAACGCAGAAAAAAACGAAAAGTTGAAAA
AGTTTATAACCAACTTTGCCATTAGAAATAGTGTTGATGATGAGGATTCTGAAATAGGTA
AAATGGCAGCAATTTGCGGATATGGTGCTAGGTTAGCATATATTGATACGAATGGTGATA
TTAGGATTAAGAATATAGATCCCTATAATGTTATTTTTGTTGGCGACAATATTTTAGAAC
CTACATACTCATTGCGCTACTTTTATGAAAAAGATGATGATAATGGCACTGATTATGTGT
ACGCAGAGTTTTACGATAATACTTATTATTATGTATTTCGAGGAGAAGGTATTGACGCTT
TGCAAGAAGTTGGACGATATGAACATTTATTTGATTACAATCCATTGTTTGGTGTACCTA
ACAACAAAGAGATGATAGGAGATGCTGAAAAGGTTATTCACTTAATTGACGCATATGATT
TAACAATGAGCGATGCATCAAGTGAGATTAGTCAGACACGTTTAGCATACCTTGTGTTAC
GCGGTATGGGTATGAGTGAAGAAATGATTCAAGAAACACAAAAGAGTGGCGCATTTGAGT
TGTTCGACAAAGATATGGACGTTAAATACTTAACAAAAGATGTAAATGACACAATGATTG
AGAACCATTTAGATCGAATCGAAAAGAATATCATGCGTTTTGCAAAGTCAGTAAACTTTA
ATTCTGACGAGTTTAACGGAAATGTACCTATCATTGGAATGAAACTTAAACTTATGGCTT
TAGAGAACAAGTGTATGACGTTTGAGCGTAAGATGACAGCTATGTTGAGGTATCAATTCA
AAGTTATTTTATCTGCATTAAAGCGTAAAGGGTACAACTTGGATGATGATAGTTATTTAA
ACCTGATATTTAAGTTCACTCGTAACATTCCAGTTAATAAGTTAGAAGAATCACAAGTGC
TAATTAACCTGAAGGGACAAGTTTCAGAACGAACAAGGTTAGGACAATCACAACTAGTTG
ATGATGTTGATTACGAATTAGACGAAATGGAAAAAGAAAGTCTTGAATTTAATGACAAAT
TACCTGACATAGATGAAGGTGACGCAAATGACAAATCCCAAAATAACCAATCAGAATGAT
ATTGATGAGTATATCGAGGGTTTAATCTCTAAAGCAGAAAAACCAATAGAACAACTATTT
GCTAATCGACTTAAAGAGATAAAACAAATCATCGCAGATATGTTTGAGAAATATCAAAAT
GATGATGTGTATGTTACATGGACTGAATTCAATAAATACAACAGGCTCAATAAGGAGTTA
ACTCGTATAGGTACAATGTTGACTGATGACTATAGGCAAGTAGCTAAGATGATTCAGAAG
TCACAAGAAGATGCTTATATAGAAAAATTCCTTATGAGCCTTTATTTATATGAAATGGCG
AGTCAAACATCTATGCAGTTTGATGTTCCGAGTAAAGAGGTAATCAAATCAGCTATTGAA
CAACCTATTGAGTTCATTCGTTTAATGCCAACACTACAAAAACATCGTGATGAAGTATTG
AAAAAGATACGTATGCACATTACACAAGGTATTATGAGTGGAGAGGGTTACTCTAAGATA
GCTAAAGCAATACGTGATGATGTCGGCATGTCTAAAGCTCAATCATTGCGTGTGGCTCGT
ACAGAAGCAGGCAGAGCAATGTCACAAGCTGGACTTGATAGCGCAATGGTTGCTAAAGAT
AACGGTTTGAAGATGAAGAAACGTTGGCATGCTACTAAAGATACACGAACACGTGATACT
CATCGTCATTTAGATGGGGAATCAGTGGAAATAGATCAGAATTTTAAATCAAGTGGGTGT
GTTGGGCAGGCGCCCAAGCTATTTATTGGTGTAAACAGTGCGAAAGAGAATATTAATTGT
CGTTGCAAATTACTTTATTATATTGATGAAAATGAATTGCCAACTGTAATGAGAGCACGT
AAAGACGATGGTAAAAATGAAGTTATCCCATTCATGACTTATCGTGAGTGGGAAAAACAC
AAGAGGAAAAAGAAATAATGTATCTATCGACCTTAGCATGTCGTTAAACTGCTTTTTATT
ATGCACTTTTCGGACTGTTAGGGTACGCGAAGGGCAAAAAGGAGTTTTGATATATGAATA
TCGAAGAAGTTAAGTCTTTTTTTGAAGAACACAAAGACGATAAAGAAGTAAAAGATTATC
TAAAGGGACTTAAGACGGTGTCTGTTGATGACGTTAAAGGCTTTTTAGATACAGAAGAAG
GTAAACGATTCATTCAACCTGAATTAGATCGTTATCATTCGAAAGGATTAGAATCATGGA
AAGAGAAAAATCTTGAGGATCTAATCGAACAAGAAGTACGGAAGCGTAATCCTGAGCAAT
CAGAAGAACAAAAACGTATTAGTGCTCTTGAACAAGAGTTAGAAAAACGCGACGCAGAGG
CAAAACGTGAGAAGTTAAGAAGTAACGCGCTAGGTAAAGCGCAGGAACTAAATTTACCAA
CATCCTTAGTTGATAGATTTTTAGGCGATTCTGATGAAGATACTGAGCAAAACTTAAAAG
CTTTAAAAGAAACCTTTGACAAGTATGTTCAAAAAGGTGTTGAGTCTAAATTTAAATCGA
GTGGAAGAGATGTTAAAGAATCACGAAATCAAGATTTAGACCCTTCAAATGTAAAGTCCA
TTGAAGAAATGGCGAAAGAAATCAATATTAGAAAATAAAGTGAGGTAATAAAATATGGCA
ACTCCAACATACACGCCAGGCAATGTTATTTTATCGGATTTTAAAAACGGCGTTATTCCA
GCAGAACAAGGTACTTTAATCATGAAAGACATTATGGCTAATTCAGCAATTATGAAATTA
GCTAAAAATGAGCCAATGACAGCACAAAAGAAAAAATTTACTTACTTAGCAAAAGGTGTA
GGCGCCTACTGGGTATCAGAAACGGAACGTATTCAAACTTCTAAGCCTGAATATGCACAA
GCAGAAATGGAAGCTAAGAAAATTGGTGTAATTATTCCGTTATCAAAAGAGTTTCTTAAA
TGGACTGCAAAAGATTTCTTTAATGAGGTTAAACCTCTAATTGCAGAGGCATTTTACAAA
GCGTTTGACCAAGCTGTTATCTTTGGTACTAAATCACCTTACAACACTTCAACTAGTGGT
AAACCGCTTGTTGAAGGCGCAGAAGAGAAAGGTAACGTTGTTACAGATACTAATAATTTA
TACGTAGACCTTTCGGCATTAATGGCTACTATTGAAGATGAAGAGTTAGATCCAAACGGA
GTATTAACTACACGTTCATTCAGAAGTAAAATGCGTAATGCTTTAGATGCTAATGACAGA
CCATTATTTGATGCTAACGGGAACGAGATTATGGGATTACCACTATCTTATACTGGAGCG
GATGTATACGACAAAAAGAAATCGTTAGCACTAATGGGTGATTGGGATTACGCACGTTAC
GGTATCTTACAAGGTATTGAGTATGCAATTTCTGAAGATGCCACGTTAACGACGTTACAA
GCATCAGATGCTTCTGGCCAACCAGTATCATTATTTGAACGTGATATGTTCGCTTTACGT
GCGACGATGCATATTGCATACATGAACGTTAAACCAGAAGCGTTCGCAACGCTTAAACCA
ACTGAATAGGAGGAGATATGATGGCTAATCCTGCAGAAGAGATTAAGGTAAAAAAAGACA
ATATGACTATTACTGTTACAAAGAAGGCGTTTGACTCTTATTACAGTCTTGTCGGTTACA
AAGAGGTTAAATCACGCCGTACTACGTCTGATAAGAGCGAGTGATAAAAATGACTCTTTA
TGAAGATGTTAAACTTTTACTCAAGAAAAATGGAGTGGAAGTTAAAAGTGATGAAGAAGA
AATATTTAAGATGGAAGTTGACGGAATACTAGAAGATGTTAGGGATATAACAAACAATGA
TTTTATGAAAGATGGTCAAGTCATTTATCCTTACTCAATCAAAAAGTATGTCGCAGATGT
CCTAGAGTATTATCAACGACCTGAAGTTAAAAAGAATTTAAAGTCAAGAAGTATGGGGAC
AGTGTCGTACACTTATAACGATGGTGTCCCTGATTACATTAGTGGAGTATTAAACAGGTA
TAAACGAGCAAAGTTTCATCCGTTTAAACCAATAAGGTAGAGGTGTTGTTTGTGTTTAAC
CCATACGACGAATTCCCTCACACTATTTCTATTGGAAGTATCAAAAAAGTAGGAGAGTAT
CCAATTATACAAGAGCGCTTTGTAAGCGATAAAACAATTAAAGGATTTATGGATACGCCT
ACTACATCTGAACAACTAAAATTTCATCAAATGTCACAAGAATATGACAGAAACCTATAT
GTACCTTATGACTTGCCAATATCTAAAAACAATTTATTTGAGTATGAGGGTAGAATCTTT
AGTATTGAAGGTGATTCTGTAGATCAGGGCGGACAACATGAAATTAAGTTACTACGACTT
AAGCAGGTGCCATATGGCAAAAGTTAAGTACGGTGCTGATAGCATGGTTGTTGAATTGGA
TAAGTTCGATAAGAAAATAGAAGAGTGGGTTAAAAAAGGTATCGCTAAAACAACGATGAA
GATATATAACACTGCTGTAGCATTAGCTCCTGCTGACTTAGGATTTTTGAAAGAAAGTAT
AGACTTTCGATTTGAGAACAACGGTCTAATAGGAGTTATCAATGTAGGTGCAGAATATAG
TGTTTATGTTGAGTACGGCACAGGTATTTATGCCACTAAAGGTAGTCGCGCTAAAAAGAT
ACCGTGGAGTTATAAAGACGCTAACGGTAAATGGCATACTACTAAAGGACAAGCGCCACA
GCCGTTTTGGAACCCTGCAATTGACGCAGGACGCAAGACATTCGAGCAGTATTTTTCATA
GAGGTGGTTAAATATGTGGGTATCAGTTGAACCTGAACTTACAAATCAAATATATAAAAG
ATTAATCTCAGACCCTAACATTAACAAAATAGTTGGTGATAGGGTCTTTGACGTTGTTCA
AGATGACGCTGTTTACCCATATATTGTTGTGGGTGAATCAAACGTCACTAACAACGAATC
TAGTGCAACAATGAGAGAAACAGTTGGTATTGTCATACATGTGTATTCACAGTTCGCTAC
ACAATACGAGGCTAAGCTCATTTTAAGCGCAATAGGCTATGTGCTAAACAGGACTATAGA
GATAGAAAATTACGAATTCCAATATAGCCGTATCGATAGTCAAGCAGTATTCCCTGATAT
AGACAGGTTTACTAAGCATGGCACGATACGGCTTTTATTTAAGTACAGACATAAAAAGAA
AAACGAAGGAGTGTATTAAATGGCGCAAAAAAACTATTTAGCAGTTGTACGTCCAGCTGA
AACTGACTTAGATCCAGTAGAATCTTTATTATTAGCTGACTTACAAGAAGGTGGACATAC
GATTGAAAATGATTTAGCTGAAATAGTACGAGGCGGTAAAACGGACTATTCTCCCAATGC
AATGTCAGAATCATTTAAATTAACAATTGGTAATGTGCCTGGAGATAAAGGAATTGAAGC
AGTGAAACACGCTGTACAAACAGGTGGACAGTTGCGTATATGGCTTTATGAGCGTAATAA
ACGTGCAGACGGTAAACATCACGGAATGTTTGGTTATGTTGTTCCAGAATCATTTGAAAT
GTCATTTGATGATGAAAGTGACAAAATCGAACTATCATTAAAAGTTAAATGGAATACAGC
AGAAGGTGCTGAAGATAACTTGCCGAAAGAGTGGTTTGAAGCTGCAGGTGCGCCTACAGT
TGAATACGAAAAATTCGGCGAAAAAGTCGGAACATTCGAGAATCAAAAGAAAGCTAGTGT
TGTATCTGATTCACGCACGGAAGACCATTCTATGTAAACTAATAGATCAAGGGGGCGTAA
GCTCCCTATTTTTTTATAAAAAAATTGAAAAGAGGTATATATTTTGACTGAATTTAATCC
AATTACAACATTAAAAATTAATGACGGAGAAAAAGATTACGAAGTAGAAGCAAAAGTAAC
ATTTGCATTTGACCGAAAAGCTGAAAAATTCTCAGAAGATAGCGAAGATGGGAGAAAAGG
AGCAATGCCAGGATTCAATGTTATCTTTAACGGTTTGCTAGAATCTAGAAACAAAGCGAT
TTTACAATTTTGGGAATGTGCTACTGCTTATTTAAAAAACCCACCAACTCGAGAACAATT
AGAAAAAGCAATTGATGATTTCATCACTGAAAACGAGGATACTTTGCCGTTATTACAAGG
GGCTTTGGACAAACTTAACAATAGTGGTTTTTTCAAGAGGGAGAGTCGCTCGTACTGGAT
GACATTGAACAAAGCACCGAATATGGCCAAAAGCGAGGACAAAGAAATGACGAAAGCAGG
CATAGAAATGATGAAAGAGAATTACAAGGAAATCATGGGCGCAGAACCTTACACGATTAC
TCAAAAATAAGGCAACTGACAGCTAGATATTTAGGATATATCCCTGAACATGAATTATTA
GCACTAACACCTGCTGAATGGCGTGATTGGCTTATTGGTGGTCAGGATAGGTACCTAGAT
CAAAGACAATTATTAATTGAACAAGCGCAAGCTAACGGCTTAGTACAAGCTTCTAAGAGG
CTAACTAGTATGATTCGTGACATTGAGAAACAACGTTACGAAATAAGAGAACCTGGTAGC
TATGCTCGTGTACAAAAAGTTAGATTAGAAGAAGAAAAAAGAAGACGTGAACTCTTCAAA
GAAGGTACAAGAAAATTCCTTGAATCGAAAGGAGGTTAGCCTTTGGATACTCATTTTATG
GCAAAGATTATGGCCAATATTAGAGATTTCCAAAGCAACGTAAGGAAAGCTCAACGATTA
GCAAAGACGTCTGTACCAAACGAAATTGAAACAGATGTAAAAGCAGATATTTCAAGATTC
CAAAGAGCTTTACAACGCGCTAAAGCTATGGCGCAAAAATGGCGTGAACATAACGTTAAA
ATAGATGGTAATAATTCACCGTTAAAACGTGCAATTGCTAGTGCAAAAACGATGTTGGCC
ACGTTACACAACAAAACAATAAAAGTTAATTTCGATACGAGAGGTATGACAAAAACCCAA
ATTTTAACTAAGGCACTGAATCAGTCCTTAACTGATTATAGTGAGAAAATGGACGCGCTA
GCTACTAAAATTCGTACATTTGGTACAATTTTTGCACAACAAGTTAAAGGCTTAATGATT
GCTAGTATACAAGCATTGATACCAGTGATTGCCGGGTTAGTACCTGCAATAATGGCAGTA
CTTAATGCGGTTGGTGTATTAGGTGGTGGCGTTTTAGGTTTAGTTGGCGCATTCTCTGTC
GCAGGTCTTGGAGTTGTTGGCTTCGGTGCAATGGCTATTAGCGCTCTTAAAATGGTTGAA
GATGGAACATTGGCAGTAACAAAAGAAGTTCAAAACTTTAGAGATGCGAGCGATCAGTTA
AAAGATACATGGCGTGATATTGTTAAAGAGAATCAAGCTAAAATATTTAACGCTATGTCA
GCAGGATTAAGAGGTATTGCAAGCGCGTTAACTAAAATGAAACCTTTCTTGTCTGAGGTA
TCAATGTTAGTTGAAGCGAATGTGCGTAAGTTTGAAGAATGGGTCAAAACGTCTAACACT
GCAAAAAAAGCGTTCGAGTCGTTGAATACCATCGGTGGGGCTATATTTGGTGATTTATTG
AACGCTGCAGGACGATTTGGTGATGGATTAGTCAATATCTTTACTCAATTGATGCCGTTA
TTTAAATTCATGTCACAAGGTCTGCAAAACATGTCTATAGATTTCCAAAATTGGGCTAAT
AGTGTAGCAGGACAAAATGCGATACAAGCGTTTATCGAGTACACTAAGACAAATCTACCT
AAGATAGGTAAAATATTCGGAAACGTTTTTAAAGGTATTGGTAATTTAATGATTGCGTTC
AGTCAAAACAGTTCTAATATTTTTGACTGGCTCGTCGAATTGACAAATAAGTTTAGAGAA
TGGTCTGAACAAGTAGGGCAATCTCAAGGTTTTAAAGATTTCATCAACTATGTTCAAGAG
AATGGCCCAACTATTATGAAATTAATCGGTAACATTGTTAAAGCGTTAGTAGCGTTTGGT
AAAGCAATGGCACCTATAGCTAGTAAATTACTAGATTTCATCACCAATCTAGCTGATTTT
ATCGGTAAGTTATTTGAAACTCATCCGGCAGTAGCTCAGGCTATGGGTATTTTAGGTATA
TTAGGTGGTGCATTCTGGGCTTTGATGGCTCCGATTGCAGCAGTGAGTAGTGTTTTAAGC
AATGTATTTGGTACAAGTTTATTAAGAATTATAAAGAAAATGTTAGATTTAACAGGGATA
CCGAAATTGTTATCTAAAGCTTTTGCGCCATTAGCTGGTGTGTTTACAAGTATTTCTTGG
CCTGTATTACTAGTTATTGCAATTATAGCTGCGTTCATCGGTGTTGTCGTTTACTTATGG
AAAACTAACGAGACTTTCAGAAAGAATATGACAAAAGCGTGGGAAGATATCAAAAGCGCT
GTTTCTGAAGCGATTCAAGGCGTAATTGATTGGTTAAGTGAACTATGGGATAAAATACAG
ACCACAATAGAACCAATCAAACCGATATTAGAAGCGTTAGGTAAAGTTTTTATGACTGTG
TTAGGCGTTTTAGTGATAGGTGTCATAGTAAACGTAATGAATGTCATTCAAGGATTATGG
ACAGTGATAAAAATAGCATTCGAAGCTATAGGAACAGTGATATCTGTAGCAGTCCAAATC
ATAGTAGGATTGTTCACTGCTTTAATTCAGTTGCTTACTGGCGACTTCTCAGGTGCTTGG
GAGACTATTAAAACTACGGTTACCAATGTACTTGATACGATTTGGCAATACATGCAATCA
GTTTGGGAGTCAATTATCGGCTTTTTAACTGGCGTAATGAATCGAACGCTTTCAATGTTT
GGTACAAGTTGGTCACAGATATGGAGTACAATCACTAATTTTGTTAGCAGTATTTGGAAC
ACTGTTACAAGTTGGTTCAGTCGTGTTGCTTGGAGTGTAGCTGAAAAAATGGGACAAGCA
TTAAACTTTATTATCACAAAAGGTTCTGAATGGGTTTCTAACATTTGGAATACAGTTACA
AGTTTCGCGAGTAAAGTAGCTGATGGGTTTAAAAGAGTTGTCTCAAATGTAGGTGACGGT
ATGAGTGATGCACTTGGTAAGATTAAAAGTTTCTTCAGTGATTTCTTAAATGCCGGAGCG
GAATTAATCGGCAAAGTAGCTGAGGGTGTAGCCAATGCTGCGCACAAAGTAGTCAGCGCG
GTAGGCGATGCGATTTCATCAGCTTGGGACTCTGTAACTTCATTCGTAAGTGGACACGGT
GGAGGTAGTAGCTTAGGTAAAGGTTTAGCGGTATCGCAAGCAAAAGTAATTGCTACAGAC
TTTGGCAGTGCCTTTAATAAAGAGCTATCCTCTACTTTGACAGATAGTATAGTAGATCCT
GTAAGTACTTCTATAGACAGACACATGACTAGCGATGTTCAACATAGCTTAAAAGAAAAT
AATAGACCTATTGTGAATGTAACGATTAGAAATGAGGGCGACCTTGATTTAATTAAATCA
CGCATTGATGACATGAACGCTATAGACGGAAGTTTCAACTTATTATAAGGGAGGTTTGTT
AGTTGATAGCGCACGATATAGAAGTAATAAGGAATGGTTCGCAGTATCGCGTCAGTGACA
ATCCTTTCACTTATAATCACTTGGAAGTAGTTGAATATAACGTTACAGGCGCAGGATATC
ATCGTAACTATTCTGATATAGAGGGTATTGATGGTAGATTTCATAATTACGCTAAAGAAG
AACTTAAAAAAGTAGAGCTTAAGATAAGGTATAAAGTACCTAAAATTGCTTATGCTTCAC
ATTTAAAGTCAGACGTCCAAGCACTATTTGCTGGACGTTTTTATTTAAGGGAATTAGCTA
CACCAGACAATTCAATTAAGTATGAGCATATATTAGATATACCAAAAGACAAACAAGCAT
TTGAGCTTGATTATGTTGATGGACGACAACTTTTTGTAGGACTAGTAAGTGAAGTTTCTT
TTGACACAACACAAACATCAGGGGAATTTTCTTTGTCGTTTGAAACAACCGAACTACCAT
ACTTTGAAAGTGTCGGTTATAGTACTGATCTTGAAAGTAATAACGACCCTGAAAAATGGT
CGGTACCTGATAGATTGCCTACAAACGAAGGTGATAAGAGGCGTCAAATGACATTTTACA
ACACTAACTCAGGAGAAGTTTATTATAACGGTGATGTTCCTTTAACACAGTTTAATCAGT
TTAATGTTGTTGAAATAGAGTTAGCTGAAGATGTTAAAGCTAATGATAAGGATGGATTCA
CTTTCTATACAGATAAAGGAAATATCTCAGTTATTAAGGAAGTTGATTTAAAAGCCGGAG
ATAAAATAATCTTCGACGGTAAACATACCTATAGAGGTTATTTAAATATAGATTCTTTTA
ATAAAACTTTAGAACAACCGGTTTTATATCCAGGCTGGAATCGATTCAAGTCTAATAAAG
TAATGAAACAAATTACATTTAGACACAAATTATATTTTAGATAAGGAGTAGCCTATGCCA
ATTTTATTAAAAAGTCTACAGGGTGTAGGGCACGCTATTAATGTTAGTACAAAGGTAAGT
AAAAAGCTAAATGAAGATAGTTCTTTGGATCTAACTATTATCGAGGACGCGAGTACGTTT
GACGCAATAGGTGCTATAACTAAAATGTGGACGATCACTCATGTTGAAGGTGAAGATGAT
TTCAACGAATATGTAATTGTCATACTTGATAAGTCTACTATTGGCGAAAAAATAAGGCTT
GATATCAAAGCTAGGCAAAAAGAACTTGATGACCTTAACAATTCTAGGATTTACCAAGAG
TATAACGAAAGTTTTACAGGCGTTGAGTTCTTCAATACTGTCTTTAAAGGAACGGGTTAT
AAGTATGTATTACATCCAAAAGTAGATGCATCTAAATTCGAGGGATTAGGCAAAGGAGAT
ACACGATTAGAAATCTTTAAAAAAGGACTTGAGCGTTATCATCTCGAATATGAATACGAT
GCAAAGACTAAAACGTTTCATTTGTATGATGAATTATCTAAGTTTGCCAATTATTACATT
AAAGCTGGTGTGAATGCTGATAACGTCAAAATACAAGAAGATGCATCTAAATGTTATACC
TTTATTAAAGGTTATGGTGATTTTGATGGACAACAGACTTTTGCAGAAGCGGGACTACAA
ATTGAATTCACTCATCCATTAGCACAATTGATAGGTAAAAGAGAAGCGCCACCGCTTGTT
GATGGACGTATTAAAAAAGAAGATAGTTTAAAAAAAGCAATGGAGCTAGTGATAAAGAAA
AGTGTCACTGCTTCTATTTCCTTAGACTTTGTAGCGTTACGTGAACATTTCCCAGAAGCT
AACCCTAAAATAGGTGATGTTGTTAGAGTGGTGGATTCTGCCATAGGATATAACGACTTA
GTGAGAATAGTCGAAATCACTACACATAGAGATGCGTACAATAATATCACTAAGCAAGAT
GTAGTATTAGGAGACTTTACAAGGCGTAATCGTTATAACAAAGCAGTTCATGATGCTGCA
AATTATGTTAAAAGCGTAAAATCTACAAAATCCGACCCATCTAAAGAACTAAAAGCATTA
AACGCAAAAGTTAACGCAAGTTTATCTATAAATAATGAATTGGTTAAGCAGAATGAAAAA
ATAAACGCTAAAGTCGATAAGATGAATACTAAAACAGTTACAACTGCTAATGGTACGATC
ATGTACGACTTTACTAGTCAATCAAGTATAAGAAACATCAAATCAATTGGAACGATTGGC
GACTCTGTAGCTAGAGGGTCGCACGCAAAAACTAATTTCACAGAAATGTTAGGCAAGAAA
TTGAAAGCTAAAACGACTAATCTTGCAAGAGGTGGCGCAACAATGGCAACAGTTCCAATA
GGTAAAGAAGCGGTAGAAAACAGCATTTATAGACAAGCAGAGCAAATAAGAGGAGACCTA
ATCATATTACAAGGCACTGATGATGACTGGTTACACGGTTATTGGGCAGGCGTACCGATA
GGCACTGATAAAACGGATACAAAAACGTTTTACGGTGCCTTTTGTTCTGCAATTGAAGTT
ATTAGAAAGAATAATCCAGATTCAAAAATACTAGTTATGACAGCTACAAGACAATGCCCT
ATGAGTGGTACAACAATACGCCGTAAAGACACGGACAAAAACAAACTAGGGTTAACACTT
GAGGACTATGTAAACGCTCAAATATTAGCTTGTAGTGAGTTAGATGTACCAGTGTTTGAC
GCATATCACACAGATTACTTTAAGCCATACAATCCAGCTTTTAGGAAAGCGAGCATGGAG
GACGGCTTACACCCTAACGAAAAAGGTCACGAGGTTATTATGTACGAGTTAATCAAGGAT
TATTACAGTTTTTACGACTAAAGGAGGCAACCAATGGCTTACGGATTAATAACAAGTTTG
CATTCTATCACTGGTGAAAAAGTAGTTGCTCAGCACGAGTACAACTATCGATTACTTGAT
AATGGAATGAGCAAACTTGAGAAAATGTTTATATATCATCAAAAAGAAGAAATATACGCA
CACTCAGCGAAACAAATTAAATACTTGAATGACAGTGTTGAAGATTATTTAACGTATTTA
AATGGCCGTTTTAGCAACATGATAATAGGTCATAACGGCGACGGTATCAACGAGGTAAAA
GACGCGCGTGTTGATAATACTGGTTATGATCATAAGACATTGCAAGATCGTTTGTATCAT
GATTATTCAACACTAGATGCTTTCACTAAAAAGGTTGAGAAAGCTGTAGATGAACACTAT
AAAGAATATCAAGCGACAGAATACCGATTTGAACCAAAAGAGCAAGAACCGGAATTCATC
ACAGATTTATCGCCATATACTAACGCAGTAATGCAATCATTTTGGGTAGACCCTAGAACA
AAAATTATTTACATGACACAAGCGCGTCCAGGCAATCATTACATGTTATCTAGATTGAAG
CCTAACGGACAATTTATTGATAGACTGCTAGTTAAAAATGGCGGACACGGCACACACAAC
GCCTATAGATATATCGGCAATGAGTTGTGGATTTATTCAGCAGTGTTAGACGCTAACAAC
AATAACAAGTTTGTACGCTTTAAATACAGAAGCGGAGAAATGACGTATGGCAACGAAATG
CAAGACGTTATGCCAAATGTATTTAACGATAGATATACGTCAGCAATTTATAATCCTATA
GAAAACTTAATGGTTTTTAGACGTGAATATAAAACTTCTGAACAACAAGCTAAGAACGCA
TTAAATTTTGTTGAAGTAAGAAGTGCTGACGATATTGATAAAGGTATAGACAAAGTACTG
TACCAAATGGATATCCCTATGCAATACACATCAGGTACGCAACCTATGCAAGGTATTGCT
TATGATGCAGGTATCTTATATTGGTACACTGGCGATTCAAATCCAGCTAACCCTAATTAC
TTACAAGGCTTCGATATCAAAACGAAAGAATTGTTATTTAAACGTCGTATCGATATAGGC
GGTGTGAATAACAACTTTAAAGGAGATTTCCAAGAGGCTGAGGGTCTAGATATGTATTAC
GATCTAGAAACAGGACGTAAAGCACTTTTAATCGGGGTAACTATTGGACCTGGTAACAAC
AGACATCATTCAATTTATTCTATCGGTCAAAGAGGTGTAAACCAATTCTTGAAAAACATC
GCACCTCAAGTATCAATGACTGATTCAGGCGGACGTGTTAAACCGTTACCAATACAGAAC
CCAGCATATCTAAGTGATATTACGGAAGTTGGTCATTACTATATCTATACGCAAGACACA
CAAAATGCGTTAGATTTCCCGTTACCGAGAGCGTTTAGAGATGCAGGTTGGTTCTTTGAT
GTACTGCCTGGACACTATAATGGTGCTCTAAGACAAGTACTTACCAGAAACAGTACAGGT
AGAAATATGCTTAAATTCGAACGTGTCATTGACATTTTCAATAAGAAAAACAACGGAGCA
TGGAATTTCTGTCCGCAAAACGCCGGTTATTGGGAACATATCCCTAAGAGTATTACAAAA
TTATCAGATTTAAAAATCGTTGGTTTAGATTTCTATATCACTACTGAAGAATCAAAACGA
TTTACTGATTTTCCTAAAGACTTTAAAGGTATTGCAGGTTGGATATTAGAAGTAAAATCG
AATACACCAGGTAACACAACACAAGTATTAAGACGTAATAACTTCCCGTCTGCACATCAA
TTTTTAGTTAGAAACTTTGGTACTGGTGGCGTTGGTAAATGGAGTTTATTCGAAGGAAAG
GTGGTTGAATAATGGTAGTAGATAATTTTTCGAAAGATGATAACTTAATCGAGTTACAAA
CAACATCACAATATAATCCGGTTATTGACACAAACATCAGTTTCTATGAATCAGATAGAG
GAACTGGTGTTTTAAATTTTGCAGTAACTAAGAATAACAGACCGTTATCTATAAGTTCTG
AACATGTTAAAACATCTATCGTGTTAAAAACCGATGATTATAACGTAGATAGAGGCGCTT
ATATTTCAGACGAATTAACGATAGTAGACGCAATTAATGGGCGTTTGCAGTATGTGATAC
CGAATGAATTTTTAAAACATTCAGGCAAGGTGCATGCTCAGGCATTCTTTACACAAAACG
GGAGTAATAATGTTGTTGTTGAACGTCAATTTAGCTTCAATATTGAAAATGATTTAGTTA
GTGGGTTTGATGGTATAACAAAGCTTGTTTATATCAAATCTATTCAAGATACTATCGAAG
CTGTCGGTAAAGACTTTAACCAATTAAAGCAAAATATGGCTGATACACAAACGTTAATAG
CAAAAGTGAATGATAGTGCGACAAAAGGCATTCAACAAATCGAAATCAAGCAAAACGAAG
CTATACAAGCTATTACTGCGACGCAAACTAGTGCAACACAAGCTGTTACAGCTGAAGTCG
ATAAAATAGTTGAAAAAGAGCAAGCGATTTTTGAACGTGTTAACGAAGTTGAACAACAAA
TCAACGAGTCTGACCTTGTCAAAGGTAACTCAACAGTCAATTGGCAAAAGTCTAAGATTA
CTGATGATTATGGTAAAGCAATTGAATCGTCTGAGCAGTCCATAGATAGCGTTTTAAGCG
CAGTTAACACATCTAGGATTATTCATATCACTAGCGCGACAGATGCGCCCTCATTTAAAG
ATATAGGTACTGTCGATACACCTAAAGAAGATGGCGTTGACGATGGTTCAGATATTCCGG
TAGCTCCTAACACTTTAGGAAAATCAGGCGTGTTAGTTGTCTATGTTGTTGATGATAGTA
CGGCACGTGCAACATGGTATCCAGATGATTCAAACGACGAATATACAAAATATAAAATTA
GTGGCACATGGTACCCGTTTTACAAAAAAAATGACGGCGATTTAACTAAGGAATTCGTCG
AAGAAACATCAAACAACGCTTTAAATCAAGCCAAGCAGTATGTAGATGATAAATTCGGAA
CAACGAGTTGGCAACAACATAAGTTAACAGAACATAACGGTCAATCAATCCAAAAGAACT
TATATAACGCCAAAGGTAATTTAGAAGCATTGGGCGCTGGGAATTATTACGTAACAAGTG
TGCCTGATTTACCAGGTATTGTTGAAAGTTACGAAGGCTACTTATCAGTATTTGTTAAAG
ATGATGCAAATAAGTTATTCAACTTCACACCTTCAAACTCTAAAAAAGTTTATACACGAT
CAATCACAAATGGTCGATTAGACTCACAATGGGCTACACCTAACGAACATAAAACAGCCG
TGTTATTCGACGGTGCTGCAAACGGTGTAGGAACAAGGATTAATTTAACCGAAGCTTATA
CAAATTATGCAATTCTATTCATAAGCGGTACTTATCCAGGTGGTGTTATTGAAGCATTCA
GTTTAACCTCTATACCAAATGCGATTCAATTAAGTAAAACAAATGTAGTTGACTCAGACG
GTAACGGTGGTGGTAGTTATGAATGCTTAATAACTAAAGAAAGTGGTACGACGTTAAAAA
TCGATAACGATGTGTACCTTGATTTAGGCAGTAAAACAGGTTCTGGTGCTAATGCAAACA
GAGTTACGATAAATAAAATTGTGGGGTGGAAATAATGAAAATCACAGTAAACGATAAAAA
CGAAGTTATCGGATACGTTAATACTGGCGGATTACGCAATAGTTTAGATGTAGATGATAA
CAATGTGCCTATTAAATTTAAAGAAGAGTTCGAACCTAGAAAGTTTGTTTTCACTAACGG
CGAAATTAAATACAATAGCAATTTCGAAAAAGAAGACGTACCGAATGCATCAAGCCAACA
AAGTGCGTCAGATTTAAGTGATGAGGAACTTCGCGGAATGGTTGCGAGTATGCAAATGCA
GATGACGCAAGTGAACATGTTGACAATGCAATTGACGCAACAAAACGCTATGTTAACACA
ACAGTTGACCGAACTGAAAACTAACAAAACAAATACTGAGGGGGACGTTTAAATGATGAA
GATGATTTATCCAACTTTTAAAGACATTAAAACTTTTTATGTGTGGGGTTGCTATAAAAA
TGAGCAAATTAAGTGGTACGTAGACATGGGTGTAATCGACAAAGAAGAATATGCATTGAT
CACTGGTGAAAAATATCCAGAGGCAAAAGATGAAAAGTCACAGGTGTAATGCTTGAGGCT
TTTTAATTTAACACAAAGTAGGTGGCGTAATGTTTGGATTTACCAAACGGCACGAACATG
AATGGCGAATTAGAAGATTAGAAGAGAATGATAAAACAATGCTTAGCACTCTCAATGAGA
TTAAATTAGGTCAAAAAACTCAAGAGCAAGTTAACATTAAATTAGATAAAACTTTAGATG
CTATCCAGAGGGAAAGACAGATAGACGAAAAAAATAAGAAAGAAAACGACAAAAATATAC
GCGATATGAAAATGTGGATTCTAGGTTTGATAGGGACTATCTTCAGTACGATTGTCATAG
CTTTACTAAGAACTATTTTTGGTATTTAAAGGAGGTGATTACCATGCTTAAAGGGATTTT
AGGATATAGCTTCTGGGCGTGCTTCTGGTTTGGTAAATGTAAATAACAGTTAAGAGTCAG
TGCTTCGGCACTGGCTTTTTATTTTGATTGAAATGAGGTGCATACATGGGATTACCTAAC
CCAAAGACTAGAAAGCCTACAGCTAGTGAAGTGGTGGAGTGGGCAAAGTCGAATATTGGT
AAGAGGATTAATATAGATAATTATCGGGGCAGTCAATGTTGGGATACACCTAACTTTATT
TTTAAAAGATATTGGGGTTTTGTAACATGGGGCAATGCTAAGGATATGGCTAATTACAGA
TATCCTAAGGGTTTCCGATTCTATCGTTATTCATCTGGATTTGTACCGGAACCTGGAGAC
ATCGCAGTTTGGCACCCTGGCAACGGAATAGGTTCGGACGGACACACCGCAATAGTAGTA
GGACCATCTAATAAAAGTTATTTTTATAGCGTTGACCAAAACTGGGTTAATTCTAATAGT
TGGACAGGTTCTCCGGGAAGTTTAGTAAGACACCCTTATGTAAGTGTTACAGGCTTTGTC
AGACCTCCATATTCAAAAGATACTAGCAAACCTAGTAGTACTGATACAAGTTCAGCATCA
AAAGCCAATGACTCAACAATTACTGGCGAAGCGAAGAAACCGCAATTTAAAGAAGTTAAA
ACAGTAAAATACACTGCTTACAGCAATGTTTTAGATAAAGAAGAGCACTTCATTGATCAT
ATAGTTGTAATGGGTGATGAACGCTCAGATATTCAAGGATTATATATAAAAGAATCAATG
CATATGCGTTCTGTAGACGAACTTTATACGCAAAGAAATAAGTTTATAAGCGATTATGAA
ATACCGCATTTATATGTCGATAGAGAGGCTACATGGCTTGCTAGACCAACCAATTTTGAT
GACCCGCGTCACCCTAATTGGCTAGTTATTGAAGTATGTGGTGGTCAAACAGATAGTAAG
CGTCAATTCTTAATGAACCAAATACAAGCTTTAATACGGGGTGTATGGTTGTTGTCAGGA
ACAGATAAAGAATTATCTGAAACGACGTTAAAGGTAGACCCGAATATTTGGCGTAGTATG
AAAGATTTAATTAATTACGACTTGATTAAGCAAGGTATACCGGATGAAGCAAAGTATGAG
CAAGTCAAAAAGAAAATGCTTGAAATGTACATTAAACGAGATATATTGACGCGAGAAAAT
ATTAAAGAAGTAACGACAAAAACATCAATAAGAATTAGTGATAAAACATCAGTTGACAGT
GCGTCCACACGAGGCCCTACTTCATCAGACAAAAAACCAAGCATCGTTACTGAAAAAAGT
CCGTTCACGTTCCAGCAAGCACTGGATAGACAAATGTCTAGGGGTAACCCGAAAAAATCT
CATACATGGGGCTGGGCTAATGCAACACGAGCACAAACGAGCTCGGCAATGAATGTTAAG
CGAATATGGGAAAGTAACACGCAATGCTACCAAATGCTTAATTTAGGAAAGTATCAAGGC
ATTTCAGTTAGTGCGCTTAACAAAATACTTAAAGGAAAAGGAACGCTCGACGGACAAGGC
AAAGCATTCGCGGAAGCCTGTAAGAAAAACAACATTAACGAAATCTATTTGATCGCGCAC
GCTTTCTTAGAAAGTGGATACGGAACAAGTAACTTCGCTAGTGGTAGATACGGTGCATAT
AATTACTTCGGTATTGGTGCATTCGACAACGACCCTGATTATGCAATGAAATTTGCTAAG
AATAAAGGTTGGACAACTCCAGCAAAAGCAATCATGGGCGGTGCTAGCTTCGTAAGAAAG
GATTACATCAACAAAGGGCAGAATACACTGTACAGAATCAGATGGAATCCTAAGAATCCA
GCTACGCACCAATACGCTACTGCTATAGAGTGGTGCCAACATCAAGCTAGTACAATCGCT
AAGCTATATAAACAAATCGGCTTAAAAGGTATCTACTTTATAAGAGATAAATATAAATAA
AGAGGTGTATAAATGTACAAAATAAAAGATGTTGAAACGAGAATAAAAAATGATGGTGTT
GACTTAGGTGACATTGGCTGTCGATTTTACACTGAAGATGAAAATACAGCATCTATAAGA
ATAGGTATCAATGACAAACAAGGTCGTATCGATCTAAAAGCACATGGCTTAACACCTAGA
TTGCATTTGTTTATGGAAGATGGCTCTATATTCAAAAATGAACCTCTTATTATCGACGAT
GTTGTAAAAGGGTTCCTTACCTACAATATACCTAAAAAGGTTATCAAACACGCTGGTTAT
GTTCGTTGTAAGCTGTTTTTAGAGAAAGAAGAAGAAAAAATACATGTCGCGAACTTTTCT
TTCAATATCGTTGATAGTGGTATTGAATCTGCTGTAGCAAAAGAAATCGATGTTAAATTG
GTAGATGATGCTATTACGAGAATCTTAAAAGATAACGCGACAGATTTATTGAGCAAAGAC
TTTAAAGAGAAAATAGATAAAGATGTCATTTCTTACATCGAAAAGAATGAAAGTAGATTT
AAAGGTGCGAAAGGTGATAAAGGCGAACCGGGACAACCTGGTGCAAAAGGTGAAGCAGGT
AAAAAAGGAGAACAAGGCGTACCCGGTAAAAACGGTACTGTAGTATCAATCAATCCTGAC
ACTAAAATGTGGCAAATTGATGGTAAAGATACAGATATCAAAGCAGAACCTGAGTTATTG
GACAAAATCAATATCGCAAATGTTGAAGGGTTAGAAGATAAATTGCAAGAAGTTGAAAAA
ATCAAAGATACAACTCTCAACGACTCTAAAACGTATACGGATACAAAAATTGCTGAACTA
GTTGATAGCGCGCCTGAATCTATGAACACATTAAGAGAATTAGCAGAAGCAATACAAAAC
AACTCTATTTCAGAAAGTGTATTGCAACAGATTGGCTCAAAAGTTAGCACAGAAGATTTT
GAGAGATTCAAGCAATCATTAAACAGTTTGTATGCAGATAAAAATCATAGTCATACAATC
AAACAGATTGAAGGATTAGAAAATGCTTTATCAAAAAAATCAGACATAAATCACAGTCAT
GATGAACGTTATCTTTTATCATCAAATGCTTTTACAAAAGAGGAAGCAGATAAACTTTAT
CAACCTATCGGTTCTTCGCAGCCGTCACTGAATATTTGGACAGGCAGTGAAACAGAATAT
AATTATTTGTATCAAAAAGACCCTAATACACTTTACTTAATTAAGGGGTGATTTTTATGG
AAGGTAATTTTAAAAATGTAAAGAAGTTTATTTACGAAGGTGAAGAATATACAAAAGTAT
ATGCTGGAAATATCCAAGTATGGAAAAAGCCTTCATCTTTTGTAATTAAACCCTTACCTA
AAAATAAATATCCGGATAGCATAGAAGATTCAACAGCAAAATGGACAATAAACGGAGTTG
AACCTAATAAAAGTTATCAGGTGACAATAGAAAATGTACGTAGCGGTATAATGAGGGTTT
CGCAAACTAATTTAGGTTCAAGTGATTTAGGAATATCAGGAGTCAATAGCGGAGTTGCAA
GTAAAAATATCAACTTTAGTAATCCTTCAGGGATGTTGTATGTCACTATAAGTGATGTTT
ATTCAGGATCTCCGACATTGACCATTGAATAATTTTAAACGACTAATTTTTTAGTCGTTT
TTTATTTTGGATAAAAGGAGCAAACAAATGGATATCGGTACAATCGTAAGAACAATTTTA
TTAATAGTCGCATGGATCAATCAGTTTTTAGCAATCAAACATATTTCTCCAATCCCAGTT
GACGAAGTGTTTATAAGCACAGTCGTTACTGGGATTGTTTCAATTTGGACGTGGTGGAAG
AATAACAACTTTACTCACGCATCTAAGAAAGGGCAACAAAAAATTTATGAAGTAAAAGCT
GGCATTCAGTCAACTGGTGGCGCACCTAAAGTGAACGGAGATGATAACAATGCCGTCGGT
TAGAACATACAGTCAAGCTATTAGCTACCTTAAAAGCCTAGAGGGTAAGGCGTGGAATCC
AGACAATGCATTTGGATGTCAATGCTTCGATACTGCCAACCAATATTGGCTTTACTTATT
TAATCATAGGTTGAAAGGTGTGGGCGCTGCGGACATTCCTACATGGAATGATTTCACTAA
CGAAGCAACCGTTTACGAAAATACTGTGTCGTTTCAAGCATTGCCTGGCGACGTCGTTAT
TTTTAACCGTAACTATGGCGGTGGTTATGGTCACGTAGGTATCGTAATAAGCGCTACGTT
AGATTCTATAACTATTTTAGAGCAGAACTGGCTAGGCGGTGCTTACTGGAGTCCACCAGA
AGTTACTACAAGACGCACACACGGCTACGACTTCCCTATGTGGTTCATTCGTCCATTCTA
CGCAAAAGAAACGACCGCTAATAAAATAAGAAGCGCAGTAACGCCAGTTAAACAAGATAA
GTTATCAAAAGGGAAAAAAATCATGCTTGTAGCTGGTCATGGTATTGGCGCATACTCTAA
CGACCCAGGTGCCGTTGCGAACGGAGAAAACGAAAGAGATTTCAACCGTAAAAATATTAT
CCCTAGAGTGAAAAAGCATCTTGAGTCAGTAGGTAACACAGTATTGTTATACGGTGGCAA
CTCAATGAATCAAGATTTATATCAAGATACGTTATACGGTCAACGTGTTGGAAACTATAA
AGATTATGGCATGTACTGGATTAAAAACGAAGTCAAACCGGATGCAATCATAGAGTTTCA
TTTAGATTCTGCTAGTCCACAAGCAAGTGGCGGGCATGTAATCATTAGCGACCGTTTCCC
AGCTGATGACATTGACAAGGCATTAAGTAGCGCATTAGATAAAACAGTAGGAAAAATAAG
AGGTGTGACACCTAGAGGGGATTTATTGAACGCTAACGTGTCCGCTGAACTTAATCTTAA
TTATCGTTTAATCGAATTAGGTTTTATCACATCAATGAAAGATTTAAACTACATTAAAAA
TAATTTAGACAGCTTCACGAAGCGGATTGCTGAAGCCATTAACGGCAGACAAATTGATGC
GCCAAGTAGTAAGCCAAGCGCTGACAAAATCACATGGAATTGGAAAGGCGTATTTTATCC
TAATCCAGAAAAAGCTATAAGAGTCAGAAAAACACCCGGATTAACCGGCACAGTCGTTGA
AGAAGATTCATGGCTATACACAAAAGATGATTGGGTAAAATTCGATCAAGTAATTAAAAA
AGATGGCTACTGGTGGATTAGATTCAAATATCAACGTGAGGGCTCTAGTACTAACGATTT
TTTTTGTGCAGTATGTAGAATCACTGACAAGGAACAAAAGATTAAAAATGAAAAATATTG
GGGAACTATTGAGTGGAATTAACAAACGCATTTAATGTTTAGTTAATTAAAAGTTAATAA
AAAATAATTTGTTTTGCAATAGAAACGTTATATAATTTTTAATGTATTCGAATACATTAA
AAAAACACAAATGTTAGGATGATTAATAATGAATAATAGTAAAATTATTTCTAAAGTTTT
ATTGTCTTTATCTCTATTTACTGTAGGAGCTAGTGCATTTGTTATTCAAGACGAACTGAT
GCAAAAAAACCATGCAAAAGCAGAAGTTTCAGCAGAAGAAATAAAAAAACATGAAGAGAA
ATGGAATAAGTACTATGGTGTCAATGCATTTAATTTACCAAAAGAGCTTTTTAGTAAAGT
TGATGAAAAAGATAGACAAAAGTATCCATATAATACTATAGGTAATGTTTTTGTAAAAGG
ACAAACAAGTGCAACTGGTGTGTTAATTGGAAAAAATACAGTTCTAACAAATAGACATAT
CGCTAAATTTGCTAATGGAGATCCATCTAAAGTATCTTTTAGACCTTCTATAAATACAGA
TGATAACGGTAATACTGAAACACCATATGGAGAGTATGAAGTCAAAGAAATATTACAAGA
ACCATTTGGTGCAGGTGTTGATTTAGCATTAATCAGATTAAAACCAGATCAAAACGGTGT
TTCATTAGGCGATAAAATATCGCCAGCAAAAATAGGGACATCTAATGATTTAAAAGATGG
AGACAAACTCGAATTAATAGGCTATCCATTCGATCATAAAGTTAACCAAATGCACAGAAG
TGAAATTGAGTTAACAACTTTATCAAGAGGATTAAGATACTATGGATTTACAGTTCCGGG
AAATTCTGGATCAGGTATATTTAATTCAAATGGAGAATTAGTTGGTATACATTCTAGCAA
AGTGTCTCATCTTGATAGAGAGCATCAAATAAATTATGGTGTTGGTATTGGGAATTATGT
CAAGCGCATTATAAACGAGAAAAATGAGTAATAAATAAAATAAAAATCCGTGGATGTTTT
ATACAAAACTTATATTTTATAGCAGTAAGAAGCTGACTGCATATTTAAACCACCCATACT
AGTTACTGGGTGGTTGTTTTTTTATGTTATATTATAAATGATCAAACTACACCACCTATT
AATTTAGGAGTGTGGTTATTTTAATATGCGAAGCTAAAATAACTACAAATGATACCATTT
TTGATACCAAAAAATAATAACCTCAAAATTTCGAGAGAAAAAACTTCATTTTAAATCGCA
TTAAATCAACGTTTCTATAAAAATAAGACCTTAAAAATTAGTTTTTTCAATCGAAATGGA
AGGTAGTATTGGATAGCTTTAAACCGCGTTGTTAAGCCATTCTTAACTTCCGAAAATGGC
TATTGATACCATTTTGATACTGAATATAACAAAAAGCCACAGTAATGTGGCTTTTTTTGT
TTTATAACTAAATCGGATTGATAGATAAGCTTTGTACTTATTTATATCAGTCCGATTTTT
TGATTGGTGTAAAAAATAATCATTG
>CP061349.1 Staphylococcus aureus CC15(ST582)-MSSA strain MSSA01, sufB-integrating prophage
TTAAGCCATTCTTGACTTCCGGAAATGACTATTGATACCATTTTGATACCATTTACTTGT
CAAAAATGGCTATTGCATCGTGTTTTTTCTGAGTATATAAATGGCTGTAAGTGCCCATCG
TTTCAGTGATTTGAGCATGTCTCATGAGTGACTGTAAAACGAAAATATCTACACCATTAT
TTGCAAGATAAGATGCATAAGAATGTCTTAACGCGTGAATGTTATAATGAGGGAAAGCTT
TTTGAAATTTCTTTTGAACATGACTGTAATGTTTGGGAGCCATTCCTCCGAAAATAAAAT
AACTACGTTCATCAAAATATTTGTTTAACTCTTTTTCATGTTGATGTCGTTCAGTTAACA
TTGTATTGATGAATTTAGGTAAAGGAACAATATCCTCTGAACTATCTGTTTTTGGTCTCG
GATATATAGTTCTATTAGAGATGTCCATTGTTTTATTTATGGATATCTCTTTTTTGTATT
TATTGTAGTCTGTCCAAACAAGCGCCATAGCTTCGCCAATCCTCAAACCTGTATAAAACA
TTAATGTAAATAACTCTCTGTAATCTTGCTCTTCAATGTCTTTGATTCTTTCTTCAAATT
CTTCACGCATCATAAACTTAGGTTTTGGCTTTACACGCGGAATAGGTTTAATTGATATTG
TTGGATCTGTACGTAATCCAAAGTATTTTTTAGCATAATTAATTACAACTTTAAAACCTG
ACCAAATTGTACGAGCAGAATTTGTTGATGCTACATTCTCTATTAGATATTTACGAAACT
CTTGGCATTGATTTTGTGTTATCTTATTCATTTTTATGTGCCCGAACTTAGCTTTAAAGT
GTTTATGATATTCATTTTGTTTGCGTCGTTTTGTTTTAGGTCTCAAATCGCTATTTTCTA
AGTAGTGATGAAAAACATAATCAAATGTTTTCGAATCACTATATCCTTCGTTTACGTCAT
TCAAAAAAATAGCCTCTGCTCTCTTAGCTTCACGCTTAGTTGAAAAACCGCGTTGCATCT
TACGTTTGTTATTACCGTATACATCTTTATATCTAATGGAAAAATACCATTTACCTGTAT
TATCATCCTTATATACTGGCATTTTGCTTCTCCCTCCTCAAAATTGGCAAAAAATAATAA
GGGTAGGCGGGCTACCCGTGATTTTAGTACTAGGTACTAAATGTGATATAATAAAATAAA
AAGTAGGTGATGTTATGACATTTAAAAACAATCATAATTTCAATGAATTAGTTTTAACGA
ATGAAGACATTAGAATTTTAAAAAATGTCTTAGAAGATGCAGTCAGTGTTTATGATGAAT
ATTCGGTATGTAATGAAGAATCCGATTTTGCTTACTGTTTATTAAGAGACTTATATACAT
TAGACAGCTTAGCTATTTCGTCAAATAATGTTTGAATTATCGAATTGTACTCTTCGATTT
TAATACCATGCATAATAGAGTTTCTGTGTTCAATAGCAGCTTTGACTGAATGTTTTAAAT
GTTCTTCTATTAAATCGTTGTTTTCCATTTCGTTTAAAAATGTTCTTATATTCCTCTTGT
AATCAGGTGTTTGTTTAATTATATCTTTATCAAACTTGTTCAATATCAGCCTACACATTA
GTTCTAGCGCTCTACCTAAAAGTAGTGATGTAGCTAGCCTTTTTTCAGACATAAAGCAAT
CATAAGCTTCAACTATATGAGTTTCAAAATCCTTGTCATTAACTGTTTCTAATAATTGAG
TGTATTTTCTTAAAGAAGCCGGTAAATCATTTGCGTTTTCTAACAAAGAATTAGGTGTTC
GATAAATTTTTGTAGATTTATCTGATAAATATAAGTCAGAATGAGTTTCAAAATAATAAT
GCGCAATTGCATCGTCGTTGTATATACTAGCTAAATCGCTCAAGTTAAACATTTGAAAAT
CATGTATGACTTTTTCGAAAATGAAAGTACTTTTTATATATTCACTTAACTTCTCGAAAG
ATCTTTCTGTTCTTTTTAAAACATCATCTACAGAAATATTTATTTTCTTCGCTTGCATGC
CTTCTGACCCACCGTGAATATAAATTAAACCTCTGTAAAAACTGATATTCAAATCTGCGT
AGCTTTATTTTATACCGGAATAAAAGGGGAAGTATCCAGTATTTTTATCTATTACATCAC
CAAAAAATATATCCACTAATTCTTTATATTTTTTGTGAAGTTCATTCATTCTTTTTTCTA
TATCGTTATATCTCCATAAGTATTGTTTCTCTTCCATCCCTCATCATCCTCACGCCACAC
AAGCGCTATTAATCAATATCCAATAATTGTTGTTTTTTCTTATCGAACTCTTCCTGAGAA
ATTACTCCGACATCTAATAATTCTTTATATTTTATTAATTCATCAGCAACAGAAAAACTC
ATTTTTTCAGAATTGGATGGTTTCATAGAACTTTCTCGAATAGAGATTTGTTCTTGTATT
GTTTCCGCCATTCTAGATACAGTGTTTTTTGATATGCTTCCTATAGCGATACTTGATGAA
CCGTGATGTATAATTATTTCGCCAAAAAGAAGTCCTTTTTTATACGAAACAGAATTGATT
TTCTCGAATGGAAATTCATGAAATTTCAAACCATATATCATACCTTTATCTAAGAATAAC
AATCTTAGATCAGTACATACTATTAAGTAGGTATTATTATTGTACAATCCCGAAGTTACA
TACATTATGTTTTCATTATCTTTTAAAATCATAGGTAGTTCTTTCACTTCTTTTTTTGTA
CCAAACAAATCCTCTACACCTATTTCGCTAAATCTTTGGTAGATTTTAGATAAGTTTTCG
TCAGATTTATTGATTTCACTTTCAAATTTCACTTCTTTTCTAGGTTTACTTTGGTATTCT
TTTAAAATTTCTCTTTTGTCTTCAACAGATAGTTGCTTGTATTGTTTCTTTTCTTCTTTT
GTTTTAGTTGCTAAATATTGACTCTCAATCATACTTTCTTTGAACGTTAATCTGCTCTTA
GGTAATTCTTTCATGTTCATTTCTCCTTTATTTTTTGATTGTTAAATCGTTAGATCATAA
GCATATTTAAATTCATTTATAAAATCAGATTTGCTTTCCATTTTCTCTTCTAAAAAACTT
AAGTAGTTTTCTGCGTGGTAATTTTCGTTATTTGACATATAGTCGTTTAACCCATTGTGT
ATATGTCTTCTGATTACTTTTACCGCTATATGGATCGCTTGAAAACTCATTTGATACTTG
TACGAAATTTGCTCAATATTAAAGTTGTTTATATATTTGTATCTTATATGTAAAGGAAAC
AATAAACATGAAGCAAATGAGTTTGCTTCATATTCTTCAGCAATCCTTCTATAATAATCT
TTATATGTGAATGTTTTATTTAAATTAACTCCAGTATGTCCCATTATAAAATGACCATAT
TCATGAGCTAAAGTAAATCTTAGACGATTCATAGGCAGTAAATCGTTATAAACTATAATC
GCTTTGTCTCCTTTTCTAATATGAAACGCTTCTTCTGAACCGAAAATAGAAGGTATTTTA
AAATATAAAGTGCCAGTATTCTGAGAAAATTCAGAGAAAGTCACTAATTTAATACGTTTA
TCTTTTGAGATAATTTCAAATATATCTAAAGGAAAAGATAAGTTATATAGACCATTTGTG
ATCTCGTAAACTGCTTTCGCAGATTTAAAAAAAGATTTTTCATAATTTAATTTCAATTAA
AAAGCCCCTTTGTTACTTAGTTAAATCATCCCAATCATCAAACATTGCTTCTAATATAGT
CAAAGCTTTTTGCCTTTGTGCCTCCGTCATATTTTCTGTAGCTCGATGCATAATAAGAAT
ATCTTCACTTTTATCTTCTCCGGAGTACTCATCTTTTTCTCTACCTAATAAGTAATCAAC
TGATACATCGAAGTGATCGGCAATTTTTTGCACCTTATCAATGCCTGGTTTGGTTTTCTC
CCATCTTCTGATTTGTCCGTTTGAAAACCCTAAAGTTCTCTCTAATTCAGCAAAAGTCAT
ACCTTTTGAATTGCACAAATTACGGATTCTTTGTACTAGATTCATAAATTTCTCCTATCA
CAGATTAACTTTTTCGCTATTTTTGTTGACAATTAGCATAAAAGTTAATATACTGTATTT
AAGCTTTAAATTTAGCTTACTAAACACATAACAATTATTCGTTGGGGAACGAGTATTCAA
TACCTTTATGACAGGCATTACGAATTGTTATAGGTTTATTAAACTATGCTTAAATATTAG
CATAAAAGTTATTGGTGTTCAACAGATAATTTATTTGCTTAGAAAAAATGTTATAGGAGG
TGCTAATATGTCGACAACAGATTTCGGCTTGAAAGTGAGAACGGAATTATTAAAACGCAA
CATGACAAACAAGCAACTTGCGGAAATGCTAGAAATTTCATGTGCTTACTTATCGGATAT
TTTACGTGGACGTAGAGATGCTTTTGAACAAAAGAAACGTATTGCGAAAATTTTAGAAAT
TAAAGAAGAGGTGAAGAGTTAATGAATGAAATTAAAACTTTCAGTAACGACATGTTTTCA
ATCTTAATCAAACAAGATAATGAAAATAATTTATTCGATTTAGAAACTGTCGCAAAAAGT
TTGGGGTTCACTCAGTTTAAAAACGGCAAACAATATATTCGTTGGGAAACTATCAATAAA
TATTTAGGTAAATATCTTTCCCAAGAAGTTGGGAAAGGCGATTTCATACCAGAACCAATG
GTATATAAGTTGGCTTTCAAAGCAGGTAATGCTGTAGCAGAAAAATTTCAAGATTGGTTG
GCGATGGAAGTCCTACCAGCTATTCGCAAACACGGTATCTACGCAACAGACAATGTAATT
GAACAAACATTAAAAGATCCAGACTACATCATTACAGTGTTGACTGAGTATAAGAAAGAA
AAAGAGCAAAACTTACTTTTACAACAAGAAATCGGAGAACTAAAACCCAAAGCAGACTAT
GTAGATGAAATCTTAAAGTCAACTGGCACATTAGCCACAACTCAAATCGCGGCAGACTAC
GGTATATCAGCACAAAAGTTAAACAAACTACTACACGAAGCTAGACTACAACGAAAAGTA
AATAAACAGTGGGTGCTTTACTCAGAACACATGGGCAAGAGTTACACAGATTCAGACACT
ATAACAATTGTGCGTTCTGATGGCAGAGAAGACACAGTTTTACAAACTAGATGGACACAA
AAAGGCAGATTGAAAATACATGAAATCATGACTGAATTCGGTTATGAAGCTAATTTAGGG
GGAGCGTAAATGACACCAGAACAAAAAGAAAAGCTAAACAATATAGTATTAACACTTTAT
GCAGTTAAAGAAAACAAAAGTCAAACATACACACACAAAGATACTCTTACTGTGACATAT
GCAGGCGAGATTGAGCACACTTACGAAGTCGACAGAGAGAAACACCTTGAATCAATGATT
GAGTGGGCAATTGACCAAATCGAACAGCACTTTGATTTAGACGAAGAAGAATAACACACA
ATTGAACAAACAACTTAATAGGAGGAATTATCAATGAACACACTATATAAAACAACCCTC
CTCATCACAATGGCAGTTGTGACGTGGAAGGTTTGGAAGATTGAACGAAATACGAGAAAG
CCTGTAATCAATCGGAATGATTTTAGTAAAGAGTCTACAGCAGAAACGATTGAGCGACAC
AGTGATCCTGATTCAGGAATAAAACTACTTAAGGCATTTTCCGACTTCACTAAACAAGCT
GAAAAGCAAAAACCTACACTAGGAGAAGTTTATAGACGGAACAAACCTGAATTACCAACC
GTTACTTTAGACGAAAACGGACTGTTTATAAATGATTTTAGGGTGCCTTATGTACTTGAG
GAAGGGGTTAACGTAAAGAAATCTATGAACAACCTATATAAGGTCAGTTTGGACTTTTTC
GCTAAAAGTATTATTGCAGATAATTACGAAGCAGATAACCCAGAGAATCAACAGTTATTT
TAAAGGAGGAAAAGATATGATGAAAAATAGTTTGCAAGCTAAAGAACTTGCGGTAATTTT
ATCTGTTTCTAAATCCAAAGCAGGACAAATAATAAGAGAACTGAATAAAGAGCTTGAAGA
TGAAGGATACATTGCGATACGAGGCAGAATACCAGTCCAATTAGCTAGGAAAAAATTCCC
TTATCACGACTTATCAGACGAGAGAATAATGGAGGAGTTGAAAAAAGAAAATGAGTAACA
TTTATAAAAGCTATCTATTAGCAGTATTATGCTTCACAGTCTTAGCGATTGTGCTTATGC
CATTGTTGTACTTCACTACAGCATGGTCAATTGCGGGATTCGCAAGTATCGCAACATTCA
TATTTTATAAAGAATACTTTTATGAAGAATAAAAAAACTGCTACTTGCGCCAACAAGTAA
CAGTATCAAGCACTTAAGAAAAATTTCAAGTTAAATATAAAATGAAAAACGGAGGAAGTC
AAGATGTATTACGAAATAGGCGAAATCATACGCAAAAATATTCATGTTAACGGATTCGAT
TTTAAGCTATTCATTTTAAAAGGTCATATGGGCATATCAATACAAGTTAAAGATATGAAC
AACGTACCAATTAAACATGCTTATGTCGTAGATGAGAATGACTTAGATATGGCATCAGAC
TTATTCAACCAAGCAATAGATGAATGGATTGAAGAGAACACAGACGAACAGGACAGACTA
ATTAACTTAGTCATGAGATGGTAGGAGGTCGCTATGAAGCAGACTGTAACTTATATCATT
CGTCATAGGGATATGCCAATTTATATAACTAACAAACCAACCGATAACAATTCAGATATT
AGTTACTCCACAAATAGAAATAGAGCTAGGGAGTTTAACGGTATGGAAGAAGCGAGTATC
AATATGGATTATCACAAAGCAATCAAGAAAACAGTGACAGAAACTATTGAGTACGAGGAG
GTAGAACATGACTGAACAAACATTATTTGAACAGTTGAACAGTAAAAACGTGAATGATCA
TACAGAACAAAAAAATGGATTAACTTATCTAGCATGGTCATATGCACACCAAGAGCTGAA
AAAGATTGACCCAAACTACACAGTAAAAGTACACGAGTTTCCACATCCAGATATTAACAC
AGAAAATTATTTTGTACCTTATTTGGCTACACCAGAAGGCTATTTTGTACAGGTATCTGT
GACTGTGAAAGATAGTACAGAGACTGAGTGGCTTCCAGTATTGGACTTTAGAAATAAATC
GCTTGCTAAAGGTAGTGCAACAACTTTCGATATTAACAAAGCGCAAAAACGATGTTTTGT
TAAAGCTTCGGCTTTACACGGTTTAGGCTTATATATCTACAACGGCGAGGAACTACCAAG
TGCAAGTGACAACGATATTACAGAATTAGAAGAGCGTATCAATCAGTTCGTGAACTTATC
TCAAGAAAAAGGGCGAGATGCAACTATCGATAAAACGATGAGATGGCTAAAAATATCTAA
CATTAATAAATTAAGTCAAAAACAAATCGCAGAAGCACACCAAAAATTAGATGCGGGATT
AAAACAATTGGATAGTGAGGAGAAACAATAATGTTAAACAGAGCAGTATTAGTAGGACGC
TTAACAAAAGACCCAGAATTAAGAAGCGCGCCAAATGGCGTAAATGTAGGTACATTCACA
TTGGCAGTAAACAGAACATTCACGAATGCTCAAGGCGAGCGTGAAGCAGATTTTATAAAC
GTAGTAGTGTTCAAGAAACAAGCTGAAAATGTTAAAAACTACCTTTCTAAAGGGTCGCTG
GCAGGTGTAGACGGGCGATTACAAACACGTAGCTACGAAAATAAAGTCGGGCAACGTGTA
TTTGTGACAGAAGTAGTAGCGGACAGTGTTCAATTCTTAGAACCGAAGAATAACAACCAA
CAACCAAACAACAATTATCATCAACAAAGACAAACTCAAACTGGTAATAATCCTTTTGAT
AATACCACTGCGATTACTGATGATGACTTACCGTTCTGATTGGAATGATTAGATGCCAAT
AATTACTAGTTATATCACTCAAGATGACGGTACAACAACAGTTGTCATCTCGGGTGTTGA
ATTAGGCAATAAAGAAACATTACTACTTGATAACGGATTTGATGTGGAAGTCGATGTAAG
CGTCATAGATCCGTTTCAAATTACCGGCAAGCAACGACGAAAAATATTCGCGCTTGTCAA
AGACATAGAAGAATATACAGGTCAACCAATGGACTATATGCGACATATGTTCATCGAGTA
TGTAAGGACTTACTACGGCTATGATGAACGTATTTCACTAAGTAATTGTACGAGAACACA
AGCAAGTCAAATCATTGAAGCAACGCTTGACTGGACGTTCTACAATGACATACCACTTAG
CTACAAAACAAGCGACTTGCTGAAACAAGATAAATCGTTCTTATACTGGTCAACTGTCAA
CCGCAACTGTGTAATATGCGGAAAGCCTCACGCAGACCTAGCACATTATGAAGCAGTCGG
TAGAGGTATGAACAGAAACAAGATGAATCACTACGACAAACATGTATTAGCGTTATGTCG
CGAACATCACAACGAGCAACATGCGATTGGTGTTAAGTCATTTGATGATAAATATCAATT
GCATGACTCGTGGATAAAAGTTGATGAGAGGCTCAATAAAATGCTGAAAGGAGAGAAAAA
GGAATGAATAGACTAAGAATAATAAAAATAGCACTCCTAATCGTCATCTTGGCGGAAGAG
ATTAGAAGCGCTAAAAAAATTAAAAAATTTACCCCTGAGGATTCTAAAGGTTTTCCTGAT
ATAACAAAAGATTCAATAAAAGAACCTAAATAAAAATATTATGGTTGATAAAATCCCATT
GTTCTTTTGTTAACCACCCTTGTTTGTTATTGACTATTTCTGTAACAAACAGCTTATCTC
CAGAATCGAGATAAGGTTTCAACTTTTCTATCATTTCTGAAGTTGATAAAGAAGAACGGA
ATAAAAATGAAGATTTCCAATAATTGCAATGACCATTAGAAATTTCCTTTTTTATAACAT
TTCTCAATTCCTCATATTTTTGTCCGGGTGAGTTTAAATCATATGTTAACATATAAGGTT
TTTCCATATTTTATTCACCCCCAATCTAACGCAGTAGCGATAACAAAATTATACCAGAAA
GGAGATAACGAAATGGCAACATTTAGAGTTTACAAAGAATCAGGTAACTTTGTCACAGTA
CACAAAGATTTTATACATGATTCTAATATAAGTTGGAAGGCTAAAGGTATTCTACTTTAT
TTGTTAAGTCGACCTGATAACTGGCAAATTTACGAAACAGAACTAGAGCAACATTCAACT
GATGGACTTAGCGGTTTAAAGAGTGGAATCAAGGAACTGGAAGAAATTGGATACATTCAA
CGTAGTAGAAAACGTGATAAAAGTGGTAGGTTAAATGGTTATGAGTACTTAGTATATGAG
CAACCGCACCACATTCGATTTTCCAACGTTGGAAAAACCGTTAACGGTAAAACCAACAAT
GGAAAAACCGTTAATGGTAAATCGCATACTACTAATAATAATAGTACTAATAATGATTTA
ACTAATAATAACAATACTAATAATGAAGGAAGTATATTGTCGGGCAACCCGACGGTGTCT
TCCATTCCCTATAAAGAAATTATCGAATACTTAAATAAAAAAGCAGGAAAGCATTTTAAA
CATAATACAGCTAAAACAAAAGATTTTATTAAAGCAAGATGGAATCAAGATTTTAGGTTG
GAGGATTTTAAAAAGGTGATTGATATCAAAACAGCTGAATGGTTAAACACGGATAGCGAT
AAATACCTTAGACCAGAAACACTTTTTGGCAGTAAATTTGAGGGGTACCTCAATCAAAAA
ATACAACCAACTGGCACGGATCAATTGGAACGCATGAAGTACGACGAAAGTTATTGGGAT
TAGGGGGATATTATGAAACCACTATTCAGCGAAAAGATAAACGAAAGCTTGAAAAAATAT
CAACCTACTCATGTCGAAAAAGGATTGAAATGTGAGAGATGTGGAAGTGAATACGACTTA
TATAAGTTTGCTCCTACTAAAAAACACCCGAATGGTTACGAGTATAAAGACGGTTGCAAA
TGTGAAATCTATGAGGAATATAAGCGAAACAAGCAACGGAAGATAAACAACATATTCAAT
CAATCAAACGTTAATCCGTCTTTAAGAGATGCAACAGTCAACAACTACAAGCCACAAAAT
GAAAAACAAGTACGCGCTAAACAAACAGCAATAGAGTATGTACAAGGCTTCTCTACAAAA
GAACCGAAATCATTAATATTGCAAGGTTCATACGGAACTGGTAAAAGCCACCTAGCATAC
GCTATCGCAAAAGCAGTTAAAGCTAAAGGACATACGGTTGCTTTTATGCATATACCAATG
TTAATGGATCGTATCAAAGCGACATACAACAAAAATGCAGTAGAGACTACAGACGAGCTA
GTCAGATTGCTAAGTGATATTGATTTACTTGTACTAGATGATATGGGTGTAGAAAACACA
GAACACACTTTAAATAAACTTTTCAGCATTGTTGATAACAGAGTAGGTAAAAACAATATC
TTTACAACAAACTTTAGTGATAAAGAACTAAATCAAAATATGAACTGGCAACGTATCAAT
TCGAGAATGAAACACAACGCAAGAAAAGTAAGAGTAATCGGAGACGATTTCAGGGAGCGA
GACGCATGGTAACCAAAGAATTTTTAAAAACTAAACTTGAGTGTTCAGATATGTACGCTC
AGAAACTCATGGACGAGGCGCAGGGCGACGAAAATAAGTTATATGACCTATTTGTCCAAA
AACTTGCAGAACGTCACACACGCCCCGCTATCGTCGAATATTAAGGAGTGTTAAAAATGC
CGAAAGAAAAATATTACTTATACCGAGAAGATGGCACAGAAGATATTAAGGTTATCAAAC
ATGAAGACAACGTAAATGAAGTTTATTCGCTCACAGGAGCCCATTTCAGCGACGAAAAGA
AAATCATGGCTGATAGTGACCTAAAACGATTTAAAGGCGCTCACGGGCTTCTATATGAGC
AAGAACTAGGATTACAAGCGACGATATTTGATATTTAGAGGTGGCACATGGAAATAGAAA
TTAAATTTAACGAAACGTTTGAGGCACCTATGGGCTCGCCTCGTCCACGCTTTCGTAATA
CAGGTAGATTTGTTCAAACTTACATGCCTACGTCTTATACAAAGCATAAAGCGTATATAC
AAGGGCAAATGCCTAAGTTGAATCTAGAGCGCGCACTAAAAATCGAATTAGACTTTTACT
TTCCATTGCTTAAATCATGGTCGAAGAAAAAGAAAAGCCAAATGGTTGGACAGTATAAAG
TGACTAAGCCGGATATCGATAACTTAATTAAAACGGTATTAGATGCTTGTAATGGTCATG
TATGGAAAGACGATAACCAAATTACAGAAATAACTAGCTCAAAGCGTTATGGAATTGAGC
CCAAAATAATCATGCGAGTTGAGGAAGTGATCTAATGCAACAACAAGCATATATAAACGC
AACGATTGATATAAGAATACCTACAGAAGTTGAATATCAGCATTTCGATGATGTGGATAA
CGAAAAAGAAGCGCTGGCGGATTACTTATATAACAATCCTGACGAAATACTAGAGTATGA
CAATCTGAAAATTAGAAATGTAAATGTAGAGGTGGAATAAATGGGAAGTGTTGTAATTAT
TAATAATAAACCATATAAATTTAACAATTTTGAAAAAGAAATAATGGCAAAGCGTGGGAT
AAATGCTGGAATTGTTTCTAAACGTGTTAGAGGTTGTTGGGAGTTTTCAGAAGCTTTAGA
CGCGCCTTATGGCATGCACCTAAAAGAATATAGAGAAATGAAACAAATGGAAAAGATTAA
ACAAGCGAGACTCGAACGTGAATTGGAAAGAGAGCGAAAGAAAGAGGCTGAGCTACGTAA
GAAGAAGCCACATTTGTTTAATGTACCTCAAAAACATTCACGTGATCCGTACTGGTTCGA
TGTCACTTATAACCAAATGTTCAAGAAATGGAGTGAAGCATAATGAGCATAATCAGTAAC
AGAAAAGTAGATATGAACAAAACGCAAGACAACGTTAAGCAACCTGCGCATTACACATAC
GGCGACATTGAAATTATAGATTTTATTGAACAAGTTACGGCACAGTACCCACCACAATTA
GCATTCGCAATAGGTAATGCAATTAAATACTTGTCTAGAGCACCGTTAAAGAATGGTCAT
GAGGATTTAGCAAAGGCGAAGTTTTACGTCGATAGAGTATTTGACTTGTGGGAGTGATGA
CCATGACAGATAGCGGACGTAAAGAATACTTAAAACATTTTTTCGGCTCTAAGAGATATC
TGTATCAGGATAACGAACGAGTGGCACATATCCATGTAGTAAATGGCACTTATTACTTTC
ACGGTCATATCGTGCCAGGTTGGCAAGGTGTGAAAAAGACATTTGATACAGCGGAAGAGC
TTGAAACATATATAAAGCAAAGTGATTTGGAATATGAGGAACAGAAGCAACTAACTTTAT
TTTAAAAGGGCGGAAACAATGAAAATCAAAATTGAAAAAGAAATGAATTTACCTGAACTT
ATCCAATGGGCTTGGGATAACCCCAAGTTATCAGGTAATAAAAGATTCTATTCAAATGAT
GTTGAGCGCAACTGTTTTGTGACTTTTCATGTTGATAGCATCTTATGTAATGTGACTGGA
TATGTATCAATTAACGATAAATTTACTGTTCAAGAGGAGATATAACAATGAAAATCAAAG
TTAAAAAAGAAATGAGATTAGATGAATTAATTAAATGGGCGCGAGAAAATCCGGATCTAT
CACAAGGAAAAATGTTTTTTTCAACAGGATTTAGTGATGGATTCGTTCGTTTTCATCCAA
ATACAAATAAGTGTTCGACGTCAAGTTTTATTCCAATTGATATCCCCTTCATAGTTGATA
TTGAAAAAGAAGTAACGGAAGAGACTAAGTTTGATAGGTTGTTAGAGGTATATGAGATTC
AAGAAGGAGTCTATAAATCCGCATTACACAAAGGTATCAGTTTGAACGAACGTTTTGAAG
ACGACAATATTTTTCCTACTAAAGCATTCTATATCTTAAACGATGACATGACGATGACAT
TGATTTGGAAAGATGGGGAGTTGATAGAATGATGCAAACCTATAAAGTAAGTCTTTGTAT
CAAGTTCTTAGCGTCTAAATGTAATTATAAATTAAAAAAGCATTATTTTGTGCAAAGTAC
GAATGAGGAAGAAGCCACGAATACGGTATTAAAACTGACTCGTAAAAAGCTCCCATTCAA
AACTGCAAGCATAGAAGTAGAAAAAGTGGAGGTAGTAGAATGATGCCTAAATATCGAGTG
TGGGACGAATATACAGGAAGAATACACGATGTTGTAGGATTCGACTTCATCGAGAATGAA
GTTCACTATGAAAACTACGCGGAAGCAGAAGCTTTAATACACGCAAGAGATTTCAAAGAT
GTAGAACTTATGCAAAGTACAGGACTTAAAGACAAAAACAACAACGAAATATATGCGGGA
GATATAGTTGAGTTCAAAGATGGAGTACTCATGATAGCGGGCGACGATGAGTCTTTAGTA
GATACAATTAATAGAGCAGTGATATCTATTGATATTGTAAATGGTATTCAATTAAAAGAT
TTTATGTTTGAGGGTGCACTCTCTGAAAATGATTACTTTGAGTATATAGACAAAAAATCC
TTCCTTAGATATGACTGTGAGGTTAAAGGCAACATATTTGAATCATCTCATTTACTGGAG
GTAACAGAATGAACTATGAAACAGGGTTCCAACTAGGTGTAATGGAAGCTAGGTTGAAGA
AGATGAGAAAACAACGTGATGAGTACAAGAAGCAACGAGATGAGCTTATTGGGGATATGA
CGGAAGTTAAGAGAAAAGCAAAAGCATTTGATGAGATAGATAATCTGATTTATGAAGTAT
TCGAAATGATGAATTGCTTTAAATTCAGTTTTATCAATGAAAATAAAGAGCTTATCCTCG
ATAGCGAATCAAATATTTTCTTTTCACTAAAAGATTGCGCTAACAAATTAGATTTAGTTG
TTAAATTTATTCATTGGGTTAGCAGATGTTGTATTGAAAATATATCTCCTGAAAGAACAC
AGGTTTTTTTACAAACAGGTTTCGAACTTTATATTGGCAAACATTTAACAAATAATGATT
ACGAATACATGTATAAATGCTTTGGTAACGGATTAAATAGTGATGGCGCATATAGTTATG
CCAGAAGATTATTAAATATTTCGGAGGGTTAAAAATGACTGTAGATAAAAAAAGCGTTGA
AAAATTTAAAAAACATATCAAAGAGCTGGAGAAGAAAGCAAGCGCATGGGATAGGTATTG
CAAGAGCGTTGAAAAAGATTTAATAAACGAATTTGGCAATGATGATGAAAGAGTTAAATT
TGGAATGGAATTAAACAATAAAATTTTTATGGAGGAAGACACTAATGAATAATCGCGAAC
AAATCGAACAGTCTGTTATAAGTACTAGTGCGTATAACGGCAATGACACAGAGGGATTAC
TGAAAGAGATTGAAGACGTGTATAAGAAAGCGCGAGCGTTTGATGAAATACTTGAGGGAA
TGACAAATGCTATTCAACATTCAGTTAAAGAAGGTATTGAACTTGATGAAGCAGTAGGGA
TTATGGCAGGTCAAGTGGTCTATAAATATGAGGAGGAGCAGGAAAATGAGTAACACATTA
CAAGTAAAACTATTATCAGAAAACGCTATAATGCCCGAACGAAATCATAAGACGGATGCA
GGTTATGACATATTTTCAGCTGAAACTGTCGTACTTGAGCCACAAGAAAAAGCAGTGATT
AAAACAGATGTAGCTGTAAGTATACCAGAGGGCTATGTCGGACTATTAACTAGTCGTAGT
GGTGTAAGTAGTAAAACGTATTTAGTGATTGAAACAGGCAAGATAGACGCGGGATATCAT
GGCAATTTAGGGATTAATATCAAGAATGATATTGAAACGTTAGAGATTTGGGATGATGGT
AACTTTAGTCGAAATGTTGCTGGGATAGACGGAAAGTATGCCCCACCACATCCATCAGAT
AAAATTTTATTTATGAATGGTAGTTATGTCATAAACAAAGGCGACAAACTAGCGCAACTG
GTTATCGTACCTATATGGACACCGGAACTAAAGCAAGTGGAGGAATTCGAGAGTGTTTCA
GAACGTGGAGCAAAAGGCTTCGGAAGTAGCGGAGTGTAAAGACATCTTAGATCGGGTCAA
GGAGGTTTTGGGGAAGTGACAATAAACAAATTAAAAAATATGCTCACGAATATTGGTTTG
AATGTAGAAAGTGAGAAGTTATCCAAAGTTGAAGTCCAGTTATTTCCGACAGAACAACAA
TTAAAAGATAATACAGTGTTTGAAGGTTATTCTTGCAATATTAAGAATTGGCCTAAGTTC
AAAATTTGGATAAACAGATCTAACAAAGTAACTATAAAATCACGAGGAGTTCAAAAGAGT
TTTGATATAGAAGATGAGAAGTCATTAAGGAAAGAATTAAAGGGTTTTGAAATTTTGTAA
AAGAGATGCAGTTATTAAATCAAGTAGATATAGGAGAGGGATAAACTAATGAAAGAACGA
CTAAAAGCATTTTTATATTTTTTAATGTCCATATTCCTTTTCCCTTTTACGTTTTTGTAT
TTGTTAGCTTACCATCACTTTGAAGACAAGCAACATTTTTTAACAACATGTATAGAGTAT
ATAGAACTTGTTTATATGCTATTTATGCATAGTATTTTAGGTAAAAAAGTAAACGAACCT
TTTAACATCGACGAAATAGATTTTTGGTTGAGGTTTGGTTTCAAACTAAAAAGATATACG
GGTTTAAGTAAAGAAGAAATAAAACTACTACGTCAAGAAATACCAGTCTTACGTTATGAC
AAACCAGAAGTAACAAAAGACTATATAGAGTACATTAATATTAATTATACGGCAGACACA
TATTATTGCTTTTATAAAGATGGAACGTTTAGGTTCTATGATGATTATACTAACCAAAAA
CTAAAAGGAAATATTGATTCAGATTTTTTCAAAAAACTAGAATCATGGAAGCTCCTAGTA
GAAAAAGGAAAGAGAATAAGTGATGATATTTAAAAAATTCGATTTGGTTATTAGAAATAA
TAAAGAAGGTAGGTAAACAATGATTAAGCAAATACTAAGACTATTATTCTTACTAGCGAT
GTATGAGCTAGGTAAGTATGTAACTGAGCAAGTATATATTATGATGACGGCTAATGATGA
TGTAGAGGCGCCGAGTGACTTCGCAAAGTTGAGCGATCAGTATGATTTGATGAGGGCGGA
GGTGTCAGAGTAGATGTATAGCAAAGAGTCAATTGTTAATATGATAGGCACACATAAAAT
GAAGTGCAATGTATTAGCTGATGTAATACCGGAATATGATAGCAATTCAATAGCTCAGTA
CGGTATACAAGCAACGTTACCAAAACCACAAGGGGAAAACTCAAGTAAAGTTGAAGATGT
TGTTGTGAGGCTTGAAAGAGCAAATAAAAGGTATGCGCAGATGTTAAAAGAAGTCGAGTT
TATAAATCAATCACAACAGAGATTGGGGCACGTTGACTTTTGTTTCTTAGAGTTGTTAAA
GAAAGGTTATAACAGGGATGCAATTATCAAGAAGATGCCTAACTCTAAATTAAACAGAAA
CAACTTCCTAGCACGCCGTGATGAGTTAGCAGAAAAGATTTATCTACTACAGTGACGAAA
ATGACAAAAATGACAGAAATGACGAAAATGACACTATTTTTAAACTGTGAATTAATTTTA
TATAATTGATTTGTAAGAATTATCTTAAGACGTGGGGTAATAGCCACATTAGATGTTCTC
ATCGATGTGATTGAGAAGTGACAAACATGTAAAGTTGATATGTTACGCTATTAATCACTT
ACTACCTGCCTATATGGTGGGTAGTTTAATTCTTGCATTTTGAGTCATAACTATTTTCCT
CCTTTCACATTTATTGAACGTAGCTCCTGCACAAGATGTAGGGGCATTTTTTATATTTAA
AATAACTAGAGTAATTAACGTAAAGGCGTGTGATACAGTGAAAACAATTGATTAAATTAA
CACCGAAGCAAGAAAAGTTTGTGCTAGGACTCATAGAGGGCAAGAGCCAACGGAAAGCAT
ATATTGACGCAGGGTATTCGACTAAAGGTAAGAGTGGGGAATATCTAGATAAAGAAGCGA
GTACACTTTTTAAAAATCGGAAGGTTTCCGGAAGGTACGAAAAATTGCGTCAAGAAGTAG
CTGAACAATCAAAATGGACACGCCAAAAGGCCTTTGAAGAATATGAGTGGCTAAAGAATG
TAGCTAAGAATGACATTGAAATAGAAGGAGTGAAGAAAGCGACAGCTGATGCATTCCTCG
CTAGTTTAGATGGTATGAATAGAATGACGTTAGGTAACGAAGTTTTAGCTAACAAGAAAA
TAGAAACTGAAATTAAGATGCTTGAGAAGAAGATTGAACAAATAGATAAAGGTGACAGTG
GAACAGAAGATAAAATCAAACAACTTCACGACGCAATAACGGAAGTGATCGTCAATGAAT
AAACTTAAATCTTTATATACGGACAAACAAATTGAAATATTGAAGCAAACGCAAAAACGA
GATTGGTTTATGTTAATTAATCACGGAGCAAAGCGTACAGGTAAAACAATATTAAACAAT
GACTTATTTTTACGTGAGTTAATGCGTGTGCGAAAGATAGCAGACGAAGAAGGAATTGAG
ACACCTCAATATATACTTGCTGGTGCAACATTAGGTACGATTCAAAAAAACGTACTAATA
GAGTTAACTAACAAATATGGCATTGAGTTTAATTTTGATAAATATAATTCATTCATGTTA
TTTGGCGTTCAAGTGGTTCAGACAGGTCACAGTAAAGTAAGTGGTATAGGAGCTATACGT
GGTATGACATCGTTTGGTGCATATATCAATGAAGCGTCGTTAGCGCATGAAGAGGTGTTT
GACGAGATTAAGTCACGTTGTAGTGGAACTGGTGCAAGAATATTGGTAGATACCAACCCT
GACCATCCCGAGCATTGGTTGTTGAAAGATTATATTGAAAATACAGATCCTAAAGCAGGT
ATACTGAGTCACCAATTTAAGCTCGATGACAATAACTTTCTTAATGATAGATATAAAGAG
TCTATTAAGGCTTCAACACCATCAGGTATGTTCTATGAACGTAACATCAACGGTATGTGG
GTGTCTGGTGACGGTGTAGTATATGCCGACTTTGATTTGAATGAGAATACGATTAAAGCA
GATGAACTGGACGACATACCTATCAAAGAATACTTTGCTGGTGTCGACTGGGGTTACGAG
CACTATGGATCTATTGTGTTAATAGGACGAGGTATAGATGGTAACTTTTATTTTATTGAG
GAGCACGCACACCAATTTAAGTTTATTGATGATTGGGTGGTTATTGCAAAAGATATTGTA
TGTAGATATGGCAATATTAATTTTTACTGCGATACTGCACGACCTGAATACATCACTGAA
TTTAGAAGACATAGATTACGTGCAATTAACGCTGATAAAAGTAAACTATCGGGTGTAGAG
GAAGTTGCTAAGTTGTTCAAACAAAACAAGTTACTTGTTCTTTATGATAATATGGATAGG
TTTAAGCAAGAGGTATTTAAATATGTTTGGCACCCTACAAACGGAGAGCCTATAAAAGAA
TTTGATGACGTGTTGGACTCGTTAAGATATGCCATATACACACATACTAAACCTGAACGA
TTAAGGAAGGGGAAATGACATTGTATAAGTTAATAGATGATATTGAAGCACAAGGAATAT
TGCCTAAGCATATTGAGGCTCTAATAGAGTCACATAAAGACGATAGAGAGAGAATGGTTA
ATCTCTATAATAGATACAAGACACATATTGACTATGTACCAATATTCAAACGTCGACCAA
TTGAAGAAAAAGAAGATTTTGAAACTGGTGGAAATGTAAGGCGATTAGACGTGTCTGTTA
ATAACAAACTTAACAACTCTTTTGACAGCGAAATTGTTGATACACGTGTTGGTTATTTAC
ATGGTGTTCCTGTTACTTATGATTTAGATGAAAACGCAGAAAAAAACGAAAAGTTGAAAA
AGTTTATAACCAACTTTGCCATTAGAAATAGTGTTGATGATGAGGATTCTGAAATAGGTA
AAATGGCAGCAATTTGCGGATATGGTGCTAGGTTAGCATATATTGATACGAATGGTGATA
TTAGGATTAAGAATATAGATCCCTATAATGTTATTTTTGTTGGCGACAATATTTTAGAAC
CTACATACTCATTGCGCTACTTTTATGAAAAAGATGATGATAATGGCACTGATTATGTGT
ACGCAGAGTTTTACGATAATACTTATTATTATGTATTTCGAGGAGAAGGTATTGACGCTT
TGCAAGAAGTTGGACGATATGAACATTTATTTGATTACAATCCATTGTTTGGTGTACCTA
ACAACAAAGAGATGATAGGAGATGCTGAAAAGGTTATTCACTTAATTGACGCATATGATT
TAACAATGAGCGATGCATCAAGTGAGATTAGTCAGACACGTTTAGCATACCTTGTGTTAC
GCGGTATGGGTATGAGTGAAGAAATGATTCAAGAAACACAAAAGAGTGGCGCATTTGAGT
TGTTCGACAAAGATATGGACGTTAAATACTTAACAAAAGATGTAAATGACACAATGATTG
AGAACCATTTAGATCGAATCGAAAAGAATATCATGCGTTTTGCAAAGTCAGTAAACTTTA
ATTCTGACGAGTTTAACGGAAATGTACCTATCATTGGAATGAAACTTAAACTTATGGCTT
TAGAGAACAAGTGTATGACGTTTGAGCGTAAGATGACAGCTATGTTGAGGTATCAATTCA
AAGTTATTTTATCTGCATTAAAGCGTAAAGGGTACAACTTGGATGATGATAGTTATTTAA
ACCTGATATTTAAGTTCACTCGTAACATTCCAGTTAATAAGTTAGAAGAATCACAAGTGC
TAATTAACCTGAAGGGACAAGTTTCAGAACGAACAAGGTTAGGACAATCACAACTAGTTG
ATGATGTTGATTACGAATTAGACGAAATGGAAAAAGAAAGTCTTGAATTTAATGACAAAT
TACCTGACATAGATGAAGGTGACGCAAATGACAAATCCCAAAATAACCAATCAGAATGAT
ATTGATGAGTATATCGAGGGTTTAATCTCTAAAGCAGAAAAACCAATAGAACAACTATTT
GCTAATCGACTTAAAGAGATAAAACAAATCATCGCAGATATGTTTGAGAAATATCAAAAT
GATGATGTGTATGTTACATGGACTGAATTCAATAAATACAACAGGCTCAATAAGGAGTTA
ACTCGTATAGGTACAATGTTGACTGATGACTATAGGCAAGTAGCTAAGATGATTCAGAAG
TCACAAGAAGATGCTTATATAGAAAAATTCCTTATGAGCCTTTATTTATATGAAATGGCG
AGTCAAACATCTATGCAGTTTGATGTTCCGAGTAAAGAGGTAATCAAATCAGCTATTGAA
CAACCTATTGAGTTCATTCGTTTAATGCCAACACTACAAAAACATCGTGATGAAGTATTG
AAAAAGATACGTATGCACATTACACAAGGTATTATGAGTGGAGAGGGTTACTCTAAGATA
GCTAAAGCAATACGTGATGATGTCGGCATGTCTAAAGCTCAATCATTGCGTGTGGCTCGT
ACAGAAGCAGGCAGAGCAATGTCACAAGCTGGACTTGATAGCGCAATGGTTGCTAAAGAT
AACGGTTTGAAGATGAAGAAACGTTGGCATGCTACTAAAGATACACGAACACGTGATACT
CATCGTCATTTAGATGGGGAATCAGTGGAAATAGATCAGAATTTTAAATCAAGTGGGTGT
GTTGGGCAGGCGCCCAAGCTATTTATTGGTGTAAACAGTGCGAAAGAGAATATTAATTGT
CGTTGCAAATTACTTTATTATATTGATGAAAATGAATTGCCAACTGTAATGAGAGCACGT
AAAGACGATGGTAAAAATGAAGTTATCCCATTCATGACTTATCGTGAGTGGGAAAAACAC
AAGAGGAAAAAGAAATAATGTATCTATCGACCTTAGCATGTCGTTAAACTGCTTTTTATT
ATGCACTTTTCGGACTGTTAGGGTACGCGAAGGGCAAAAAGGAGTTTTGATATATGAATA
TCGAAGAAGTTAAGTCTTTTTTTGAAGAACACAAAGACGATAAAGAAGTAAAAGATTATC
TAAAGGGACTTAAGACGGTGTCTGTTGATGACGTTAAAGGCTTTTTAGATACAGAAGAAG
GTAAACGATTCATTCAACCTGAATTAGATCGTTATCATTCGAAAGGATTAGAATCATGGA
AAGAGAAAAATCTTGAGGATCTAATCGAACAAGAAGTACGGAAGCGTAATCCTGAGCAAT
CAGAAGAACAAAAACGTATTAGTGCTCTTGAACAAGAGTTAGAAAAACGCGACGCAGAGG
CAAAACGTGAGAAGTTAAGAAGTAACGCGCTAGGTAAAGCGCAGGAACTAAATTTACCAA
CATCCTTAGTTGATAGATTTTTAGGCGATTCTGATGAAGATACTGAGCAAAACTTAAAAG
CTTTAAAAGAAACCTTTGACAAGTATGTTCAAAAAGGTGTTGAGTCTAAATTTAAATCGA
GTGGAAGAGATGTTAAAGAATCACGAAATCAAGATTTAGACCCTTCAAATGTAAAGTCCA
TTGAAGAAATGGCGAAAGAAATCAATATTAGAAAATAAAGTGAGGTAATAAAATATGGCA
ACTCCAACATACACGCCAGGCAATGTTATTTTATCGGATTTTAAAAACGGCGTTATTCCA
GCAGAACAAGGTACTTTAATCATGAAAGACATTATGGCTAATTCAGCAATTATGAAATTA
GCTAAAAATGAGCCAATGACAGCACAAAAGAAAAAATTTACTTACTTAGCAAAAGGTGTA
GGCGCCTACTGGGTATCAGAAACGGAACGTATTCAAACTTCTAAGCCTGAATATGCACAA
GCAGAAATGGAAGCTAAGAAAATTGGTGTAATTATTCCGTTATCAAAAGAGTTTCTTAAA
TGGACTGCAAAAGATTTCTTTAATGAGGTTAAACCTCTAATTGCAGAGGCATTTTACAAA
GCGTTTGACCAAGCTGTTATCTTTGGTACTAAATCACCTTACAACACTTCAACTAGTGGT
AAACCGCTTGTTGAAGGCGCAGAAGAGAAAGGTAACGTTGTTACAGATACTAATAATTTA
TACGTAGACCTTTCGGCATTAATGGCTACTATTGAAGATGAAGAGTTAGATCCAAACGGA
GTATTAACTACACGTTCATTCAGAAGTAAAATGCGTAATGCTTTAGATGCTAATGACAGA
CCATTATTTGATGCTAACGGGAACGAGATTATGGGATTACCACTATCTTATACTGGAGCG
GATGTATACGACAAAAAGAAATCGTTAGCACTAATGGGTGATTGGGATTACGCACGTTAC
GGTATCTTACAAGGTATTGAGTATGCAATTTCTGAAGATGCCACGTTAACGACGTTACAA
GCATCAGATGCTTCTGGCCAACCAGTATCATTATTTGAACGTGATATGTTCGCTTTACGT
GCGACGATGCATATTGCATACATGAACGTTAAACCAGAAGCGTTCGCAACGCTTAAACCA
ACTGAATAGGAGGAGATATGATGGCTAATCCTGCAGAAGAGATTAAGGTAAAAAAAGACA
ATATGACTATTACTGTTACAAAGAAGGCGTTTGACTCTTATTACAGTCTTGTCGGTTACA
AAGAGGTTAAATCACGCCGTACTACGTCTGATAAGAGCGAGTGATAAAAATGACTCTTTA
TGAAGATGTTAAACTTTTACTCAAGAAAAATGGAGTGGAAGTTAAAAGTGATGAAGAAGA
AATATTTAAGATGGAAGTTGACGGAATACTAGAAGATGTTAGGGATATAACAAACAATGA
TTTTATGAAAGATGGTCAAGTCATTTATCCTTACTCAATCAAAAAGTATGTCGCAGATGT
CCTAGAGTATTATCAACGACCTGAAGTTAAAAAGAATTTAAAGTCAAGAAGTATGGGGAC
AGTGTCGTACACTTATAACGATGGTGTCCCTGATTACATTAGTGGAGTATTAAACAGGTA
TAAACGAGCAAAGTTTCATCCGTTTAAACCAATAAGGTAGAGGTGTTGTTTGTGTTTAAC
CCATACGACGAATTCCCTCACACTATTTCTATTGGAAGTATCAAAAAAGTAGGAGAGTAT
CCAATTATACAAGAGCGCTTTGTAAGCGATAAAACAATTAAAGGATTTATGGATACGCCT
ACTACATCTGAACAACTAAAATTTCATCAAATGTCACAAGAATATGACAGAAACCTATAT
GTACCTTATGACTTGCCAATATCTAAAAACAATTTATTTGAGTATGAGGGTAGAATCTTT
AGTATTGAAGGTGATTCTGTAGATCAGGGCGGACAACATGAAATTAAGTTACTACGACTT
AAGCAGGTGCCATATGGCAAAAGTTAAGTACGGTGCTGATAGCATGGTTGTTGAATTGGA
TAAGTTCGATAAGAAAATAGAAGAGTGGGTTAAAAAAGGTATCGCTAAAACAACGATGAA
GATATATAACACTGCTGTAGCATTAGCTCCTGCTGACTTAGGATTTTTGAAAGAAAGTAT
AGACTTTCGATTTGAGAACAACGGTCTAATAGGAGTTATCAATGTAGGTGCAGAATATAG
TGTTTATGTTGAGTACGGCACAGGTATTTATGCCACTAAAGGTAGTCGCGCTAAAAAGAT
ACCGTGGAGTTATAAAGACGCTAACGGTAAATGGCATACTACTAAAGGACAAGCGCCACA
GCCGTTTTGGAACCCTGCAATTGACGCAGGACGCAAGACATTCGAGCAGTATTTTTCATA
GAGGTGGTTAAATATGTGGGTATCAGTTGAACCTGAACTTACAAATCAAATATATAAAAG
ATTAATCTCAGACCCTAACATTAACAAAATAGTTGGTGATAGGGTCTTTGACGTTGTTCA
AGATGACGCTGTTTACCCATATATTGTTGTGGGTGAATCAAACGTCACTAACAACGAATC
TAGTGCAACAATGAGAGAAACAGTTGGTATTGTCATACATGTGTATTCACAGTTCGCTAC
ACAATACGAGGCTAAGCTCATTTTAAGCGCAATAGGCTATGTGCTAAACAGGACTATAGA
GATAGAAAATTACGAATTCCAATATAGCCGTATCGATAGTCAAGCAGTATTCCCTGATAT
AGACAGGTTTACTAAGCATGGCACGATACGGCTTTTATTTAAGTACAGACATAAAAAGAA
AAACGAAGGAGTGTATTAAATGGCGCAAAAAAACTATTTAGCAGTTGTACGTCCAGCTGA
AACTGACTTAGATCCAGTAGAATCTTTATTATTAGCTGACTTACAAGAAGGTGGACATAC
GATTGAAAATGATTTAGCTGAAATAGTACGAGGCGGTAAAACGGACTATTCTCCCAATGC
AATGTCAGAATCATTTAAATTAACAATTGGTAATGTGCCTGGAGATAAAGGAATTGAAGC
AGTGAAACACGCTGTACAAACAGGTGGACAGTTGCGTATATGGCTTTATGAGCGTAATAA
ACGTGCAGACGGTAAACATCACGGAATGTTTGGTTATGTTGTTCCAGAATCATTTGAAAT
GTCATTTGATGATGAAAGTGACAAAATCGAACTATCATTAAAAGTTAAATGGAATACAGC
AGAAGGTGCTGAAGATAACTTGCCGAAAGAGTGGTTTGAAGCTGCAGGTGCGCCTACAGT
TGAATACGAAAAATTCGGCGAAAAAGTCGGAACATTCGAGAATCAAAAGAAAGCTAGTGT
TGTATCTGATTCACGCACGGAAGACCATTCTATGTAAACTAATAGATCAAGGGGGCGTAA
GCTCCCTATTTTTTTATAAAAAAATTGAAAAGAGGTATATATTTTGACTGAATTTAATCC
AATTACAACATTAAAAATTAATGACGGAGAAAAAGATTACGAAGTAGAAGCAAAAGTAAC
ATTTGCATTTGACCGAAAAGCTGAAAAATTCTCAGAAGATAGCGAAGATGGGAGAAAAGG
AGCAATGCCAGGATTCAATGTTATCTTTAACGGTTTGCTAGAATCTAGAAACAAAGCGAT
TTTACAATTTTGGGAATGTGCTACTGCTTATTTAAAAAACCCACCAACTCGAGAACAATT
AGAAAAAGCAATTGATGATTTCATCACTGAAAACGAGGATACTTTGCCGTTATTACAAGG
GGCTTTGGACAAACTTAACAATAGTGGTTTTTTCAAGAGGGAGAGTCGCTCGTACTGGAT
GACATTGAACAAAGCACCGAATATGGCCAAAAGCGAGGACAAAGAAATGACGAAAGCAGG
CATAGAAATGATGAAAGAGAATTACAAGGAAATCATGGGCGCAGAACCTTACACGATTAC
TCAAAAATAAGGCAACTGACAGCTAGATATTTAGGATATATCCCTGAACATGAATTATTA
GCACTAACACCTGCTGAATGGCGTGATTGGCTTATTGGTGGTCAGGATAGGTACCTAGAT
CAAAGACAATTATTAATTGAACAAGCGCAAGCTAACGGCTTAGTACAAGCTTCTAAGAGG
CTAACTAGTATGATTCGTGACATTGAGAAACAACGTTACGAAATAAGAGAACCTGGTAGC
TATGCTCGTGTACAAAAAGTTAGATTAGAAGAAGAAAAAAGAAGACGTGAACTCTTCAAA
GAAGGTACAAGAAAATTCCTTGAATCGAAAGGAGGTTAGCCTTTGGATACTCATTTTATG
GCAAAGATTATGGCCAATATTAGAGATTTCCAAAGCAACGTAAGGAAAGCTCAACGATTA
GCAAAGACGTCTGTACCAAACGAAATTGAAACAGATGTAAAAGCAGATATTTCAAGATTC
CAAAGAGCTTTACAACGCGCTAAAGCTATGGCGCAAAAATGGCGTGAACATAACGTTAAA
ATAGATGGTAATAATTCACCGTTAAAACGTGCAATTGCTAGTGCAAAAACGATGTTGGCC
ACGTTACACAACAAAACAATAAAAGTTAATTTCGATACGAGAGGTATGACAAAAACCCAA
ATTTTAACTAAGGCACTGAATCAGTCCTTAACTGATTATAGTGAGAAAATGGACGCGCTA
GCTACTAAAATTCGTACATTTGGTACAATTTTTGCACAACAAGTTAAAGGCTTAATGATT
GCTAGTATACAAGCATTGATACCAGTGATTGCCGGGTTAGTACCTGCAATAATGGCAGTA
CTTAATGCGGTTGGTGTATTAGGTGGTGGCGTTTTAGGTTTAGTTGGCGCATTCTCTGTC
GCAGGTCTTGGAGTTGTTGGCTTCGGTGCAATGGCTATTAGCGCTCTTAAAATGGTTGAA
GATGGAACATTGGCAGTAACAAAAGAAGTTCAAAACTTTAGAGATGCGAGCGATCAGTTA
AAAGATACATGGCGTGATATTGTTAAAGAGAATCAAGCTAAAATATTTAACGCTATGTCA
GCAGGATTAAGAGGTATTGCAAGCGCGTTAACTAAAATGAAACCTTTCTTGTCTGAGGTA
TCAATGTTAGTTGAAGCGAATGTGCGTAAGTTTGAAGAATGGGTCAAAACGTCTAACACT
GCAAAAAAAGCGTTCGAGTCGTTGAATACCATCGGTGGGGCTATATTTGGTGATTTATTG
AACGCTGCAGGACGATTTGGTGATGGATTAGTCAATATCTTTACTCAATTGATGCCGTTA
TTTAAATTCATGTCACAAGGTCTGCAAAACATGTCTATAGATTTCCAAAATTGGGCTAAT
AGTGTAGCAGGACAAAATGCGATACAAGCGTTTATCGAGTACACTAAGACAAATCTACCT
AAGATAGGTAAAATATTCGGAAACGTTTTTAAAGGTATTGGTAATTTAATGATTGCGTTC
AGTCAAAACAGTTCTAATATTTTTGACTGGCTCGTCGAATTGACAAATAAGTTTAGAGAA
TGGTCTGAACAAGTAGGGCAATCTCAAGGTTTTAAAGATTTCATCAACTATGTTCAAGAG
AATGGCCCAACTATTATGAAATTAATCGGTAACATTGTTAAAGCGTTAGTAGCGTTTGGT
AAAGCAATGGCACCTATAGCTAGTAAATTACTAGATTTCATCACCAATCTAGCTGATTTT
ATCGGTAAGTTATTTGAAACTCATCCGGCAGTAGCTCAGGCTATGGGTATTTTAGGTATA
TTAGGTGGTGCATTCTGGGCTTTGATGGCTCCGATTGCAGCAGTGAGTAGTGTTTTAAGC
AATGTATTTGGTACAAGTTTATTAAGAATTATAAAGAAAATGTTAGATTTAACAGGGATA
CCGAAATTGTTATCTAAAGCTTTTGCGCCATTAGCTGGTGTGTTTACAAGTATTTCTTGG
CCTGTATTACTAGTTATTGCAATTATAGCTGCGTTCATCGGTGTTGTCGTTTACTTATGG
AAAACTAACGAGACTTTCAGAAAGAATATGACAAAAGCGTGGGAAGATATCAAAAGCGCT
GTTTCTGAAGCGATTCAAGGCGTAATTGATTGGTTAAGTGAACTATGGGATAAAATACAG
ACCACAATAGAACCAATCAAACCGATATTAGAAGCGTTAGGTAAAGTTTTTATGACTGTG
TTAGGCGTTTTAGTGATAGGTGTCATAGTAAACGTAATGAATGTCATTCAAGGATTATGG
ACAGTGATAAAAATAGCATTCGAAGCTATAGGAACAGTGATATCTGTAGCAGTCCAAATC
ATAGTAGGATTGTTCACTGCTTTAATTCAGTTGCTTACTGGCGACTTCTCAGGTGCTTGG
GAGACTATTAAAACTACGGTTACCAATGTACTTGATACGATTTGGCAATACATGCAATCA
GTTTGGGAGTCAATTATCGGCTTTTTAACTGGCGTAATGAATCGAACGCTTTCAATGTTT
GGTACAAGTTGGTCACAGATATGGAGTACAATCACTAATTTTGTTAGCAGTATTTGGAAC
ACTGTTACAAGTTGGTTCAGTCGTGTTGCTTGGAGTGTAGCTGAAAAAATGGGACAAGCA
TTAAACTTTATTATCACAAAAGGTTCTGAATGGGTTTCTAACATTTGGAATACAGTTACA
AGTTTCGCGAGTAAAGTAGCTGATGGGTTTAAAAGAGTTGTCTCAAATGTAGGTGACGGT
ATGAGTGATGCACTTGGTAAGATTAAAAGTTTCTTCAGTGATTTCTTAAATGCCGGAGCG
GAATTAATCGGCAAAGTAGCTGAGGGTGTAGCCAATGCTGCGCACAAAGTAGTCAGCGCG
GTAGGCGATGCGATTTCATCAGCTTGGGACTCTGTAACTTCATTCGTAAGTGGACACGGT
GGAGGTAGTAGCTTAGGTAAAGGTTTAGCGGTATCGCAAGCAAAAGTAATTGCTACAGAC
TTTGGCAGTGCCTTTAATAAAGAGCTATCCTCTACTTTGACAGATAGTATAGTAGATCCT
GTAAGTACTTCTATAGACAGACACATGACTAGCGATGTTCAACATAGCTTAAAAGAAAAT
AATAGACCTATTGTGAATGTAACGATTAGAAATGAGGGCGACCTTGATTTAATTAAATCA
CGCATTGATGACATGAACGCTATAGACGGAAGTTTCAACTTATTATAAGGGAGGTTTGTT
AGTTGATAGCGCACGATATAGAAGTAATAAGGAATGGTTCGCAGTATCGCGTCAGTGACA
ATCCTTTCACTTATAATCACTTGGAAGTAGTTGAATATAACGTTACAGGCGCAGGATATC
ATCGTAACTATTCTGATATAGAGGGTATTGATGGTAGATTTCATAATTACGCTAAAGAAG
AACTTAAAAAAGTAGAGCTTAAGATAAGGTATAAAGTACCTAAAATTGCTTATGCTTCAC
ATTTAAAGTCAGACGTCCAAGCACTATTTGCTGGACGTTTTTATTTAAGGGAATTAGCTA
CACCAGACAATTCAATTAAGTATGAGCATATATTAGATATACCAAAAGACAAACAAGCAT
TTGAGCTTGATTATGTTGATGGACGACAACTTTTTGTAGGACTAGTAAGTGAAGTTTCTT
TTGACACAACACAAACATCAGGGGAATTTTCTTTGTCGTTTGAAACAACCGAACTACCAT
ACTTTGAAAGTGTCGGTTATAGTACTGATCTTGAAAGTAATAACGACCCTGAAAAATGGT
CGGTACCTGATAGATTGCCTACAAACGAAGGTGATAAGAGGCGTCAAATGACATTTTACA
ACACTAACTCAGGAGAAGTTTATTATAACGGTGATGTTCCTTTAACACAGTTTAATCAGT
TTAATGTTGTTGAAATAGAGTTAGCTGAAGATGTTAAAGCTAATGATAAGGATGGATTCA
CTTTCTATACAGATAAAGGAAATATCTCAGTTATTAAGGAAGTTGATTTAAAAGCCGGAG
ATAAAATAATCTTCGACGGTAAACATACCTATAGAGGTTATTTAAATATAGATTCTTTTA
ATAAAACTTTAGAACAACCGGTTTTATATCCAGGCTGGAATCGATTCAAGTCTAATAAAG
TAATGAAACAAATTACATTTAGACACAAATTATATTTTAGATAAGGAGTAGCCTATGCCA
ATTTTATTAAAAAGTCTACAGGGTGTAGGGCACGCTATTAATGTTAGTACAAAGGTAAGT
AAAAAGCTAAATGAAGATAGTTCTTTGGATCTAACTATTATCGAGGACGCGAGTACGTTT
GACGCAATAGGTGCTATAACTAAAATGTGGACGATCACTCATGTTGAAGGTGAAGATGAT
TTCAACGAATATGTAATTGTCATACTTGATAAGTCTACTATTGGCGAAAAAATAAGGCTT
GATATCAAAGCTAGGCAAAAAGAACTTGATGACCTTAACAATTCTAGGATTTACCAAGAG
TATAACGAAAGTTTTACAGGCGTTGAGTTCTTCAATACTGTCTTTAAAGGAACGGGTTAT
AAGTATGTATTACATCCAAAAGTAGATGCATCTAAATTCGAGGGATTAGGCAAAGGAGAT
ACACGATTAGAAATCTTTAAAAAAGGACTTGAGCGTTATCATCTCGAATATGAATACGAT
GCAAAGACTAAAACGTTTCATTTGTATGATGAATTATCTAAGTTTGCCAATTATTACATT
AAAGCTGGTGTGAATGCTGATAACGTCAAAATACAAGAAGATGCATCTAAATGTTATACC
TTTATTAAAGGTTATGGTGATTTTGATGGACAACAGACTTTTGCAGAAGCGGGACTACAA
ATTGAATTCACTCATCCATTAGCACAATTGATAGGTAAAAGAGAAGCGCCACCGCTTGTT
GATGGACGTATTAAAAAAGAAGATAGTTTAAAAAAAGCAATGGAGCTAGTGATAAAGAAA
AGTGTCACTGCTTCTATTTCCTTAGACTTTGTAGCGTTACGTGAACATTTCCCAGAAGCT
AACCCTAAAATAGGTGATGTTGTTAGAGTGGTGGATTCTGCCATAGGATATAACGACTTA
GTGAGAATAGTCGAAATCACTACACATAGAGATGCGTACAATAATATCACTAAGCAAGAT
GTAGTATTAGGAGACTTTACAAGGCGTAATCGTTATAACAAAGCAGTTCATGATGCTGCA
AATTATGTTAAAAGCGTAAAATCTACAAAATCCGACCCATCTAAAGAACTAAAAGCATTA
AACGCAAAAGTTAACGCAAGTTTATCTATAAATAATGAATTGGTTAAGCAGAATGAAAAA
ATAAACGCTAAAGTCGATAAGATGAATACTAAAACAGTTACAACTGCTAATGGTACGATC
ATGTACGACTTTACTAGTCAATCAAGTATAAGAAACATCAAATCAATTGGAACGATTGGC
GACTCTGTAGCTAGAGGGTCGCACGCAAAAACTAATTTCACAGAAATGTTAGGCAAGAAA
TTGAAAGCTAAAACGACTAATCTTGCAAGAGGTGGCGCAACAATGGCAACAGTTCCAATA
GGTAAAGAAGCGGTAGAAAACAGCATTTATAGACAAGCAGAGCAAATAAGAGGAGACCTA
ATCATATTACAAGGCACTGATGATGACTGGTTACACGGTTATTGGGCAGGCGTACCGATA
GGCACTGATAAAACGGATACAAAAACGTTTTACGGTGCCTTTTGTTCTGCAATTGAAGTT
ATTAGAAAGAATAATCCAGATTCAAAAATACTAGTTATGACAGCTACAAGACAATGCCCT
ATGAGTGGTACAACAATACGCCGTAAAGACACGGACAAAAACAAACTAGGGTTAACACTT
GAGGACTATGTAAACGCTCAAATATTAGCTTGTAGTGAGTTAGATGTACCAGTGTTTGAC
GCATATCACACAGATTACTTTAAGCCATACAATCCAGCTTTTAGGAAAGCGAGCATGGAG
GACGGCTTACACCCTAACGAAAAAGGTCACGAGGTTATTATGTACGAGTTAATCAAGGAT
TATTACAGTTTTTACGACTAAAGGAGGCAACCAATGGCTTACGGATTAATAACAAGTTTG
CATTCTATCACTGGTGAAAAAGTAGTTGCTCAGCACGAGTACAACTATCGATTACTTGAT
AATGGAATGAGCAAACTTGAGAAAATGTTTATATATCATCAAAAAGAAGAAATATACGCA
CACTCAGCGAAACAAATTAAATACTTGAATGACAGTGTTGAAGATTATTTAACGTATTTA
AATGGCCGTTTTAGCAACATGATAATAGGTCATAACGGCGACGGTATCAACGAGGTAAAA
GACGCGCGTGTTGATAATACTGGTTATGATCATAAGACATTGCAAGATCGTTTGTATCAT
GATTATTCAACACTAGATGCTTTCACTAAAAAGGTTGAGAAAGCTGTAGATGAACACTAT
AAAGAATATCAAGCGACAGAATACCGATTTGAACCAAAAGAGCAAGAACCGGAATTCATC
ACAGATTTATCGCCATATACTAACGCAGTAATGCAATCATTTTGGGTAGACCCTAGAACA
AAAATTATTTACATGACACAAGCGCGTCCAGGCAATCATTACATGTTATCTAGATTGAAG
CCTAACGGACAATTTATTGATAGACTGCTAGTTAAAAATGGCGGACACGGCACACACAAC
GCCTATAGATATATCGGCAATGAGTTGTGGATTTATTCAGCAGTGTTAGACGCTAACAAC
AATAACAAGTTTGTACGCTTTAAATACAGAAGCGGAGAAATGACGTATGGCAACGAAATG
CAAGACGTTATGCCAAATGTATTTAACGATAGATATACGTCAGCAATTTATAATCCTATA
GAAAACTTAATGGTTTTTAGACGTGAATATAAAACTTCTGAACAACAAGCTAAGAACGCA
TTAAATTTTGTTGAAGTAAGAAGTGCTGACGATATTGATAAAGGTATAGACAAAGTACTG
TACCAAATGGATATCCCTATGCAATACACATCAGGTACGCAACCTATGCAAGGTATTGCT
TATGATGCAGGTATCTTATATTGGTACACTGGCGATTCAAATCCAGCTAACCCTAATTAC
TTACAAGGCTTCGATATCAAAACGAAAGAATTGTTATTTAAACGTCGTATCGATATAGGC
GGTGTGAATAACAACTTTAAAGGAGATTTCCAAGAGGCTGAGGGTCTAGATATGTATTAC
GATCTAGAAACAGGACGTAAAGCACTTTTAATCGGGGTAACTATTGGACCTGGTAACAAC
AGACATCATTCAATTTATTCTATCGGTCAAAGAGGTGTAAACCAATTCTTGAAAAACATC
GCACCTCAAGTATCAATGACTGATTCAGGCGGACGTGTTAAACCGTTACCAATACAGAAC
CCAGCATATCTAAGTGATATTACGGAAGTTGGTCATTACTATATCTATACGCAAGACACA
CAAAATGCGTTAGATTTCCCGTTACCGAGAGCGTTTAGAGATGCAGGTTGGTTCTTTGAT
GTACTGCCTGGACACTATAATGGTGCTCTAAGACAAGTACTTACCAGAAACAGTACAGGT
AGAAATATGCTTAAATTCGAACGTGTCATTGACATTTTCAATAAGAAAAACAACGGAGCA
TGGAATTTCTGTCCGCAAAACGCCGGTTATTGGGAACATATCCCTAAGAGTATTACAAAA
TTATCAGATTTAAAAATCGTTGGTTTAGATTTCTATATCACTACTGAAGAATCAAAACGA
TTTACTGATTTTCCTAAAGACTTTAAAGGTATTGCAGGTTGGATATTAGAAGTAAAATCG
AATACACCAGGTAACACAACACAAGTATTAAGACGTAATAACTTCCCGTCTGCACATCAA
TTTTTAGTTAGAAACTTTGGTACTGGTGGCGTTGGTAAATGGAGTTTATTCGAAGGAAAG
GTGGTTGAATAATGGTAGTAGATAATTTTTCGAAAGATGATAACTTAATCGAGTTACAAA
CAACATCACAATATAATCCGGTTATTGACACAAACATCAGTTTCTATGAATCAGATAGAG
GAACTGGTGTTTTAAATTTTGCAGTAACTAAGAATAACAGACCGTTATCTATAAGTTCTG
AACATGTTAAAACATCTATCGTGTTAAAAACCGATGATTATAACGTAGATAGAGGCGCTT
ATATTTCAGACGAATTAACGATAGTAGACGCAATTAATGGGCGTTTGCAGTATGTGATAC
CGAATGAATTTTTAAAACATTCAGGCAAGGTGCATGCTCAGGCATTCTTTACACAAAACG
GGAGTAATAATGTTGTTGTTGAACGTCAATTTAGCTTCAATATTGAAAATGATTTAGTTA
GTGGGTTTGATGGTATAACAAAGCTTGTTTATATCAAATCTATTCAAGATACTATCGAAG
CTGTCGGTAAAGACTTTAACCAATTAAAGCAAAATATGGCTGATACACAAACGTTAATAG
CAAAAGTGAATGATAGTGCGACAAAAGGCATTCAACAAATCGAAATCAAGCAAAACGAAG
CTATACAAGCTATTACTGCGACGCAAACTAGTGCAACACAAGCTGTTACAGCTGAAGTCG
ATAAAATAGTTGAAAAAGAGCAAGCGATTTTTGAACGTGTTAACGAAGTTGAACAACAAA
TCAACGAGTCTGACCTTGTCAAAGGTAACTCAACAGTCAATTGGCAAAAGTCTAAGATTA
CTGATGATTATGGTAAAGCAATTGAATCGTCTGAGCAGTCCATAGATAGCGTTTTAAGCG
CAGTTAACACATCTAGGATTATTCATATCACTAGCGCGACAGATGCGCCCTCATTTAAAG
ATATAGGTACTGTCGATACACCTAAAGAAGATGGCGTTGACGATGGTTCAGATATTCCGG
TAGCTCCTAACACTTTAGGAAAATCAGGCGTGTTAGTTGTCTATGTTGTTGATGATAGTA
CGGCACGTGCAACATGGTATCCAGATGATTCAAACGACGAATATACAAAATATAAAATTA
GTGGCACATGGTACCCGTTTTACAAAAAAAATGACGGCGATTTAACTAAGGAATTCGTCG
AAGAAACATCAAACAACGCTTTAAATCAAGCCAAGCAGTATGTAGATGATAAATTCGGAA
CAACGAGTTGGCAACAACATAAGTTAACAGAACATAACGGTCAATCAATCCAAAAGAACT
TATATAACGCCAAAGGTAATTTAGAAGCATTGGGCGCTGGGAATTATTACGTAACAAGTG
TGCCTGATTTACCAGGTATTGTTGAAAGTTACGAAGGCTACTTATCAGTATTTGTTAAAG
ATGATGCAAATAAGTTATTCAACTTCACACCTTCAAACTCTAAAAAAGTTTATACACGAT
CAATCACAAATGGTCGATTAGACTCACAATGGGCTACACCTAACGAACATAAAACAGCCG
TGTTATTCGACGGTGCTGCAAACGGTGTAGGAACAAGGATTAATTTAACCGAAGCTTATA
CAAATTATGCAATTCTATTCATAAGCGGTACTTATCCAGGTGGTGTTATTGAAGCATTCA
GTTTAACCTCTATACCAAATGCGATTCAATTAAGTAAAACAAATGTAGTTGACTCAGACG
GTAACGGTGGTGGTAGTTATGAATGCTTAATAACTAAAGAAAGTGGTACGACGTTAAAAA
TCGATAACGATGTGTACCTTGATTTAGGCAGTAAAACAGGTTCTGGTGCTAATGCAAACA
GAGTTACGATAAATAAAATTGTGGGGTGGAAATAATGAAAATCACAGTAAACGATAAAAA
CGAAGTTATCGGATACGTTAATACTGGCGGATTACGCAATAGTTTAGATGTAGATGATAA
CAATGTGCCTATTAAATTTAAAGAAGAGTTCGAACCTAGAAAGTTTGTTTTCACTAACGG
CGAAATTAAATACAATAGCAATTTCGAAAAAGAAGACGTACCGAATGCATCAAGCCAACA
AAGTGCGTCAGATTTAAGTGATGAGGAACTTCGCGGAATGGTTGCGAGTATGCAAATGCA
GATGACGCAAGTGAACATGTTGACAATGCAATTGACGCAACAAAACGCTATGTTAACACA
ACAGTTGACCGAACTGAAAACTAACAAAACAAATACTGAGGGGGACGTTTAAATGATGAA
GATGATTTATCCAACTTTTAAAGACATTAAAACTTTTTATGTGTGGGGTTGCTATAAAAA
TGAGCAAATTAAGTGGTACGTAGACATGGGTGTAATCGACAAAGAAGAATATGCATTGAT
CACTGGTGAAAAATATCCAGAGGCAAAAGATGAAAAGTCACAGGTGTAATGCTTGAGGCT
TTTTAATTTAACACAAAGTAGGTGGCGTAATGTTTGGATTTACCAAACGGCACGAACATG
AATGGCGAATTAGAAGATTAGAAGAGAATGATAAAACAATGCTTAGCACTCTCAATGAGA
TTAAATTAGGTCAAAAAACTCAAGAGCAAGTTAACATTAAATTAGATAAAACTTTAGATG
CTATCCAGAGGGAAAGACAGATAGACGAAAAAAATAAGAAAGAAAACGACAAAAATATAC
GCGATATGAAAATGTGGATTCTAGGTTTGATAGGGACTATCTTCAGTACGATTGTCATAG
CTTTACTAAGAACTATTTTTGGTATTTAAAGGAGGTGATTACCATGCTTAAAGGGATTTT
AGGATATAGCTTCTGGGCGTGCTTCTGGTTTGGTAAATGTAAATAACAGTTAAGAGTCAG
TGCTTCGGCACTGGCTTTTTATTTTGATTGAAATGAGGTGCATACATGGGATTACCTAAC
CCAAAGACTAGAAAGCCTACAGCTAGTGAAGTGGTGGAGTGGGCAAAGTCGAATATTGGT
AAGAGGATTAATATAGATAATTATCGGGGCAGTCAATGTTGGGATACACCTAACTTTATT
TTTAAAAGATATTGGGGTTTTGTAACATGGGGCAATGCTAAGGATATGGCTAATTACAGA
TATCCTAAGGGTTTCCGATTCTATCGTTATTCATCTGGATTTGTACCGGAACCTGGAGAC
ATCGCAGTTTGGCACCCTGGCAACGGAATAGGTTCGGACGGACACACCGCAATAGTAGTA
GGACCATCTAATAAAAGTTATTTTTATAGCGTTGACCAAAACTGGGTTAATTCTAATAGT
TGGACAGGTTCTCCGGGAAGTTTAGTAAGACACCCTTATGTAAGTGTTACAGGCTTTGTC
AGACCTCCATATTCAAAAGATACTAGCAAACCTAGTAGTACTGATACAAGTTCAGCATCA
AAAGCCAATGACTCAACAATTACTGGCGAAGCGAAGAAACCGCAATTTAAAGAAGTTAAA
ACAGTAAAATACACTGCTTACAGCAATGTTTTAGATAAAGAAGAGCACTTCATTGATCAT
ATAGTTGTAATGGGTGATGAACGCTCAGATATTCAAGGATTATATATAAAAGAATCAATG
CATATGCGTTCTGTAGACGAACTTTATACGCAAAGAAATAAGTTTATAAGCGATTATGAA
ATACCGCATTTATATGTCGATAGAGAGGCTACATGGCTTGCTAGACCAACCAATTTTGAT
GACCCGCGTCACCCTAATTGGCTAGTTATTGAAGTATGTGGTGGTCAAACAGATAGTAAG
CGTCAATTCTTAATGAACCAAATACAAGCTTTAATACGGGGTGTATGGTTGTTGTCAGGA
ACAGATAAAGAATTATCTGAAACGACGTTAAAGGTAGACCCGAATATTTGGCGTAGTATG
AAAGATTTAATTAATTACGACTTGATTAAGCAAGGTATACCGGATGAAGCAAAGTATGAG
CAAGTCAAAAAGAAAATGCTTGAAATGTACATTAAACGAGATATATTGACGCGAGAAAAT
ATTAAAGAAGTAACGACAAAAACATCAATAAGAATTAGTGATAAAACATCAGTTGACAGT
GCGTCCACACGAGGCCCTACTTCATCAGACAAAAAACCAAGCATCGTTACTGAAAAAAGT
CCGTTCACGTTCCAGCAAGCACTGGATAGACAAATGTCTAGGGGTAACCCGAAAAAATCT
CATACATGGGGCTGGGCTAATGCAACACGAGCACAAACGAGCTCGGCAATGAATGTTAAG
CGAATATGGGAAAGTAACACGCAATGCTACCAAATGCTTAATTTAGGAAAGTATCAAGGC
ATTTCAGTTAGTGCGCTTAACAAAATACTTAAAGGAAAAGGAACGCTCGACGGACAAGGC
AAAGCATTCGCGGAAGCCTGTAAGAAAAACAACATTAACGAAATCTATTTGATCGCGCAC
GCTTTCTTAGAAAGTGGATACGGAACAAGTAACTTCGCTAGTGGTAGATACGGTGCATAT
AATTACTTCGGTATTGGTGCATTCGACAACGACCCTGATTATGCAATGAAATTTGCTAAG
AATAAAGGTTGGACAACTCCAGCAAAAGCAATCATGGGCGGTGCTAGCTTCGTAAGAAAG
GATTACATCAACAAAGGGCAGAATACACTGTACAGAATCAGATGGAATCCTAAGAATCCA
GCTACGCACCAATACGCTACTGCTATAGAGTGGTGCCAACATCAAGCTAGTACAATCGCT
AAGCTATATAAACAAATCGGCTTAAAAGGTATCTACTTTATAAGAGATAAATATAAATAA
AGAGGTGTATAAATGTACAAAATAAAAGATGTTGAAACGAGAATAAAAAATGATGGTGTT
GACTTAGGTGACATTGGCTGTCGATTTTACACTGAAGATGAAAATACAGCATCTATAAGA
ATAGGTATCAATGACAAACAAGGTCGTATCGATCTAAAAGCACATGGCTTAACACCTAGA
TTGCATTTGTTTATGGAAGATGGCTCTATATTCAAAAATGAACCTCTTATTATCGACGAT
GTTGTAAAAGGGTTCCTTACCTACAATATACCTAAAAAGGTTATCAAACACGCTGGTTAT
GTTCGTTGTAAGCTGTTTTTAGAGAAAGAAGAAGAAAAAATACATGTCGCGAACTTTTCT
TTCAATATCGTTGATAGTGGTATTGAATCTGCTGTAGCAAAAGAAATCGATGTTAAATTG
GTAGATGATGCTATTACGAGAATCTTAAAAGATAACGCGACAGATTTATTGAGCAAAGAC
TTTAAAGAGAAAATAGATAAAGATGTCATTTCTTACATCGAAAAGAATGAAAGTAGATTT
AAAGGTGCGAAAGGTGATAAAGGCGAACCGGGACAACCTGGTGCAAAAGGTGAAGCAGGT
AAAAAAGGAGAACAAGGCGTACCCGGTAAAAACGGTACTGTAGTATCAATCAATCCTGAC
ACTAAAATGTGGCAAATTGATGGTAAAGATACAGATATCAAAGCAGAACCTGAGTTATTG
GACAAAATCAATATCGCAAATGTTGAAGGGTTAGAAGATAAATTGCAAGAAGTTGAAAAA
ATCAAAGATACAACTCTCAACGACTCTAAAACGTATACGGATACAAAAATTGCTGAACTA
GTTGATAGCGCGCCTGAATCTATGAACACATTAAGAGAATTAGCAGAAGCAATACAAAAC
AACTCTATTTCAGAAAGTGTATTGCAACAGATTGGCTCAAAAGTTAGCACAGAAGATTTT
GAGAGATTCAAGCAATCATTAAACAGTTTGTATGCAGATAAAAATCATAGTCATACAATC
AAACAGATTGAAGGATTAGAAAATGCTTTATCAAAAAAATCAGACATAAATCACAGTCAT
GATGAACGTTATCTTTTATCATCAAATGCTTTTACAAAAGAGGAAGCAGATAAACTTTAT
CAACCTATCGGTTCTTCGCAGCCGTCACTGAATATTTGGACAGGCAGTGAAACAGAATAT
AATTATTTGTATCAAAAAGACCCTAATACACTTTACTTAATTAAGGGGTGATTTTTATGG
AAGGTAATTTTAAAAATGTAAAGAAGTTTATTTACGAAGGTGAAGAATATACAAAAGTAT
ATGCTGGAAATATCCAAGTATGGAAAAAGCCTTCATCTTTTGTAATTAAACCCTTACCTA
AAAATAAATATCCGGATAGCATAGAAGATTCAACAGCAAAATGGACAATAAACGGAGTTG
AACCTAATAAAAGTTATCAGGTGACAATAGAAAATGTACGTAGCGGTATAATGAGGGTTT
CGCAAACTAATTTAGGTTCAAGTGATTTAGGAATATCAGGAGTCAATAGCGGAGTTGCAA
GTAAAAATATCAACTTTAGTAATCCTTCAGGGATGTTGTATGTCACTATAAGTGATGTTT
ATTCAGGATCTCCGACATTGACCATTGAATAATTTTAAACGACTAATTTTTTAGTCGTTT
TTTATTTTGGATAAAAGGAGCAAACAAATGGATATCGGTACAATCGTAAGAACAATTTTA
TTAATAGTCGCATGGATCAATCAGTTTTTAGCAATCAAACATATTTCTCCAATCCCAGTT
GACGAAGTGTTTATAAGCACAGTCGTTACTGGGATTGTTTCAATTTGGACGTGGTGGAAG
AATAACAACTTTACTCACGCATCTAAGAAAGGGCAACAAAAAATTTATGAAGTAAAAGCT
GGCATTCAGTCAACTGGTGGCGCACCTAAAGTGAACGGAGATGATAACAATGCCGTCGGT
TAGAACATACAGTCAAGCTATTAGCTACCTTAAAAGCCTAGAGGGTAAGGCGTGGAATCC
AGACAATGCATTTGGATGTCAATGCTTCGATACTGCCAACCAATATTGGCTTTACTTATT
TAATCATAGGTTGAAAGGTGTGGGCGCTGCGGACATTCCTACATGGAATGATTTCACTAA
CGAAGCAACCGTTTACGAAAATACTGTGTCGTTTCAAGCATTGCCTGGCGACGTCGTTAT
TTTTAACCGTAACTATGGCGGTGGTTATGGTCACGTAGGTATCGTAATAAGCGCTACGTT
AGATTCTATAACTATTTTAGAGCAGAACTGGCTAGGCGGTGCTTACTGGAGTCCACCAGA
AGTTACTACAAGACGCACACACGGCTACGACTTCCCTATGTGGTTCATTCGTCCATTCTA
CGCAAAAGAAACGACCGCTAATAAAATAAGAAGCGCAGTAACGCCAGTTAAACAAGATAA
GTTATCAAAAGGGAAAAAAATCATGCTTGTAGCTGGTCATGGTATTGGCGCATACTCTAA
CGACCCAGGTGCCGTTGCGAACGGAGAAAACGAAAGAGATTTCAACCGTAAAAATATTAT
CCCTAGAGTGAAAAAGCATCTTGAGTCAGTAGGTAACACAGTATTGTTATACGGTGGCAA
CTCAATGAATCAAGATTTATATCAAGATACGTTATACGGTCAACGTGTTGGAAACTATAA
AGATTATGGCATGTACTGGATTAAAAACGAAGTCAAACCGGATGCAATCATAGAGTTTCA
TTTAGATTCTGCTAGTCCACAAGCAAGTGGCGGGCATGTAATCATTAGCGACCGTTTCCC
AGCTGATGACATTGACAAGGCATTAAGTAGCGCATTAGATAAAACAGTAGGAAAAATAAG
AGGTGTGACACCTAGAGGGGATTTATTGAACGCTAACGTGTCCGCTGAACTTAATCTTAA
TTATCGTTTAATCGAATTAGGTTTTATCACATCAATGAAAGATTTAAACTACATTAAAAA
TAATTTAGACAGCTTCACGAAGCGGATTGCTGAAGCCATTAACGGCAGACAAATTGATGC
GCCAAGTAGTAAGCCAAGCGCTGACAAAATCACATGGAATTGGAAAGGCGTATTTTATCC
TAATCCAGAAAAAGCTATAAGAGTCAGAAAAACACCCGGATTAACCGGCACAGTCGTTGA
AGAAGATTCATGGCTATACACAAAAGATGATTGGGTAAAATTCGATCAAGTAATTAAAAA
AGATGGCTACTGGTGGATTAGATTCAAATATCAACGTGAGGGCTCTAGTACTAACGATTT
TTTTTGTGCAGTATGTAGAATCACTGACAAGGAACAAAAGATTAAAAATGAAAAATATTG
GGGAACTATTGAGTGGAATTAACAAACGCATTTAATGTTTAGTTAATTAAAAGTTAATAA
AAAATAATTTGTTTTGCAATAGAAACGTTATATAATTTTTAATGTATTCGAATACATTAA
AAAAACACAAATGTTAGGATGATTAATAATGAATAATAGTAAAATTATTTCTAAAGTTTT
ATTGTCTTTATCTCTATTTACTGTAGGAGCTAGTGCATTTGTTATTCAAGACGAACTGAT
GCAAAAAAACCATGCAAAAGCAGAAGTTTCAGCAGAAGAAATAAAAAAACATGAAGAGAA
ATGGAATAAGTACTATGGTGTCAATGCATTTAATTTACCAAAAGAGCTTTTTAGTAAAGT
TGATGAAAAAGATAGACAAAAGTATCCATATAATACTATAGGTAATGTTTTTGTAAAAGG
ACAAACAAGTGCAACTGGTGTGTTAATTGGAAAAAATACAGTTCTAACAAATAGACATAT
CGCTAAATTTGCTAATGGAGATCCATCTAAAGTATCTTTTAGACCTTCTATAAATACAGA
TGATAACGGTAATACTGAAACACCATATGGAGAGTATGAAGTCAAAGAAATATTACAAGA
ACCATTTGGTGCAGGTGTTGATTTAGCATTAATCAGATTAAAACCAGATCAAAACGGTGT
TTCATTAGGCGATAAAATATCGCCAGCAAAAATAGGGACATCTAATGATTTAAAAGATGG
AGACAAACTCGAATTAATAGGCTATCCATTCGATCATAAAGTTAACCAAATGCACAGAAG
TGAAATTGAGTTAACAACTTTATCAAGAGGATTAAGATACTATGGATTTACAGTTCCGGG
AAATTCTGGATCAGGTATATTTAATTCAAATGGAGAATTAGTTGGTATACATTCTAGCAA
AGTGTCTCATCTTGATAGAGAGCATCAAATAAATTATGGTGTTGGTATTGGGAATTATGT
CAAGCGCATTATAAACGAGAAAAATGAGTAATAAATAAAATAAAAATCCGTGGATGTTTT
ATACAAAACTTATATTTTATAGCAGTAAGAAGCTGACTGCATATTTAAACCACCCATACT
AGTTACTGGGTGGTTGTTTTTTTATGTTATATTATAAATGATCAAACTACACCACCTATT
AATTTAGGAGTGTGGTTATTTTAATATGCGAAGCTAAAATAACTACAAATGATACCATTT
TTGATACCAAAAAATAATAACCTCAAAATTTCGAGAGAAAAAACTTCATTTTAAATCGCA
TTAAATCAACGTTTCTATAAAAATAAGACCTTAAAAATTAGTTTTTTCAATCGAAATGGA
AGGTAGTATTGGATAGCTTTAAACCGCGTTGTTAAGCCATTCTTAACTTCCGAAAATGGC
TATTGATACCATTTTGATACTGAATATAACAAAAAGCCACAGTAATGTGGCTTTTTTTGT
TTTATAACTAAATCGGATTGATAGATAAGCTTTGTACTTATTTATATCAGTCCGATTTTT
TGATTGGTGTAAAAAATAATCATTG
>CP071942.1 Staphylococcus aureus CC15(ST582)-MSSA strain iso140, sufB-integrating prophage
TTAAGCCATTCTTGACTTCCGGAAATGACTATTGATACCATTTTGATACCATTTACTTGT
CAAAAATGGCTATTGCATCGTGTTTTTTCTGAGTATATAAATGGCTGTAAGTGCCCATCG
TTTCAGTGATTTGAGCATGTCTCATGAGTGACTGTAAAACGAAAATATCTACACCATTAT
TTGCAAGATAAGATGCATAAGAATGTCTTAACGCGTGAATGTTATAATGAGGGAAAGCTT
TTTGAAATTTCTTTTGAACATGACTGTAATGTTTGGGAGCCATTCCTCCGAAAATAAAAT
AACTACGTTCATCAAAATATTTGTTTAACTCTTTTTCATGTTGATGTCGTTCAGTTAACA
TTGTATTGATGAATTTAGGTAAAGGAACAATATCCTCTGAACTATCTGTTTTTGGTCTCG
GATATATAGTTCTATTAGAGATGTCCATTGTTTTATTTATGGATATCTCTTTTTGTATTT
ATTGTAGTCTGTCCAAACAAGCGCCATAGCTTCGCCAATCCTCAAACCTGTATAAAACAT
TAATGTAAATAACTCTCTGTAATCTTGCTCTTCAATGTCTTTGATTCTTTCTTCAAATTC
TTCACGCATCATAAACTTAGGTTTTGGCTTTACACGCGGAATAGGTTTAATTGATATTGT
TGGATCTGTACGTAATCCAAAGTATTTTTAGCATAATTAATTACAACTTTAAAACCTGAC
CAAATTGTACGAGCAGAATTTGTTGATGCTACATTCTCTATTAGATATTTACGAAACTCT
TGGCATTGATTTTGTGTTATCTTATTCATTTTTATGTGCCCGAACTTAGCTTTAAAGTGT
TTATGATATTCATTTTGTTTGCGTCGTTTTGTTTTAGGTCTCAAATCGCTATTTTCTAAG
TAGTGATGAAAAACATAATCAAATGTTTTCGAATCACTATATCCTTCGTTTACGTCATTC
AAAAAATAGCCTCTGCTCTCTTAGCTTCACGCTTAGTTGAAAAACCGCGTTGCATCTTAC
GTTTGTTATTACCGTATACATCTTTATATCTAATGGAAAAATACCATTTACCTGTATTAT
CATCCTTATATACTGGCATTTTGCTTCTCCCTCCTCAAAATTGGCAAAAATAATAAGGGT
AGGCGGGCTACCCGTGATTTTAGTACTAGGTACTAAATGTGATATAATAAAATAAAAAGT
AGGTGATGTTATGACATTTAAAAACAATCATAATTTCAATGAATTAGTTTTAACGAATGA
AGACATTAGAATTTTAAAAAATGTCTTAGAAGATGCAGTCAGTGTTTATGATGAATATTC
GGTATGTAATGAAGAATCCGATTTTGCTTACTGTTTATTAAGAGACTTATATACATTAGA
CAGCTTAGCTATTTCGTCAAATAATGTTTGAATTATCGAATTGTACTCTTCGATTTTAAT
ACCATGCATAATAGAGTTTCTGTGTTCAATAGCAGCTTTGACTGAATGTTTTAAATGTTC
TTCTATTAAATCGTTGTTTTCCATTTCGTTTAAAAATGTTCTTATATTCCTCTTGTAATC
AGGTGTTTGTTTAATTATATCTTTATCAAACTTGTTCAATATCAGCCTACACATTAGTTC
TAGCGCTCTACCTAAAAGTAGTGATGTAGCTAGCCTTTTTTCAGACATAAAGCAATCATA
AGCTTCAACTATATGAGTTTCAAAATCCTTGTCATTAACTGTTTCTAATAATTGAGTGTA
TTTTCTTAAAGAAGCCGGTAAATCATTTGCGTTTTCTAACAAAGAATTAGGTGTTCGATA
AATTTTTGTAGATTTATCTGATAAATATAAGTCAGAATGAGTTTCAAAATAATAATGCGC
AATTGCATCGTCGTTGTATATACTAGCTAAATCGCTCAAGTTAAACATTTGAAAATCATG
TATGACTTTTTCGAAAATGAAAGTACTTTTTATATATTCACTTAACTTCTCGAAAGATCT
TTCTGTTCTTTTTAAAACATCATCTACAGAAATATTTATTTTCTTCGCTTGCATGCCTTC
TGACCCACCGTGAATATAAATTAAACCTCTGTAAAAACTGATATTCAAATCTGCGTAGCT
TTATTTTATACCGGAATAAAAGGGAAGTATCCAGTATTTTTATCTATTACATCACCAAAA
AATATATCCACTAATTCTTTATATTTTTTGTGAAGTTCATTCATTCTTTTTTCTATATCG
TTATATCTCCATAAGTATTGTTTCTCTTCCATCCCTCATCATCCTCACGCCACACAAGCG
CTATTAATCAATATCCAATAATTGTTGTTTTTTCTTATCGAACTCTTCCTGAGAAATTAC
TCCGACATCTAATAATTCTTTATATTTTATTAATTCATCAGCAACAGAAAAACTCATTTT
TTCAGAATTGGATGGTTTCATAGAACTTTCTCGAATAGAGATTTGTTCTTGTATTGTTTC
CGCCATTCTAGATACAGTGTTTTTGATATGCTTCCTATAGCGATACTTGATGAACCGTGA
TGTATAATTATTTCGCCAAAAAGAAGTCCTTTTTATACGAAACAGAATTGATTTTCTCGA
ATGGAAATTCATGAAATTTCAAACCATATATCATACCTTTATCTAAGAATAACAATCTTA
GATCAGTACATACTATTAAGTAGGTATTATTATTGTACAATCCCGAAGTTACATACATTA
TGTTTTCATTATCTTTTAAAATCATAGGTAGTTCTTTCACTTCTTTTTTGTACCAAACAA
ATCCTCTACACCTATTTCGCTAAATCTTTGGTAGATTTTAGATAAGTTTTCGTCAGATTT
ATTGATTTCACTTTCAAATTTCACTTCTTTTCTAGGTTTACTTTGGTATTCTTTTAAAAT
TTCTCTTTTGTCTTCAACAGATAGTTGCTTGTATTGTTTCTTTTCTTCTTTTGTTTTAGT
TGCTAAATATTGACTCTCAATCATACTTTCTTTGAACGTTAATCTGCTCTTAGGTAATTC
TTTCATGTTCATTTCTCCTTTATTTTTTGATTGTTAAATCGTTAGATCATAAGCATATTT
AAATTCATTTATAAAATCAGATTTGCTTTCCATTTTCTCTTCTAAAAAACTTAAGTAGTT
TTCTGCGTGGTAATTTTCGTTATTTGACATATAGTCGTTTAACCCATTGTGTATATGTCT
TCTGATTACTTTTACCGCTATATGGATCGCTTGAAAACTCATTTGATACTTGTACGAAAT
TTGCTCAATATTAAAGTTGTTTATATATTTGTATCTTATATGTAAAGGAAACAATAAACA
TGAAGCAAATGAGTTTGCTTCATATTCTTCAGCAATCCTTCTATAATAATCTTTATATGT
GAATGTTTTATTTAAATTAACTCCAGTATGTCCCATTATAAAATGACCATATTCATGAGC
TAAAGTAAATCTTAGACGATTCATAGGCAGTAAATCGTTATAAACTATAATCGCTTTGTC
TCCTTTTCTAATATGAAACGCTTCTTCTGAACCGAAAATAGAAGGTATTTTAAAATATAA
AGTGCCAGTATTCTGAGAAAATTCAGAGAAAGTCACTAATTTAATACGTTTATCTTTTGA
GATAATTTCAAATATATCTAAAGGAAAAGATAAGTTATATAGACCATTTGTGATCTCGTA
AACTGCTTTCGCAGATTTAAAAAAGATTTTTCATAATTTAATTTCAATTAAAAAGCCCCT
TTGTTACTTAGTTAAATCATCCCAATCATCAAACATTGCTTCTAATATAGTCAAAGCTTT
TTGCCTTTGTGCCTCCGTCATATTTTCTGTAGCTCGATGCATAATAAGAATATCTTCACT
TTTATCTTCTCCGGAGTACTCATCTTTTTCTCTACCTAATAAGTAATCAACTGATACATC
GAAGTGATCGGCAATTTTTTGCACCTTATCAATGCCTGGTTTGGTTTTCTCCCATCTTCT
GATTTGTCCGTTTGAAAACCCTAAAGTTCTCTCTAATTCAGCAAAAGTCATACCTTTTGA
ATTGCACAAATTACGGATTCTTTGTACTAGATTCATAAATTTCTCCTATCACAGATTAAC
TTTTTCGCTATTTTTGTTGACAATTAGCATAAAAGTTAATATACTGTATTTAAGCTTTAA
ATTTAGCTTACTAAACACATAACAATTATTCGTTGGGGAACGAGTATTCAATACCTTTAT
GACAGGCATTACGAATTGTTATAGGTTTATTAAACTATGCTTAAATATTAGCATAAAAGT
TATTGGTGTTCAACAGATAATTTATTTGCTTAGAAAAAATGTTATAGGAGGTGCTAATAT
GTCGACAACAGATTTCGGCTTGAAAGTGAGAACGGAATTATTAAAACGCAACATGACAAA
CAAGCAACTTGCGGAAATGCTAGAAATTTCATGTGCTTACTTATCGGATATTTTACGTGG
ACGTAGAGATGCTTTTGAACAAAAGAAACGTATTGCGAAAATTTTAGAAATTAAAGAAGA
GGTGAAGAGTTAATGAATGAAATTAAAACTTTCAGTAACGACATGTTTTCAATCTTAATC
AAACAAGATAATGAAAATAATTTATTCGATTTAGAAACTGTCGCAAAAAGTTTGGGGTTC
ACTCAGTTTAAAAACGGCAAACAATATATTCGTTGGGAAACTATCAATAAATATTTAGGT
AAATATCTTTCCCAAGAAGTTGGGAAAGGCGATTTCATACCAGAACCAATGGTATATAAG
TTGGCTTTCAAAGCAGGTAATGCTGTAGCAGAAAAATTTCAAGATTGGTTGGCGATGGAA
GTCCTACCAGCTATTCGCAAACACGGTATCTACGCAACAGACAATGTAATTGGACAAACA
TTAAAAGATCCAGACTACATCATTACAGTGTTGACTGAGTATAAGAAAGAAAAAGAGCAA
AACTTACTTTTACAACAAGAAATCGGAGAACTAAAACCCAAAGCAGACTATGTAGATGAA
ATCTTAAAGTCAACTGGCACATTAGCCACAACTCAAATCGCGGCAGACTACGGTATATCA
GCACAAAAGTTAAACAAACTACTACACGAAGCTAGACTACAACGAAAAGTAAATAAACAG
TGGGTGCTTTACTCAGAACACATGGGCAAGAGTTACACAGATTCAGACACTATAACAATT
GTGCGTTCTGATGGCAGAGAAGACACAGTTTTACAAACTAGATGGACACAAAAAGGCAGA
TTGAAAATACATGAAATCATGACTGAATTCGGTTATGAAGCTAATTTAGGGGAGCGTAAA
TGACACCAGAACAAAAAGAAAAGCTAAACAATATAGTATTAACACTTTATGCAGTTAAAG
AAAACAAAAGTCAAACATACACACACAAAGATACTCTTACTGTGACATATGCAGGCGAGA
TTGAGCACACTTACGAAGTCGACAGAGAGAAACACCTTGAATCAATGATTGAGTGGGCAA
TTGACCAAATCGAACAGCACTTTGATTTAGACGAAGAAGAATAACACACAATTGAACAAA
CAACTTAATAGGAGGAATTATCAATGAACACACTATATAAAACAACCCTCCTCATCACAA
TGGCAGTTGTGACGTGGAAGGTTTGGAAGATTGAACGAAATACGAGAAAGCCTGTAATCA
ATCGGAATGATTTTAGTAAAGAGTCTACAGCAGAAACGATTGAGCGACACAGTGATCCTG
ATTCAGGAATAAAACTACTTAAGGCATTTTCCGACTTCACTAAACAAGCTGAAAAGCAAA
AACCTACACTAGGAGAAGTTTATAGACGGAACAAACCTGAATTACCAACCGTTACTTTAG
ACGAAAACGGACTGTTTATAAATGATTTTAGGGTGCCTTATGTACTTGAGGAAGGGGTTA
ACGTAAAGAAATCTATGAACAACCTATATAAGGTCAGTTTGGACTTTTTCGCTAAAAGTA
TTATTGCAGATAATTACGAAGCAGATAACCCAGAGAATCAACAGTTATTTTAAAGGAGGA
AAAGATATGATGAAAAATAGTTTGCAAGCTAAAGAACTTGCGGTAATTTTATCTGTTTCT
AAATCCAAAGCAGGACAAATAATAAGAGAACTGAATAAAGAGCTTGAAGATGAAGGATAC
ATTGCGATACGAGGCAGAATACCAGTCCAATTAGCTAGGAAAAATTCCCTTATCACGACT
TATCAGACGAGAGAATAATGGAGGAGTTGAAAAAAGAAAATGAGTAACATTTATAAAAGC
TATCTATTAGCAGTATTATGCTTCACAGTCTTAGCGATTGTGCTTATGCCATTGTTGTAC
TTCACTACAGCATGGTCAATTGCGGGATTCGCAAGTATCGCAACATTCATATTTTATAAA
GAATACTTTTATGAAGAATAAAAAAACTGCTACTTGCGCCAACAAGTAACAGTATCAAGC
ACTTAAGAAAAATTTCAAGTTAAATATAAAATGAAAAACGGAGGAAGTCAAGATGTATTA
CGAAATAGGCGAAATCATACGCAAAAATATTCATGTTAACGGATTCGATTTTAAGCTATT
CATTTTAAAAGGTCATATGGGCATATCAATACAAGTTAAAGATATGAACAACGTACCAAT
TAAACATGCTTATGTCGTAGATGAGAATGACTTAGATATGGCATCAGACTTATTCAACCA
AGCAATAGATGAATGGATTGAAGAGAACACAGACGAACAGGACAGACTAATTAACTTAGT
CATGAGATGGTAGGAGGTCGCTATGAAGCAGACTGTAACTTATATCATTCGTCATAGGGA
TATGCCAATTTATATAACTAACAAACCAACCGATAACAATTCAGATATTAGTTACTCCAC
AAATAGAAATAGAGCTAGGGAGTTTAACGGTATGGAAGAAGCGAGTATCAATATGGATTA
TCACAAAGCAATCAAGAAAACAGTGACAGAAACTATTGAGTACGAGGAGGTAGAACATGA
CTGAACAAACATTATTTGAACAGTTGAACAGTAAAAACGTGAATGATCATACAGAACAAA
AAAATGGATTAACTTATCTAGCATGGTCATATGCACACCAAGAGCTGAAAAAGATTGACC
CAAACTACACAGTAAAAGTACACGAGTTTCCACATCCAGATATTAACACAGAAAATTATT
TTGTACCTTATTTGGCTACACCAGAAGGCTATTTTGTACAGGTATCTGTGACTGTGAAAG
ATAGTACAGAGACTGAGTGGCTTCCAGTATTGGACTTTAGAAATAAATCGCTTGCTAAAG
GTAGTGCAACAACTTTCGATATTAACAAAGCGCAAAAACGATGTTTTGTTAAAGCTTCGG
CTTTACACGGTTTAGGCTTATATATCTACAACGGCGAGGAACTACCAAGTGCAAGTGACA
ACGATATTACAGAATTAGAAGAGCGTATCAATCAGTTCGTGAACTTATCTCAAGAAAAAG
GGCGAGATGCAACTATCGATAAAACGATGAGATGGCTAAAAATATCTAACATTAATAAAT
TAAGTCAAAAACAAATCGCAGAAGCACACCAAAAATTAGATGCGGGATTAAAACAATTGG
ATAGTGAGGAGAAACAATAATGTTAAACAGAGCAGTATTAGTAGGACGCTTAACAAAAGA
CCCAGAATTAAGAAGCGCGCCAAATGGCGTAAATGTAGGTACATTCACATTGGCAGTAAA
CAGAACATTCACGAATGCTCAAGGCGAGCGTGAAGCAGATTTTATAAACGTAGTAGTGTT
CAAGAAACAAGCTGAAAATGTTAAAAACTACCTTTCTAAAGGGTCGCTGGCAGGTGTAGA
CGGGCGATTACAAACACGTAGCTACGAAAATAAAGTCGGGCAACGTGTATTTGTGACAGA
AGTAGTAGCGGACAGTGTTCAATTCTTAGAACCGAAGAATAACAACCAACAACCAAACAA
CAATTATCATCAACAAAGACAAACTCAAACTGGTAATAATCCTTTTGATAATACCACTGC
GATTACTGATGATGACTTACCGTTCTGATTGGAATGATTAGATGCCAATAATTACTAGTT
ATATCACTCAAGATGACGGTACAACAACAGTTGTCATCTCGGGTGTTGAATTAGGCAATA
AAGAAACATTACTACTTGATAACGGATTTGATGTGGAAGTCGATGTAAGCGTCATAGATC
CGTTTCAAATTACCGGCAAGCAACGACGAAAAATATTCGCGCTTGTCAAAGACATAGAAG
AATATACAGGTCAACCAATGGACTATATGCGACATATGTTCATCGAGTATGTAAGGACTT
ACTACGGCTATGATGAACGTATTTCACTAAGTAATTGTACGAGAACACAAGCAAGTCAAA
TCATTGAAGCAACGCTTGACTGGACGTTCTACAATGACATACCACTTAGCTACAAAACAA
GCGACTTGCTGAAACAAGATAAATCGTTCTTATACTGGTCAACTGTCAACCGCAACTGTG
TAATATGCGGAAAGCCTCACGCAGACCTAGCACATTATGAAGCAGTCGGTAGAGGTATGA
ACAGAAACAAGATGAATCACTACGACAAACATGTATTAGCGTTATGTCGCGAACATCACA
ACGAGCAACATGCGATTGGTGTTAAGTCATTTGATGATAAATATCAATTGCATGACTCGT
GGATAAAAGTTGATGAGAGGCTCAATAAAATGCTGAAAGGAGAGAAAAAGGAATGAATAG
ACTAAGAATAATAAAAATAGCACTCCTAATCGTCATCTTGGCGGAAGAGATTAGAAGCGC
TAAAAAAATTAAAAAATTTACCCCTGAGGATTCTAAAGGTTTTCCTGATATAACAAAAGA
TTCAATAAAAGAACCTAAATAAAAATATTATGGTTGATAAAATCCCATTGTTCTTTTGTT
AACCACCCTTGTTTGTTATTGACTATTTCTGTAACAAACAGCTTATCTCCAGAATCGAGA
TAAGGTTTCAACTTTTCTATCATTTCTGAAGTTGATAAAGAAGAACGGAATAAAAATGAA
GATTTCCAATAATTGCAATGACCATTAGAAATTTCCTTTTTATAACATTTCTCAATTCCT
CATATTTTTGTCCGGGTGAGTTTAAATCATATGTTAACATATAAGGTTTTTCCATATTTT
ATTCACCCCCAATCTAACGCAGTAGCGATAACAAAATTATACCAGAAAGGAGATAACGAA
ATGGCAACATTTAGAGTTTACAAAGAATCAGGTAACTTTGTCACAGTACACAAAGATTTT
ATACATGATTCTAATATAAGTTGGAAGGCTAAAGGTATTCTACTTTATTTGTTAAGTCGA
CCTGATAACTGGCAAATTTACGAAACAGAACTAGAGCAACATTCAACTGATGGACTTAGC
GGTTTAAAGAGTGGAATCAAGGAACTGGAAGAAATTGGATACATTCAACGTAGTAGAAAA
CGTGATAAAAGTGGTAGGTTAAATGGTTATGAGTACTTAGTATATGAGCAACCGCACCAC
ATTCGATTTTCCAACGTTGGAAAAACCGTTAACGGTAAAACCAACAATGGAAAAACCGTT
AATGGTAAATCGCATACTACTAATAATAATAGTACTAATAATGATTTAACTAATAATAAC
AATACTAATAATGAAGGAAGTATATTGTCGGGCAACCCGACGGTGTCTTCCATTCCCTAT
AAAGAAATTATCGAATACTTAAATAAAAAAGCAGGAAAGCATTTTAAACATAATACAGCT
AAAACAAAAGATTTTATTAAAGCAAGATGGAATCAAGATTTTAGGTTGGAGGATTTTAAA
AAGGTGATTGATATCAAAACAGCTGAATGGTTAAACACGGATAGCGATAAATACCTTAGA
CCAGAAACACTTTTTGGCAGTAAATTTGAGGGGTACCTCAATCAAAAAATACAACCAACT
GGCACGGATCGATTGGAACGCATGAAGTACGACGAAAGTTATTGGGATTAGGGGGATATT
ATGAAACCACTATTCAGCGAAAAGATAAACGAAAGCTTGAAAAAATATCAACCTACTCAT
GTCGAAAAAGGATTGAAATGTGAGAGATGTGGAAGTGAATACGACTTATATAAGTTTGCT
CCTACTAAAAAACACCCGAATGGTTACGAGTATAAAGACGGTTGCAAATGTGAAATCTAT
GAGGAATATAAGCGAAACAAGCAACGGAAGATAAACAACATATTCAATCAATCAAACGTT
AATCCGTCTTTAAGAGATGCAACAGTCAACAACTACAAGCCACAAAATGAAAAACAAGTA
CGCGCTAAACAAACAGCAATAGAGTATGTACAAGGCTTCTCTACAAAAGAACCGAAATCA
TTAATATTGCAAGGTTCATACGGAACTGGTAAAAGCCACCTAGCATACGCTATCGCAAAA
GCAGTTAAAGCTAAAGGACATACGGTTGCTTTTATGCATATACCAATGTTAATGGATCGT
ATCAAAGCGACATACAACAAAAATGCAGTAGAGACTACAGACGAGCTAGTCAGATTGCTA
AGTGATATTGATTTACTTGTACTAGATGATATGGGTGTAGAAAACACAGAACACACTTTA
AATAAACTTTTCAGCATTGTTGATAACAGAGTAGGTAAAAACAATATCTTTACAACAAAC
TTTAGTGATAAAGAACTAAATCAAAATATGAACTGGCAACGTATCAATTCGAGAATGAAA
CACAACGCAAGAAAAGTAAGAGTAATCGGAGACGATTTCAGGGAGCGAGACGCATGGTAA
CCAAAGAATTTTTAAAAACTAAACTTGAGTGTTCAGATATGTACGCTCAGAAACTCATGG
ACGAGGCGCAGGGCGACGAAAATAAGTTATATGACCTATTTGTCCAAAAACTTGCAGAAC
GTCACACACGCCCCGCTATCGTCGAATATTAAGGAGTGTTAAAAATGCCGAAAGAAAAAT
ATTACTTATACCGAGAAGATGGCACAGAAGATATTAAGGTTATCAAACATGAAGACAACG
TAAATGAAGTTTATTCGCTCACAGGAGCCCATTTCAGCGACGAAAAGAAAATCATGGCTG
ATAGTGACCTAAAACGATTTAAAGGCGCTCACGGGCTTCTATATGAGCAAGAACTAGGAT
TACAAGCGACGATATTTGATATTTAGAGGTGGCACATGGAAATAGAAATTAAATTTAACG
AAACGTTTGAGGCACCTATGGGCTCGCCTCGTCCACGCTTTCGTAATACAGGTAGATTTG
TTCAAACTTACATGCCTACGTCTTATACAAAGCATAAAGCGTATATACAAGGGCAAATGC
CTAAGTTGAATCTAGAGCGCGCACTAAAAATCGAATTAGACTTTTACTTTCCATTGCTTA
AATCATGGTCGAAGAAAAAGAAAAGCCAAATGGTTGGACAGTATAAAGTGACTAAGCCGG
ATATCGATAACTTAATTAAAACGGTATTAGATGCTTGTAATGGTCATGTATGGAAAGACG
ATAACCAAATTACAGAAATAACTAGCTCAAAGCGTTATGGAATTGAGCCCAAAATAATCA
TGCGAGTTGAGGAAGTGATCTAATGCAACAACAAGCATATATAAACGCAACGATTGATAT
AAGAATACCTACAGAAGTTGAATATCAGCATTTCGATGATGTGGATAACGAAAAAGAAGC
GCTGGCGGATTACTTATATAACAATCCTGACGAAATACTAGAGTATGACAATCTGAAAAT
TAGAAATGTAAATGTAGAGGTGGAATAAATGGGAAGTGTTGTAATTATTAATAATAAACC
ATATAAATTTAACAATTTTGAAAAAGAAATAATGGCAAAGCGTGGGATAAATGCTGGAAT
TGTTTCTAAACGTGTTAGAGGTTGTTGGGAGTTTTCAGAAGCTTTAGACGCGCCTTATGG
CATGCACCTAAAAGAATATAGAGAAATGAAACAAATGGAAAAGATTAAACAAGCGAGACT
CGAACGTGAATTGGAAAGAGAGCGAAAGAAAGAGGCTGAGCTACGTAAGAAGAAGCCACA
TTTGTTTAATGTACCTCAAAAACATTCACGTGATCCGTACTGGTTCGATGTCACTTATAA
CCAAATGTTCAAGAAATGGAGTGAAGCATAATGAGCATAATCAGTAACAGAAAAGTAGAT
ATGAACAAAACGCAAGACAACGTTAAGCAACCTGCGCATTACACATACGGCGACATTGAA
ATTATAGATTTTATTGAACAAGTTACGGCACAGTACCCACCACAATTAGCATTCGCAATA
GGTAATGCAATTAAATACTTGTCTAGAGCACCGTTAAAGAATGGTCATGAGGATTTAGCA
AAGGCGAAGTTTTACGTCGATAGAGTATTTGACTTGTGGGAGTGATGACCATGACAGATA
GCGGACGTAAAGAATACTTAAAACATTTTTTCGGCTCTAAGAGATATCTGTATCAGGATA
ACGAACGAGTGGCACATATCCATGTAGTAAATGGCACTTATTACTTTCACGGTCATATCG
TGCCAGGTTGGCAAGGTGTGAAAAAGACATTTGATACAGCGGAAGAGCTTGAAACATATA
TAAAGCAAAGTGATTTGGAATATGAGGAACAGAAGCAACTAACTTTATTTTAAAAGGGCG
GAAACAATGAAAATCAAAATTGAAAAAGAAATGAATTTACCTGAACTTATCCAATGGGCT
TGGGATAACCCCAAGTTATCAGGTAATAAAAGATTCTATTCAAATGATGTTGAGCGCAAC
TGTTTTGTGACTTTTCATGTTGATAGCATCTTATGTAATGTGACTGGATATGTATCAATT
AACGATAAATTTACTGTTCAAGAGGAGATATAACAATGAAAATCAAAGTTAAAAAAGAAA
TGAGATTAGATGAATTAATTAAATGGGCGCGAGAAAATCCGGATCCATCACAAGGAAAAA
TGTTTTTTCAACAGGATTTAGTGATGGATTCGTTCGTTTTCATCCAAATACAAATAAGTG
TTCGACGTCAAGTTTTATTCCAATTGATATCCCCTTCATAGTTGATATTGAAAAAGAAGT
AACGGAAGAGACTAAGTTTGATAGGTTGTTAGAGGTATATGAGATTCAAGAAGGAGTCTA
TAAATCCGCATTACACAAAGGTATCAGTTTGAACGAACGTTTTGAAGACGACAATATTTT
TCCTACTAAAGCATTCTATATCTTAAACGATGACATGACGATGACATTGATTTGGAAAGA
TGGGGAGTTGATAGAATGATGCAAACCTATAAAGTAAGTCTTTGTATCAAGTTCTTAGCG
TCTAAATGTAATTATAAATTAAAAAAGCATTATTTTGTGCAAAGTACGAATGAGGAAGAA
GCCACGAATACGGTATTAAAACTGACTCGTAAAAAGCTCCCATTCAAAACTGCAAGCATA
GAAGTAGAAAAAGTGGAGGTAGTAGAATGATGCCTAAATATCGAGTGTGGGACGAATATA
CAGGAAGAATACACGATGTTGTAGGATTCGACTTCATCGAGAATGAAGTTCACTATGAAA
ACTACGCGGAAGCAGAAGCTTTAATACACGCAAGAGATTTCAAAGATGTAGAACTTATGC
AAAGTACAGGACTTAAAGACAAAAACAACAACGAAATATATGCGGGAGATATAGTTGAGT
TCAAAGATGGAGTACTCATGATAGCGGGCGACGATGAGTCTTTAGTAGATACAATTAATA
GAGCAGTGATATCTATTGATATTGTAAATGGTATTCAATTAAAAGATTTTATGTTTGAGG
GTGCACTCTCTGAAAATGATTACTTTGAGTATATAGACAAAAATCCTTCCTTAGATATGA
CTGTGAGGTTAAAGGCAACATATTTGAATCATCTCATTTACTGGAGGTAACAGAATGAAC
TATGAAACAGGGTTCCAACTAGGTGTAATGGAAGCTAGGTTGAAGAAGATGAGAAAACAA
CGTGATGAGTACAAGAAGCAACGAGATGAGCTTATTGGGGATATGACGGAAGTTAAGAGA
AAAGCAAAAGCATTTGATGAGATAGATAATCTGATTTATGAAGTATTCGAAATGATGAAT
TGCTTTAAATTCAGTTTTATCAATGAAAATAAAGAGCTTATCCTCGATAGCGAATCAAAT
ATTTTCTTTTCACTAAAAGATTGCGCTAACAAATTAGATTTAGTTGTTAAATTTATTCAT
TGGGTTAGCAGATGTTGTATTGAAAATATATCTCCTGAAAGAACACAGGTTTTTTACAAA
CAGGTTTCGAACTTTATATTGGCAAACATTTAACAAATAATGATTACGAATACATGTATA
AATGCTTTGGTAACGGATTAAATAGTGATGGCGCATATAGTTATGCCAGAAGATTATTAA
ATATTTCGGAGGGTTAAAAATGACTGTAGATAAAAAAAGCGTTGAAAAATTTAAAAAACA
TATCAAAGAGCTGGAGAAGAAAGCAAGCGCATGGGATAGGTATTGCAAGAGCGTTGAAAA
AGATTTAATAAACGAATTTGGCAATGATGATGAAAGAGTTAAATTTGGAATGGAATTAAA
CAATAAAATTTTTATGGAGGAAGACACTAATGAATAATCGCGAACAAATCGAACAGTCTG
TTATAAGTACTAGTGCGTATAACGGCAATGACACAGAGGATTACTGAAAGAGATTGAAGA
CGTGTATAAGAAAGCGCGAGCGTTTGATGAAATACTTGAGGGAATGACAAATGCTATTCA
ACATTCAGTTAAAGAAGGTATTGAACTTGATGAAGCAGTAGGGATTATGGCAGGTCAAGT
GGTCTATAAATATGAGGAGGAGCAGGAAAATGAGTAACACATTACAAGTAAAACTATTAT
CAGAAAACGCTATAATGCCCGAACGAAATCATAAGACGGATGCAGGTTATGACATATTTT
CAGCTGAAACTGTCGTACTTGAGCCACAAGAAAAAGCAGTGATTAAAACAGATGTAGCTG
TAAGTATACCAGAGGGCTATGTCGGACTATTAACTAGTCGTAGTGGTGTAAGTAGTAAAA
CGTATTTAGTGATTGAAACAGGCAAGATAGACGCGGGATATCATGGCAATTTAGGGATTA
ATATCAAGAATGATATTGAAACGTTAGAGATTTGGGATGATGGTAACTTTAGTCGAAATG
TTGCTGGGATAGACGGAAAGTATGCCCCACCACATCCATCAGATAAAATTTTATTTATGA
ATGGTAGTTATGTCATAAACAAAGGCGACAAACTAGCGCAACTGGTTATCGTACCTATAT
GGACACCGGAACTAAAGCAAGTGGAGGAATTCGAGAGTGTTTCAGAACGTGGAGCAAAAG
GCTTCGGAAGTAGCGGAGTGTAAAGACATCTTAGATCGGGTCAAGGAGGTTTTGGGGAAG
TGACAATAAACAAATTAAAAAATATGCTCACGAATATTGGTTTGAATGTAGAAAGTGAGA
AGTTATCCAAAGTTGAAGTCCAGTTATTTCCGACAGAACAACAATTAAAAGATAATACAG
TGTTTGAAGGTTATTCTTGCAATATTAAGAATTGGCCTAAGTTCAAAATTTGGATAAACA
GATCTAACAAAGTAACTATAAAATCACGAGGAGTTCAAAAGAGTTTTGATATAGAAGATG
AGAAGTCATTAAGGAAAGAATTAAAGGGTTTTGAAATTTTGTAAAAGAGATGCAGTTATT
AAATCAAGTAGATATAGGAGAGGGATAAACTAATGAAAGAACGACTAAAAGCATTTTTAT
ATTTTTAATGTCCATATTCCTTTTCCCTTTTACGTTTTTGTATTTGTTAGCTTACCATCA
CTTTGAAGACAAGCAACATTTTTTAACAACATGTATAGAGTATATAGAACTTGTTTATAT
GCTATTTATGCATAGTATTTTAGGTAAAAAGTAAACGAACCTTTTAACATCGACGAAATA
GATTTTTGGTTGAGGTTTGGTTTCAAACTAAAAAGATATACGGGTTTAAGTAAAGAAGAA
ATAAAACTACTACGTCAAGAAATACCAGTCTTACGTTATGACAAACCAGAAGTAACAAAA
GACTATATAGAGTACATTAATATTAATTATACGGCAGACACATATTATTGCTTTTATAAA
GATGGAACGTTTAGGTTCTATGATGATTATACTAACCAAAAACTAAAAGGAAATATTGAT
TCAGATTTTTTCAAAAAACTAGAATCATGGAAGCTCCTAGTAGAAAAAGGAAAGAGAATA
AGTGATGATATTTAAAAAATTCGATTTGGTTATTAGAAATAATAAAGAAGGTAGGTAAAC
AATGATTAAGCAAATACTAAGACTATTATTCTTACTAGCGATGTATGAGCTAGGTAAGTA
TGTAACTGAGCAAGTATATATTATGATGACGGCTAATGATGATGTAGAGGCGCCGAGTGA
CTTCGCAAAGTTGAGCGATCGGTATGATTTGATGAGGGCGGAGGTGTCAGAGTAGATGTA
TAGCAAAGAGTCAATTGTTAATATGATAGGCACACATAAAATGAAGTGCAATGTATTAGC
TGATGTAATACCGGAATATGATAGCAATTCAATAGCTCAGTACGGTATACAAGCAACGTT
ACCAAAACCACAAGGGGAAAACTCAAGTAAAGTTGAAGATGTTGTTGTGAGGCTTGAAAG
AGCAAATAAAAGGTATGCGCAGATGTTAAAAGAAGTCGAGTTTATAAATCAATCACAACA
GAGATTGGGGCACGTTGACTTTTGTTTCTTAGAGTTGTTAAAGAAAGGTTATAACAGGGA
TGCAATTATCAAGAAGATGCCTAACTCTAAATTAAACAGAAACAACTTCCTAGCACGCCG
TGATGAGTTAGCAGAAAAGATTTATCTACTACAGTGACGAAAATGACAAAAATGACAGAA
ATGACGAAAATGACACTATTTTTAAACTGTGAATTAATTTTATATAATTGATTTGTAAGA
ATTATCTTAAGACGTGGGGTAATAGCCACATTAGATGTTCTCATCGATGTGATTGAGAAG
TGACAAACATGTAAAGTTGATATGTTACGCTATTAATCACTTACTACCTGCCTATATGGT
GGGTAGTTTAATTCTTGCATTTTGAGTCATAACTATTTTCCTCCTTTCACATTTATTGAA
CGTAGCTCCTGCACAAGATGTAGGGGCATTTTTTATATTTAAAATAACTAGAGTAATTAA
CGTAAAGGCGTGTGATACAGTGAAAACAATTGATTAAATTAACACCGAAGCAAGAAAAGT
TTGTGCTAGGACTCATAGAGGGCAAGAGCCAACGGAAAGCATATATTGACGCAGGGTATT
CGACTAAAGGTAAGAGTGGGGAATATCTAGATAAAGAAGCGAGTACACTTTTTAAAAATC
GGAAGGTTTCCGGAAGGTACGAAAAATTGCGTCAAGAAGTAGCTGAACAATCAAAATGGA
CACGCCAAAAGGCCTTTGAAGAATATGAGTGGCTAAAGAATGTAGCTAAGAATGACATTG
AAATAGAAGGAGTGAAGAAAGCGACAGCTGATGCATTCCTCGCTAGTTTAGATGGTATGA
ATAGAATGACGTTAGGTAACGAAGTTTTAGCTAACAAGAAAATAGAAACTGAAATTAAGA
TGCTTGAGAAGAAGATTGAACAAATAGATAAAGGTGACAGTGGAACAGAAGATAAAATCA
AACAACTTCACGACGCAATAACGGAAGTGATCGTCAATGAATAAACTTAAATCTTTATAT
ACGGACAAACAAATTGAAATATTGAAGCAAACGCAAAAACGAGATTGGTTTATGTTAATT
AATCACGGAGCAAAGCGTACAGGTAAAACAATATTAAACAATGACTTATTTTTACGTGAG
TTAATGCGTGTGCGAAAGATAGCAGACGAAGAAGGAATTGAGACACCTCAATATATACTT
GCTGGTGCAACATTAGGTACGATTCAAAAAACGTACTAATAGAGTTAACTAACAAATATG
GCATTGAGTTTAATTTTGATAAATATAATTCATTCATGTTATTTGGCGTTCAAGTGGTTC
AGACAGGTCACAGTAAAGTAAGTGGTATAGGAGCTATACGTGGTATGACATCGTTTGGTG
CATATATCAATGAAGCGTCGTTAGCGCATGAAGAGGTGTTTGACGAGATTAAGTCACGTT
GTAGTGGAACTGGTGCAAGAATATTGGTAGATACCAACCCTGACCATCCCGAGCATTGGT
TGTTGAAAGATTATATTGAAAATACAGATCCTAAAGCAGGTATACTGAGTCACCAATTTA
AGCTCGATGACAATAACTTTCTTAATGATAGATATAAAGAGTCTATTAAGGCTTCAACAC
CATCAGGTATGTTCTATGAACGTAACATCAACGGTATGTGGGTGTCTGGTGACGGTGTAG
TATATGCCGACTTTGATTTGAATGAGAATACGATTAAAGCAGATGAACTGGACGACATAC
CTATCAAAGAATACTTTGCTGGTGTCGACTGGGGTTACGAGCACTATGGATCTATTGTGT
TAATAGGACGAGGTATAGATGGTAACTTTTATTTTATTGAGGAGCACGCACACCAATTTA
AGTTTATTGATGATTGGGTGGTTATTGCAAAAGATATTGTATGTAGATATGGCAATATTA
ATTTTTACTGCGATACTGCACGACCTGAATACATCACTGAATTTAGAAGACATAGATTAC
GTGCAATTAACGCTGATAAAAGTAAACTATCGGGTGTAGAGGAAGTTGCTAAGTTGTTCA
AACAAAACAAGTTACTTGTTCTTTATGATAATATGGATAGGTTTAAGCAAGAGGTATTTA
AATATGTTTGGCACCCTACAAACGGAGAGCCTATAAAAGAATTTGATGACGTGTTGGACT
CGTTAAGATATGCCATATACACACATACTAAACCTGAACGATTAAGGAAGGGGAAATGAC
ATTGTATAAGTTAATAGATGATATTGAAGCACAAGGAATATTGCCTAAGCATATTGAGGC
TCTAATAGAGTCACATAAAGACGATAGAGAGAGAATGGTTAATCTCTATAATAGATACAA
GACACATATTGACTATGTACCAATATTCAAACGTCGACCAATTGAAGAAAAAGAAGATTT
TGAAACTGGTGGAAATGTAAGGCGATTAGACGTGTCTGTTAATAACAAACTTAACAACTC
TTTTGACAGCGAAATTGTTGATACACGTGTTGGTTATTTACATGGTGTTCCTGTTACTTA
TGATTTAGATGAAAACGCAGAAAAAAACGAAAAGTTGAAAAAGTTTATAACCAACTTTGC
CATTAGAAATAGTGTTGATGATGAGGATTCTGAAATAGGTAAAATGGCAGCAATTTGCGG
ATATGGTGCTAGGTTAGCATATATTGATACGAATGGTGATATTAGGATTAAGAATATAGA
TCCCTATAATGTTATTTTTGTTGGCGACAATATTTTAGAACCTACATACTCATTGCGCTA
CTTTTATGAAAAAGATGATGATAATGGCACTGATTATGTGTACGCAGAGTTTTACGATAA
TACTTATTATTATGTATTTCGAGGAGAAGATATTGACGCTTTGCAAGAAGTTGGACGATA
TGAACATTTATTTGATTACAATCCATTGTTTGGTGTACCTAACAACAAAGAGATGATAGG
AGATGCTGAAAAGGTTATTCACTTAATTGACGCATATGATTTAACAATGAGCGATGCATC
AAGTGAGATTAGTCAGACACGTTTAGCATACCTTGTGTTACGCGGTATGGGTATGAGTGA
AGAAATGATTCAAGAAACACAAAAGAGTGGCGCATTTGAGTTGTTCGACAAAGATATGGA
CGTTAAATACTTAACAAAAGATGTAAATGACACAATGATTGAGAACCATTTAGATCGAAT
CGAAAAGAATATCATGCGTTTTGCAAAGTCAGTAAACTTTAATTCTGACGAGTTTAACGG
AAATGTACCTATCATTGGAATGAAACTTAAACTTATGGCTTTAGAGAACAAGTGTATGAC
GTTTGAGCGTAAGATGACAGCTATGTTGAGGTATCAATTCAAAGTTATTTTATCTGCATT
AAAGCGTAAAGGGTACAACTTGGATGATGATAGTTATTTAAACCTGATATTTAAGTTCAC
TCGTAACATTCCAGTTAATAAGTTAGAAGAATCACAAGTGCTAATTAACCTGAAGGGACA
AGTTTCAGAACGAACAAGGTTAGGACAATCACAACTAGTTGATGATGTTGATTACGAATT
AGACGAAATGGAAAAAGAAAGTCTTGAATTTAATGACAAATTACCTGACATAGATGAAGG
TGACGCAAATGACAAATCCCAAAATAACCAATCAGAATGATATTGATGAGTATATCGAGG
GTTTAATCTCTAAAGCAGAAAAACCAATAGAACAACTATTTGCTAATCGACTTAAAGAGA
TAAAACAAATCATCGCAGATATGTTTGAGAAATATCAAAATGATGATGTGTATGTTACAT
GGACTGAATTCAATAAATACAACAGGCTCAATAAGGAGTTAACTCGTATAGGTACAATGT
TGACTGATGACTATAGGCAAGTAGCTAAGATGATTCAGAAGTCACAAGAAGATGCTTATA
TAGAAAAATTCCTTATGAGCCTTTATTTATATGAAATGGCGAGTCAAACATCTATGCAGT
TTGATGTTCCGAGTAAAGAGGTAATCAAATCAGCTATTGAACAACCTATTGAGTTCATTC
GTTTAATGCCAACACTACAAAAACATCGTGATGAAGTATTGAAAAAGATACGTATGCACA
TTACACAAGGTATTATGAGTGGAGAGGGTTACTCTAAGATAGCTAAAGCAATACGTGATG
ATGTCGGCATGTCTAAAGCTCAATCATTGCGTGTGGCTCGTACAGAAGCAGGCAGAGCAA
TGTCACAAGCTGGACTTGATAGCGCAATGGTTGCTAAAGATAACGGTTTGAAGATGAAGA
AACGTTGGCATGCTACTAAAGATACACGAACACGTGATACTCATCGTCATTTAGATGGGG
AATCAGTGGAAATAGATCAGAATTTTAAATCAAGTGGGTGTGTTGGGCAGGCGCCCAAGC
TATTTATTGGTGTAAACAGTGCGAAAGAGAATATTAATTGTCGTTGCAAATTACTTTATT
ATATTGATGAAAATGAATTGCCAACTGTAATGAGAGCACGTAAAGACGATGGTAAAAATG
AAGTTATCCCATTCATGACTTATCGTGAGTGGGAAAAACACAAGAGGAAAAAGAAATAAT
GTATCTATCGACCTTAGCATGTCGTTAAACTGCTTTTTATTATGCACTTTTCGGACTGTT
AGGGTACGCGAAGGGCAAAAAGGAGTTTTGATATATGAATATCGAAGAAGTTAAGTCTTT
TTTGAAGAACACAAAGACGATAAAGAAGTAAAAGATTATCTAAAGGGACTTAAGACGGTG
TCTGTTGATGACGTTAAAGGCTTTTTAGATACAGAAGAAAGGTAAACGATTCATTCAACC
TGAATTAGATCGTTATCATTCGAAAGGATTAGAATCATGGAAAGAGAAAATCTTGAGGAT
CTAATCGAACAAGAAGTACGGAAGCGTAATCCTGAGCAATCAGAAGAACAAAAACGTATT
AGTGCTCTTGAACAAGAGTTAGAAAAACGCGACGCAGAGGCAAAACGTGAGAAGTTAAGA
AGTAACGCGCTAGGTAAAGCGCAGGAACTAAATTTACCAACATCCTTAGTTGATAGATTT
TTAGGCGATTCTGATGAAGATACTGAGCAAAACTTAAAAGCTTTAAAAGAAACCTTTGAC
AAGTATGTTCAAAAAGGTGTTGAGTCTAAATTTAAATCGAGTGGAAGAGATGTTAAAGAA
TCACGAAATCAAGATTTAGACCCTTCAAATGTAAAGTCCATTGAAGAAATGGCGAAAGAA
ATCAATATTAGAAAATAAAGTGAGGTAATAAAATATGGCAACTCCAACATACACGCCAGG
CAATGTTATTTTATCGGATTTTAAAAACGGCGTTATTCCAGCAGAACAAGGTACTTTAAT
CATGAAAGACATTATGGCTAATTCAGCAATTATGAAATTAGCTAAAAATGAGCCAATGAC
AGCACAAAAGAAAAAATTTACTTACTTAGCAAAAGGTGTAGGCGCCTACTGGGTATCAGA
AACGGAACGTATTCAAACTTCTAAGCCTGAATATGCACAAGCAGAAATGGAAGCTAAGAA
AATTGGTGTAATTATTCCGTTATCAAAAGAGTTTCTTAAATGGACTGCAAAAGATTTCTT
TAATGAGGTTAAACCTCTAATTGCAGAGGCATTTTACAAAGCGTTTGACCAAGCTGTTAT
CTTTGGTACTAAATCACCTTACAACACTTCAACTAGTGGTAAACCGCTTGTTGAAGGCGC
AGAAGAGAAAGGTAACGTTGTTACAGATACTAATAATTTATACGTAGACCTTTCGGCATT
AATGGCTACTATTGAAGATGAAGAGTTAGATCCAAACGGAGTATTAACTACACGTTCATT
CAGAAGTAAAATGCGTAATGCTTTAGATGCTAATGACAGACCATTATTTGATGCTAACGG
GAACGAGATTATGGGATTACCACTATCTTATACTGGAGCGGATGTATACGACAAAAAGAA
ATCGTTAGCACTAATGGGTGATTGGGATTACGCACGTTACGGTATCTTACAAGGTATTGA
GTATGCAATTTCTGAAGATGCCACGTTAACGACGTTACAAGCATCAGATGCTTCTGGCCA
ACCAGTATCATTATTTGAACGTGATATGTTCGCTTTACGTGCGACGATGCATATTGCATA
CATGAACGTTAAACCAGAAGCGTTCGCAACGCTTAAACCAACTGAATAGGAGGAGATATG
ATGGCTAATCCTGCAGAAGAGATTAAGGTAAAAAAGACAATATGACTATTACTGTTACAA
AGAAGGCGTTTGACTCTTATTACAGTCTTGTCGGTTACAAAGAGGTTAAATCACGCCGTA
CTACGTCTGATAAGAGCGAGTGATAAAAATGACTCTTTATGAAGATGTTAAACTTTTACT
CAAGAAAAATGGAGTGGAAGTTAAAAGTGATGAAGAAGAAATATTTAAGATGGAAGTTGA
CGGAATACTAGAAGATGTTAGGGATATAACAAACAATGATTTTATGAAAGATGGTCAAGT
CATTTATCCTTACTCAATCAAAAAGTATGTCGCAGATGTCCTAGAGTATTATCAACGACC
TGAAGTTAAAAAGAATTTAAAGTCAAGAAGTATGGGGACAGTGTCGTACACTTATAACGA
TGGTGTCCCTGATTACATTAGTGGAGTATTAAACAGGTATAAACGAGCAAAGTTTCATCC
GTTTAAACCAATAAGGTAGAGGTGTTGTTTGTGTTTAACCCATACGACGAATTCCCTCAC
ACTATTTCTATTGGAAGTATCAAAAAGTAGGAGAGTATCCAATTATACAAGAGCGCTTTG
TAAGCGATAAAACAATTAAAGGATTTATGGATACGCCTACTACATCTGAACAACTAAAAT
TTCATCAAATGTCACAAGAATATGACAGAAACCTATATGTACCTTATGACTTGCCAATAT
CTAAAAACAATTTATTTGAGTATGAGGGTAGAATCTTTAGTATTGAAGGTGATTCTGTAG
ATCAGGGCGGACAACATGAAATTAAGTTACTACGACTTAAGCAGGTGCCATATGGCAAAA
GTTAAGTACGGTGCTGATAGCATGGTTGTTGAATTGGATAAGTTCGATAAGAAAATAGAA
GAGTGGGTTAAAAAAGGTATCGCTAAAACAACGATGAAGATATATAACACTGCTGTAGCA
TTAGCTCCTGCTGACTTAGGATTTTTGAAAGAAAGTATAGACTTTCGATTTGAGAACAAC
GGTCTAATAGGAGTTATCAATGTAGGTGCAGAATATAGTGTTTATGTTGAGTACGGCACA
GGTATTTATGCCACTAAAGGTAGTCGCGCTAAAAAGATACCGTGGAGTTATAAAGACGCT
AACGGTAAATGGCATACTACTAAAGGACAAGCGCCACAGCCGTTTTGGAACCCTGCAATT
GACGCAGGACGCAAGACATTCGAGCAGTATTTTTCATAGAGGTGGTTAAATATGTGGGTA
TCAGTTGAACCTGAACTTACAAATCAAATATATAAAAGATTAATCTCAGACCCTAACATT
AACAAAATAGTTGGTGATAGGGTCTTTGACGTTGTTCAAGATGACGCTGTTTACCCATAT
ATTGTTGTGGGTGAATCAAACGTCACTAACAACGAATCTAGTGCAACAATGAGAGAAACA
GTTGGTATTGTCATACATGTGTATTCACAGTTCGCTACACAATACGAGGCTAAGCTCATT
TTAAGCGCAATAGGCTATGTGCTAAACAGGACTATAGAGATAGAAAATTACGAATTCCAA
TATAGCCGTATCGATAGTCAAGCAGTATTCCCTGATATAGACAGGTTTACTAAGCATGGC
ACGATACGGCTTTTATTTAAGTACAGACATAAAAAGAAAAACGAAGGAGTGTATTAAATG
GCGCAAAAAACTATTTAGCAGTTGTACGTCCAGCTGAAACTGACTTAGCATCCAGTAGAA
TCTTTATTATTAGCTGACTTACAAGAAGGTGGACATACGATTGAAAATGATTTAGCTGAA
ATAGTACGAGGCGGTAAAACGGACTATTCTCCCAATGCAATGTCAGAATCATTTAAATTA
ACAATTGGTAATGTGCCTGGAGATAAAGGAATTGAAGCAGTGAAACACGCTGTACAAACA
GGTGGACAGTTGCGTATATGGCTTTATGAGCGTAATAAACGTGCAGACGGTAAACATCAC
GGAATGTTTGGTTATGTTGTTCCAGAATCATTTGAAATGTCATTTGATGATGAAAGTGAC
AAAATCGAACTATCATTAAAAGTTAAATGGAATACAGCAGAAGGTGCTGAAGATAACTTG
CCGAAAGAGTGGTTTGAAGCTGCAGGTGCGCCTACAGTTGAATACGAAAAATTCGGCGAA
AAAGTCGGAACATTCGAGAATCAAAAGAAAGCTAGTGTTGTATCTGATTCACGCACGGAA
GACCATTCTATGTAAACTAATAGATCGAGGGGCGTAAGCTCCCTATTTTTTTATAAAAAA
ATTGAAAAGAGGTATATATTTTGACTGAATTTAATCCAATTACAACATTAAAAATTAATG
ACGGAGAAAAAGATTACGAAGTAGAAGCAAAAGTAACATTTGCATTTGACCGAAAAGCTG
AAAAATTCTCAGAAGATAGCGAAGATGGGAGAAAAGGAGCAATGCCAGGATTCAATGTTA
TCTTTAACGGTTTGCTAGAATCTAGAAACAAAGCGATTTTACAATTTTGGGAATGTGCTA
CTGCTTATTTAAAAAACCCACCAACTCGAGAACAATTAGAAAAAGCAATTGATGATTTCA
TCACTGAAAACGAGGATACTTTGCCGTTATTACAAGGGGCTTTGGACAAACTTAACAATA
GTGGTTTTTTCAAGAGGGAGAGTCGCTCGTACTGGATGACATTGAACAAAGCACCGAATA
TGGCCAAAAGCGAGGACAAAGAAATGACGAAAGCAGGCATAGAAATGATGAAAGAGAATT
ACAAGGAAATCATGGGCGCAGAACCTTACACGATTACTCAAAAATAAGGCAACTGACAGC
TAGATATTTAGGATATATCCCTGAACATGAATTATTAGCACTAACACCTGCTGAATGGCG
TGATTGGCTTATTGGTGGTCAGGATAGGTACCTAGATCAAAGACAATTATTAATTGAACA
AGCGCAAGCTAACGGCTTAGTACAAGCTTCTAAGAGGCTAACTAGTATGATTCGTGACAT
TGAGAAACAACGTTACGAAATAAGAGAACCTGGTAGCTATGCTCGTGTACAAAAAGTTAG
ATTAGAAGAAGAAAAAGAAGACGTGAACTCTTCAAAGAAGGTACAAGAAAATTCCTTGAA
TCGAAAGGAGGTTAGCCTTTGGATACTCATTTTATGGCAAAGATTATGGCCAATATTAGA
GATTTCCAAAGCAACGTAAGGAAAGCTCAACGATTAGCAAAGACGTCTGTACCAAACGAA
ATTGAAACAGATGTAAAAGCAGATATTTCAAGATTCCAAAGAGCTTTACAACGCGCTAAA
GCTATGGCGCAAAAATGGCGTGAACATAACGTTAAAATAGATGGTAATAATTCACCGTTA
AAACGTGCAATTGCTAGTGCAAAAACGATGTTGGCCACGTTACACAACAAAACAATAAAA
GTTAATTTCGATACGAGAGGTATGACAAAAACCCAAATTTTAACTAAGGCACTGAATCAG
TCCTTAACTGATTATAGTGAGAAAATGGACGCGCTAGCTACTAAAATTCGTACATTTGGT
ACAATTTTTGCACAACAAGTTAAAGGCTTAATGATTGCTAGTATACAAGCATTGATACCA
GTGATTGCCGGGTTAGTACCTGCAATAATGGCAGTACTTAATGCGGTTGGTGTATTAGGT
GGTGGCGTTTTAGGTTTAGTTGGCGCATTCTCTGTCGCAGGTCTTGGAGTTGTTGGCTTC
GGTGCAATGGCTATTAGCGCTCTTAAAATGGTTGAAGATGGAACATTGGCAGTAACAAAA
GAAGTTCAAAACTTTAGAGATGCGAGCGATCAGTTAAAAGATACATGGCGTGATATTGTT
AAAGAGAATCAAGCTAAAATATTTAACGCTATGTCAGCAGGATTAAGAGGTATTGCAAGC
GCGTTAACTAAAATGAAACCTTTCTTGTCTGAGGTATCAATGTTAGTTGAAGCGAATGTG
CGTAAGTTTGAAGAATGGGTCAAAACGTCTAACACTGCAAAAAAGCGTTCGAGTCGTTGA
ATACCATCGGTGGGGCTATATTTGGTGATTTATTGAACGCTGCAGGACGATTTGGTGATG
GATTAGTCAATATCTTTACTCAATTGATGCCGTTATTTAAATTCATGTCACAAGGTCTGC
AAAACATGTCTATAGATTTCCAAAATTGGGCTAATAGTGTAGCAGGACAAAATGCGATAC
AAGCGTTTATCGAGTACACTAAGACAAATCTACCTAAGATAGGTAAAATATTCGGAAACG
TTTTTAAAGGTATTGGTAATTTAATGATTGCGTTCAGTCAAAACAGTTCTAATATTTTTG
ACTGGCTCGTCGAATTGACAAATAAGTTTAGAGAATGGTCTGAACAAGTAGGGCAATCTC
AAGGTTTTAAAGATTTCATCAACTATGTTCAAGAGAATGGCCCAACTATTATGAAATTAA
TCGGTAACATTGTTAAAGCGTTAGTAGCGTTTGGTAAAGCAATGGCACCTATAGCTAGTA
AATTACTAGATTTCATCACCAATCTAGCTGATTTTATCGGTAAGTTATTTGAAACTCATC
CGGCAGTAGCTCAGGCTATGGGTATTTTAGGTATATTAGGTGGTGCATTCTGGGCTTTGA
TGGCTCCGATTGCAGCAGTGAGTAGTGTTTTAAGCAATGTATTTGGTACAAGTTTATTAA
GAATTATAAAGAAAATGTTAGATTTAACAGGGATACCGAAATTGTTATCTAAAGCTTTTG
CGCCATTAGCTGGTGTGTTTACAAGTATTTCTTGGCCTGTATTACTAGTTATTGCAATTA
TAGCTGCGTTCATCGGTGTTGTCGTTTACTTATGGAAAACTAACGAGACTTTCAGAAAGA
ATATGACAAAAGCGTGGGAAGATATCAAAAGCGCTGTTTCTGAAGCGATTCAAGGCGTAA
TTGATTGGTTAAGTGAACTATGGGATAAAATACAGACCACAATAGAACCAATCAAACCGA
TATTAGAAGCGTTAGGTAAAGTTTTTATGACTGTGTTAGGCGTTTTAGTGATAGGTGTCA
TAGTAAACGTAATGAATGTCATTCAAGGATTATGGACAGTGATAAAAATAGCATTCGAAG
CTATAGGAACAGTGATATCTGTAGCAGTCCAAATCATAGTAGGATTGTTCACTGCTTTAA
TTCAGTTGCTTACTGGCGACTTCTCAGGTGCTTGGGAGACTATTAAAACTACGGTTACCA
ATGTACTTGATACGATTTGGCAATACATGCAATCAGTTTGGGAGTCAATTATCGGCTTTT
TAACTGGCGTAATGAATCGAACGCTTTCAATGTTTGGTACAAGTTGGTCACAGATATGGA
GTACAATCACTAATTTTGTTAGCAGTATTTGGAACACTGTTACAAGTTGGTTCAGTCGTG
TTGCTTGGAGTGTAGCTGAAAAAATGGGACAAGCATTAAACTTTATTATCACAAAAGGTT
CTGAATGGGTTTCTAACATTTGGAATACAGTTACAAGTTTCGCGAGTAAAGTAGCTGATG
GGTTTAAAAGAGTTGTCTCAAATGTAGGTGACGGTATGAGTGATGCACTTGGTAAGATTA
AAAGTTTCTTCAGTGATTTCTTAAATGCCGGAGCGGAATTAATCGGCAAAGTAGCTGAGG
GTGTAGCCAATGCTGCGCACAAAGTAGTCAGCGCGGTAGGCGATGCGATTTCATCAGCTT
GGGACTCTGTAACTTCATTCGTAAGTGGACACGGTGGAGGTAGTAGCTTAGGTAAAGGTT
TAGCGGTATCGCAAGCAAAAGTAATTGCTACAGACTTTGGCAGTGCCTTTAATAAAGAGC
TATCCTCTACTTTGACAGATAGTATAGTAGATCCTGTAAGTACTTCTATAGACAGACACA
TGACTAGCGATGTTCAACATAGCTTAAAAGAAAATAATAGACCTATTGTGAATGTAACGA
TTAGAAATGAGGGCGACCTTGATTTAATTAAATCACGCATTGATGACATGAACGCTATAG
ACGGAAGTTTCAACTTATTATAAGGGAGGTTTGTTAGTTGATAGCGCACGATATAGAAGT
AATAAGGAATGGTTCGCAGTATCGCGTCAGTGACAATCCTTTCACTTATAATCACTTGGA
AGTAGTTGAATATAACGTTACAGGCGCAGGATATCATCGTAACTATTCTGATATAGAGGG
TATTGATGGTAGATTTCATAATTACGCTAAAGAAGAACTTAAAAAAGTAGAGCTTAAGAT
AAGGTATAAAGTACCTAAAATTGCTTATGCTTCACATTTAAAGTCAGACGTCCAAGCACT
ATTTGCTGGACGTTTTTATTTAAGGGAATTAGCTACACCAGACAATTCAATTAAGTATGA
GCATATATTAGATATACCAAAAGACAAACAAGCATTTGAGCTTGATTATGTTGATGGACG
ACAACTTTTTGTAGGACTAGTAAGTGAAGTTTCTTTTGACACAACACAAACATCAGGGGA
ATTTTCTTTGTCGTTTGAAACAACCGAACTACCATACTTTGAAAGTGTCGGTTATAGTAC
TGATCTTGAAAGTAATAACGACCCTGAAAAATGGTCGGTACCTGATAGATTGCCTACAAA
CGAAGGTGATAAGAGGCGTCAAATGACATTTTACAACACTAACTCAGGAGAAGTTTATTA
TAACGGTGATGTTCCTTTAACACAGTTTAATCAGTTTAATGTTGTTGAAATAGAGTTAGC
TGAAGATGTTAAAGCTAATGATAAGGATGGATTCACTTTCTATACAGATAAAGGAAATAT
CTCAGTTATTAAGGAAGTTGATTTAAAAGCCGGAGATAAAATAATCTTCGACGGTAAACA
TACCTATAGAGGTTATTTAAATATAGATTCTTTTAATAAAACTTTAGAACAACCGGTTTT
ATATCCAGGCTGGAATCGATTCAAGTCTAATAAAGTAATGAAACAAATTACATTTAGACA
CAAATTATATTTTAGATAAGGAGTAGCCTATGCCAATTTTATTAAAAAGTCTACAGGGTG
TAGGGCACGCTATTAATGTTAGTACAAAGGTAAGTAAAAAGCTAAATGAAGATAGTTCTT
TGGATCTAACTATTATCGAGGACGCGAGTACGTTTGACGCAATAGGTGCTATAACTAAAA
TGTGGACGATCACTCATGTTGAAGGTGAAGATGATTTCAACGAATATGTAATTGTCATAC
TTGATAAGTCTACTATTGGCGAAAAATAAGGCTTGATATCAAAGCTAGGCAAAAAGAACT
TGATGACCTTAACAATTCTAGGATTTACCAAGAGTATAACGAAAGTTTTACAGGCGTTGA
GTTCTTCAATACTGTCTTTAAAGGAACGGGTTATAAGTATGTATTACATCCAAAAGTAGA
TGCATCTAAATTCGAGGGATTAGGCAAAGGAGATACACGATTAGAAATCTTTAAAAAGGA
CTTGAGCGTTATCATCTCGAATATGAATACGATGCAAAGACTAAAACGTTTCATTTGTAT
GATGAATTATCTAAGTTTGCCAATTATTACATTAAAGCTGGTGTGAATGCTGATAACGTC
AAAATACAAGAAGATGCATCTAAATGTTATACCTTTATTAAAGGTTATGGTGATTTTGAT
GGACAACAGACTTTTGCAGAAGCGGGACTACAAATTGAATTCACTCATCCATTAGCACAA
TTGATAGGTAAAAGAGAAGCGCCACCGCTTGTTGATGGACGTATTAAAAAAGAAGATAGT
TTAAAAAAGCAATGGAGCTAGTGATAAAGAAAAGTGTCACTGCTTCTATTTCCTTAGACT
TTGTAGCGTTACGTGAACATTTCCCAGAAGCTAACCCTAAAATAGGTGATGTTGTTAGAG
TGGTGGATTCTGCCATAGGATATAACGACTTAGTGAGAATAGTCGAAATCACTACACATA
GAGATGCGTACAATAATATCACTAAGCAAGATGTAGTATTAGGAGACTTTACAAGGCGTA
ATCGTTATAACAAAGCAGTTCATGATGCTGCAAATTATGTTAAAAGCGTAAAATCTACAA
AATCCGACCCATCTAAAGAACTAAAAGCATTAAACGCAAAAGTTAACGCAAGTTTATCTA
TAAATAATGAATTGGTTAAGCAGAATGAAAAATAAACGCTAAAGTCGATAAGATGAATAC
TAAAACAGTTACAACTGCTAATGGTACGATCATGTACGACTTTACTAGTCAATCAAGTAT
AAGAAACATCAAATCAATTGGAACGATTGGCGACTCTGTAGCTAGAGGGTCGCACGCAAA
AACTAATTTCACAGAAATGTTAGGCAAGAAATTGAAAGCTAAAACGACTAATCTTGCAAG
AGGTGGCGCAACAATGGCAACAGTTCCAATAGGTAAAGAAGCGGTAGAAAACAGCATTTA
TAGACAAGCAGAGCAAATAAGAGGAGACCTAATCATATTACAAGGCACTGATGATGACTG
GTTACACGGTTATTGGGCAGGCGTACCGATAGGCACTGATAAAACGGATACAAAAACGTT
TTACGGTGCCTTTTGTTCTGCAATTGAAGTTATTAGAAAGAATAATCCAGATTCAAAAAT
ACTAGTTATGACAGCTACAAGACAATGCCCTATGAGTGGTACAACAATACGCCGTAAAGA
CACGGACAAAAACAAACTAGGGTTAACACTTGAGGACTATGTAAACGCTCAAATATTAGC
TTGTAGTGAGTTAGATGTACCAGTGTTTGACGCATATCACACAGATTACTTTAAGCCATA
CAATCCAGCTTTTAGGAAAGCGAGCATGGAGGACGGCTTACACCCTAACGAAAAAGGTCA
CGAGGTTATTATGTACGAGTTAATCAAGGATTATTACAGTTTTTACGACTAAAGGAGGCA
ACCAATGGCTTACGGATTAATAACAAGTTTGCATTCTATCACTGGTGAAAAAGTAGTTGC
TCAGCACGAGTACAACTATCGATTACTTGATAATGGAATGAGCAAACTTGAGAAAATGTT
TATATATCATCAAAAAGAAGAAATATACGCACACTCAGCGAAACAAATTAAATACTTGAA
TGACAGTGTTGAAGATTATTTAACGTATTTAAATGGCCGTTTTAGCAACATGATAATAGG
TCATAACGGCGACGGTATCAACGAGGTAAAAGACGCGCGTGTTGATAATACTGGTTATGC
ATCATAAGACATTGCAAGATCGTTTGTATCATGATTATTCAACACTAGATGCTTTCACTA
AAAAGGTTGAGAAAGCTGTAGATGAACACTATAAAGAATATCAAGCGACAGAATACCGAT
TTGAACCAAAAGAGCAAGAACCGGAATTCATCACAGATTTATCGCCATATACTAACGCAG
TAATGCAATCATTTTGGGTAGACCCTAGAACAAAAATTATTTACATGACACAAGCGCGTC
CAGGCAATCATTACATGTTATCTAGATTGAAGCCTAACGGACAATTTATTGATAGACTGC
TAGTTAAAAATGGCGGACACGGCACACACAACGCCTATAGATATATCGGCAATGAGTTGT
GGATTTATTCAGCAGTGTTAGACGCTAACAACAATAACAAGTTTGTACGCTTTAAATACA
GAAGCGGAGAAATGACGTATGGCAACGAAATGCAAGACGTTATGCCAAATGTATTTAACG
ATAGATATACGTCAGCAATTTATAATCCTATAGAAAACTTAATGGTTTTTAGACGTGAAT
ATAAAACTTCTGAACAACAAGCTAAGAACGCATTAAATTTTGTTGAAGTAAGAAGTGCTG
ACGATATTGATAAAGGTATAGACAAAGTACTGTACCAAATGGATATCCCTATGCAATACA
CATCAGGTACGCAACCTATGCAAGGTATTGCTTATGATGCAGGTATCTTATATTGGTACA
CTGGCGATTCAAATCCAGCTAACCCTAATTACTTACAAGGCTTCGATATCAAAACGAAAG
AATTGTTATTTAAACGTCGTATCGATATAGGCGGTGTGAATAACAACTTTAAAGGAGATT
TCCAAGAGGCTGAGGGTCTAGATATGTATTACGATCTAGAAACAGGACGTAAAGCACTTT
TAATCGGGGTAACTATTGGACCTGGTAACAACAGACATCATTCAATTTATTCTATCGGTC
AAAGAGGTGTAAACCAATTCTTGAAAAACATCGCACCTCAAGTATCAATGACTGATTCAG
GCGGACGTGTTAAACCGTTACCAATACAGAACCCAGCATATCTAAGTGATATTACGGAAG
TTGGTCATTACTATATCTATACGCAAGACACACAAAATGCGTTAGATTTCCCGTTACCGA
GAGCGTTTAGAGATGCAGGTTGGTTCTTTGATGTACTGCCTGGACACTATAATGGTGCTC
TAAGACAAGTACTTACCAGAAACAGTACAGGTAGAAATATGCTTAAATTCGAACGTGTCA
TTGACATTTTCAATAAGAAAAACAACGGAGCATGGAATTTCTGTCCGCAAAACGCCGGTT
ATTGGGAACATATCCCTAAGAGTATTACAAAATTATCAGATTTAAAAATCGTTGGTTTAG
ATTTCTATATCACTACTGAAGAATCAAAACGATTTACTGATTTTCCTAAAGACTTTAAAG
GTATTGCAGGTTGGATATTAGAAGTAAAATCGAATACACCAGGTAACACAACACAAGTAT
TAAGACGTAATAACTTCCCGTCTGCACATCAATTTTTAGTTAGAAACTTTGGTACTGGTG
GCGTTGGTAAATGGAGTTTATTCGAAGGAAAGGTGGTTGAATAATGGTAGTAGATAATTT
TTCGAAAGATGATAACTTAATCGAGTTACAAACAACATCACAATATAATCCGGTTATTGA
CACAAACATCAGTTTCTATGAATCAGATAGAGGAACTGGTGTTTTAAATTTTGCAGTAAC
TAAGAATAACAGACCGTTATCTATAAGTTCTGAACATGTTAAAACATCTATCGTGTTAAA
AACCGATGATTATAACGTAGATAGAGGCGCTTATATTTCAGACGAATTAACGATAGTAGA
CGCAATTAATGGGCGTTTGCAGTATGTGATACCGAATGAATTTTTAAAACATTCAGGCAA
GGTGCATGCTCAGGCATTCTTTACACAAAACGGGAGTAATAATGTTGTTGTTGAACGTCA
ATTTAGCTTCAATATTGAAAATGATTTAGTTAGTGGGTTTGATGGTATAACAAAGCTTGT
TTATATCAAATCTATTCAAGATACTATCGAAGCTGTCGGTAAAGACTTTAACCAATTAAA
GCAAAATATGGCTGATACACAAACGTTAATAGCAAAAGTGAATGATAGTGCGACAAAAGG
CATTCAACAAATCGAAATCAAGCAAAACGAAGCTATACAAGCTATTACTGCGACGCAAAC
TAGTGCAACACAAGCTGTTACAGCTGAAGTCGATAAAATAGTTGAAAAAGAGCAAGCGAT
TTTTGAACGTGTTAACGAAGTTGAACAACAAATCAACGAGTCTGACCTTGTCAAAGGTAA
CTCAACAGTCAATTGGCAAAAGTCTAAGATTACTGATGATTATGGTAAAGCAATTGAATC
GTCTGAGCAGTCCATAGATAGCGTTTTAAGCGCAGTTAACACATCTAGGATTATTCATAT
CACTAGCGCGACAGATGCGCCCTCATTTAAAGATATAGGTACTGTCGATACACCTAAAGA
AGATGGCGTTGACGATGGTTCAGATATTCCGGTAGCTCCTAACACTTTAGGAAAATCAGG
CGTGTTAGTTGTCTATGTTGTTGATGATAGTACGGCACGTGCAACATGGTATCCAGATGA
TTCAAACGACGAATATACAAAATATAAAATTAGTGGCACATGGTACCCGTTTTACAAAAA
AATGACGGCGATTTAACTAAGGAATTCGTCGAAGAAACATCAAACAACGCTTTAAATCAA
GCCAAGCAGTATGTAGATGATAAATTCGGAACAACGAGTTGGCAACAACATAAGTTAACA
GAACATAACGGTCAATCAATCCAAAAGAACTTATATAACGCCAAAGGTAATTTAGAAGCA
TTGGGCGCTGGGAATTATTACGTAACAAGTGTGCCTGATTTACCAGGTATTGTTGAAAGT
TACGAAGGCTACTTATCAGTATTTGTTAAAGATGATGCAAATAAGTTATTCAACTTCACA
CCTTCAAACTCTAAAAAAGTTTATACACGATCAATCACAAATGGTCGATTAGACTCACAA
TGGGCTACACCTAACGAACATAAAACAGCCGTGTTATTCGACGGTGCTGCAAACGGTGTA
GGAACAAGGATTAATTTAACCGAAGCTTATACAAATTATGCAATTCTATTCATAAGCGGT
ACTTATCCAGGTGGTGTTATTGAAGCATTCAGTTTAACCTCTATACCAAATGCGATTCAA
TTAAGTAAAACAAATGTAGTTGACTCAGACGGTAACGGTGGTGGTAGTTATGAATGCTTA
ATAACTAAAGAAAGTGGTACGACGTTAAAAATCGATAACGATGTGTACCTTGATTTAGGC
AGTAAAACAGGTTCTGGTGCTAATGCAAACAGAGTTACGATAAATAAAATTGTGGGGTGG
AAATAATGAAAATCACAGTAAACGATAAAAACGAAGTTATCGGATACGTTAATACTGGCG
GATTACGCAATAGTTTAGATGTAGATGATAACAATGTGCCTATTAAATTTAAAGAAGAGT
TCGAACCTAGAAAGTTTGTTTTCACTAACGGCGAAATTAAATACAATAGCAATTTCGAAA
AAGAAGACGTACCGAATGCATCAAGCCAACAAAGTGCGTCAGATTTAAGTGATGAGGAAC
TTCGCGGAATGGTTGCGAGTATGCAAATGCAGATGACGCAAGTGAACATGTTGACAATGC
AATTGACGCAACAAAACGCTATGTTAACACAACAGTTGACCGAACTGAAAACTAACAAAA
CAAATACTGAGGGGGACGTTTAAATGATGAAGATGATTTATCCAACTTTTAAAGACATTA
AAACTTTTTATGTGTGGGGTTGCTATAAAAATGAGCAAATTAAGTGGTACGTAGACATGG
GTGTAATCGACAAAGAAGAATATGCATCGATCACTGGTGAAAAATATCCAGAGGCAAAAG
ATGAAAAGTCACAGGTGTAATGCTTGAGGCTTTTTAATTTAACACAAAGTAGGTGGCGTA
ATGTTTGGATTTACCAAACGGCACGAACATGAATGGCGAATTAGAAGATTAGAAGAGAAT
GATAAAACAATGCTTAGCACTCTCAATGAGATTAAATTAGGTCAAAAAACTCAAGAGCAA
GTTAACATTAAATTAGATAAAACTTTAGATGCTATCCAGAGGGAAAGACAGATAGACGAA
AAAATAAGAAAGAAAACGACAAAAATATACGCGATATGAAAATGTGGATTCTAGGTTTGA
TAGGGACTATCTTCAGTACGATTGTCATAGCTTTACTAAGAACTATTTTTGGTATTTAAA
GGAGGTGATTACCATGCTTAAAGGGATTTTAGGATATAGCTTCTGGGCGTGCTTCTGGTT
TGGTAAATGTAAATAACAGTTAAGAGTCAGTGCTTCGGCACTGGCTTTTTATTTTGATTG
AAATGAGGTGCATACATGGGATTACCTAACCCAAAGACTAGAAAGCCTACAGCTAGTGAA
GTGGTGGAGTGGGCAAAGTCGAATATTGGTAAGAGGATTAATATAGATAATTATCGGGGC
AGTCAATGTTGGGATACACCTAACTTTATTTTTAAAAGATATTGGGGTTTTGTAACATGG
GGCAATGCTAAGGATATGGCTAATTACAGATATCCTAAGGGTTTCCGATTCTATCGTTAT
TCATCTGGATTTGTACCGGAACCTGGAGACATCGCAGTTTGGCACCCTGGCAACGGAATA
GGTTCGGACGGACACACCGCAATAGTAGTAGGACCATCTAATAAAAGTTATTTTTATAGC
GTTGACCAAAACTGGGTTAATTCTAATAGTTGGACAGGTTCTCCGGGAAGTTTAGTAAGA
CACCCTTATGTAAGTGTTACAGGCTTTGTCAGACCTCCATATTCAAAAGATACTAGCAAA
CCTAGTAGTACTGATACAAGTTCAGCATCAAAAGCCAATGACTCAACAATTACTGGCGAA
GCGAAGAAACCGCAATTTAAAGAAGTTAAAACAGTAAAATACACTGCTTACAGCAATGTT
TTAGATAAAGAAGAGCACTTCATCGATCATATAGTTGTAATGGGTGATGAACGCTCAGAT
ATTCAAGGATTATATATAAAGAATCAATGCATATGCGTTCTGTAGACGAACTTTATACGC
AAAGAAATAAGTTTATAAGCGATTATGAAATACCGCATTTATATGTCGATAGAGAGGCTA
CATGGCTTGCTAGACCAACCAATTTTGATGACCCGCGTCACCCTAATTGGCTAGTTATTG
AAGTATGTGGTGGTCAAACAGATAGTAAGCGTCAATTCTTAATGAACCAAATACAAGCTT
TAATACGGGGTGTATGGTTGTTGTCAGGAACAGATAAAGAATTATCTGAAACGACGTTAA
AGGTAGACCCGAATATTTGGCGTAGTATGAAAGATTTAATTAATTACGACTTGATTAAGC
AAGGTATACCGGATGAAGCAAAGTATGAGCAAGTCAAAAAGAAAATGCTTGAAATGTACA
TTAAACGAGATATATTGACGCGAGAAAATATTAAAGAAGTAACGACAAAAACATCAATAA
GAATTAGTGATAAAACATCAGTTGACAGTGCGTCCACACGAGGCCCTACTTCATCAGACA
AAAAACCAAGCATCGTTACTGAAAAAGTCCGTTCACGTTCCAGCAAGCACTGGATAGACA
AATGTCTAGGGGTAACCCGAAAAAATCTCATACATGGGGCTGGGCTAATGCAACACGAGC
ACAAACGAGCTCGGCAATGAATGTTAAGCGAATATGGGAAAGTAACACGCAATGCTACCA
AATGCTTAATTTAGGAAAGTATCAAGGCATTTCAGTTAGTGCGCTTAACAAAATACTTAA
AGGAAAAGGAACGCTCGACGGACAAGGCAAAGCATTCGCGGAAGCCTGTAAGAAAAACAA
CATTAACGAAATCTATTTGATCGCGCACGCTTTCTTAGAAAGTGGATACGGAACAAGTAA
CTTCGCTAGTGGTAGATACGGTGCATATAATTACTTCGGTATTGGTGCATTCGACAACGA
CCCTGATTATGCAATGAAATTTGCTAAGAATAAAGGTTGGACAACTCCAGCAAAAGCAAT
CATGGGCGGTGCTAGCTTCGTAAGAAAGGATTACATCAACAAAGGGCAGAATACACTGTA
CAGAATCAGATGGAATCCTAAGAATCCAGCTACGCACCAATACGCTACTGCTATAGAGTG
GTGCCAACATCAAGCTAGTACAATCGCTAAGCTATATAAACAAATCGGCTTAAAAGGTAT
CTACTTTATAAGAGATAAATATAAATAAAGAGGTGTATAAATGTACAAAATAAAAGATGT
TGAAACGAGAATAAAAAATGATGGTGTTGACTTAGGTGACATTGGCTGTCGATTTTACAC
TGAAGATGAAAATACAGCATCTATAAGAATAGGTATCAATGACAAACAAGGTCGTATCGA
TCCAAAAGCACATGGCTTAACACCTAGATTGCATTTGTTTATGGAAGATGGCTCTATATT
CAAAAATGAACCTCTTATTATCGACGATGTTGTAAAAGGGTTCCTTACCTACAATATACC
TAAAAAGGTTATCAAACACGCTGGTTATGTTCGTTGTAAGCTGTTTTTAGAGAAAGAAGA
AGAAAAAATACATGTCGCGAACTTTTCTTTCAATATCGTTGATAGTGGTATTGAATCTGC
TGTAGCAAAAGAAATCGATGTTAAATTGGTAGATGATGCTATTACGAGAATCTTAAAAGA
TAACGCGACAGATTTATTGAGCAAAGACTTTAAAGAGAAAATAGATAAAGATGTCATTTC
TTACATCGAAAAGAATGAAAGTAGATTTAAAGGTGCGAAAGGTGATAAAGGCGAACCGGG
ACAACCTGGTGCAAAAGGTGAAGCAGGTAAAAAAGGAGAACAAGGCGTACCCGGTAAAAA
CGGTACTGTAGTATCAATCAATCCTGACACTAAAATGTGGCAAATTGATGGTAAAGATAC
AGATATCAAAGCAGAACCTGAGTTATTGGACAAAATCAATATCGCAAATGTTGAAGGGTT
AGAAGATAAATTGCAAGAAGTTGAAAAAATCAAAGATACAACTCTCAACGACTCTAAAAC
GTATACGGATACAAAAATTGCTGAACTAGTTGATAGCGCGCCTGAATCTATGAACACATT
AAGAGAATTAGCAGAAGCAATACAAAACAACTCTATTTCAGAAAGTGTATTGCAACAGAT
TGGCTCAAAAGTTAGCACAGAAGATTTTGAGAGATTCAAGCAATCATTAAACAGTTTGTA
TGCAGATAAAAATCATAGTCATACAATCAAACAGATTGAAGGATTAGAAAATGCTTTATC
AAAAAAATCAGACATAAATCACAGTCATGATGAACGTTATCTTTTATCATCAAATGCTTT
TACAAAAGAGGAAGCAGATAAACTTTATCAACCTATCGGTTCTTCGCAGCCGTCACTGAA
TATTTGGACAGGCAGTGAAACAGAATATAATTATTTGTATCAAAAAGACCCTAATACACT
TTACTTAATTAAGGGGTGATTTTTATGGAAGGTAATTTTAAAAATGTAAAGAAGTTTATT
TACGAAGGTGAAGAATATACAAAAGTATATGCTGGAAATATCCAAGTATGGAAAAAGCCT
TCATCTTTTGTAATTAAACCCTTACCTAAAAATAAATATCCGGATAGCATAGAAGATTCA
ACAGCAAAATGGACAATAAACGGAGTTGAACCTAATAAAAGTTATCAGGTGACAATAGAA
AATGTACGTAGCGGTATAATGAGGGTTTCGCAAACTAATTTAGGTTCAAGTGATTTAGGA
ATATCAGGAGTCAATAGCGGAGTTGCAAGTAAAAATATCAACTTTAGTAATCCTTCAGGG
ATGTTGTATGTCACTATAAGTGATGTTTATTCAGGATCTCCGACATTGACCATTGAATAA
TTTTAAACGACTAATTTTTTAGTCGTTTTTTATTTTGGATAAAAGGAGCAAACAAATGGA
TATCGGTACAATCGTAAGAACAATTTTATTAATAGTCGCATGGATCGATCAGTTTTTAGC
AATCAAACATATTTCTCCAATCCCAGTTGACGAAGTGTTTATAAGCACAGTCGTTACTGG
GATTGTTTCAATTTGGACGTGGTGGAAGAATAACAACTTTACTCACGCATCTAAGAAAGG
GCAACAAAAAATTTATGAAGTAAAAGCTGGCATTCAGTCAACTGGTGGCGCACCTAAAGT
GAACGGAGATGATAACAATGCCGTCGGTTAGAACATACAGTCAAGCTATTAGCTACCTTA
AAAGCCTAGAGGGTAAGGCGTGGAATCCAGACAATGCATTTGGATGTCAATGCTTCGATA
CTGCCAACCAATATTGGCTTTACTTATTTAATCATAGGTTGAAAGGTGTGGGCGCTGCGG
ACATTCCTACATGGAATGATTTCACTAACGAAGCAACCGTTTACGAAAATACTGTGTCGT
TTCAAGCATTGCCTGGCGACGTCGTTATTTTTAACCGTAACTATGGCGGTGGTTATGGTC
ACGTAGGTATCGTAATAAGCGCTACGTTAGATTCTATAACTATTTTAGAGCAGAACTGGC
TAGGCGGTGCTTACTGGAGTCCACCAGAAGTTACTACAAGACGCACACACGGCTACGACT
TCCCTATGTGGTTCATTCGTCCATTCTACGCAAAAGAAACGACCGCTAATAAAATAAGAA
GCGCAGTAACGCCAGTTAAACAAGATAAGTTATCAAAAGGGAAAAAATCATGCTTGTAGC
TGGTCATGGTATTGGCGCATACTCTAACGACCCAGGTGCCGTTGCGAACGGAGAAAACGA
AAGAGATTTCAACCGTAAAAATATTATCCCTAGAGTGAAAAAGCATCTTGAGTCAGTAGG
TAACACAGTATTGTTATACGGTGGCAACTCAATGAATCAAGATTTATATCAAGATACGTT
ATACGGTCAACGTGTTGGAAACTATAAAGATTATGGCATGTACTGGATTAAAAACGAAGT
CAAACCGGATGCAATCATAGAGTTTCATTTAGATTCTGCTAGTCCACAAGCAAGTGGCGG
GCATGTAATCATTAGCGACCGTTTCCCAGCTGATGACATTGACAAGGCATTAAGTAGCGC
ATTAGATAAAACAGTAGGAAAAATAAGAGGTGTGACACCTAGAGGGGATTTATTGAACGC
TAACGTGTCCGCTGAACTTAATCTTAATTATCGTTTAATCGAATTAGGTTTTATCACATC
AATGAAAGATTTAAACTACATTAAAAATAATTTAGACAGCTTCACGAAGCGGATTGCTGA
AGCCATTAACGGCAGACAAATTGATGCGCCAAGTAGTAAGCCAAGCGCTGACAAAATCAC
ATGGAATTGGAAAGGCGTATTTTATCCTAATCCAGAAAAAGCTATAAGAGTCAGAAAAAC
ACCCGGATTAACCGGCACAGTCGTTGAAGAAGATTCATGGCTATACACAAAAGATGATTG
GGTAAAATTCGATCGAGTAATTAAAAAAGATGGCTACTGGTGGATTAGATTCAAATATCA
ACGTGAGGGCTCTAGTACTAACGATTTTTTTGTGCAGTATGTAGAATCACTGACAAGGAA
CAAAAGATTAAAAATGAAAAATATTGGGGAACTATTGAGTGGAATTAACAAACGCATTTA
ATGTTTAGTTAATTAAAAGTTAATAAAAAATAATTTGTTTTGCAATAGAAACGTTATATA
ATTTTTAATGTATTCGAATACATTAAAAAACACAAATGTTAGGATGATTAATAATGAATA
ATAGTAAAATTATTTCTAAAGTTTTATTGTCTTTATCTCTATTTACTGTAGGAGCTAGTG
CATTTGTTATTCAAGACGAACTGATGCAAAAAAACCATGCAAAAGCAGAAGTTTCAGCAG
AAGAAATAAAAAAACATGAAGAGAAATGGAATAAGTACTATGGTGTCAATGCATTTAATT
TACCAAAAGAGCTTTTTAGTAAAGTTGATGAAAAAGATAGACAAAAGTATCCATATAATA
CTATAGGTAATGTTTTTGTAAAAGGACAAACAAGTGCAACTGGTGTGTTAATTGGAAAAA
ATACAGTTCTAACAAATAGACATATCGCTAAATTTGCTAATGGAGATCCATCTAAAGTAT
CTTTTAGACCTTCTATAAATACAGATGATAACGGTAATACTGAAACACCATATGGAGAGT
ATGAAGTCAAAGAAATATTACAAGAACCATTTGGTGCAGGTGTTGATTTAGCATTAATCA
GATTAAAACCAGATCGAAAACGGTGTTTCATTAGGCGATAAAATATCGCCAGCAAAAATA
GGGACATCTAATGATTTAAAAGATGGAGACAAACTCGAATTAATAGGCTATCCATTCGAT
CGTAAAGTTAACCAAATGCACAGAAGTGAAATTGAGTTAACAACTTTATCAAGAGGATTA
AGATACTATGGATTTACAGTTCCGGGAAATTCTGGATCGGGTATATTTAATTCAAATGGA
GAATTAGTTGGTATACATTCTAGCAAAGTGTCTCATCTTGATAGAGAGCATCAAATAAAT
TATGGTGTTGGTATTGGGAATTATGTCAAGCGCATTATAAACGAGAAAAATGAGTAATAA
ATAAAATAAAAATCCGTGGATGTTTTATACAAAACTTATATTTTATAGCAGTAAGAAGCT
GACTGCATATTTAAACCACCCATACTAGTTACTGGGTGGTTGTTTTTTATGTTATATTAT
AAATGATCGAAACTACACCACCTATTAATTTAGGAGTGTGGTTATTTTAATATGCGAAGC
TAAAATAACTACAAATGATACCATTTTTGATACCAAAAAATAATAACCTCAAAATTTCGA
GAGAAAAAACTTCATTTTAAATCGCATTAAATCAACGTTTCTATAAAAATAAGACCTTAA
AAATTAGTTTTTCAATCGAAATGGAAGGTAGTATTGGATAGCTTTAAACCGCGTTGTTAA
GCCATTCTTAACTTCCGAAAATGGCTATTGATACCATTTTGATACTGAATATAACAAAAA
GCCACAGTAATGTGGCTTTTTTGTTTTATAACTAAATCGGATTGATAGATAAGCTTTGTA
CTTATTTATATCAGTCCGATTTTTTGATTGGTGTAAAAAATAATCATTG
>CP039162.1 Staphylococcus aureus CC5-MRSA strain Lr12, sufB-integrating prophage
TTAAGCCATTCTTAACTTCCAGAAATGGCCATTGATACCATTTTGATACCATTTACTTGT
CAAAAATGGCTATTGCATCGTGTTTTTTCTGAGTATATAAATGGCTGTAAGTGCCCATCG
TTTCAGTGATTTGAGCATGTCTCATGAGTGACTGTAAAACGAAAATATCTACACCATTAT
TTGCAAGATAAGATGCATAAGAATGTCTTAACGCGTGAATGTTATAATGGGGGAAAGCTT
TTTGGAATTTCTTTTGAACATGACTGTAATGTTTGGGAGCCATTCCTCCGAAAATAAAAT
AACTACGTTCATCAAAATATTTGTTTAACTCTTTTTCACGTTGGTGTCGTTCAGTTAACA
TTGTATTGATGAATTTAGGTAAAGGAACAATATCCTCTGAACTATCTGTTTTTGGTCTCG
GATATATAGTTCTATTAGAGATGTCCATTGTTTTATTTATGGATATCTCTTTTTTGTATT
TATTGTAGTCTGTCCAAACAAGCGCCATAGCTTCGCCAATCCTCAAACCTGTATAAAACA
TTAATGTAAATAACTCTCTGTAATCTTGCTCTTCAATGTCTTTGATTCTTTCTTCAAATT
CTTCACGCATCATAAACTTAGGTTTTGGCTTTACACGCGGAATAGGTTTAATTGATATTG
TTGGATCTGTACGTAATCCAAAGTATTTTTTAGCATAATTAATTACAACTTTAAAACCTG
ACCAAATTGTACGAGCAGAATTTGTTGATGCTACATTCTCTATTAGATATTTACGAAACT
CTTGGCATTGATTTTGTGTTATCTTATTCATTTTTATGTGCCCGAACTTAGCTTTAAAGT
GTTTATGATATTCATTTTGTTTGCGTCGTTTTGTTTTAGGTCTCAAATCGCTATTTTCTA
AATAGTAATGAAAAACATAATCAAATGTTTTTGAATCACTATATCCTTCGTTTACGTCAT
TCAAAAAAATAGCCTCTGCTCTCTTAGCTTCACGCTTAGTTGAAAAACCGCGTTGCATCT
TACGTTTGTTATTACCGTATACATCTTTATATCTAATAGAAAAATACCATTTACCTGTAT
TATCATCCTTATATACTGGCATTTTACTTCTCCCTCCTCAAAATTGGCAAAAAATAATAA
GGGTAGGCGGGCTACCCGAAATTTAGTACTAGGTACTAAATGTGATATAATAAAATAAAA
AGTAGGTGATGTTATGACATTTAAAAACAATCATAATTTCAATGAATTAGTTTTAACGAA
TGAAGACATTAGAATTTTAAAAAATGTCTTAGAAGATGCAGTCAGTGTTTATGATGAATA
TTCGGTATGTAATGAAGAATCCGATTTTGCTTACTGTTTATTAAGAGACTTATATACATT
AGACAGCTTAGCTATTTCGTCAAATAATGTTTGAATTATCGAATTGTACTCTTCGATTTT
AATACCATGCATAATAGAGTTTCTGTGTTCAATAGCAGCTTTGACTGAATGTTTTAAATG
TTCTTCTATTAAATCGTTGTTTTCCATTTCGTTTAAAAATGTTCTTATATTCCTCTTGTA
ATCAGGTGTTTGTTTAATTATATCTTTATCAAACTTGTTCAATATCAGCCTACACATTAG
TTCTAGCGCTCTACCTAAAAGTAGTGATGTAGCTAGCCTTTTTTCAGACATAAAGCAATC
ATAAGCTTCAACTATATGAGTTTCAAAATCCTTGTCATTAACTGTTTCTAATAATTGAGT
GTATTTTCTTAAAGAAGCCGGTAAATCATTTGCGTTTTCTAACAAAGAATTAGGTGTTCG
ATAAATTTTTGTAGATTTATCTGATAAATATAAGTCAGAATGAGTTTCAAAATAATAATG
CGCAATTGCATCGTCGTTGTATATACTAGCTAAATCGCTCAAGTTAAACATTTGAAAATC
ATGTATGACTTTTTCGAAAATGAAAGTACTTTTTATATATTCACTTAACTTCTCGAAAGA
TCTTTCTGTTCTTTTTAAAACATCATCTACAGAAATATTTATTTTCTTCGCTTGCATGCC
TTCTGACCCACCGTGAATATAAATTAAACCTCTGTAAAAACTGATATTCAAATCTGCGTA
GCTATATTTTATACCGGAATAAAAGGGGAAGTATCCAGTATTTTTATCTATTACATCACC
AAAAAATATATCCACTAATTCTTTATATTTTTTGTGAAGTTCATTCATTCTTTTTTCTAT
ATCGTTATATCTCCATAAGTATTGTTTCTCTTCCATCCCTCATCCTCCTCACGCCACATA
GGCGCTGTTAATCAATATGATGCAATTTAAAAACTCTCAACGGCTCAAATGTAATAGAAT
ACTCGCCATAGTGAGTTCCAATACCATATATCTTTTTATATTGTTCTATTGCTTCTAATA
TGTATTCTTCGCTTAATTGTAGATACTCAGACAACTCATACAAGTTACGTACGCCATAAT
TGTAAGCTTCAACAATTTCACGTAACGGAACAGCTGAGATAAAACCGTGTCGTCTTGCGT
AATTTTCGAACTTGCGATTGTTGAAATTTGATTGATCTAAAATGTTGCCATACGTCAACT
TATGGTGGGCAAGTTCCTCATATAATACTTCAGCCTTGCGTGTTTCTGACAATTTATTGT
CTATAAGCACAATTCCATCTGAATAAAAACCTGCATATCCCTCTGGAAGCTCTACAAAAT
CTTTTACTTCTATGTGGTCATTTTCAATTAATATTTTTTCATATCTCGACATCAAAACCT
TACCCCTTGCTGTTTAATCTTTCTTTTTAAATCTGTCAATTAATCCCATAATATAGTCTA
CATCTTCTTGTTTTAATTCCCCCTCAAGATGAGCTGCCATAGTTTGATGTTTGTCAGGTT
CCATAGCTTTCAGTCCGCTTAATTCATCTAAAGATACATTAAAATAATTTGCTAAAGCAC
TTGCGTGTTCCATAGAAGGGCTAGTTAGACCTTTTTCCCATCTGTCGATTGATGCTTTTG
AAAATTTAACTTCGTATTTTTCATTTAGTCTGGTTGCTAATTCTTGTAAAGACAAGTTTC
GAGACTTTCGTAAAGTATTTAAGTTACTAGGGAAATTTGACATTTATTTTACTCCTTAAT
TTGTATTTTACAAACTTATTATATAAGTTTGTTCTCATTTTTGCAACACATTTCACAAAT
TTATTTCTCAAAAATGAAATTTATTTGTTGACACCTAAACTAACAGCTTGTATAGTGGTT
AGTGTAATCTCATAAATGAGACGAAAGGAGGATGGAAAAGTGAATAAAGTTAGATATCAG
AATTTGAGGAACTTCATTGATGAGAGCGAATATACACACAAACAAGTTGCAGATATGATT
GGTATGAACCCTGCTAGATTCAGTCAAAAGATAAATAAAAATAAAAGCAACTTTACTATT
GATGAAGCTAGTGCAATATGTACTGTTTTAAAAATAAGTATGGATGATTATTTTTTTAAT
CAAAACGTCTCAAAAATGAAACGTATAAAAGAAAAACAAACAACATAAAGGAGGACACTA
TGGAACAAATCACATTAACTAAAGAAGAGTTGAAAGAAATTATAGCGAAAGAAGTTAGAG
AGGCTATAAACGGCAAGAAACCAATCAGTTCAGGTTCAATTTTCAACAAAGTAAGAATCA
GCCATAACGATTTTGATGAAATTAATAAAAAGTTTGCTTATACAGAACGTTTAAGAGGTG
CTGACAATCTCGGCTTAGGACATCCATTATCTTTGAAGAAATATCAACACGGAATAGGAT
GTTATGAAAATTACAAAGCATACGCTAGTGAAATTCACGACCACATTAGAAAACTTACAT
TATCAGCTTTTGGTGTAACGCTTAATTCTGATTTGAAAGAGAGTGAATACGATGAAGCTA
GCAGAATGTATAACATGTTAAAGAACTTCTATTTATATCGTTACCAAAAACGAATTGAAA
ACTTGTCAATTGAAGATTTCGAATAAAGAAAAAGTCACATCTTAATAGGAGGAAAACAAA
TGCAAGATTTAAAAAAGATTCATGAAATAGCAGTAAAAATCATCGAACTAGCAGAAAAAG
AAAAATGGAGCGAAGAGGAATTACTAACGACAATAGACCTCTTACATCTCCAAAATAAAA
ACTATTTACCAGAGTTACCTAGTTTAGATACTACGTTATAGAAATGTTGATACATTTTTT
CTGTGTTTTCAGCAGTGGTATGCGAATGATGTGTATTATTACTACTCGCTCGCACATTTA
AATGTTCTAAGTAACTTTTAGTTAATTCTAAAGCTATTTCTTTATCAGACATACTTATCA
CCTCCTTAGGTTGATAACAACATTATACACGAAAGGAGCATAAATATTATGCAAGCATTA
CAAACATTTTGTTTCCAATAAAAAAACACATGCTTTGTCGTGGAAAGCATGTGCTACGGA
AATTTTGTTTGATTCTAGTCGCCACGACTAACAGCTCAAGTTTTGCTGGTATCGTCCCCA
GCCCTGTAATGAGCTTAGGTGTTCAATCAAAGTCTAGCGTCCTATAAGTTACTACCTTAC
AGTACGCATACCTTTTTAACGCCTCAGTTGGCGATGGAGCACAACAAACGATGCTCTGAA
TTTAGATTTACTTATCTATAGAACCACAGGGTGATTTAAAACCTCGCATAAGCAAGGCCA
TCACCTCCCAGTTTATGTGGGGTTGAGATAAGTATATAACGAAATTCCGTTACAAGCAAT
AAGGAGTGTTAAGATGCTGAACTTAAAAGAATTGAGAGAAGAAAAGGGGATAACACGCTA
TCAACTAGCGAAGCTAACAGAATTACAAAACTCGACAATTCGATCTATCGAAACAGAAGT
TAAAAACCCCGGTTTCCTCACAGTAAAAAAAATATGCGATGCACTACAAATTGATATCGC
TAATGTAAAGGAGAAATAAAATGCAAGCATTACAAACAAAATCGAACATCGGAGAAATGT
TCAACATACAAGAAAAAGAAAATGGAGAAATCGCAATAAGTGGTCGAGAACTTCATCAAG
CATTAGAAGTTAAGACTGAATATAAGAAGTGGTTTAACAGAATGTCTGAGTATGGTTTTG
AAGAAAATATCGATTTTACAAGGGTGACCCAAAAATGTCTTACCCAAGGTGGTTATCAAA
ATATGACTGACCACGCTCTAACACTAGACACTGCAAAAGAGATTGCAATGATTCAACGTA
GTGAACCTGGTAAACGTGCAAGACAATATTTCATCCAAGTTGAGAAAGCATGGAACAGTC
CAGAAATGATTATGCAACGTGCATTAAAAATTGCTAACAACACAATCAATCAATTAGAAA
CAAAGATTGAACGTGATAAACCAAAAATTGTATTTGCAGATGCAGTAGCTACTACTAAGA
CATCAATTTTAGTTGGAGAGTTAGCAAAGATCATTAAACAAAACGGTATAAACATCGGGC
AACGCAGATTGTTCGAATGGTTACGTCAAAACGGATTTCTTATTAAACGCAAGGGTGTGG
ATTATAACATGCCTACACAGTACTCAATGGAGCGTGAGTTGTTCGAAATTAAAGAAACAT
CAATCACACATTCAGACGGTCACACATCAATTAGTAAGACGCCAAAAGTAACAGGCAAAG
GACAACAATACTTTGTTAATAAGTTTTTAGGTGAAACTCAAACTACTTAATAGGAGGAAT
TAAAAATGAACACACTATATAAAACAACCCTCCTCATCACAATGACAGTTGTGACGTGGA
AGGTTTGGAAGATTGAACGAAATACGAGAAAGCCTGTAATCAATCGGAATGATTTTAGTA
AAGAGTCTACAGCAGAAACGATTGAGCGACACAGTGATCCTGATTCAGGAATAAAACTAC
TTAAGGCGTTTTCCGACTTTACTAAAGAGAACTTTTCCTAATTCTAAGAAGATGAAGTTT
CGTTGGTACTCAAGTGACTCATGTAAAGCGGTAGAGTAAATCTTTTCACTGGAAACACCT
TCATCAGCATTCTCTGTAAGTTTTTGAAGGTTCTTTTTGAAGTGTTCACTTTGACCACCG
TATAGTTCATCAGCTTCATTAACAATTTTATAGTAAAGCTGTTCATATTCACTATATGAC
ATATTATCCACCTCCTTTCACTAGGAGATAACTAAATTATACACAACACAAAAATAAAAA
GGAGGAATAGATATGATGAAAAATAGTTTGCAAGCTAAAGAGCTTGCGGTAATTTTATCT
GTTTCTAAATCCAAAGCAGGACAAATAATAAGAGAACTGAATAAAGAGCTTGAAGACGAA
GGGTACATTGCGATACGAGGCAGAATACCAGTCCAATTAGCTAGGAAAAAATTCCCTTAT
CACGACTTATCAGACGAGAGAATAATGGAGGAGTTGAAAAAAGAAAATGAGTAACATTTA
TAAAAGCTATCTATTAGCAGTATTATGCTTCACAGTCTTAGCGATTGTGCTTATGCCATT
GTTGTACTTCACTACAGCATGGTCAATTGCGGGATTCGCAAGTATCGCAACATTCATATT
TTATAAAGAATACTTTTATGAAGAATAAAAAAACTGCTACTTGCGCCAACAAGTAACAGT
ATCAAGCACTTAAGAAAAATTTCAAGTTAAATATAAAATGAAAAACGGAGGAAGTCAAGA
TGTATTACGAAATAGGCGAAATCATACGCAAAAATATTCATGTTAACGGATTCGATTTTA
AGCTATTCATTTTAAAAGGTCATATGGGCATATCAATACAAGTTAAAGATATGAACAACG
TACCAATTAAACATGCTTATGTCGTAGATGAGAATGACTTAGATATGGCATCAGACTTAT
TCAACCAAGCAATAGATGAATGGATTGAAGAGAACACAGACGAACAGGACAGACTAATTA
ACTTAGTCATGAGATGGTAGGAGGTCGCTATGAAGCAGACTGTAACTTATATCATTCGTC
ATAGGGATATGCCAATTTATATAACTAACAAACCAACCGATAACAATTCAGATATTAGTT
ACTCCACAAATAGAAATAGAGCTAGGGAGTTTAACGGTATGGAAGAAGCGAGTATCAATA
TGGATTATCACAAAGCAATCAAGAAAACAGTGACAGAAACTATTGAGTACGAGGAGGTAG
AACATGACTGAACAAACATTATTTGAACAGTTGAACAGTAAAAACGTGAATGATCATACA
GAACAAAAAAATGGATTAACTTATCTAGCATGGTCATATGCACACCAAGAGCTGAAAAAG
ATTGACCCAAACTACACAGTAAAAGTACACGAGTTTCCACATCCAGATATTAACACAGAA
[truncated: 3,363,260 more chars]
