# Supplementary material for: Emergence of livestock-associated MRSA in the Egyptian Nile Delta that carry the exfoliative toxin gene etA: a case for enhanced surveillance
Source: Eur J Clin Microbiol Infect Dis. 2025 Jul 5;44(10):2383–400. doi: 10.1007/s10096-025-05163-z (PMC12484256; doi:10.1007/s10096-025-05163-z)
Supplement: Supplementary file 5 — (ZIP 1.21 MB) [file 10096_2025_5163_MOESM5_ESM.zip › Supplemental File 5b_Gene content of etA-phages and prophages.xlsx]

## Sheet: Supplemental File 5b
				Phietaviruses																														Dubowviruses
	Designation in Figure 2	Gene ID and/or Corresponding Locus Tag	Description	prophage from CC15-MRSA 012ON104	prophage from CC15-MRSA 140ON271	CC15-MSSA 05V24426, prophage	CP140694.1, CC15-MSSA CNRS22757, prophage	CP151815.2, CC15-MSSA PS006-42, prophage	CP152328.1, CC15-MSSA BSN135, prophage	CP015645.1, CC15(ST582)-MSSA 08-02119, prophage	CP061349.1, CC15(ST582)-MSSA MSSA01, prophage	CP071942.1, CC15(ST582)-MSSA iso140, prophage	CP039162.1, CC5-MRSA Lr12, prophage	CC7-MSSA 23ANR784616, prophage	CP127607.1, CC9-MSSA C319, prophage	CP127674.1, CC9-MSSA C349, prophage	CP127800.1, CC9-MSSA C299, prophage	LS483311.1, CC9-MSSA NCTC6136, prophage	CP022897.1, CC121-MSSA 128, prophage	CP022898.1, CC121-MSSA 422, prophage	CP026067.1, CC121-MSSA NRS153, prophage	CP047797.1, CC121-MSSA UP_426, prophage	CP127764.1, CC121-MSSA C224, prophage	CP127826.1, CC121-MSSA C10, prophage	CP130538.1, CC121-MSSA SA11-SX, prophage	CP140676.1, CC121-MSSA CNRS23679, prophage	CP140703.1, CC121-MSSA CNRS22514, prophage	CP127551.1, CC1290-MSSA C908, prophage	AP001553.1, phage phiETA	AP008954.1, phage phiETA3	NC_028859.1 (=KP893289.1), phage B166	NC_028915.1 (=KP893290.1), phage B236	NC_054979.1, phage B122	CP076025.1, CC6-MSSA MZ1, prophage	CP076026.1, CC6-MRSA MZ3, prophage	CP076027.1, CC6-MRSA MZ7, prophage	CP076028.1, CC6-MSSA MZ8, prophage	CP076029.1, CC6-MSSA MZ9, prophage	CP141435.1, CC88-MRSA Sau92, prophage	CP141460.1, CC88-MRSA Sau59, prophage	AP008953.1, phage phiETA2
Lysogeny module	sufB-integrase	phi-int6(sufB)_SARLGA251_07760	(integrase, lysogeny module of Siphoviridae)	52..1102	52..1102	52..1102	52..1102	52..1102	52..1102	52..1102	52..1102	52..1099	52..1102	52..1102	52..1102	52..1102	52..1102	52..1102	52..1102	52..1102	52..1102	52..1102	52..1102	52..1102	52..1102	52..1102	52..1102	52..1102	52..1102	52..1102	52..1102	52..1102	52..1102	52..1102	52..1102	52..1102	52..1102	52..1102	52..1099	52..1102	52..1102
	2	phi-71-ORF042	(hypothet phage protein from Siphoviridae)																1159..1531	1159..1531	1159..1531					1159..1531	1159..1531		1159..1531
	3	phi-D2N8G3	(putative protein/DUF5067 domain-containing protein)	1163..1667	1163..1667
	4	SAAV_2066	(conserved hypothetical phage protein (SAAV_2066))						1171..1492						1171..1492	1171..1492	1171..1492						1171..1492								1171..1492
	xis	phi-xis_NCTC6136_00863	(excisionase, lysogeny module of Siphoviridae)			1213..1414		1212..1413		1214..1415	1214..1415	1210..1411	1213..1414	1214..1415				1214..1415						1213..1414						1213..1414			1214..1415						1211..1412	1214..1415	1214..1415
		phi-xis_SAST38_01135	(Excisionase)				1214..1394																		1214..1394
	6	phi-pemK_KI244_01660	(type II toxin-antitoxin system PemK/MazF family toxin)																			1298..2003						1298..2003						1298..2003	1298..2003	1298..2003	1298..2003	1298..2003
		phi-pemK_MS7_0585	(pemKfamily protein)																													1312..1993
	7	SARLGA251_07770	(hypothet phage protein (phi11_03/phi80alphaORF-3/SARLGA251_07770), lysogeny module of Siphoviridae)			1350..2256		1349..2255		1351..2257	1351..2257	1347..2252	1350..2256	1351..2257				1351..2257						1350..2256						1350..2256			1351..2257						1348..2253	1351..2257	1351..2257
	8	phi-Q932C1_SATW20_03270	(hypothet phage protein from Siphoviridae)				1373..2306																		1373..2306
	9	ST42eORF031	(hypothet phage protein from Siphoviridae)																1520..1946	1520..1946	1520..1946					1520..1946	1520..1946		1520..1946
	10	NW963_09695	(putative protein)						1634..2156						1634..2156	1634..2156	1634..2156						1634..2156								1634..2156
	11	phi-DUF0955_KMD47_gp05	(putative metallo-protease, lysogeny module of Siphoviridae (KMD47_gp05/SAAV_2063))	1683..2142	1683..2142
		phi-DUF0955_MW1437	(putative metallo-protease (KMD47_gp05/SAAV_2063/phiSLTp05), lysogeny module of Siphoviridae)																			2186..2648
		phi-DUF0955_SAST38_01137	(putative metallo-protease (KMD47_gp05/SAAV_2063/phiSLTp05), lysogeny module of Siphoviridae)				2337..2802
	12	phi-repC_phi-96-ORF047	(XRE family regulatory protein/helix-turn-helix transcriptional repressor, lysogeny module of Siphoviridae)	2163..2490	2163..2490
	13	IRZ54_12320	(putative phage protein)																2183..2330	2183..2330	2183..2330				2523..2670	2183..2330	2183..2330		2183..2330
	14	NCTC6136_00865	(hypothet phage protein from Siphoviridae)			2287..3013		2286..3012		2288..3014	2288..3014	2283..3006		2288..3014				2288..3014						2287..3013						2287..3013			2288..3014	2034..2760	2034..2760	2034..2760	2034..2760	2034..2760	2284..3008	2288..3011	2288..3014
	15	phi-xrep_SACOL0321	(XRE family regulatory protein/helix-turn-helix transcriptional repressor, lysogeny module of Siphoviridae)																													2028..2748
		phi-xrep_phi-29-ORF022	(XRE family regulatory protein/helix-turn-helix transcriptional repressor, lysogeny module of Siphoviridae)																									2038..2668
		phi-xrep_SAOV_1970	(XRE family regulatory protein/helix-turn-helix transcriptional repressor, lysogeny module of Siphoviridae)																2341..3025	2341..3025	2341..3025				2681..3365	2341..3025	2341..3025		2341..3025
		phi-xrep_SARLGA251_07780	(XRE family transcriptional regulator/repressor, helix-turn-helix family protein)						2373..3012						2373..3012	2373..3012	2373..3012						2373..3012								2373..3012
	16	phi-dbp/xrep_RU53_587	(XRE family regulatory protein/helix-turn-helix transcriptional repressor, lysogeny module of Siphoviridae)	2652..2862	2652..2862
		phi-dbp/xrep_SAPIG0339	(XRE family regulatory protein/helix-turn-helix transcriptional repressor, lysogeny module of Siphoviridae)				2814..3129															2660..2975
		phi-dbp/xrep_phi55-ORF044	(XRE family regulatory protein/helix-turn-helix transcriptional repressor, lysogeny module of Siphoviridae)										2773..3103
		phi-dbp/xrep_phi29-ORF049	(DNA-binding protein from Siphoviridae)																									2821..3049
	17	phi-cro/hth_SACOL0322/ST42eORF076	(helix-turn-helix transcriptional Cro regulator/repressor (ST42eORF076,SACOL0322), lysogeny module of Siphoviridae)																													2889..3108
	18	phi-nuc=parB_phi-85-ORF013	(ParB-like-nuclease from Siphoviridae)	2901..3783	2901..3783
	19	phi85-ORF051	(hypothet phage protein from Siphoviridae)	3512..3833	3512..3833
	20	phi-ImmA_SATW20_03290	(phage protein)			3040..3715		3039..3714		3041..3716	3041..3716	3033..3707		3041..3716				3041..3716						3040..3715						3040..3715			3041..3716	2787..3462	2787..3462	2787..3462	2787..3462	2787..3462	3035..3708	3038..3711	3041..3716
	21	phi-rha_NCTC6131_02364	(Rha family phage regulatory protein)																									3137..3861
	22	SAPIG0340	(helix-turn-helix regulatory protein)				3280..3517															3126..3363
	23	phi-cro=DUF0739_SAOV_1969c	(cro-like repressor/DUF739 family protein/phage DNA-binding protein, lysogeny module of Siphoviridae)																3221..3464	3221..3464	3221..3464				3561..3804	3221..3464	3221..3464		3221..3464
	24	phi-treG_FIV54_08875	(helix-turn-helix regulatory protein)			3731..4064		3730..4063		3732..4065	3732..4065	3723..4056		3732..4065				3732..4065						3731..4064						3731..4064			3732..4065	3478..3811	3478..3811	3478..3811	3478..3811	3478..3811	3724..4057	3727..4059	3732..4065
	25	phi_85-ORF016	(hypothet phage protein from Siphoviridae)	3775..4543	3775..4543
	26	SAST38_01140	(phage protein)				3530..3710															3376..3556			3819..3999							4179..4359
	27	SARLGA251_07810	(phage protein)				3810..4293												3759..4242	3759..4242	3759..4242	3656..4139			4099..4582	3759..4242	3759..4242	4094..4577	3759..4242			4459..4942
	28	phi-hth/xrep_phi-55-ORF082	(XRE family regulatory protein/helix-turn-helix transcriptional repressor, lysogeny module of Siphoviridae)				4737..4923						4753..4939						4686..4872	4686..4872	4686..4872	4584..4770			5026..5212	4686..4872	4686..4872	5022..5208	4686..4872			5386..5572
		phi-hth/xrep_FIV54_08870	(XRE family regulatory protein/helix-turn-helix transcriptional repressor, lysogeny module of Siphoviridae)			4326..4521		4325..4520		4327..4522	4327..4522	4318..4513		4327..4522				4327..4522						4326..4521						4326..4521			4327..4522	4073..4268	4073..4268	4073..4268	4073..4268	4073..4268	4319..4514	4320..4515	4327..4522
	anti-repressor	phi-ant_SAEMRSA15_19180	(anti-repressor, lysogeny module of Siphoviridae)										3539..3986
		phi-ant_AOZ05_RS10860	(anti-repressor, lysogeny module of Siphoviridae)				4924..5677						4940..5690						4873..5626	4873..5626	4873..5626				5213..5966	4873..5626	4873..5626	5209..5959	4873..5626
		phi-ant1a/b/c_SACOL0325	(anti-repressor, Kahankova ant1a,-1b or -1c, SACOL0325, lysogeny module of Siphoviridae)																													3123..3915
		phi-ant1a/b/c_o789_SAB1755/NCTC6131_00928	(anti-repressor, Kahankova ant1a,-1b or -1c , lysogeny module of Siphoviridae, SAB1755/NCTC6131_00928/SIO73110)						3472..4261						3472..4261	3472..4261	3472..4261						3472..4261								3472..4261
		phi-ant1d_FIV54_08865	(anti-repressor,Kahankova ant1d, lysogeny module of Siphoviridae)			4520..5288		4519..5287		4521..5289	4521..5289			4521..5289				4521..5289						4520..5288						4520..5288			4521..5289	4267..5035	4267..5035	4267..5035		4267..5035	4513..5280	4514..5282	4521..5289
		phi-ant4_MW1932	(anti-repressor, Kahankova ant4a or -4b, lysogeny module of Siphoviridae)																			4771..5524										5573..6326
		phi-ant5_SAPIG0341*trnc/incompl	(hypothetical protein, locus_tag=phiSLTp08, lysogeny module of Siphoviridae)																									3602..3848
	30	SARLGA251_07800	(phage protein)																									3876..4044
	31	CA347_1953	(putative protein)						4276..4480						4276..4480	4276..4480	4276..4480						4276..4480								4276..4480
	32	CA347_1954	(hypothet phage protein from Siphoviridae)						4476..4611						4476..4611	4476..4611	4476..4611						4476..4611								4476..4611
	33	MW1930	(conserved putative phage protein from Siphoviridae, MW1930, SAAV_2057, KMD47_gp09)	4613..4757	4613..4757		5692..5836
	34	phi-47-ORF071	(hypothet phage protein from Siphoviridae)	4952..5165	4952..5165		6031..6244
	35	SACOL0326	(hypothetical phage protein, SACOL0326, phi-42E-ORF071,phi11_08, lysogeny module of Siphoviridae)			5288..5513		5287..5512		5289..5514	5289..5514	5279..5504		5289..5514				5289..5514						5288..5513						5288..5513		3915..4140	5289..5514	5035..5260	5035..5260	5035..5260	5034..5259	5035..5260	5280..5505	5282..5507	5289..5514
	36	phi29-ORF091	(putative protein, lysogeny module of Siphoviridae)										5705..5921											5552..5711										5299..5515	5299..5515	5299..5515	5298..5514	5299..5515
	37	SARLGA251_07830	(putative protein)										5876..6122																			6512..6758		5470..5716	5470..5716	5470..5716	5469..5715	5470..5716
	38	NCTC6136_00871	(putative protein, lysogeny module of Siphoviridae)			5552..6002		5551..6001		5553..6003	5553..6003	5543..5993		5553..6003				5553..6003												5552..6002			5553..6003						5544..5994	5546..5996	5553..6003
	39	Q932B4	(putative phage-related protein)	4766..5420	4766..5420		5845..6499												5730..6396	5730..6396	6856..7522				6070..6736	5730..6396	5730..6396	6063..6729	5730..6396
	40	SAOV_1963	(putative protein)																		5733..5946
	41	MW1925	(putative phage protein, SAS1908)						5959..6223						5959..6223	5959..6223	5957..6221						5959..6223								5959..6223
	42	phi-treG_CA347_1950	(hypothet phage protein/hypothet-transcriptional_regulator from Siphoviridae)	5490..5712	5490..5712	6015..6237	6569..6791	6014..6236	4915..5137	6016..6238	6016..6238	6006..6227	6192..6414	6016..6238	4915..5137	4915..5137	4915..5137	6016..6238	6466..6688	6466..6688	7592..7814	6002..6224	4915..5137	5917..6139	6806..7028	6466..6688	6466..6688	6800..7022	6466..6688	6015..6237	4915..5137	6828..7050	6016..6238	5786..6008	5786..6008	5786..6008	5785..6007	5786..6008	6007..6228		6016..6238
	43	ST42eORF029	(hypothet phage protein/phi PV83 orf 10-like protein, between lysogeny and repl modules of Siphoviridae)																			5539..5989
	44	phi-DUF1270_SAS063	(DUF1270 family protein, between lysogeny and repl modules of Siphoviridae. Overlaps with ROSA-ORF193, but in opposite orientation)	5704..5866	5704..5866	6229..6391	6783..6945	6228..6390	5129..5291	6230..6392	6230..6392	6219..6381	6406..6568	6230..6392	5129..5291	5129..5291	5129..5291	6230..6392	6680..6842	6680..6842	7806..7968	6216..6378	5129..5291	6131..6293	7020..7182	6680..6842	6680..6842	7014..7176	6680..6842	6229..6391	5129..5291	7042..7204	6230..6392	6000..6162	6000..6162	6000..6162	5999..6161	6000..6162	6220..6382	6221..6383	6230..6392
	45	phi-A0EWX0	(recombination_endonuclease_subunit from siphovirus/putative protein/AAA family ATPase, neighbouring recT)						6231..8175						6231..8175	6231..8175	6229..8173						6231..8175								6231..8175
	46	ROSA-ORF193	(hypothet phage protein from Siphoviridae, overlap with KMD47gp15 but opposite direction)			6249..6360	6803..6914	6248..6359	5149..5260	6250..6361	6250..6361	6239..6350	6426..6537	6250..6361	5149..5260	5149..5260	5149..5260	6250..6361	6700..6811	6700..6811	7826..7937	6236..6347	5149..5260	6151..6262	7040..7151	6700..6811	6700..6811	7034..7145	6700..6811	6249..6360	5149..5260	7062..7173	6250..6361	6020..6131	6020..6131	6020..6131	6019..6130	6020..6131	6240..6351	6241..6352	6250..6361
	47	phi-DUF2482_SA1798	(putative phage-related protein/DUF2482 family protein, between lysogeny and repl module of Siphoviridae)			6484..6787		6483..6786	5383..5686						5383..5686	5383..5686	5383..5684						5383..5686	6385..6688						6484..6787	5383..5686								6474..6776	6475..6778	6484..6787
	48	phi-DUF1108_	(lysogeny-assoc. DUF1108 family protein from Siphoviridae)	5959..6220	5959..6220	6791..7052	7038..7299	6790..7051	5690..5951	6483..6744	6483..6744	6472..6733	6659..6920	6483..6744	5690..5951	5690..5951	5688..5949	6483..6744	6935..7196	6935..7196	8061..8322	6471..6732	5690..5951	6692..6953	7275..7536	6935..7196	6935..7196	7267..7528	6935..7196	6791..7052	5690..5951	7296..7557	6483..6744	6253..6514	6253..6514	6253..6514	6252..6513	6253..6514	6780..7041	6782..7043	6791..7052
	49	phi-DUF2483_SACOL0337	(lysogeny-assoc. DUF2483 family protein fromSiphoviridae)	6229..6451	6229..6451		7308..7530			6753..6975	6753..6975	6742..6964	6929..7151	6753..6975				6753..6975	7205..7427	7205..7427	8331..8553	6741..6963		6962..7184	7545..7767	7205..7427	7205..7427	7537..7759	7205..7427			7566..7788	6753..6975	6523..6745	6523..6745	6523..6745	6522..6744	6523..6745	7050..7272	7052..7274	7061..7283
Replication module	50	phi-ssaP_DUF1071_SACOL0338	(DUF1071 domain-containing single-strand annealing protein/putative sak protein, replication module of Siphoviridae)	6443..7067	6443..7067					6967..7591	6967..7591	6956..7580	7143..7767	6967..7591				6967..7591										7751..8375				7780..8404	6967..7591	6737..7361	6737..7361	6737..7361	6736..7360	6737..7361
	51	phi-segr=gam_phiSLTp16	chromosome segregation protein/host-nuclease inhibitor Gam family protein, replication module of Siphoviridae			7064..7601		7063..7600																						7064..7601
	52	phi-52A-ORF016	(ATP-binding protein, replication module of Siphoviridae)																7419..8199	7419..8199	8545..9325	6955..7735		7176..7956	7759..8539	7419..8199	7419..8199		7419..8199										7264..8043	7266..8046	7275..8055
	53	RU53_595	(hypothet phage protein/ATP-binding protein from Siphoviridae)				7522..8311
	54	phi-erf_phiSLTp17	(ERF family protein/single-stranded DNA-binding protein, replication module of Siphoviridae)			7601..8252		7600..8251																						7601..8252
	55	phi-recT_t0294_MW1923	(phage recombination protein from Siphoviridae)						8176..9097						8176..9097	8176..9097	8174..9095						8176..9097								8176..9097
	single-stranded DNA-binding protein	phi-ssbP_phiSLTp18	(single strand DNA binding protein, locus_tag=phiSLTp18, replication module of Siphoviridae)			8248..8692		8247..8691																						8248..8692
		phi-ssbP_RU53_596	(single-stranded DNA-binding protein, replication module of Siphoviridae)				8339..8891												8227..8779	8227..8779	9353..9905	7765..8317		7984..8536	8568..9120	8227..8779	8229..8781		8227..8779										8071..8623	8075..8627	8085..8637
		phi-ssbP2_SAJRA307_03600	(single-stranded DNA-binding protein, replication module of Siphoviridae)																													8403..8829
		phi-ssbP2_C9J86_00295	(single-stranded DNA-binding protein, replication module of Siphoviridae)	7066..7495	7066..7495					7590..8019	7590..8019	7579..8008	7766..8195	7590..8019				7590..8019										8374..8803					7590..8019	7360..7789	7360..7789	7360..7789	7359..7788	7360..7789
	57	phi-55-ORF167	(hypothet phage protein from Siphoviridae)				8402..8522												8290..8410	8290..8410	9416..9536	7828..7948		8047..8167	8631..8751	8290..8410	8292..8412		8290..8410										8134..8254	8138..8258	8148..8268
	58	phi-69-ORF076	(hypothet phage protein from Siphoviridae)				8685..8883												8573..8771	8573..8771	9699..9897	8111..8309		8330..8528	8914..9112	8573..8771	8575..8773												8417..8615	8421..8619	8431..8629
	HNHc nuclease	phi-hnhN=DUF0968_RU53_597	(putative HNHc nuclease/replication-assoc. DUF968 domain-containing protein/conserved putative phage protein, replication module of Siphoviridae)																8791..9457	8791..9457	9917..10583					8791..9457
		phi-hnhN=DUF0968_NCTC5663_00299	(putative HNHc nuclease/replication-assoc. DUF968 domain-containing protein/conserved putative phage protein, replication module of Siphoviridae)																			8329..9001					8793..9465		8791..9463										8635..9307		8649..9321
		phi-hnhN=DUF0968_NW963_09620	(putative HNHc nuclease/replication-assoc. DUF968 domain-containing/conserved putative phage protein, replication module of Siphoviridae)			8703..9378		8702..9377																						8703..9378
		phi-hnhN=DUF0968_phi88-ORF020	(putative HNHc nuclease/replication-assoc. DUF968 domain-containing protein/conserved putative phage protein from Siphoviridae)	7508..8183	7508..8183								8208..8883															8816..9491						7802..8477	7802..8477	7802..8477	7801..8476	7802..8477
		phi-hnhN=DUF0968_SARLGA251_07890	(putative HNHc nuclease/replication-assoc. DUF968 domain-containing protein/conserved putative phage protein, replication module of Siphoviridae)							8032..8707	8032..8707	8021..8696		8032..8707				8032..8707															8032..8707
		phi-hnhN=DUF0968_NW973_06195	(putative HNHc nuclease/replication-assoc. DUF968 domain-containing protein/conserved putative phage protein, replication module of Siphoviridae)																																					8639..9309
		phi-hnhN=DUF0968_NW973_06195*trnc/incompl	(putative HNHc nuclease/replication-assoc. DUF968 domain-containing protein/conserved putative phage protein, SACOL0340 , truncated/short variant)				8903..9091
		phi-hnhN=DUF0968_phi29-ORF019	(putative HNHc nuclease/replication-assoc. DUF968 domain-containing protein/conserved putative phage protein, replication module of Siphoviridae)																					8548..9241	9132..9825
		phi-hnhN=DUF0968_SACOL0340/SAJRA307_03610	(putative HNHc nuclease/replication-assoc. DUF968 domain-containing protein/conserved putative phage protein from Siphoviridae)																													8842..9538
	60	phi53-ORF162/RU53_1566	(hypothetical protein, locus_tag=phiSLTp20, replication module of Siphoviridae)	8179..8329	8179..8329	9374..9524	9571..9712	9373..9523		8703..8853	8703..8853	8692..8842	8879..9029	8703..8853				8703..8853				8997..9147					9461..9611	9487..9637		9374..9524			8703..8853	8473..8623	8473..8623	8473..8623	8472..8622	8473..8623	9303..9453	9305..9455	9317..9467
	61	RU53_1565	(putative protein)	8321..8603	8321..8603	9516..9798	9704..9986	9515..9797		8845..9127	8845..9127	8834..9115	9021..9303	8845..9127				8845..9127				9139..9421					9603..9885	9629..9911		9516..9798			8845..9127	8615..8897	8615..8897	8615..8897	8614..8896	8615..8897	9445..9726	9447..9729	9459..9741
	62	phi-mblH_MW1922	(putative phage protein, SAS1905, MW1922/MBL fold metallo-hydrolase)						9309..9795						9309..9795	9309..9795	9307..9793						9309..9795								9309..9795
	63	phi-69-ORF051	(hypothet phage protein from Siphoviridae)																9458..9788	9458..9788	10584..10914					9458..9788
	64	UG86_10430	(putative protein)																										9540..10296
	65	SAST38_03203	(hypothet phage protein from Siphoviridae)																9642..10053	9642..10053	10768..11179					9642..10053
	phage replisome organizer dnaD	phi-dnaD2_phiSLTp21	(putative bacteriophagal protein/replisome-organizer, replication module of Siphoviridae (Q4ZAK4))	8668..9439	8668..9439	9863..10634		9862..10633		9192..9963	9192..9963	9180..9951	9368..10139	9192..9963				9192..9963	10115..10886	10115..10886	11241..12012	9486..10257				10115..10886	9950..10721	9976..10747	10360..11131	9863..10634			9192..9963	8962..9733	8962..9733	8962..9733	8961..9732	8962..9733	9791..10562	9794..10564	9806..10577
		phi-dnaD2_SACOL0341	(phage DNA replication/putative phage regulatory protein/replisome-organizer, Kahankova dnaD2a, replication module of Siphoviridae (Q4ZAY9))																					9212..10019	9796..10591							9509..10316
		phi-dnaD2_SAST38_01154	(putative bacteriophagal protein/replisome-organizer, replication module of Siphoviridae (Q4ZAK4))				10050..10812
	67	phi-ssbP_MW1921	(single-stranded DNA-binding protein from phage or GI)						9795..10266						9795..10266	9795..10266	9793..10264						9795..10266								9795..10266
	68	phi-dnaC1=istB1_SaO11_01747	(DNA replication protein/Helicase loader/Transposase-associated ATP/GTP binding protein, replication module of Siphoviridae, Kahankova dnaC1)	9448..10228	9448..10228	10643..11423		10642..11422		9972..10752	9972..10752	9960..10740	10148..10928	9972..10752				9972..10752	10895..11675	10895..11675	12021..12801	10266..11046				10895..11675	10730..11510	10756..11536	11141..11921	10643..11423			9972..10752	9742..10522	9742..10522	9742..10522	9741..10521	9742..10522	10571..11351	10573..11352	10586..11366
	69	phi-dnaD1b_SAR2082	(phage DNA replication/putative phage regulatory protein, Kahankova dnaD1b)						10295..11180						10295..11180	10295..11180	10293..11178						10295..11180
		phi-dnaD1a_MW1920	(phage DNA replication/putative phage regulatory protein, Kahankova dnaD1a)																												10295..11189
	70	phi-dbp_SACOL0342	(phage protein/helicase loader)																					10018..10375	10590..10947							10315..10672
	71	phi-dhlC-2a_SACOL0343	(helicase 2/1242 nt, replication module of Siphoviridae)																					10371..11613	10943..12184							10668..11910
	72	phi-dnaC2_phi-55-ORF016	(DNA replication protein/Transposase-associated ATP/GTP binding protein, replication module of Siphoviridae, Kahankova dnaC2)				10824..11610
	73	phi-sri_SAJRA307_03640	(staphylococcal replication inhibitor, replication module of Siphoviridae)	10221..10380	10221..10380	11416..11575	11606..11765	11415..11574		10745..10904	10745..10904	10733..10892	10921..11080	10745..10904				10745..10904	11668..11827	11668..11827	12794..12953					11668..11827	11503..11662	11529..11688		11416..11575			10745..10904	10515..10674	10515..10674	10515..10674	10514..10673	10515..10674	11344..11503	11345..11504	11359..11518
	74	MW1919	(putative protein)						11186..11405						11186..11405	11186..11405	11184..11403						11186..11405								11195..11414
	75	UG86_10415	(hypothet phage protein from Siphoviridae)																			11039..11201							11914..12076
	76	SACOL0344	(putative phage related protein SAOV_1084, related to SACOL0344)																					11609..11825								11906..12122
	77	phi-DUF3269_SACOL0345	(DUF3269 family protein, SACOL0345, replication module of Siphoviridae)	10392..10614	10392..10614	11587..11809	11777..11999	11586..11808		10916..11138	10916..11138	10904..11126	11092..11314	10916..11138				10916..11138	11840..12062	11840..12062	12966..13188	11213..11435		11828..12050	12398..12620	11840..12062	11675..11897	11700..11925	12088..12310	11587..11809		12124..12346	10916..11138	10686..10908	10686..10908	10686..10908	10685..10907	10686..10908	11515..11737	11516..11738	11530..11752
	78	phi-rusA_MW1918	(RusA family crossover junction endodeoxyribonuclease, replication module of Siphoviridae)						11413..11818						11413..11818	11413..11818	11411..11816						11413..11818								11422..11827
		phi-rusA_SAOV_0297	(RusA family crossover junction endodeoxyribonuclease, replication module of Siphoviridae)							11147..11555	11147..11555	11135..11543		11147..11555				11147..11555	12071..12479	12071..12479	13197..13605				12629..13037	12071..12479	11906..12314						11147..11555
	79	phi-DUF1064_SACOL0347	(DUF1064 domain-containing protein, replication module of Siphoviridae)	10623..11028	10623..11028	11818..12223	12008..12413	11817..12222					11323..11728									11445..11850		12060..12465				11934..12339	12319..12724	11818..12223		12355..12760		10918..11323	10918..11323	10918..11323	10917..11322	10918..11323	11747..12152		11762..12167
	80	phi-DUF3113_SACOL0348/SAJRA307_03670	(DUF3113 family protein, replication module of Siphoviridae)	11032..11218	11032..11218	12227..12413	12417..12603	12226..12412		11554..11740	11554..11740	11542..11728	11732..11918	11554..11740				11554..11740	12478..12664	12478..12664	13604..13790	11854..12040		12469..12655	13036..13222	12478..12664	12313..12499	12343..12529	12728..12914	12227..12413		12764..12950	11554..11740	11327..11513	11327..11513	11327..11513	11326..11512	11327..11513	12156..12342	12156..12342	12171..12357
	81	SAST38_01159	(putative protein)	11218..11524	11218..11524	12413..12719	12603..12909	12412..12718					11918..12224															12529..12835		12413..12719
	DNA-binding/phi PVL orf 50-like protein/polymerase	phi-dbp_SACOL0350	(putative DNA-binding protein/polymerase/phi PVL orf 50-like protein (wrongly annotated as "Panton-Valentine leukocicin"), replication module of Siphoviridae)	11651..12008	11651..12008	12846..13203	13036..13393	12845..13202					12351..12708															12962..13319		12846..13203				11513..11870	11513..11870	11513..11870	11512..11869	11513..11870
		phi-dbp_SAB1737c	(phi PVL orf 50-like protein, replication module of Siphoviridae, locus_tag=phi11_21)							11740..12103	11740..12103	11728..12091		11740..12103				11740..12103															11740..12103
		phi-dbp_SAR2077	(putative DNA-binding protein/polymerase/phi PVL orf 50-like protein (wrongly annotated as "Panton-Valentine leukocicin"), replication module of Siphoviridae)						11830..12199						11830..12199	11830..12199	11828..12197					12040..12409	11830..12199								11839..12208
		phi-dbp_SAAV_2043	(putative DNA-binding protein/polymerase/phi PVL orf 50-like protein, replication module of Siphoviridae)																													12950..13310							12342..12702	12342..12702
		phi-dbp_SAJRA307_03680	(putative DNA-binding protein/polymerase/phi PVL orf 50-like protein, replication module of Siphoviridae (SAJRA307_03680/NCTC5663_00307+00308))																					12655..13273
		phi-dbp_SAJRA307_03680*fragment	(putative DNA-binding protein/polymerase/phi PVL orf 50-like protein, replication module of Siphoviridae (SAJRA307_03680/NCTC5663_00307+00308))																										12914..13245
	83	phi-DUF3310_SAPIG0353	(DUF3310 domain-containing protein/hypothet nucleotide kinase from Siphoviridae)							12102..12357	12102..12357	12090..12345		12102..12357				12102..12357						13272..13527									12102..12357
		phi-DUF3310_MW1422	(DUF3310 domain-containing protein/hypothet nucleotide kinase from Siphoviridae)																																						12728..12986
	84	MW1421	(hypothet phage protein from Siphoviridae)																																						12988..13189
	85	SACOL0344*trnc/incompl	(putative phage related protein)																						12216..12396
	86	phi-DUF1270_SAOV_0301	(DUF1270 family protein, SAV1978 family virulence-associated passenger protein/Phage Conserved Open Reading Frame 51, pfam06194/phi PVL ORF 51 analogue, replication module of Siphoviridae)																													13310..13559							12702..12951	12702..12951
		phi-DUF1270_MW1420/NCTC5663_00310	(phi PVL ORF 51 analogue/DUF1270 family protein, replication module of Siphoviridae)	12011..12254	12011..12254	13206..13449	13396..13639	13205..13448	12202..12445	12362..12605	12362..12605	12350..12593	12711..12954	12362..12605	12202..12445	12202..12445	12200..12443	12362..12605	13112..13353	13112..13353	14238..14479	12412..12655	12202..12445	13532..13775	13670..13913	13112..13353	12947..13188	13322..13565	13626..13867	13206..13449	12211..12454		12362..12605	11873..12116	11873..12116	11873..12116	11872..12115	11873..12116			13203..13446
	87	SAXN108_0338	(putative protein, replication module of Siphoviridae)																																				12964..13177	12964..13177
	88	MW1418	(putative protein from Siphoviridae)																															12371..12545	12371..12545	12371..12545	12370..12544	12371..12545	14085..14259	14084..14258
	89	SAS0914	(putative protein)						12458..12665	12618..12825	12618..12825	12606..12813		12618..12825	12458..12665	12458..12665	12456..12663	12618..12825					12458..12665								12467..12674		12618..12825
	90	MW1417	(hypothet phage protein from Siphoviridae)																															12545..12827	12545..12827	12545..12827	12544..12826	12545..12827
	91	SACOL0353/SAJRA307_03710	(NCTC13712_00781, Uncharacterised protein)	12266..12668	12266..12668				12667..13072	12827..13232	12827..13232	12815..13219		12827..13232	12667..13072	12667..13072	12665..13070	12827..13232				12668..13073	12667..13072	13789..14191	13927..14329			13577..13979			12676..13081		12827..13232
	92	SAPIG0357	(putative (phage ?) protein)						13071..13263	13231..13423	13231..13423	13218..13410		13231..13423	13071..13263	13071..13263	13069..13261	13231..13423					13071..13263								13080..13272		13231..13423
	93	MS7_1483	(hypothet phage protein associated with GNAT family acetyltransferase from Siphoviridae)																13367..13532	13367..13532	14493..14658					13367..13532	13202..13367		13881..14046
	94	phi-yopX_RU53_1556	(YopX family protein,Sensor from Siphoviridae)			13516..13963		13515..13962	13262..13712	13422..13872	13422..13872	13409..13858	13021..13468	13422..13872	13262..13712	13262..13712	13260..13710	13422..13872					13262..13712							13516..13963	13271..13721		13422..13872
	95	SAT0131_02110/NCTC6136_00894	(putative protein)						13708..14212	13868..14372	13868..14372	13854..14357		13868..14372	13708..14212	13708..14212	13706..14210	13868..14372					13708..14212								13717..14221		13868..14372
	96	phi-gnaT_SAOV_0304	(hypothet phage protein/GNAT family acetyltransferase from Siphoviridae)																			13072..13348																	13576..13852	13576..13851
		phi-gnaT_NCTC6136_00895	(hypothet phage protein/GNAT family acetyltransferase, replication module of Siphoviridae)							14374..14572	14374..14572	14359..14557		14374..14572	14214..14412	14214..14412	14212..14410	14374..14572					14214..14412								14223..14421		14374..14572
		phi-gnaT_SARLGA251_08010/SAPIG0359	(hypothet phage protein/GNAT family acetyltransferase from Siphoviridae)	12664..12949	12664..12949	13959..14325		13958..14324					13497..13830						13673..13958	13673..13958	14799..15084			14187..14472	14325..14610	13673..13958	13508..13793	14008..14341	14187..14472	13959..14325											13460..13745
	97	phi-DUF1024_MW1419	(DUF1024 family protein/putative phage-related protein, replication module of Siphoviridae)							14564..14813	14564..14813	14549..14797		14564..14813	14404..14653	14404..14653	14402..14651	14564..14813				13340..13589	14404..14653	14464..14713							14413..14662		14564..14813						13844..14096	13843..14095
		phi-DUF1024 truncated	(DUF1024 family protein/putative phage-related protein, replication module of Siphoviridae)
		phi-DUF1024_SAAV_2041	(DUF1024 family protein/putative phage-related protein, replication module of Siphoviridae)																															12130..12382	12130..12382	12130..12382	12129..12381	12130..12382
		phi-DUF1024_KMD47_gi16	(DUF1024 family protein/putative phage-related protein, replication module of Siphoviridae)	12941..13196	12941..13196	14317..14572	13653..13908	14316..14571					13822..14077															14333..14588		14317..14572		13573..13828									13737..13992
		phi-DUF1024 truncated or incomplete	(DUF1024 family protein/putative phage-related protein, replication module of Siphoviridae)																									14366..14578
	98	MW1416	(hypothet phage protein from Siphoviridae)																															12827..12989	12827..12989	12827..12989	12826..12988	12827..12989	14259..14421	14258..14420
	99	KMD47_gi17	(hypothet phage protein from Siphoviridae)	13182..13353	13182..13353	14558..14729	13894..14065	14557..14728					14063..14234															14574..14745		14558..14729											13978..14149
	dUTP pyrophosphatase	phi-dut_SAOV_1092	(dUTP pyrophosphatase/Na/K ATPase replication module of Siphoviridae)																					14705..15239
		phi-dut_SAST38_01166	(dUTP pyrophosphatase/Na/K ATPase replication module of Siphoviridae)	13345..13882	13345..13882	14721..15258	14057..14588	14720..15257					14226..14763																	14721..15258
		phi-dut1_SACOL0357	(dUTP pyrophosphatase/Na/K ATPase, Kahankova dut1, replication module of Siphoviridae)							14805..15339	14805..15339	14789..15323		14805..15339				14805..15339				13581..14091											14805..15339								14141..14675
		phi-dut2/3_MW1415	(dUTP pyrophosphatase/Na/K ATPase, Kahankova dut2/3, replication module of Siphoviridae)																															13003..13537	13003..13537	13003..13537	13002..13536	13003..13537	14435..14968	14434..14968
		phi-dut2/3_SAS0919/SAPIG0361	(dUTP pyrophosphatase/Na/K ATPase, Kahankova dut2/3, replication module of Siphoviridae)												14645..15182	14645..15182	14643..15180		14427..14964	14427..14964	15553..16090		14645..15182		15079..15616	14427..14964	14262..14799	14737..15274	14941..15478		14654..15191	14767..15328
	101	KMD47_gp31/MS7_0608	(hypothetical phage protein (KMD47_gp31))																						15855..16050	15203..15398	15038..15233	15513..15708						13776..13971	13776..13971	13776..13971	13775..13970	13776..13971
	102	MW1414	(hypothet phage protein from Siphoviridae, MW1414 (sometimes annotated as 246 nt, but shortened because of internal start codon))				14633..14870		14496..14733						15227..15464	15227..15464	15225..15462					14136..14373	15227..15464	15284..15521							15235..15472
	103	phi-96-ORF024	(hypothet phage protein from Siphoviridae)																			14402..14940
	104	SACOL0360	(hypothet phage protein from Siphoviridae, SACOL0360,KMD47_gp32)																			14573..14777				15394..15598	15229..15433	15704..15908						13967..14171	13967..14171	13967..14171	13966..14170	13967..14171
	105	phi-pol_MS7_0610	(putative protein, putative DNA polymerase, replication module of Siphoviridae)																			14769..15006		15797..16034	16242..16479							16100..16337		14163..14400	14163..14400	14163..14400	14162..14399	14163..14400
	106	KMD47_gi19	(putative phage protein)																													15364..15538									14711..14885
	107	phi-DUF1381_MW1413	(DUF1381 domain-containing protein, transcriptional regulator, replication module of Siphoviridae)																																				15246..15435	15245..15434	14901..15090
	108	phi-DUF1381_various	(DUF1381 domain-containing protein, transcriptional regulator, replication module of Siphoviridae)	13918..14113	13918..14113	15294..15489		15293..15488					14799..14994																	15294..15489
	109	SAOV_0307	(putative membrane protein)							15375..15660	15375..15660	15359..15644		15375..15660				15375..15660															15375..15660
	110	phi-DUF1381_SACOL0358	(DUF1381 domain-containing protein, transcriptional regulator, replication module of Siphoviridae (SACOL0358/SA1782/CA347_1932/KMD47_gp30/SAJRA307_03760/SAJRA307_20150))				14866..15073		14729..14936						15460..15667	15460..15667	15458..15665		15000..15207	15000..15207	16126..16333		15460..15667		15652..15859	15000..15207	14835..15042	15310..15517	15514..15721		15468..15675			13573..13780	13573..13780	13573..13780	13572..13779	13573..13780
		phi-DUF1381_ROSA-ORF054	(DUF1381 domain-containing protein, transcriptional regulator, replication module of Siphoviridae)																					15517..15805
	111	phi-DUF1523_SAKOR_01952/NCTC6131_02333	(replication-assoc. putative DUF1523 family protein, replication module of Siphoviridae)						14953..15319						15684..16050	15684..16050	15682..16048		15224..15590	15224..15590	16350..16716	15019..15385	15684..16050	16047..16413	16492..16858				15738..16104		15692..16058
	112	SAS0922	(putative phage protein)	14112..14637	14112..14637	15488..16013		15487..16012		15708..16233	15708..16233	15692..16215	14993..15518	15708..16233				15708..16233												15488..16013			15708..16233
	113	NCTC5663_00894	(putative protein, replication module of Siphoviridae)																																				15004..15250	15003..15249
	114	MW1412	(putative protein)																																				15409..15610	15408..15608	15064..15265
	rinB	phi-rinB_SARLGA251_08050	(transcriptional activator RinB, replication module of Dubow-/Phietaviridae)	14683..14857	14683..14857	16059..16233	15069..15243	16058..16232	15315..15489	16279..16453	16279..16453	16261..16435	15564..15738	16279..16453	16046..16220	16046..16220	16044..16218	16279..16453	15586..15760	15586..15760	16712..16886	15381..15555	16046..16220	16409..16583	16854..17028	15819..15993	15654..15828	15900..16074	16100..16274	16059..16233	16054..16228	16329..16503	16279..16453	14392..14566	14392..14566	14392..14566	14391..14565	14392..14566	15612..15786	15610..15784	15267..15441
	rinM	phi-rinM_SARLGA251_08060	(ORF between rinA and rinB, replication module of Siphoviridae)	14860..15004	14860..15004	16236..16380		16235..16379					15741..15885																	16236..16380				14569..14713	14569..14713	14569..14713	14568..14712	14569..14713	15789..15933	15787..15931	15444..15588
	rinA	phi-rinA_NCTC5663_00898	(RinA family transcriptional activator, replication module of Siphoviridae)																																				15956..16377	15954..16377	15611..16034
		phi-rinA_SARLGA251_08070	(RinA family transcriptional activator, replication module of Siphoviridae)	15027..15450	15027..15450	16403..16826		16402..16825					15908..16331																	16403..16826				14736..15159	14736..15159	14736..15159	14735..15158	14736..15159
	118	SACOL0360*trnc/incompl	(phage protein (fragment))																						16130..16250
	119	CA347_1927	(hypothet phage protein from Phietaviridae)				15243..15645		15489..15891	16453..16855	16453..16855	16435..16837		16453..16855	16220..16622	16220..16622	16218..16620	16453..16855	15760..16162	15760..16162	16886..17288	15555..15957	16220..16622	16583..16985	17028..17430	15993..16395	15828..16230	16074..16475	16274..16676		16228..16630	16503..16905	16453..16855
Packaging module	120	C9J86_14455	(hypothet phage protein from Phietaviridae)				15574..15829		15820..16074	16784..17038	16784..17038	16766..17020		16784..17038	16551..16805	16551..16805	16549..16803	16784..17038	16091..16346	16091..16346	17217..17472	15886..16140	16551..16805	16914..17169	17359..17614	16324..16579	16159..16414	16404..16659	16605..16860		16559..16813	16834..17088	16784..17038
	terminase S unit	phi-terS_MS7_0616	(terminase small subunit, packaging module of Siphoviridae)																																				16563..17002	16563..17004	16221..16662
		phi-terS_SAB1727c	(Phage terminase, small subunit, from Siphoviridae)																															15346..15841	15346..15841	15346..15841	15345..15840	15346..15841
		phi-terS_SARLGA251_08080/CA347_1926	(phage terminase small subunit L, packaging module of Siphoviridae)	15813..16275	15813..16275	17189..17651		17188..17650	16276..16738	17240..17702	17240..17702	17222..17684	16694..17156	17240..17702	17007..17469	17007..17469	17005..17467	17240..17702				16340..16802	17007..17469					16861..17323		17189..17651	17014..17476	17288..17750	17240..17702
		phi-terS_phi-55-ORF038	(hypothet phage protein/terminase small subunit from Siphoviridae)				16119..16491												16636..17008	16636..17008	17762..18134			17459..17831	17904..18275	16869..17241	16704..17076		17150..17522
	terminase L unit	phi-terL_MS7_0617	(terminase large subunit, packaging module of Siphoviridae)																																				16988..18264	16990..18266	16648..17926
		phi-terL_6_SAB1726c	(terminase large subunit, packaging module of Siphoviridae)																															15843..17139	15843..17139	15843..17139	15842..17138	15843..17139
		phi-terL_SARLGA251_08090/CA347_1925	(terminase large subunit, packaging module of Siphoviridae)			17643..18867		17642..18866	16730..17954	17694..18918	17694..18918	17676..18899	17148..18372	17694..18918	17461..18685	17461..18685	17459..18683	17694..18918					17461..18685					17315..18539		17643..18867	17468..18692		17694..18918
		phi-terL_phi-55-ORF009	(terminase large subunit, packaging module of Siphoviridae)	16267..17476	16267..17476		16483..17692												17000..18209	17000..18209	18126..19335	16794..18003		17823..19032	18267..19476	17233..18442	17068..18277		17514..18723			17742..18951
	123	phi-53-ORF114	(hypothet phage protein from Dubowviridae)																																				17103..17244	17105..17246	16763..16904
	portal protein	phi-port_A4ZFA8_Dubow_1536to1542_SAB1725c/SAHV_0882	(portal protein, packaging module of Dubowviridae)																															17149..18688	17149..18688	17149..18688	17148..18687	17149..18688	18274..19807	18276..19810	17936..19472
		phi-port_SATW20_03630	(portal protein, packaging module of Siphoviridae)	17489..18908	17489..18908		17705..19124												18222..19641	18222..19641	19348..20767	18016..19435		19045..20464	19489..20908	18455..19874	18290..19709		18736..20155			18964..20383
		phi-port_CA347_1924	(portal protein, packaging module of Phietaviridae, SARLGA251_08100, CA347_1924, A7971_04165)			18869..20288		18868..20286	17956..19375	18920..20339	18920..20339	18901..20320	18374..19793	18920..20339	18687..20106	18687..20106	18685..20104	18920..20339					18687..20106					18541..19960		18869..20288	18694..20113		18920..20339
Head module	125	SPV-80A_gp43	(questionable hypothet. Protein, phi80alpha-ORF-43, between packaging and head modules of Dubowviridae)																															18575..18761	18575..18761	18575..18761	18574..18760	18575..18761	19695..19880	19699..19883	19359..19545
	minor capsid protein	phi-micp/hmp_SAB1724c/NCTC5663_00902	(minor capsid/head protein, SPP1 gp7 family Mu50B/SPV-80A_gp44, head module of Dubowviridae)																															18808..19690	18808..19690	18808..19690	18807..19689	18808..19690	19927..20808	19930..20811	19592..20473
		phi-micp/hmp_phi29-ORF013	(minor capsid protein/phage head morphogenesis protein)	18846..19827	18846..19827		19062..20043												19579..20560	19579..20560	20705..21686	19373..20354		20402..21383	20846..21827	19812..20793	19647..20628		20093..21074			20321..21302
		phi-micp/hmp_A7971_04170	(minor capsid protein/phage head morphogenesis protein)						19343..20294	20307..21258	20307..21258	20288..21239		20307..21258	20074..21025	20074..21025	20072..21023	20307..21258					20074..21025					19928..20879			20081..21032		20307..21258
		phi-micp/hmp_CA347_1923	(minor capsid protein/phage head morphogenesis protein)			20256..21210		20254..21208					19761..20715																	20256..21210
	127	NCTC5663_00903	(hypothetical protein _phi80alpha-ORF-45, head module of Dubowviridae)																															19762..19933	19762..19933	19762..19933	19761..19932	19762..19933	20880..21051	20883..21054	20545..20716
	128	phi-X2-ORF049	(hypothet phage protein from Siphoviridae)	19578..19848	19578..19848		19794..20064												20311..20581	20311..20581	21437..21707	20105..20375		21134..21404	21578..21848	20544..20814	20379..20649		20825..21095			21053..21323
	129	phi96-ORF-046	(hypothet phage protein from Siphoviridae)			21078..21273		21076..21271					20583..20778																	21078..21273
	130	CA347_1922	(putative seryl-tRNA ligase-synthetase)			21211..21418		21209..21416					20716..20923																	21211..21418
	131	phi-55-ORF190	(hypothet phage protein from Siphoviridae)	19666..19774	19666..19774		19882..19990												20399..20507	20399..20507	21525..21633	20193..20301		21222..21330	21666..21774	20632..20740	20467..20575		20913..21021			21141..21249
	DUF4355 domain-containing scaffold protein	phi-scaf=capS_SATW20_03660	(capsid-S/phage scaffolding protein)	19924..20521	19924..20521		20140..20737												20657..21254	20657..21254	21783..22380	20451..21048		21480..22077	21924..22521	20890..21487	20725..21322		21171..21768			21399..21996
		phi-scaf=DUF4355_CA347_1921	(DUF4355 domain-containing phage protein)			21520..22105		21518..22103	20389..20974	21353..21938	21353..21938	21334..21918	21025..21610	21353..21938	21120..21705	21120..21705	21118..21703	21353..21938					21120..21705					20974..21559		21520..22105	21127..21712		21353..21938
		phi-scaf=DUF4355_SAB1723c	(DUF4355 domain-containing scaffold protein, head module of Siphoviridae)																															20067..20682	20067..20682	20067..20682	20066..20681	20067..20682
		phi-scaf=DUF4355_phi-69-ORF022	(DUF4355 domain-containing scaffold protein, head module of Siphoviridae)																																				21159..21775	21162..21776	20824..21445
	major capsid protein	phi-macp_phi-69-ORF011	(major capsid protein, head module of Dubowviridae)																															20695..21670	20695..21670	20695..21670	20694..21669	20695..21670	21788..22763	21789..22763	21458..22433
		phi-macp_SATW20_03670	(major capsid protein, head module of Siphoviridae)	20541..21366	20541..21366		20757..21582															21068..21893		22097..22922								22016..22841
		phi-macp_SATW20_03670*trnc/incompl	(major capsid protein, head module of Siphoviridae)																21658..22099	21658..22099	22784..23225				22925..23366	21891..22332	21726..22167		22172..22613
		phi-macp_CA347_1920	(major capsid protein, head module of Phietaviridae)			22121..23036		22119..23034	20990..21905	21954..22869	21954..22869	21934..22849	21626..22541	21954..22869	21721..22636	21721..22636	21719..22634	21954..22869					21721..22636					21575..22490		22121..23036	21728..22643		21954..22869
	134	SAB1721c	(putative protein/phage terminase small subunit L (?)/Arc-like repressor, head module of Dubowviridae)																															21691..21979	21691..21979	21691..21979	21690..21978	21691..21979	22784..23072	22784..23072	22454..22742
	135	phi-rhoTermN_SATW20_03680	(Rho-termination-factor, -N-terminal from Phietaviridae)	21382..21709	21382..21709		21598..21925												22115..22442	22115..22442	23241..23568	21909..22236		22938..23265	23382..23709	22348..22675	22183..22510		22629..22956			22857..23184
	136	phi-hmp_SATW20_03690	(Head-morphogenesis-protein from Phietaviridae)	21708..22023	21708..22023		21924..22239												22441..22756	22441..22756	23567..23882	22235..22550		23264..23579	23708..24023	22674..22989	22509..22824		22955..23270			23183..23498
	137	phi-hdtA1_CA347_1918	(phage head-tail adapter protein (or protein associated with head-tail-adaptor))			23196..23547		23194..23545	22065..22416	23029..23380	23029..23380	23008..23359	22701..23052	23029..23380	22796..23147	22796..23147	22794..23145	23029..23380					22796..23147					22650..23001		23196..23547	22803..23154		23029..23380
	head-tail connector	phi-hdtA_CA347_1917	(Head-tail-adaptor from Dubow-/Phietaviridae)	22015..22351	22015..22351	23558..23894	22231..22567	23556..23892	22427..22763	23391..23727	23391..23727	23370..23705	23063..23399	23391..23727	23158..23494	23158..23494	23156..23492	23391..23727	22748..23084	22748..23084	23874..24210	22542..22878	23158..23494	23571..23907	24015..24351	22981..23317	22816..23152	23012..23348	23262..23598	23558..23894	23165..23501	23490..23826	23391..23727
		phi-htcp_SAB1720c	(phage head-tail adapter protein, between head and tail modules of Dubowviridae)																															21987..22320	21987..22320	21987..22320	21986..22319	21987..22320	23080..23411	23080..23412	22750..23083
	139	SAB1719c	(putative phage-related protein, SPV-80A_gp50, between head and tail modules of Dubowviridae)																															22316..22619	22316..22619	22316..22619	22315..22618	22316..22619	23407..23709	23408..23710	23079..23382
	140	phi-tmgp_SAB1718c	(putative tail morphogenetic/"tail completion" protein (SAB1718c,NCTC5663_00909,phi11_37), between head and tail modules of Dubowviridae)																															22618..22966	22618..22966	22618..22966	22617..22965	22618..22966	23708..24056	23709..24057	23381..23729
Tail module	141	CA347_1919	(hypothet phage protein from Phietaviridae)			23047..23191		23045..23189	21916..22060	22880..23024	22880..23024	22860..23003	22552..22696	22880..23024	22647..22791	22647..22791	22645..22789	22880..23024					22647..22791					22501..22645		23047..23191	22654..22798		22880..23024
	142	SAB1717c	(putative protein/tail fiber protein proximal subunit, tail module of Dubowviridae)																															22977..23361	22977..23361	22977..23361	22976..23360	22977..23361	24067..24448	24068..24450	23740..24124
	143	phi-tmp_SATW20_03710	(major tail protein/hypothet phage protein from Phietaviridae)	22400..22751	22400..22751		22616..22967												23133..23484	23133..23484	24259..24610	22927..23278		23956..24307	24400..24751	23366..23717	23201..23552		23647..23998			23875..24226
	144	phi-HK97-gp10_CA347_1916	(HK97 gp10 family phage protein/hypothet phage protein from Phietaviridae)			23880..24294		23878..24292	22749..23157	23713..24121	23713..24121	23691..24099	23385..23799	23713..24121	23480..23888	23480..23888	23478..23886	23713..24121					23480..23888					23334..23742		23880..24294	23487..23895		23713..24121
	145	phi-DUF3168_CA347_1915	(DUF3168 domain-containing hypothet phage protein/"tail terminator" from Dubow-/Phietaviridae)	22763..23201	22763..23201	24306..24732	22979..23417	24304..24730	23169..23595	24133..24559	24133..24559	24111..24537	23811..24237	24133..24559	23900..24326	23900..24326	23898..24324	24133..24559	23496..23934	23496..23934	24622..25060	23290..23728	23900..24326	24319..24757	24763..25201	23729..24167	23564..24002	23754..24180	24010..24448	24306..24732	23907..24333	24238..24676	24133..24559
	major tail protein	phi-matp_MS7_0627	(phage major tail protein, TP901-1 family, tail module of Dubowviridae)																															23379..23961	23379..23961	23379..23961	23378..23960	23379..23961	24466..25045	24468..25048	24142..24724
		phi-matp_CA347_1914	(major tail protein from Siphoviridae)			24732..25290		24730..25288	23595..24153	24559..25117	24559..25117		24237..24795	24559..25117	24326..24884	24326..24884	24324..24882	24559..25117					24326..24884					24180..24738		24732..25290	24333..24891		24559..25117
		phi-matp_CA347_1914*trnc/incompl	(major tail protein from Siphoviridae)									24699..25095
		phi-matp_SATW20_03730	(major tail protein from Siphoviridae)	23187..23748	23187..23748		23403..23964												23920..24481	23920..24481	25046..25607	23714..24275		24743..25304	25187..25748	24153..24714	23988..24549		24434..24995			24662..25223
	147	phi53-ORF131	(hypothet phage protein from Dubowviridae)																															23518..23623	23518..23623	23518..23623	23517..23622	23518..23623	24602..24707	24605..24710	24281..24386
	148	phi-DUF3647=tmchap_SAB1715c	(tail assembly chaperone, tail module of Siphoviridae)																															24022..24388	24022..24388	24022..24388	24021..24387	24022..24388	25106..25472	25109..25475	24785..25151
	149	phi96-ORF081	(hypothet phage protein from Siphoviridae)			24103..24304		24101..24302					23608..23809																	24103..24304
	150	SAB1714c	(hypothet phage protein, tail module of Dubowviridae)																															24417..24762	24417..24762	24417..24762	24416..24761	24417..24762	25501..25846	25504..25849	25180..25525
	151	SATW20_03740	(hypothet phage protein/tail assembly chaperone from Phietaviridae)	23809..24304	23809..24304		24025..24520												24542..25037	24542..25037	25668..26163	24336..24831		25365..25860	25809..26304	24775..25270	24610..25105		25056..25551			25284..25779
	152	SATW20_03750	(hypothet phage protein/tail assembly chaperone from Phietaviridae)	24324..24666	24324..24666		24540..24882												25057..25399	25057..25399	26183..26525	24851..25193		25880..26222	26324..26666	25290..25632	25125..25467		25571..25913			25799..26141
	153	CA347_1913*trnc/incompl	(hypothet phage protein from Phietaviridae)			25497..25863		25495..25861	24360..24726	25324..25690	25324..25690	25301..25667	25002..25368	25324..25690	25091..25457	25091..25457	25089..25455	25324..25690					25091..25457					24945..25311		25497..25863	25095..25461		25324..25690
	154	CA347_1912	(hypothet phage protein from Phietaviridae, CA347_1912, SAST38_01185)			26042..26192		26040..26190	24905..25055	25869..26019	25869..26019	25846..25995	25547..25697	25869..26019	25636..25786	25636..25786	25634..25784	25869..26019					25636..25786					25490..25640		26042..26192	25640..25790		25869..26019
	tail tape measure protein	phi-tmpM5_to3468_SAB1713c/SAHV_0896	(tail tape measure protein, tail module of Dubowviridae)																															24778..28246	24778..28246	24778..28246	24777..28245	24778..28246	25862..29328	25864..29332	25541..29009
		phi-tmpM6_SATW20_03760	(tail tape measure protein, tail module of Dubow-/Phietaviridae)	24668..27638	24668..27638		24884..27854												25401..28371	25401..28371	26527..29497			26224..29194	26668..29638	25634..28604	25469..28439		25915..28885
		phi-tmpM7_CA347_1911	(tail tape measure protein, tail module of Dubow-/Phieta, A7971_04220/CA347_1911/FIV54_08670/NCTC6136_00916/phiJB_ORF57/SARLGA251_08220/SAST38_03213)			26195..29081		26193..29079	25058..27944	26022..28908	26022..28908	25998..28883	25700..28586	26022..28908	25789..28675	25789..28675	25787..28672	26022..28908					25789..28675					25643..28529		26195..29081	25793..28679		26022..28908
	156	phi53-ORF128*trnc/incompl	(hypothet phage protein from Siphoviridae, short version)																															25989..26109	25989..26109	25989..26109	25988..26108	25989..26109	27071..27191	27075..27195	26752..26872
	157	phi-96-ORF034	(hypothet phage protein from Siphoviridae)	26023..26428	26023..26428		26239..26644						26971..27376						26756..27161	26756..27161	27882..28287	26466..26871		27579..27984	28023..28428	26989..27394	26824..27229	26914..27319	27270..27675			27414..27819
	158	phi-itp_SPV-80A_gp57	(inside tape protein, locus tag SPV-80A_gp57/phi80alpha-ORF-57, tail module of Dubowviridae)																															27033..27426	27033..27426	27033..27426	27032..27425	27033..27426	28115..28508	28119..28512	27796..28189
	159	phi29-ORF016	(hypothet phage protein from Phietaviridae)	26776..27580	26776..27580		26992..27796												27509..28313	27509..28313		27219..28023		28332..29136	28776..29580	27742..28546	27577..28381		28023..28827			28167..28971
	160	phi96-ORF017	(hypothet phage protein from Phietaviridae)			28219..28939		28217..28937	27082..27802	28046..28766	28046..28766	28021..28741	27724..28444	28046..28766	27813..28533	27813..28533	27810..28530	28046..28766					27813..28533					27667..28387		28219..28939	27817..28537		28046..28766
	161	phi-sitp_SAB1712c	(Dubown tail protein, tail module of Dubowviridae)																															28258..29206	28258..29206	28258..29206	28257..29205	28258..29206	29340..30287	29344..30291	29021..29969
	162	phi2638A-ORF150	(siphon tail protein, tail module of Siphoviridae)																															28789..28909	28789..28909	28789..28909	28788..28908	28789..28909	29870..29990	29874..29994	29552..29672
	163	phi-hol/tail_CA347_1910	(putative bacteriophagal tail protein/holin/hypothetical phage protein)			29095..30037		29093..30035	27958..28900	28922..29864	28922..29864	28897..29839	28600..29542	28922..29864	28689..29631	28689..29631	28686..29628	28922..29864					28689..29631					28543..29485		29095..30037	28693..29635		28922..29864
		phi-hol/tail_SATW20_03770	(putative bacteriophagal tail protein/holin/hypothetical phage protein)	27652..28588	27652..28588		27868..28804												28385..29321	28385..29321	29511..30447	28095..29031		29208..30144	29652..30588	28618..29554	28453..29389		28899..29835			29043..29979
	tail protein / endopeptidase	phi-tpep=Q2FX67_SAB1711c	(phage minor structural protein/Endopeptidase, tail module of Siphoviridae)																															29214..31113	29214..31113	29214..31113	29213..31112	29214..31113
		phi-tpep=Q2FX67_SAOUHSC_02030	(phage minor structural protein/Endopeptidase, tail module of Siphoviridae)																																				30295..32195	30299..32198	29977..31879
		phi-tpep_CA347_1909	(tail protein/endopeptidase from Dubow-/Phietaviridae)	28598..30485	28598..30485	30047..31934	28814..30701	30045..31932	28910..30797	29874..31761	29874..31761	29849..31732	29552..31439	29874..31761	29641..31528	29641..31528	29638..31525	29874..31761	29331..31218	29331..31218	30457..32344	29041..30928	29641..31528	30154..32041	30598..32483	29564..31451	29399..31286	29495..31382	29845..31732	30047..31934	29645..31532	29989..31876	29874..31761
	165	phi85-ORF075	(hypothet phage protein from Siphoviridae)																															30970..31135	30970..31135	30970..31135	30969..31134	30970..31135	32052..32217	32055..32220	31736..31901
	minor tail protein	phi-mitp1_MS7_0633	(minor structure/hypothetical phage protein (SAAV_2016/KMD47_gp58/MS7_0633), tail module of Siphoviridae)																															31127..33038	31127..33038	31127..33038	31126..33037	31127..33038	32209..34120	32212..34123	31893..33804
		phi-mitp1_CA347_1908	(minor structural protein, tail module of Phietaviridae)	30497..32396	30497..32396	31946..33845	30713..32612	31944..33843	30809..32708	31773..33672	31773..33672	31744..33644	31451..33350	31773..33672	31540..33439	31540..33439	31537..33436	31773..33672	31230..33129	31230..33129	32356..34255	30940..32839	31540..33439	32053..33952	32495..34394	31463..33362	31298..33197	31394..33293	31744..33643	31946..33845	31544..33443	31888..33787	31773..33672
	167	phiX2-ORF166	(hypothet phage protein from Dubow-/Phietaviridae)	31488..31602	31488..31602	32937..33051	31704..31818	32935..33049	31800..31914	32764..32878	32764..32878	32736..32850	32442..32556	32764..32878	32531..32645	32531..32645	32528..32642	32764..32878	32221..32335	32221..32335	33347..33461	31931..32045	32531..32645	33044..33158	33486..33600	32454..32568	32289..32403	32385..32499	32735..32849	32937..33051	32535..32649	32879..32993	32764..32878	32130..32244	32130..32244	32130..32244	32129..32243	32130..32244	33212..33326	33215..33329	32896..33010
	bppU	phi-bppU_CA347_1907/SAB1709c	(baseplate upper protein (SAB1709c SARLGA251_08260 NCTC5663_00918 phiETA ORF57), tail module of Dubow-/Phietaviridae)	32395..34219	32395..34219	33844..35668	32611..34435	33842..35666	32707..34531	33671..35495	33671..35495	33643..35466	33349..35173	33671..35495	33438..35262	33438..35262	33435..35259	33671..35495	33128..34952	33128..34952	34254..36078	32838..34662	33438..35262	33951..35775	34393..36217	33361..35185	33196..35020	33292..35116	33642..35466	33844..35668	33442..35266	33786..35610	33671..35495	33037..34861	33037..34861	33037..34861	33036..34860	33037..34861	34119..35943	34122..35946	33803..35627
	169	phi-mitp2=DUF2977_CA347_1906	(DUF2977 domain-containing protein/minor tail protein, tail module of Dubow-/Phietaviridae)	34218..34596	34218..34596	35667..36045	34434..34812	35665..36043	34530..34908	35494..35872	35494..35872	35465..35843	35172..35550	35494..35872	35261..35639	35261..35639	35258..35636	35494..35872	34951..35329	34951..35329	36077..36455	34661..35039	35261..35639	35774..36152	36216..36594	35184..35562	35019..35397	35115..35493	35465..35843	35667..36045	35265..35643	35609..35987	35494..35872	34860..35238	34860..35238	34860..35238	34859..35237	34860..35238	35942..36320	35945..36323	35626..36004
	170	phi-xldX_SATW20_03820	(XkdX family protein, tail module of Siphoviridae)																			35039..35222										35987..36170		35238..35421	35238..35421	35238..35421	35237..35420	35238..35421
		phi-xldX_CA347_1905	(putative protein, phi ETA orf 58-like protein, locus_tag=phi11_47, tail module of Siphoviridae)	34598..34772	34598..34772	36048..36222	34815..34989	36046..36220	34911..35085	35875..36049	35875..36049	35846..36020	35553..35727	35875..36049	35642..35816	35642..35816	35639..35813	35875..36049	35332..35506	35332..35506	36458..36632		35642..35816	36155..36329	36597..36771	35565..35739	35400..35574	35496..35670	35846..36020	36048..36222	35646..35820		35875..36049	35247..35421	35247..35421				36322..36496	36325..36499	36007..36181
	171	phi-Q9MBN6=DUF2951_MW1382	(DUF2951 domain-containing protein, MW1382/SACOL0387/KMD47_gp62, tail module of Siphoviridae)	34812..35112	34812..35112	36261..36561	35028..35328	36259..36559	35125..35425	36089..36389	36089..36389	36060..36359	35766..36066	36089..36389	35856..36156	35856..36156	35853..36153	36089..36389	35546..35846	35546..35846	36672..36972	35262..35562	35856..36156	36368..36668	36811..37111	35779..36079	35614..35914	35710..36010	36060..36360	36261..36561	35860..36160	36210..36509	36089..36388	35460..35760	35460..35760	35460..35760	35459..35759	35460..35760	36536..36836	36539..36839	36220..36520
	172	phi-187-ORF153	(hypothet phage protein from Siphoviridae)																															36128..36278	36128..36278	36128..36278	36127..36277	36128..36278	37204..37354	37206..37356	36888..37038
	173	phi-hydr_NCTC6136_00924/SAB1706c/CA347_1903	(cell wall hydrolase, glucosaminidase/CHAP domain-containing protein, tail module of Phietaviridae)	35248..37123	35248..37123	36697..38572	35464..37339	36695..38570	35561..37436	36525..38400	36525..38400	36495..38368	36202..38077	36525..38400	36292..38167	36292..38167	36289..38164	36525..38400	35982..37857	35982..37857	37108..38983	35698..37573	36292..38167	36804..38679	37247..39122	36215..38090	36050..37925	36146..38021	36496..38371	36697..38572	36296..38171	36645..38520	36524..38399	35896..37795	35896..37795	35896..37795	35895..37794	35896..37795	36972..38870	36975..38872	36656..38555
	174	phi85-ORF076	(hypothet phage protein from Siphoviridae)																															36341..36452	36341..36452	36341..36452	36340..36451	36341..36452	37417..37528	37419..37529	37101..37212
	175	phiX2-ORF207	(hypothet phage protein from Siphoviridae)	36653..36755	36653..36755	38102..38204	36869..36971	38100..38202	36966..37068	37930..38032	37930..38032	37898..38000	37607..37709	37930..38032	37697..37799	37697..37799	37694..37796	37930..38032	37387..37489	37387..37489	38513..38615	37103..37205	37697..37799	38209..38311	38652..38754	37620..37722	37455..37557	37551..37653	37901..38003	38102..38204	37701..37803	38050..38152	37929..38031	37325..37427	37325..37427	37325..37427	37324..37426	37325..37427	38400..38502	38402..38504	38085..38187
	tail fiber protein	CA347_1902	(tailfiber, tail module of Dubow-/Phietaviridae)	37135..38374	37135..38374	38584..39823	37351..38590	38582..39821	37448..38687	38412..39651	38412..39651	38380..39619	38089..39328	38412..39651	38179..39419	38179..39419	38176..39415	38412..39651	37869..39108	37869..39108	38995..40234	37585..38824	38179..39419	38691..39930	39134..40373	38102..39341	37937..39176	38033..39272	38383..39622	38584..39823	38183..39422	38532..39771	38411..39650	37807..39046	37807..39046	37807..39046	37806..39045	37807..39046	38882..40118	38884..40120	38567..39806
	177	phi53-ORF098	(hypothet phage protein from Dubow-/Phietaviridae)	37209..37338	37209..37338	38658..38787	37425..37554	38656..38785	37522..37651	38486..38615	38486..38615	38454..38583	38163..38292	38486..38615	38253..38382	38253..38382	38250..38379	38486..38615	37943..38072	37943..38072	39069..39198	37659..37788	38253..38382	38765..38894	39208..39337	38176..38305	38011..38140	38107..38236	38457..38586	38658..38787	38257..38386	38606..38735	38485..38614	37881..38010	37881..38010	37881..38010	37880..38009	37881..38010	38956..39085	38958..39087	38641..38770
	178	CA347_1901	(lysis-assoc. hypothet phage protein (CA347_1901, phi11_51, phi80a-ORF-69), between tail and lysis modules of Dubow-/Phietaviridae)	38379..38775	38379..38775	39828..40224	38595..38991	39826..40222	38692..39088	39656..40052	39656..40052	39624..40020	39333..39729	39656..40052	39424..39820	39424..39820	39420..39816	39656..40052	39113..39509	39113..39509	40239..40635	38828..39224	39424..39820	39935..40331	40378..40774	39346..39742	39181..39577	39277..39673	39627..40023	39828..40224	39427..39823	39775..40171	39655..40051	39051..39447	39051..39447	39051..39447	39050..39446	39051..39447	40123..40519	40125..40521	39811..40207
Lysis mod.	holin	phi-holA-1a_A7971_04280	(holin, lysis module of Siphoviridae)	38830..39106	38830..39106	40279..40555	39046..39322	40277..40553	39143..39419	40107..40383	40107..40383	40075..40351	39784..40060	40107..40383	39875..40151	39875..40151	39871..40147	40107..40383	39565..39841	39565..39841	40691..40967	39278..39554	39875..40151	40386..40662	40829..41105	39798..40074	39633..39909	39728..40004	40078..40354	40279..40555	39878..40154	40225..40501	40106..40382	39502..39778	39502..39778	39502..39778	39501..39777	39502..39778	40574..40850	40576..40852	40262..40538
	amidase	phi-amidase-3a_A7971_04285	(amidase-3a, lysis module of Siphoviridae)	39092..40505	39092..40505	40541..41954	39308..40721	40539..41952	39405..40818	40369..41782	40369..41782	40337..41748	40046..41459	40369..41782	40137..41550	40137..41550	40133..41545	40369..41782	39827..41240	39827..41240	40953..42366	39540..40953	40137..41550	40648..42061	41091..42504	40060..41473	39895..41308	39990..41403	40340..41753	40541..41954	40140..41553	40487..41900	40368..41780	39764..41177	39764..41177	39764..41177	39763..41176	39764..41177	40836..42248	40838..42249	40524..41937
	etA		exfoliative toxin A	40630..41473	40630..41473	42079..42922	40846..41689	42077..42920	40943..41786	41908..42751	41908..42751	41873..42717	41584..42427	41908..42751	41675..42518	41675..42518	41670..42513	41907..42750	41365..42208	41365..42208	42491..43334	41078..41921	41675..42518	42186..43029	42629..43472	41598..42441	41433..42276	41528..42371	41878..42721	42079..42922	41678..42521	42025..42868	41905..42748	41301..42144	41301..42144	41301..42144	41300..42143	41301..42144	42373..43216	42374..43217	42062..42905
